# Supplementary material for: Minimizing the Ex Vivo Confounds of Cell-Isolation Techniques on Transcriptomic and Translatomic Profiles of Purified Microglia
Source: eNeuro. 2022 Mar 28;9(2):ENEURO.0348-21.2022. doi: 10.1523/ENEURO.0348-21.2022 (PMC8970438; doi:10.1523/ENEURO.0348-21.2022)
Supplement: Extended Data Figure 2-1 — Figure 2 sequencing metrics and source data. Download Figure 2-1, XLS file. [file enu-eN-NWR-0348-21-s02.xls]

## Sheet: Figure 2 - Sequencing Metrics
Figure 2-1. Figure 2 Sequencing Metrics and Source Data
Sample ID	Animal Number	Sample Sex	Experiment	Transcriptome or Translatome	Experimental Group	RNA Yield (ng)	RINe	Sequencing Depth (# Reads)	Reads Remaining after QC	Sequencing Duplicates (%)	Reads Remaining after filtering Duplicates
Cell_TRAP_Input_1	946	M	Sort comparison	Transcriptome	Cell-Input	105	7.9	20093921	18519030	3,579,216 (19.33%)	14939814
Cell_TRAP_Input_2	947	M	Sort comparison	Transcriptome	Cell-Input	176.4	7.2	20746507	19748310	3,267,246 (16.54%)	16481064
Cell_TRAP_Input_3	948	F	Sort comparison	Transcriptome	Cell-Input	200.4	7.8	23449053	22286241	3,740,408 (16.78%)	18545833
Cell_TRAP_Input_4	949	F	Sort comparison	Transcriptome	Cell-Input	232.6	6.9	22757347	21468623	4,292,435 (19.99%)	17176188
autoMACS_TRAP_Input_1	66	M	Sort comparison	Transcriptome	AutoMACS sort	160.5	8.9	21085181	20001025	3,901,418 (19.51%)	16099607
autoMACS_TRAP_Input_2	67	M	Sort comparison	Transcriptome	AutoMACS sort	80.5	8.4	28381436	27105086	6,554,346 (24.18%)	20550740
autoMACS_TRAP_Input_3	72	F	Sort comparison	Transcriptome	AutoMACS sort	179	5.2	18816915	16766114	5,362,561 (31.98%)	11403553
autoMACS_TRAP_Input_4	73	F	Sort comparison	Transcriptome	AutoMACS sort	39.5	5.2	19949331	18510906	8,256,577 (44.60%)	10254329
autoMACStoTyto_TRAP_Input_1	66	M	Sort comparison	Transcriptome	AutoMACS to Tyto Sort	21.8	7.3	22339365	20481486	8,538,111 (41.69%)	11943375
autoMACStoTyto_TRAP_Input_2	67	M	Sort comparison	Transcriptome	AutoMACS to Tyto Sort	19	-	21628850	20535991	6,464,994 (31.48%)	14070997
autoMACStoTyto_TRAP_Input_3	72	F	Sort comparison	Transcriptome	AutoMACS to Tyto Sort	5.7	-	18457858	15776162	9,624,863 (61.01%)	6151299	Sample removed due to insufficient sequencing depth
autoMACStoTyto_TRAP_Input_4	73	F	Sort comparison	Transcriptome	AutoMACS to Tyto Sort	4.9	-	20800551	19341853	9,875,542 (51.06%)	9466311
Tyto_TRAP_Input_1	991	M	Sort comparison	Transcriptome	Tyto Sort	159.5	6.5	24382743	23227730	5,217,975 (22.46%)	18009755
Tyto_TRAP_Input_2	69	F	Sort comparison	Transcriptome	Tyto Sort	185.5	4.7	21624033	20428763	7,573,936 (37.07%)	12854827
Tyto_TRAP_Input_3	945	M	Sort comparison	Transcriptome	Tyto Sort	188	-	23376424	22161954	6,270,852 (28.30%)	15891102
Tyto_TRAP_Input_4	822	M	Sort comparison	Transcriptome	Tyto Sort	15.7	-	22388116	21142306	6,753,929 (31.95%)	14388377
Tyto_TRAP_Input_5	823	M	Sort comparison	Transcriptome	Tyto Sort	15.8	-	26468578	25145020	5,555,051 (22.09%)	19589969
FACS_TRAP_Input_1	991	M	Sort comparison	Transcriptome	FACS Sort	29.3	6.1	21489629	27338511	9,417,814 (34.45%)	17920697
FACS_TRAP_Input_2	992	F	Sort comparison	Transcriptome	FACS Sort	22.4	5.9	20088406	18551956	8,599,919 (46.36%)	9952037
FACS_TRAP_Input_3	69	F	Sort comparison	Transcriptome	FACS Sort	288.5	-	22428713	20860709	8,511,178 (40.80%)	12349531
FACS_TRAP_Input_4	945	M	Sort comparison	Transcriptome	FACS Sort	160	3.1	21323605	20095973	7,294,781 (36.30%)	12801192

## Sheet: Figure 2A - Microglial Markers
Gene ID	Gene Symbol	FC ([AutoMACS-Input] vs [Cell-Input])	Log FC ([AutoMACS-Input] vs [Cell-Input])	FC ([AM + Tyto-Input] vs [Cell-Input])	Log FC ([AM + Tyto-Input] vs [Cell-Input])	FC ([Tyto-Input] vs [Cell-Input])	Log FC ([Tyto-Input] vs [Cell-Input])	FC ([FACS-Input] vs [Cell-Input])	Log FC ([FACS-Input] vs [Cell-Input]
214854	Neurl3	7.51476	2.90973	6.34368	2.66532	7.2314	2.85427	6.9478	2.79656
269181	Mgat4a	5.19402	2.37685	5.35884	2.42192	5.61262	2.48867	5.93098	2.56827
18173	Slc11a1	5.39702	2.43216	5.7773	2.53039	5.96406	2.5763	5.53204	2.46781
16331	Inpp5d	4.08013	2.02861	4.60685	2.20378	4.57094	2.19249	4.62833	2.21049
320982	Arl4c	4.61951	2.20774	4.27075	2.09449	4.90911	2.29546	5.06217	2.33976
21934	Tnfrsf11a	3.72793	1.89837	3.84781	1.94404	4.14825	2.0525	3.74887	1.90645
54354	Rassf5	4.75967	2.25086	4.37066	2.12785	4.26611	2.09292	4.53504	2.18112
12227	Btg2	4.65565	2.21898	4.20926	2.07357	4.31375	2.10894	4.71636	2.23767
19264	Ptprc	5.99384	2.58348	5.72508	2.5173	5.75559	2.52496	5.81439	2.53963
12628	Cfh	4.30264	2.10522	5.39528	2.4317	4.61934	2.20769	4.83	2.27202
19735	Rgs2	5.01256	2.32555	4.5665	2.19109	4.53744	2.18188	5.03051	2.33071
50778	Rgs1	6.3741	2.67222	6.13488	2.61703	4.97301	2.31412	5.32404	2.41252
17970	Ncf2	5.4354	2.44239	5.22531	2.38552	5.0411	2.33374	4.91916	2.29841
15939	Ier5	5.49834	2.459	4.80879	2.26568	4.82911	2.27176	5.15555	2.36613
226594	Rcsd1	3.70538	1.88962	3.55441	1.82961	3.04125	1.60466	3.28027	1.71381
14130	Fcgr2b	5.18484	2.3743	5.7854	2.53242	5.57152	2.47807	5.26058	2.39522
14127	Fcer1g	5.64329	2.49654	5.37552	2.42641	4.81274	2.26686	4.45802	2.1564
226652	Arhgap30	5.48406	2.45524	5.691	2.50868	5.11277	2.3541	4.78796	2.25941
12506	Cd48	6.17455	2.62633	6.57287	2.71652	6.36378	2.66988	5.82541	2.54236
12523	Cd84	5.92137	2.56593	6.08735	2.60581	6.09429	2.60746	6.07931	2.60391
98365	Slamf9	6.54645	2.71071	6.51997	2.70487	6.60367	2.72327	7.3706	2.88178
383619	Aim2	4.28852	2.10048	4.11785	2.04189	4.92549	2.30027	4.62605	2.20978
11910	Atf3	5.20118	2.37884	4.99676	2.32099	5.03663	2.33246	5.71804	2.51552
17533	Mrc1	4.26012	2.09089	5.02203	2.32827	4.25477	2.08908	3.07786	1.62193
54519	Apbb1ip	5.85883	2.55061	5.90883	2.56287	6.34225	2.665	6.51563	2.7039
215632	Psd4	4.52462	2.1778	4.76721	2.25314	4.87392	2.28508	4.87858	2.28646
332579	Card9	5.90742	2.56253	4.97104	2.31355	5.87048	2.55348	5.61704	2.48981
14594	Ggta1	3.93308	1.97566	3.75158	1.9075	3.82857	1.93681	3.94533	1.98015
19224	Ptgs1	4.79762	2.26232	4.92294	2.29952	5.36954	2.4248	5.54099	2.47014
18796	Plcb2	5.25297	2.39313	5.82844	2.54311	6.33386	2.66308	5.84884	2.54815
12335	Capn3	4.9597	2.31025	5.49736	2.45874	5.0556	2.33788	4.89028	2.28992
12010	B2m	3.40848	1.76913	3.89598	1.96199	2.95022	1.56082	3.00047	1.58519
17289	Mertk	2.30102	1.20227	2.70124	1.43362	2.75117	1.46004	2.9095	1.54077
100503468	Gm14023	1.10934	0.149705	-1.11238	-0.153654	1.40181	0.487288	1.30153	0.380208
16175	Il1a	4.32884	2.11398	4.74591	2.24668	6.5845	2.71907	7.6009	2.92617
19261	Sirpa	3.66792	1.87496	3.63759	1.86298	3.62629	1.8585	3.88968	1.95965
13010	Cst3	2.80453	1.48776	3.28149	1.71435	2.47359	1.30661	2.83478	1.50324
15162	Hck	5.35848	2.42183	5.43352	2.44189	5.20099	2.37879	4.91063	2.29591
16658	Mafb	5.25074	2.39252	4.69652	2.23159	4.89138	2.29024	4.97372	2.31433
320664	Cass4	5.43039	2.44106	6.40906	2.68011	7.93863	2.98889	8.12271	3.02196
64138	Ctsz	4.6197	2.2078	4.52959	2.17938	4.2811	2.09798	4.32633	2.11314
74191	P2ry13	5.72962	2.51844	6.93827	2.79458	7.30732	2.86934	8.01564	3.00282
70839	P2ry12	5.4579	2.44835	6.05231	2.59749	5.76501	2.52732	6.71729	2.74788
24088	Tlr2	5.57395	2.4787	5.86345	2.55175	6.36608	2.67041	6.31562	2.65893
80891	Fcrls	5.85092	2.54866	5.86654	2.55251	4.77577	2.25573	5.70862	2.51314
69769	Tnfaip8l2	5.92739	2.5674	5.36031	2.42232	5.15902	2.3671	5.31549	2.4102
13040	Ctss	5.13305	2.35982	5.64363	2.49662	4.64915	2.21697	4.81178	2.26657
67220	Plekho1	5.00438	2.32319	4.65181	2.21779	4.15626	2.05529	4.10092	2.03595
56338	Txnip	3.29871	1.7219	3.41943	1.77376	3.11995	1.64152	3.2246	1.68912
74645	Fam46c	3.02952	1.59909	3.39173	1.76202	3.33991	1.73981	3.6245	1.85778
99543	Olfml3	5.53972	2.46981	5.83976	2.54591	5.10294	2.35133	5.74899	2.52331
11542	Adora3	5.41466	2.43687	5.40676	2.43476	5.48056	2.45432	5.63697	2.49492
12508	Cd53	5.1466	2.36362	5.62806	2.49264	5.02086	2.32793	5.38968	2.4302
242248	Bank1	5.67455	2.5045	6.38199	2.67401	5.97933	2.57998	6.63829	2.73081
26377	Dapp1	4.48075	2.16374	4.25767	2.09006	3.78427	1.92001	3.95996	1.98549
17096	Lyn	5.012	2.32539	5.00764	2.32413	4.69064	2.22979	4.87	2.28392
14595	B4galt1	3.70935	1.89117	3.3645	1.75039	3.16173	1.66071	3.1893	1.67324
230145	Galnt12	4.65301	2.21816	4.50886	2.17276	4.41	2.14078	4.69894	2.23234
21812	Tgfbr1	4.78532	2.25862	5.1715	2.37058	4.71831	2.23827	5.35815	2.42174
373864	Col27a1	4.15946	2.0564	4.51316	2.17414	4.38618	2.13296	4.24373	2.08533
21898	Tlr4	3.17401	1.66631	3.88061	1.95628	3.35582	1.74667	3.51011	1.81152
12986	Csf3r	5.27704	2.39973	5.80473	2.53723	6.65612	2.73468	5.78704	2.53282
75234	Rnf19b	3.98167	1.99337	3.9075	1.96625	3.77589	1.91682	4.07599	2.02715
16792	Laptm5	4.80149	2.26348	5.52523	2.46603	4.9746	2.31458	5.36176	2.42271
19204	Ptafr	4.72715	2.24097	5.80994	2.53852	6.60641	2.72387	7.19821	2.84764
230787	Themis2	4.29543	2.1028	4.51761	2.17556	5.1881	2.37521	4.84755	2.27726
20111	Rps6ka1	4.17316	2.06114	4.51909	2.17603	4.45522	2.1555	4.56076	2.18927
23833	Cd52	5.43633	2.44263	5.17277	2.37094	3.95945	1.9853	3.83066	1.93759
12260	C1qb	4.61461	2.20621	5.08091	2.34509	4.13603	2.04825	4.31821	2.11043
12262	C1qc	4.77719	2.25616	5.21697	2.38321	4.47053	2.16045	4.57014	2.19224
12259	C1qa	5.12033	2.35624	5.27252	2.39849	4.4202	2.14411	4.58289	2.19626
21938	Tnfrsf1b	5.23481	2.38814	5.20876	2.38094	5.0141	2.32599	5.47258	2.45222
18707	Pik3cd	4.02911	2.01046	4.16238	2.05741	4.72231	2.23949	4.49662	2.16884
56485	Slc2a5	6.17705	2.62692	6.67913	2.73966	6.31644	2.65911	6.96686	2.80051
21897	Tlr1	6.04032	2.59463	5.78716	2.53286	7.25592	2.85916	6.62043	2.72693
74734	Rhoh	5.76722	2.52788	5.59631	2.48448	5.0273	2.32978	5.37712	2.42683
245945	Rbm47	1.54473	0.627356	1.50943	0.594002	1.52291	0.606832	1.46645	0.552329
21682	Tec	3.7275	1.89821	3.56908	1.83555	3.09619	1.63049	3.50869	1.81093
56744	Pf4	4.6074	2.20395	4.0006	2.00022	3.8147	1.93157	2.61239	1.38537
12959	Cryba4	7.29275	2.86646	6.34061	2.66462	5.40331	2.43384	4.75304	2.24885
12960	Crybb1	6.02632	2.59128	5.27511	2.3992	4.53649	2.18158	4.1	2.03562
74376	Myo18b	4.23114	2.08105	4.77195	2.25458	4.16903	2.05971	4.75086	2.24819
231633	Tmem119	4.77552	2.25566	4.90527	2.29433	4.42081	2.14431	4.68006	2.22653
20345	Selplg	4.63678	2.21312	5.02502	2.32913	4.47093	2.16058	4.82788	2.27139
74096	Hvcn1	5.79879	2.53575	6.34964	2.66667	6.34143	2.66481	6.52069	2.70503
17969	Ncf1	4.95839	2.30987	4.80028	2.26312	4.24658	2.0863	4.24592	2.08608
56743	Lat2	7.06166	2.82001	6.60761	2.72413	6.68732	2.74143	6.46033	2.69161
58805	Mlxipl	4.64944	2.21706	4.2125	2.07468	5.5386	2.46952	4.91464	2.29709
18787	Serpine1	4.47092	2.16057	4.0837	2.02988	3.00592	1.58781	3.80204	1.92677
11690	Alox5ap	5.63084	2.49335	5.22826	2.38633	3.0154	1.59235	2.91564	1.54381
269823	Pon3	2.98606	1.57824	3.55581	1.83018	3.19234	1.67462	3.30898	1.72639
27056	Irf5	4.90043	2.29291	4.848	2.27739	4.70999	2.23572	4.76565	2.25267
21391	Tbxas1	5.9619	2.57577	6.13595	2.61729	5.60802	2.48749	6.45426	2.69025
23845	Clec5a	6.08488	2.60523	5.73736	2.52039	5.2578	2.39446	4.8951	2.29134
54353	Skap2	3.11387	1.63871	3.0459	1.60687	2.90313	1.53761	2.93602	1.55386
54486	Hpgds	6.12137	2.61386	5.63861	2.49534	6.48137	2.6963	6.11693	2.61281
15277	Hk2	5.11723	2.35536	5.14182	2.36228	5.07175	2.34248	5.21607	2.38296
232201	Arhgap25	5.18745	2.37503	4.97479	2.31464	5.22337	2.38498	5.19008	2.37576
16172	Il17ra	2.85547	1.51373	2.55444	1.35301	2.77107	1.47045	2.51203	1.32886
11810	Apobec1	4.30358	2.10554	4.21191	2.07448	4.39146	2.1347	3.94047	1.97837
12267	C3ar1	4.81577	2.26776	5.49415	2.4579	5.5494	2.47233	5.91418	2.56418
15170	Ptpn6	5.62806	2.49264	5.60009	2.48545	6.10288	2.60949	5.7949	2.53478
16768	Lag3	6.75338	2.75561	6.84631	2.77533	6.0034	2.58578	6.22969	2.63916
11857	Arhgdib	3.94272	1.97919	4.22998	2.08065	3.74423	1.90467	3.57877	1.83946
16970	Lrmp	5.60843	2.4876	5.67434	2.50445	5.72974	2.51847	5.58685	2.48203
52855	Lair1	5.49762	2.45881	5.84506	2.54722	6.22998	2.63923	6.26178	2.64657
12273	C5ar1	4.91956	2.29853	4.61922	2.20765	4.56044	2.18917	4.38452	2.13242
18987	Pou2f2	6.07883	2.60379	5.84364	2.54687	6.46554	2.69277	6.12123	2.61382
22695	Zfp36	4.66667	2.22239	4.6461	2.21602	4.4452	2.15225	4.99807	2.32137
63986	Gmfg	6.60519	2.7236	6.43816	2.68665	5.90091	2.56094	5.1794	2.37279
52150	Kcnk6	5.10336	2.35145	4.82119	2.26939	4.02295	2.00825	4.21249	2.07467
22177	Tyrobp	5.50958	2.46194	5.47695	2.45337	4.86845	2.28346	4.439	2.15024
243910	Nfkbid	4.27018	2.0943	4.56807	2.19158	6.2056	2.63357	6.38856	2.67549
12606	Cebpa	5.77123	2.52888	5.91209	2.56367	5.06659	2.34102	5.4986	2.45906
12493	Cd37	5.44844	2.44584	5.87315	2.55413	6.01181	2.5878	6.00863	2.58704
233328	Lrrk1	2.77429	1.47212	3.0435	1.60573	3.23081	1.6919	3.37294	1.754
14159	Fes	4.4284	2.14679	4.29589	2.10296	4.68871	2.22919	4.20178	2.071
16170	Il16	4.00154	2.00055	3.9756	1.99117	3.77536	1.91661	4.04352	2.01561
13032	Ctsc	4.32163	2.11158	4.59511	2.2001	4.26355	2.09206	4.04874	2.01747
22228	Ucp2	1.87062	0.903517	2.11329	1.07949	1.63243	0.707024	1.67513	0.744276
233571	P2ry6	5.27851	2.40013	5.49538	2.45822	5.19952	2.37838	5.05141	2.33669
18576	Pde3b	5.45851	2.44851	5.67319	2.50416	5.57417	2.47876	5.77354	2.52946
80719	Igsf6	5.86552	2.55226	6.11288	2.61185	5.70079	2.51116	4.96395	2.31149
60504	Il21r	5.55683	2.47426	4.80661	2.26502	4.86237	2.28166	4.96387	2.31146
12721	Coro1a	5.78248	2.53169	5.42585	2.43985	5.55797	2.47456	5.39852	2.43256
66824	Pycard	6.24695	2.64315	5.84716	2.54774	5.72455	2.51716	5.62731	2.49245
16409	Itgam	5.84486	2.54717	6.97005	2.80117	5.86989	2.55333	6.3714	2.67161
67865	Rgs10	5.98131	2.58046	5.79431	2.53464	5.03574	2.33221	4.9644	2.31162
13033	Ctsd	3.81275	1.93083	4.20827	2.07323	3.40471	1.76753	3.6732	1.87704
16985	Lsp1	4.9634	2.31133	4.21431	2.0753	4.76254	2.25173	3.70753	1.89046
244416	Ppp1r3b	3.07539	1.62077	2.84113	1.50646	2.77307	1.47148	2.85354	1.51275
15446	Hpgd	5.32259	2.41213	5.15312	2.36545	5.36905	2.42467	5.49688	2.45861
78816	Gmip	4.42723	2.1464	4.45305	2.1548	4.78931	2.25982	4.59731	2.20079
211228	Lrrc25	5.74277	2.52175	5.89849	2.56035	6.3073	2.65702	6.0326	2.59278
23886	Gdf15	2.56938	1.36142	3.23804	1.69512	2.33935	1.22611	2.82773	1.49964
17095	Lyl1	5.44419	2.44472	5.32252	2.41211	5.72276	2.51671	5.47942	2.45402
16477	Junb	4.6334	2.21207	4.28686	2.09992	4.2815	2.09812	4.91294	2.29659
17159	Man2b1	4.79945	2.26287	5.56673	2.47683	5.09816	2.34998	4.94994	2.30741
270084	Lpcat2	5.55119	2.4728	5.9432	2.57124	5.75253	2.5242	5.92131	2.56592
192654	Pla2g15	4.95078	2.30765	4.83373	2.27314	4.79026	2.26011	4.92271	2.29945
11906	Zfhx3	4.83038	2.27214	4.80432	2.26433	5.44641	2.4453	5.47861	2.45381
17132	Maf	4.42374	2.14527	4.48021	2.16357	4.57296	2.19313	4.4151	2.14245
234779	Plcg2	4.09963	2.03549	4.75543	2.24958	4.758	2.25036	4.73786	2.24424
15900	Irf8	5.31147	2.40911	5.09336	2.34862	5.98225	2.58069	5.78169	2.53149
13057	Cyba	5.20191	2.37904	4.64388	2.21533	4.50095	2.17023	4.11223	2.03992
15894	Icam1	3.59852	1.8474	3.45353	1.78807	4.20976	2.07374	4.80806	2.26546
56857	Slc37a2	4.10252	2.03651	4.77126	2.25437	4.66953	2.22328	4.9182	2.29813
16154	Il10ra	6.14933	2.62043	5.55746	2.47442	5.49906	2.45919	5.981	2.58039
81897	Tlr9	4.57163	2.19271	6.18467	2.6287	6.27097	2.64869	6.74227	2.75323
74153	Uba7	3.8919	1.96047	4.52397	2.17759	4.3358	2.1163	4.03038	2.01092
54199	Ccrl2	3.34496	1.74199	3.31347	1.72834	4.85194	2.27856	5.44587	2.44516
67213	Cmtm6	5.01556	2.32641	5.04871	2.33592	4.66619	2.22225	4.86492	2.28242
13051	Cx3cr1	5.87833	2.55541	6.32842	2.66185	6.23252	2.63982	6.71719	2.74786
12768	Ccr1	5.44027	2.44368	6.34567	2.66577	4.04129	2.01482	2.84764	1.50977
12772	Ccr2	4.88431	2.28816	3.01007	1.58979	2.63961	1.40032	2.28925	1.19488
21929	Tnfaip3	5.22827	2.38633	5.00329	2.32288	5.88914	2.55806	6.87028	2.78037
15979	Ifngr1	4.31234	2.10847	4.29403	2.10233	3.98456	1.99442	4.23302	2.08169
20393	Sgk1	1.23614	0.305848	1.2166	0.282854	1.14621	0.196876	1.33566	0.417548
27355	Pald1	3.87496	1.95418	4.31078	2.10795	4.31864	2.11058	4.51186	2.17372
16414	Itgb2	5.76858	2.52822	6.02219	2.59029	5.57268	2.47837	5.65671	2.49996
237387	Lrrc3	4.78653	2.25898	5.4501	2.44628	5.42466	2.43953	5.50067	2.45961
14676	Gna15	5.14944	2.36441	5.10656	2.35235	5.46068	2.44908	5.54014	2.46992
73690	Glipr1	4.34859	2.12055	4.2795	2.09744	3.62041	1.85615	3.26633	1.70767
20852	Stat6	2.99286	1.58152	3.47335	1.79633	3.2783	1.71295	3.19258	1.67472
18413	Osm	5.90196	2.5612	4.9654	2.31191	5.52102	2.46494	5.12794	2.35838
246177	Myo1g	4.5822	2.19604	4.08493	2.03031	4.22519	2.07902	3.75829	1.91008
22778	Ikzf1	4.54808	2.18526	4.79333	2.26103	4.59994	2.20161	5.00961	2.3247
56193	Plek	5.4945	2.45799	5.76086	2.52628	5.8995	2.56059	5.86463	2.55204
19696	Rel	3.003	1.58641	5.884	2.5568	6.03387	2.59308	7.29023	2.86596
16822	Lcp2	4.50432	2.17131	4.82289	2.2699	4.86156	2.28142	4.88675	2.28888
171285	Havcr2	5.0636	2.34016	4.75923	2.25073	4.65849	2.21986	4.94958	2.30731
17001	Ltc4s	4.69129	2.22999	3.90274	1.96449	4.08222	2.02935	3.92844	1.97396
216799	Nlrp3	3.53548	1.8219	3.69734	1.88649	4.43183	2.1479	4.78399	2.25822
57916	Tnfrsf13b	7.17281	2.84254	7.244	2.85679	7.66186	2.93769	7.28292	2.86452
320207	Pik3r5	4.275	2.09592	4.30078	2.1046	4.31722	2.1101	4.41123	2.14118
12514	Cd68	5.2091	2.38104	5.69682	2.51016	5.48094	2.45442	5.54753	2.47185
66102	Cxcl16	4.76152	2.25142	4.68351	2.22759	3.96582	1.98762	4.04323	2.01551
216991	Adap2	3.38719	1.76009	4.01459	2.00525	4.18323	2.06462	4.33666	2.11658
20296	Ccl2	4.97203	2.31384	5.28846	2.40285	5.55526	2.47386	5.63482	2.49437
20306	Ccl7	5.12093	2.35641	5.37756	2.42695	4.41916	2.14377	4.02962	2.01064
20293	Ccl12	5.44812	2.44576	5.09365	2.3487	4.63013	2.21105	4.78496	2.25851
20302	Ccl3	4.25346	2.08864	4.54309	2.18367	5.23708	2.38876	4.89297	2.29071
20303	Ccl4	5.67195	2.50385	5.47411	2.45262	5.9695	2.57761	6.37451	2.67232
76408	Abcc3	5.41802	2.43777	5.82295	2.54175	6.21169	2.63499	6.40707	2.67966
66610	Abi3	5.23337	2.38774	5.11789	2.35555	5.44211	2.44417	5.53573	2.46877
14710	Gngt2	6.22545	2.63818	5.09985	2.35046	4.62565	2.20966	4.52466	2.17781
14824	Grn	4.56584	2.19088	4.57583	2.19403	4.13684	2.04853	4.16081	2.05686
104681	Slc16a6	3.94441	1.97981	3.59165	1.84465	4.48922	2.16646	4.17102	2.0604
217262	Abca9	4.05784	2.02071	5.24944	2.39216	4.85929	2.28074	4.70575	2.23443
217303	Cd300a	5.23258	2.38752	5.08996	2.34765	4.72364	2.2399	4.94761	2.30673
12409	Cbr2	3.40511	1.7677	3.59265	1.84505	2.53078	1.33958	1.76297	0.818009
30955	Pik3cg	4.42029	2.14414	5.57882	2.47996	5.90721	2.56248	6.06798	2.60122
18035	Nfkbia	2.56051	1.35643	2.10127	1.07126	2.1801	1.1244	2.51409	1.33004
19141	Lgmn	4.87797	2.28628	5.15993	2.36735	4.74687	2.24698	5.15968	2.36728
104759	Pld4	5.22262	2.38477	5.8224	2.54161	5.49759	2.4588	5.58667	2.48199
17084	Ly86	6.23283	2.63989	6.44565	2.68833	5.63065	2.4933	5.59745	2.48477
12522	Cd83	6.34551	2.66574	6.4954	2.69942	7.22333	2.85266	8.43005	3.07554
218203	Mylip	4.82104	2.26934	4.55141	2.18631	5.29257	2.40397	5.43542	2.44239
66329	Susd3	6.23819	2.64113	6.13167	2.61628	6.52022	2.70492	6.58082	2.71827
20963	Syk	4.02849	2.01024	4.09705	2.03459	3.87605	1.95459	3.89285	1.96083
212032	Hk3	6.81705	2.76915	6.43531	2.68601	6.25061	2.644	5.938	2.56998
212937	Tifab	4.96629	2.31217	5.10105	2.35079	5.53102	2.46755	5.50572	2.46093
105348	Golm1	4.55981	2.18897	5.00246	2.32264	4.88675	2.28887	5.27431	2.39898
15212	Hexb	4.68402	2.22775	5.39334	2.43118	4.69817	2.2321	5.31093	2.40896
17079	Cd180	5.87168	2.55377	7.9321	2.9877	10.0877	3.33452	11.0716	3.46879
18792	Plau	4.87514	2.28544	4.5555	2.18761	5.11214	2.35393	5.50688	2.46124
18753	Prkcd	3.66945	1.87556	3.69489	1.88553	3.93146	1.97507	3.71263	1.89244
192187	Stab1	3.42847	1.77757	4.45664	2.15596	4.33352	2.11554	3.73415	1.90078
545030	Wdfy4	3.99393	1.99781	5.56743	2.47701	5.49605	2.45839	6.06158	2.59969
58809	Rnase4	4.7267	2.24083	4.93921	2.30428	4.3484	2.12048	4.5174	2.17549
11727	Ang	4.1157	2.04114	4.0466	2.01671	3.9511	1.98226	3.52092	1.81595
20540	Slc7a7	5.05079	2.33651	5.55702	2.47431	5.21309	2.38214	5.7257	2.51745
50934	Slc7a8	5.10514	2.35195	6.23948	2.64143	6.44347	2.68784	7.17312	2.8426
18826	Lcp1	5.16783	2.36956	6.0322	2.59268	5.73567	2.51996	5.7818	2.53152
239217	Kctd12	3.93716	1.97715	4.08824	2.03148	4.2947	2.10256	4.28205	2.0983
321019	Gpr183	5.37942	2.42745	4.96518	2.31184	5.86984	2.55332	6.13435	2.61691
23880	Fyb	5.07453	2.34327	5.85406	2.54944	5.21957	2.38393	4.96531	2.31188
16197	Il7r	4.26364	2.09209	4.44438	2.15198	3.32364	1.73277	3.90743	1.96622
223433	Fam105a	5.54519	2.47124	5.18805	2.37519	5.31548	2.4102	5.3129	2.4095
20491	Sla	5.03132	2.33094	5.05877	2.33879	4.52133	2.17675	4.51063	2.17333
17972	Ncf4	6.42608	2.68394	6.43101	2.68505	6.0269	2.59142	5.79182	2.53402
12983	Csf2rb	5.88987	2.55824	5.82428	2.54208	6.20449	2.63331	6.08919	2.60625
19354	Rac2	4.93398	2.30275	4.98349	2.31716	4.67887	2.22616	4.55545	2.18759
72318	Cyth4	5.4876	2.45618	5.58018	2.48031	5.83448	2.5446	5.81101	2.53879
18591	Pdgfb	2.46284	1.30032	2.36256	1.24035	2.86739	1.51974	2.91811	1.54503
74039	Nfam1	4.58392	2.19658	5.44362	2.44457	4.93925	2.30429	5.13819	2.36126
64099	Parvg	5.9042	2.56174	5.9757	2.57911	5.67911	2.50567	5.91248	2.56376
668218	Bin2	6.40654	2.67954	6.17551	2.62656	6.45575	2.69058	6.65932	2.73537
80910	Gpr84	6.83362	2.77265	6.40923	2.68015	7.95038	2.99102	8.61021	3.10605
105855	Nckap1l	4.79492	2.26151	5.59055	2.48299	5.40411	2.43406	5.50492	2.46072
239743	Klhl6	5.09335	2.34861	5.00941	2.32464	5.92707	2.56732	6.10947	2.61105
16419	Itgb5	4.35714	2.12338	4.6149	2.2063	4.03606	2.01295	4.02585	2.00929
12524	Cd86	5.75005	2.52357	5.58267	2.48095	5.31914	2.41119	5.49812	2.45894
15163	Hcls1	5.82188	2.54148	5.89749	2.5601	5.28878	2.40294	5.27394	2.39888
80859	Nfkbiz	4.13694	2.04856	3.72924	1.89888	4.71041	2.23585	5.11459	2.35462
67742	Samsn1	5.93749	2.56985	5.64471	2.4969	6.09735	2.60818	6.34253	2.66506
12394	Runx1	3.96369	1.98684	4.51107	2.17347	4.10092	2.03595	4.43407	2.14863
26382	Fgd2	4.85025	2.27806	4.65937	2.22013	5.311	2.40898	4.93378	2.30269
320484	Rasal3	4.19454	2.06851	4.53143	2.17997	5.00915	2.32457	4.92053	2.29881
17916	Myo1f	5.64084	2.49591	6.08172	2.60448	5.5983	2.48499	5.35143	2.41992
16913	Psmb8	4.43404	2.14862	4.48688	2.16571	3.83503	1.93924	3.37942	1.75678
114584	Clic1	3.25414	1.70228	3.17724	1.66777	2.96385	1.56747	3.15542	1.65783
11629	Aif1	7.00126	2.80761	6.46534	2.69273	5.62073	2.49076	5.71027	2.51356
16988	Lst1	7.7	2.94486	6.65421	2.73427	6.14437	2.61926	4.90189	2.29334
21926	Tnf	3.93406	1.97602	3.22132	1.68765	5.03032	2.33065	5.52138	2.46503
15937	Ier3	2.30204	1.20291	2.0971	1.06839	2.59097	1.37349	3.00251	1.58617
18037	Nfkbie	3.58241	1.84093	3.63225	1.86086	4.1624	2.05741	4.52488	2.17788
83433	Trem2	6.32101	2.66015	6.15982	2.62289	5.7413	2.52138	5.67713	2.50516
50498	Ebi3	4.90248	2.29351	4.83164	2.27251	4.64995	2.21721	4.0355	2.01275
70785	Dennd1c	5.1816	2.3734	4.96137	2.31074	6.15959	2.62283	5.43576	2.44248
22324	Vav1	5.44931	2.44607	5.20317	2.37939	5.25413	2.39345	5.29186	2.40377
21815	Tgif1	4.09851	2.0351	3.97019	1.98921	4.48689	2.16571	4.79848	2.26258
225049	Ttc7	3.28514	1.71596	3.2727	1.71048	3.44771	1.78564	3.38125	1.75755
63955	Cables1	1.49308	0.578295	1.36349	0.4473	1.5184	0.602548	1.43349	0.519527
72512	Tmem173	5.37639	2.42664	5.54131	2.47023	5.48449	2.45536	5.81641	2.54013
12475	Cd14	5.79411	2.53459	5.54794	2.47195	5.58385	2.48126	5.73061	2.51869
16149	Cd74	4.41645	2.14289	3.84521	1.94306	2.65266	1.40744	2.94318	1.55738
12978	Csf1r	4.55425	2.18721	5.49871	2.45909	4.97286	2.31408	5.2704	2.39791
11555	Adrb2	5.0502	2.33634	4.51394	2.17439	4.9569	2.30944	4.94629	2.30635
27060	Tcirg1	3.03487	1.60163	2.91918	1.54556	3.49505	1.80531	3.14155	1.65148
54445	Unc93b1	5.87725	2.55514	5.94636	2.57201	5.86475	2.55207	5.78863	2.53322
107375	Slc25a45	4.25253	2.08832	4.09557	2.03407	4.31185	2.10831	4.48369	2.16469
78317	Ccdc88b	5.9283	2.56762	5.5307	2.46746	5.90809	2.56269	6.23322	2.63998
108101	Fermt3	4.85748	2.28021	5.19025	2.3758	5.02643	2.32953	4.98863	2.31864
74760	Rab3il1	4.7035	2.23373	4.99578	2.32071	5.43684	2.44277	5.40959	2.43552
65221	Slc15a3	6.4302	2.68486	7.40506	2.88851	7.48625	2.90424	8.11543	3.02067
17476	Mpeg1	5.42224	2.43889	6.12207	2.61402	5.57191	2.47817	5.81829	2.5406
107321	Lpxn	4.80235	2.26374	5.08069	2.34502	5.17494	2.37154	5.31412	2.40983
14537	Gcnt1	4.06364	2.02277	4.14566	2.0516	4.65429	2.21856	4.70916	2.23547
76088	Dock8	4.26489	2.09251	5.09135	2.34805	4.70035	2.23277	4.94061	2.30469
12495	Entpd1	3.60667	1.85067	4.42116	2.14442	3.92793	1.97377	3.93949	1.97801
17060	Blnk	4.81625	2.26791	4.91294	2.29659	4.58777	2.19779	4.47597	2.1622
83490	Pik3ap1	4.83993	2.27499	6.08536	2.60534	5.7844	2.53217	5.94272	2.57112
22376	Was	5.14737	2.36384	5.74036	2.52114	5.46808	2.45103	5.59778	2.48485
23890	Gpr34	5.67358	2.50426	5.72246	2.51663	5.61059	2.48815	6.405	2.6792
74131	Sash3	5.28147	2.40094	5.37703	2.42681	5.42079	2.4385	5.45248	2.44691
56501	Elf4	4.24948	2.08728	5.20063	2.37869	5.22271	2.3848	5.41658	2.43738
171207	Arhgap4	5.24286	2.39035	5.13706	2.36094	5.96344	2.57614	5.18859	2.37534
279572	Tlr13	4.13141	2.04664	4.73175	2.24237	4.37292	2.1286	4.46073	2.15728
58861	Cysltr1	4.06737	2.0241	4.74055	2.24505	4.43886	2.15019	4.76681	2.25302
12229	Btk	5.75533	2.5249	5.35156	2.41996	5.57551	2.4791	5.44828	2.4458
170743	Tlr7	3.63094	1.86034	4.1808	2.06378	3.42925	1.77789	3.63695	1.86273

## Sheet: Figure 2B - Astrocytic Markers
Gene ID	Gene Symbol	FC ([AutoMACS-Input] vs [Cell-Input])	Log FC ([AutoMACS-Input] vs [Cell-Input])	FC ([AM + Tyto-Input] vs [Cell-Input])	Log FC ([AM + Tyto-Input] vs [Cell-Input])	FC ([Tyto-Input] vs [Cell-Input])	Log FC ([Tyto-Input] vs [Cell-Input])	FC ([FACS-Input] vs [Cell-Input])	Log FC ([FACS-Input] vs [Cell-Input])
58175	Rgs20	-301.801	-8.23745	-309.193	-8.27237	-66.3376	-6.05175	-115.386	-6.85032
76187	Adhfe1	-53.9326	-5.75308	-36.2334	-5.17925	-51.4556	-5.68525	-22.5432	-4.49462
109294	Prex2	-86.2235	-6.43001	-235.054	-7.87685	-86.2519	-6.43048	-115.311	-6.84939
18802	Plcd4	-163.691	-7.35484	-161.182	-7.33255	-119.884	-6.90549	-91.707	-6.51896
14633	Gli2	-178.171	-7.47712	-83.1017	-6.37681	-80.3346	-6.32795	-130.557	-7.02853
329252	Lgr6	-119.655	-6.90273	-71.8586	-6.16709	-95.9752	-6.58459	-87.0366	-6.44355
171469	Gpr37l1	-1190.98	-10.2179	-1962.03	-10.9381	-116.291	-6.8616	-573.024	-9.16245
11758	Prdx6	-15.9447	-3.995	-14.3482	-3.84279	-14.8207	-3.88954	-14.6534	-3.87317
14261	Fmo1	-31.2833	-4.96732	-50.9355	-5.6706	-33.2147	-5.05375	-22.695	-4.5043
98660	Atp1a2	-221.148	-7.78887	-479.862	-8.90648	-75.9983	-6.2479	-170.796	-7.41613
226781	Slc30a10	-128.525	-7.0059	-153.112	-7.25845	-78.7335	-6.29891	-67.4218	-6.07514
15483	Hsd11b1	-135.938	-7.0868	-56.4937	-5.82002	-74.7387	-6.22378	-73.1358	-6.19251
277468	Slc39a12	-16.9996	-4.08743	-16.2193	-4.01964	-11.9465	-3.57852	-13.626	-3.76829
12496	Entpd2	-332.926	-8.37906	-332.979	-8.37929	-83.3142	-6.38049	-157.548	-7.29965
14221	Fjx1	-980.715	-9.93769	-450.339	-8.81487	-105.392	-6.71962	-225.437	-7.81658
210622	Pamr1	-199.231	-7.6383	-165.462	-7.37035	-112.618	-6.81529	-107.085	-6.74261
20511	Slc1a2	-485.497	-8.92332	-741.75	-9.53479	-76.8032	-6.26309	-207.432	-7.69649
18508	Pax6	-131.58	-7.0398	-227.129	-7.82737	-127.815	-6.99792	-122.687	-6.93884
20971	Sdc4	-6.24487	-2.64267	-6.48725	-2.69761	-7.24599	-2.85718	-7.35384	-2.8785
58237	Nkain4	-583.114	-9.18763	-548.149	-9.09842	-65.9428	-6.04314	-197.504	-7.62574
26570	Slc7a11	-32.6277	-5.02802	-33.8808	-5.0824	-21.9708	-4.45752	-28.0311	-4.80896
13175	Dclk1	-116.796	-6.86785	-209.725	-7.71236	-74.0491	-6.21041	-82.4554	-6.36554
622434	Arhgef26	-210.816	-7.71984	-242.187	-7.91998	-118.789	-6.89225	-77.6488	-6.27889
12032	Bcan	-571.678	-9.15906	-658.584	-9.36322	-106.704	-6.73747	-278.183	-8.11989
140493	Kcnn3	-90.4778	-6.49949	-404.279	-8.65921	-83.8027	-6.38892	-89.5981	-6.4854
14862	Gstm1	-37.4852	-5.22825	-31.7023	-4.98651	-31.364	-4.97104	-29.6109	-4.88806
13609	S1pr1	-12.6584	-3.66203	-11.5817	-3.53378	-9.57542	-3.25934	-8.89375	-3.15279
22329	Vcam1	-2.36966	-1.24468	-1.93568	-0.952841	-3.36926	-1.75243	-4.58353	-2.19646
14066	F3	-194.383	-7.60276	-130.112	-7.02361	-90.582	-6.50115	-171.736	-7.42405
12167	Bmpr1b	-379.792	-8.56907	-728.488	-9.50876	-83.7159	-6.38743	-551.323	-9.10675
26938	St6galnac5	-323.531	-8.33776	-223.547	-7.80443	-57.7566	-5.85191	-182.952	-7.51532
107869	Cth	-55.8413	-5.80326	-15.541	-3.958	-41.4736	-5.37412	-14.192	-3.827
50500	Ttpa	-81.1898	-6.34323	-27.1934	-4.76519	-79.1424	-6.30638	-11.1214	-3.47526
18992	Pou3f2	-135.827	-7.08563	-59.1166	-5.88549	-75.4293	-6.23705	-70.655	-6.14272
21923	Tnc	-315.947	-8.30354	-315.947	-8.30354	-158.238	-7.30595	-159.714	-7.31934
329910	Acot11	-49.4531	-5.62799	-61.1413	-5.93407	-27.4169	-4.77699	-36.7808	-5.20088
108069	Grm3	-252.065	-7.97766	-359.906	-8.49148	-50.1553	-5.64833	-96.2803	-6.58917
15234	Hgf	-2.92597	-1.54891	-3.1806	-1.6693	-3.86938	-1.9521	-3.25715	-1.70361
14184	Fgfr3	-1181.62	-10.2065	-2552.22	-11.3175	-130.965	-7.03303	-405.038	-8.66191
81840	Sorcs2	-617.215	-9.26963	-844.513	-9.72198	-104.142	-6.7024	-400.725	-8.64647
14405	Gabrg1	-402.408	-8.65251	-320.534	-8.32433	-70.4862	-6.13927	-247.009	-7.94842
14400	Gabrb1	-238.37	-7.89706	-288.033	-8.17009	-124.725	-6.9626	-288.667	-8.17326
54403	Slc4a4	-489.051	-8.93384	-1086.42	-10.0854	-82.8615	-6.37263	-310.084	-8.27651
13602	Sparcl1	-189.859	-7.56878	-522.549	-9.02942	-68.7695	-6.1037	-121.091	-6.91995
18682	Phkg1	-25.1342	-4.65158	-22.8718	-4.5155	-13.3462	-3.73836	-15.8429	-3.98577
75104	Mmd2	-405.27	-8.66274	-417.12	-8.70432	-97.7719	-6.61135	-215.842	-7.75383
19283	Ptprz1	-686.036	-9.42214	-740.045	-9.53147	-95.6492	-6.57968	-280.831	-8.13356
66873	Tril	-432.465	-8.75644	-3071.47	-11.5847	-98.1798	-6.61735	-216.792	-7.76017
94282	Sfxn5	-34.7308	-5.11814	-40.972	-5.35657	-27.2205	-4.76662	-31.2002	-4.96348
107747	Aldh1l1	-55.8199	-5.80271	-33.7	-5.07468	-42.2932	-5.40235	-33.9508	-5.08537
243616	Slc6a11	-1655.2	-10.6928	-1740.34	-10.7652	-82.6749	-6.36938	-344.402	-8.42795
232333	Slc6a1	-1357.81	-10.4071	-1201.7	-10.2309	-97.8371	-6.61231	-367.646	-8.52218
110595	Timp4	-313.168	-8.29079	-128.299	-7.00336	-91.2137	-6.51118	-96.3757	-6.5906
71803	Slc25a18	-697.506	-9.44606	-408.633	-8.67466	-98.7306	-6.62543	-174.739	-7.44906
232345	A2m	-367.515	-8.52166	-458.137	-8.83963	-134.835	-7.07506	-299.315	-8.22552
56615	Mgst1	-8.4408	-3.07738	-4.30938	-2.10748	-10.4615	-3.38702	-4.89349	-2.29086
57776	Ttyh1	-198.977	-7.63646	-286.335	-8.16156	-59.892	-5.90429	-121.448	-6.9242
11816	Apoe	-1.30733	-0.386626	-1.33652	-0.418482	-1.57119	-0.651853	-1.69102	-0.75789
56188	Fxyd1	-63.6377	-5.99181	-133.745	-7.06335	-51.8401	-5.696	-53.8127	-5.74987
53896	Slc7a10	-184.122	-7.52452	-331.294	-8.37197	-82.9745	-6.3746	-110.236	-6.78445
17304	Mfge8	-20.7979	-4.37836	-19.4239	-4.27976	-17.9726	-4.16773	-20.6522	-4.36822
56213	Htra1	-654.049	-9.35326	-662.394	-9.37155	-110.168	-6.78357	-414.255	-8.69438
11988	Slc7a2	-134.735	-7.07398	-130.21	-7.02469	-67.9711	-6.08685	-110.251	-6.78465
13004	Ncan	-888.135	-9.79464	-1458.15	-10.5099	-96.9557	-6.59925	-146.868	-7.19838
26457	Slc27a1	-15.5518	-3.95901	-15.2626	-3.93193	-11.0098	-3.46072	-13.1139	-3.71303
319555	Nwd1	-867.025	-9.75993	-635.417	-9.31156	-68.6031	-6.1002	-210.543	-7.71797
16816	Lcat	-324.955	-8.34409	-140.62	-7.13566	-83.9553	-6.39155	-140.321	-7.13259
11606	Agt	-218.792	-7.77342	-75.9927	-6.24779	-59.4036	-5.89248	-57.5939	-5.84784
72927	Hepacam	-1099.38	-10.1025	-1486.75	-10.5379	-94.571	-6.56333	-907.414	-9.82562
94180	Acsbg1	-502.792	-8.97382	-507.146	-8.98626	-85.7099	-6.42139	-239.223	-7.90221
56741	Igdcc4	-117.544	-6.87706	-146.696	-7.19669	-47.6344	-5.57393	-113.769	-6.82997
20255	Scg3	-516.655	-9.01306	-1432.71	-10.4845	-104.537	-6.70788	-324.74	-8.34314
76257	Slc38a3	-354.974	-8.47157	-380.806	-8.57291	-78.1325	-6.28785	-91.4052	-6.5142
29873	Cspg5	-306.737	-8.26086	-454.204	-8.8272	-89.8433	-6.48934	-323.79	-8.33892
245050	Fam198a	-306.139	-8.25804	-306	-8.25739	-73.4839	-6.19936	-382.428	-8.57904
14609	Gja1	-650.727	-9.34591	-1907.37	-10.8974	-90.9472	-6.50696	-249.366	-7.96212
12140	Fabp7	-44.6361	-5.48014	-335.935	-8.39204	-37.5473	-5.23064	-73.3564	-6.19685
216190	Appl2	-2.05375	-1.03826	-2.14536	-1.10122	-1.80648	-0.853179	-1.99896	-0.999253
71137	Rfx4	-313.134	-8.29064	-640.019	-9.32197	-100.805	-6.65542	-181.267	-7.50197
16404	Itga7	-34.338	-5.10173	-67.0465	-6.06709	-46.0434	-5.52492	-26.4033	-4.72265
13649	Egfr	-33.5416	-5.06788	-31.5903	-4.98141	-26.9307	-4.75118	-46.805	-5.54859
55963	Slc1a4	-15.5362	-3.95756	-13.9186	-3.79894	-11.1263	-3.4759	-10.5839	-3.40379
216739	Acsl6	-358.28	-8.48494	-1028.78	-10.0067	-96.1037	-6.58652	-202.982	-7.66521
11932	Atp1b2	-437.897	-8.77445	-1323.42	-10.3701	-98.7474	-6.62567	-370.149	-8.53196
68385	Tlcd1	-285.084	-8.15524	-349.752	-8.45019	-69.613	-6.12128	-183.991	-7.52349
11676	Aldoc	-251.286	-7.97318	-386.586	-8.59465	-78.333	-6.29155	-183.527	-7.51985
14580	Gfap	-70.1624	-6.13263	-102.775	-6.68334	-52.5376	-5.71528	-71.6251	-6.16239
208659	Fam20a	-558.865	-9.12636	-258.913	-8.01632	-221.655	-7.79217	-284.983	-8.15473
20682	Sox9	-279.074	-8.1245	-157.171	-7.29619	-60.7592	-5.92503	-100.511	-6.65121
72014	Btbd17	-76.7077	-6.2613	-157.045	-7.29503	-64.5687	-6.01276	-125.469	-6.97119
14813	Grin2c	-682.283	-9.41423	-1941.95	-10.9233	-78.3183	-6.29128	-134.628	-7.07283
18217	Ntsr2	-812.647	-9.66649	-1513.27	-10.5635	-92.9449	-6.5383	-282.239	-8.14077
94090	Trim9	-282.826	-8.14377	-688.712	-9.42776	-87.7043	-6.45458	-254.046	-7.98894
13371	Dio2	-409.949	-8.6793	-943.677	-9.88215	-142.507	-7.15489	-507.8	-8.98812
14634	Gli3	-144.635	-7.17627	-181.057	-7.5003	-54.8646	-5.7778	-96.4289	-6.59139
54326	Elovl2	-435.757	-8.76738	-73.6831	-6.20326	-241.879	-7.91814	-111.59	-6.80206
15904	Id4	-214.112	-7.74223	-1097.07	-10.0994	-94.0225	-6.55493	-133.636	-7.06217
18212	Ntrk2	-360.916	-8.49552	-411.153	-8.68353	-79.7155	-6.31679	-158.287	-7.3064
14451	Gas1	-53.7338	-5.74776	-47.73	-5.57682	-49.447	-5.62781	-68.0596	-6.08873
12950	Hapln1	-566.334	-9.14551	-270.74	-8.08077	-131.218	-7.03582	-300.087	-8.22924
218476	Gcnt4	-123.481	-6.94815	-65.1429	-6.02554	-36.2702	-5.18071	-158.092	-7.30462
268709	Fam107a	-287.365	-8.16674	-542.364	-9.08312	-108.428	-6.76059	-271.777	-8.08628
16426	Itih3	-309.13	-8.27207	-61.6573	-5.9462	-75.5526	-6.23941	-75.6677	-6.24161
29811	Ndrg2	-91.2857	-6.51232	-88.1751	-6.4623	-54.4495	-5.76685	-64.4844	-6.01088
14623	Gjb6	-657.017	-9.35979	-1649.35	-10.6877	-184.234	-7.5254	-496.532	-8.95574
219151	Scara3	-132.031	-7.04473	-851.12	-9.73322	-104.915	-6.71308	-275.922	-8.10811
12759	Clu	-183.026	-7.51591	-367.183	-8.52036	-77.5359	-6.27679	-146.192	-7.19172
13850	Ephx2	-68.2864	-6.09353	-19.1202	-4.25703	-49.312	-5.62387	-18.3595	-4.19846
13618	Ednrb	-38.7274	-5.27528	-37.6291	-5.23377	-26.8712	-4.74799	-44.7059	-5.48239
103978	Gpc5	-852.101	-9.73488	-715.359	-9.48252	-57.3615	-5.84201	-501.575	-8.97032
23888	Gpc6	-25.5676	-4.67624	-36.5525	-5.1919	-24.845	-4.63489	-23.7014	-4.5669
58187	Cldn10	-1120.24	-10.1296	-1155.69	-10.1745	-111.629	-6.80256	-583.161	-9.18775
20512	Slc1a3	-13.095	-3.71095	-13.5195	-3.75697	-13.403	-3.74448	-15.3872	-3.94366
170790	Mlc1	-519.439	-9.02081	-1038.48	-10.0203	-88.3251	-6.46475	-207.114	-7.69428
26874	Abcd2	1.96089	0.971508	2.04002	1.02859	2.34074	1.22697	2.26965	1.18247
223843	Dbx2	-233.175	-7.86527	-208.955	-7.70705	-82.7383	-6.37048	-207.193	-7.69483
19125	Prodh	-12.3524	-3.62672	-11.7367	-3.55296	-11.5179	-3.52581	-13.2581	-3.7288
224079	Atp13a4	-261.641	-8.03145	-428.305	-8.74249	-186.951	-7.54652	-196.432	-7.61789
57738	Slc15a2	-3.54223	-1.82466	-5.67095	-2.50359	-3.43389	-1.77985	-4.31654	-2.10987
22350	Ezr	-14.8332	-3.89076	-27.1666	-4.76376	-25.0043	-4.6441	-25.1791	-4.65415
66643	Lix1	-14.4433	-3.85232	-14.4974	-3.85772	-11.5326	-3.52765	-15.2313	-3.92897
12411	Cbs	-58.5613	-5.87188	-30.9337	-4.95111	-39.9035	-5.31844	-22.6735	-4.50294
27226	Pla2g7	-18.2045	-4.18623	-21.1925	-4.40548	-20.4921	-4.357	-43.0182	-5.42688
76441	Daam2	-192.755	-7.59063	-584.737	-9.19164	-100.061	-6.64474	-404.993	-8.66175
106861	Abhd3	-18.8031	-4.2329	-25.9982	-4.70034	-18.8638	-4.23754	-18.2046	-4.18623
11829	Aqp4	-591.358	-9.20789	-1032.1	-10.0114	-109.837	-6.77922	-461.99	-8.85172
13527	Dtna	-195.269	-7.60932	-436.344	-8.76932	-103.796	-6.69761	-312.875	-8.28944
74002	Psd2	-196.277	-7.61674	-539.728	-9.07609	-93.0422	-6.53981	-193.779	-7.59827
70417	Megf10	-962.192	-9.91018	-602.976	-9.23596	-130.105	-7.02353	-379.994	-8.56983
108052	Slc14a1	-8.78509	-3.13506	-10.8775	-3.44328	-7.28114	-2.86417	-9.19592	-3.20099
225998	Rorb	-1.15359	-0.206133	1.08229	0.114084	-1.17935	-0.237988	1.12788	0.17361
104174	Gldc	-247.372	-7.95054	-185.675	-7.53664	-89.3476	-6.48136	-131.031	-7.03376
23972	Papss2	-25.418	-4.66778	-24.7487	-4.62928	-33.3045	-5.05765	-18.8602	-4.23727
53412	Ppp1r3c	-188.538	-7.55871	-74.5746	-6.22061	-85.2852	-6.41422	-64.5393	-6.01211
17986	Ndp	-110.503	-6.78794	-271.725	-8.086	-153.717	-7.26414	-204.082	-7.673
192216	Tmem47	-304.363	-8.24965	-473.044	-8.88583	-95.5796	-6.57863	-319.712	-8.32063
71584	Gdpd2	-141.619	-7.14587	-118.946	-6.89416	-62.3384	-5.96205	-125.568	-6.97232
83453	Chrdl1	-91.4486	-6.51489	-55.2982	-5.78916	-91.1178	-6.50966	-39.8138	-5.3152

## Sheet: Figure 2C - Oligo Markers
Gene ID	Gene Symbol	FC ([AutoMACS-Input] vs [Cell-Input])	Log FC ([AutoMACS-Input] vs [Cell-Input])	FC ([AM + Tyto-Input] vs [Cell-Input])	Log FC ([AM + Tyto-Input] vs [Cell-Input])	FC ([Tyto-Input] vs [Cell-Input])	Log FC ([Tyto-Input] vs [Cell-Input])	FC ([FACS-Input] vs [Cell-Input])	Log FC ([FACS-Input] vs [Cell-Input])
240690	St18	-432.899	-8.75788	-236.583	-7.8862	-63.3783	-5.98592	-191.091	-7.57812
56363	Tmeff2	-336.131	-8.39288	-516.69	-9.01315	-64.0922	-6.00208	-270.423	-8.07907
69660	Tmbim1	-3.48155	-1.79973	-3.73519	-1.90118	-3.63135	-1.8605	-3.85834	-1.94798
210293	Dock10	1.8055	0.852397	2.29653	1.19946	2.20656	1.1418	2.29572	1.19895
98363	Efhd1	-311.829	-8.28461	-146.62	-7.19594	-74.6844	-6.22273	-466.758	-8.86653
241159	Neu4	-65.8002	-6.04002	-105.103	-6.71566	-74.5525	-6.22019	-61.5519	-5.94373
227485	Cdh19	-230.515	-7.84872	-275.197	-8.10432	-81.3387	-6.34587	-231.039	-7.85199
72160	Tmem163	-170.576	-7.41427	-43.1287	-5.43058	-86.6273	-6.43675	-51.5018	-5.68655
212980	Slc45a3	-15.7772	-3.97977	-8.68984	-3.11933	-15.3298	-3.93826	-25.3643	-4.66473
18557	Cdk18	-18.3622	-4.19867	-11.4652	-3.51919	-12.9343	-3.69313	-16.2164	-4.01938
21367	Cntn2	-717.222	-9.48628	-2232.27	-11.1243	-63.9776	-5.99949	-522.881	-9.03034
269116	Nfasc	-482.553	-8.91454	-1613.57	-10.656	-61.1578	-5.93446	-520.318	-9.02325
77552	Shisa4	-440.053	-8.78153	-1306.83	-10.3519	-72.1083	-6.17209	-170.662	-7.41499
13007	Csrp1	-110.396	-6.78655	-128.324	-7.00365	-58.4752	-5.86975	-135.219	-7.07915
21952	Tnni1	-136.951	-7.09752	-136.951	-7.09752	-58.215	-5.86332	-81.7642	-6.3534
240913	Adamts4	-177.995	-7.47569	-382.214	-8.57824	-50.0807	-5.64618	-311.876	-8.28483
208795	Tmem63a	1.21798	0.284485	1.24205	0.312718	1.35099	0.434015	1.37219	0.456483
18761	Prkcq	-5.43795	-2.44306	-4.41266	-2.14165	-5.06912	-2.34173	-3.9269	-1.97339
97031	Tprn	-4.35002	-2.12102	-5.20862	-2.3809	-4.51032	-2.17323	-4.86112	-2.28129
11305	Abca2	-12.9336	-3.69305	-9.43394	-3.23786	-7.87993	-2.97818	-9.10742	-3.18704
19215	Ptgds	-66.4062	-6.05325	-152.318	-7.25094	-51.2553	-5.67963	-157.47	-7.29894
227753	Gsn	-9.3396	-3.22336	-6.92244	-2.79128	-11.7295	-3.55207	-7.3425	-2.87627
21930	Tnfaip6	-228.19	-7.83409	-230.741	-7.85013	-61.4669	-5.94174	-191.009	-7.5775
77767	Ermn	-559.646	-9.12837	-965.542	-9.9152	-63.726	-5.99381	-568.532	-9.1511
50915	Grb14	-61.1495	-5.93427	-240.238	-7.90832	-47.5185	-5.57042	-122.94	-6.94181
12521	Cd82	1.81172	0.857357	1.69538	0.761613	1.70926	0.773375	1.63265	0.707219
72446	Prr5l	-5.74265	-2.52172	-6.05528	-2.59819	-4.49317	-2.16773	-6.36215	-2.66951
22174	Tyro3	-263.063	-8.03927	-513.645	-9.00463	-67.9872	-6.08719	-539.98	-9.07676
17153	Mal	-265.112	-8.05046	-5150.83	-12.3306	-68.6316	-6.1008	-614.002	-9.2621
252864	Dusp15	-196.417	-7.61778	-150.209	-7.23082	-51.8793	-5.69709	-114.773	-6.84263
228852	Ppp1r16b	-57.5957	-5.84789	-63.5321	-5.98941	-31.6148	-4.98253	-44.8832	-5.4881
27219	Sgk2	-42.6895	-5.41581	-46.2094	-5.53012	-34.8855	-5.12455	-47.3372	-5.5649
52840	Dbndd2	-13.7133	-3.7775	-14.5069	-3.85867	-13.8094	-3.78758	-16.3332	-4.02973
76960	Bcas1	-278.959	-8.12391	-320.542	-8.32437	-77.305	-6.27249	-167.044	-7.38408
18417	Cldn11	-653.096	-9.35115	-3332.31	-11.7023	-78.8976	-6.30191	-918.199	-9.84266
58869	Pex5l	-401.367	-8.64878	-1487.06	-10.5382	-77.01	-6.26697	-205.151	-7.68054
320478	Sox2ot	-110.308	-6.7854	-288.736	-8.17361	-41.0097	-5.35789	-148.946	-7.21865
66949	Trim59	-25.4358	-4.66879	-86.0548	-6.42718	-22.5782	-4.49686	-30.4086	-4.92641
73940	Hapln2	-699.389	-9.44995	-1541.34	-10.59	-72.3568	-6.17706	-1159.76	-10.1796
229521	Syt11	-20.3437	-4.34651	-23.1479	-4.53281	-16.7679	-4.06763	-20.0389	-4.32473
13038	Ctsk	-20.3554	-4.34734	-15.7367	-3.97607	-26.9234	-4.75079	-29.6069	-4.88786
229595	Adamtsl4	-23.0338	-4.52568	-35.1657	-5.1361	-21.6222	-4.43444	-75.2757	-6.23411
70747	Tspan2	-341.75	-8.4168	-1314.12	-10.3599	-72.1303	-6.17253	-340.699	-8.41235
14863	Gstm2	-22.4028	-4.4856	-32.0982	-5.00442	-81.4999	-6.34873	-9.86096	-3.30173
170439	Elovl6	-44.1125	-5.46312	-35.9426	-5.16762	-30.35	-4.92362	-27.5581	-4.7844
70892	Ttll7	-185.08	-7.53201	-1090.79	-10.0912	-60.3702	-5.91577	-724.277	-9.5004
214944	Mob3b	-21.6595	-4.43693	-20.08	-4.32769	-22.1385	-4.46849	-29.0476	-4.86035
21916	Tmod1	-8.83162	-3.14268	-9.02511	-3.17394	-7.48177	-2.90338	-9.80973	-3.29421
230157	Tmeff1	-315.578	-8.30185	-471.832	-8.88213	-71.5838	-6.16156	-141.755	-7.14726
100434	Slc44a1	-10.6785	-3.41663	-8.88179	-3.15085	-8.23495	-3.04176	-9.98499	-3.31976
14745	Lpar1	-234.211	-7.87166	-405.641	-8.66406	-62.9621	-5.97641	-213.874	-7.74062
54325	Elovl1	-1.18499	-0.244872	-1.02853	-0.0405888	-1.10384	-0.142526	-1.10891	-0.149139
230678	Tmem125	-474.883	-8.89143	-542.223	-9.08274	-111.722	-6.80377	-429.63	-8.74695
67149	Nkain1	-302.927	-8.24283	-926.802	-9.85612	-73.497	-6.19961	-560.556	-9.13071
70025	Acot7	-18.8464	-4.23622	-18.5942	-4.21678	-19.034	-4.25051	-21.7298	-4.4416
18762	Prkcz	-27.1052	-4.7605	-39.9616	-5.32054	-21.0086	-4.39291	-30.1149	-4.91241
320587	Tmem88b	-271.412	-8.08434	-687.382	-9.42497	-54.0142	-5.75527	-509.207	-8.99211
110391	Qdpr	-8.24794	-3.04403	-9.66279	-3.27244	-8.55493	-3.09676	-10.2286	-3.35453
56356	Gltp	-1.11932	-0.162619	-1.09541	-0.131466	-1.14575	-0.196288	-1.25322	-0.325644
118446	Gjc3	-56.8493	-5.82907	-61.651	-5.94605	-29.398	-4.87764	-64.2405	-6.00541
14763	Gpr37	-1369.68	-10.4196	-4660.5	-12.1863	-59.5993	-5.89722	-759.566	-9.56903
69993	Chn2	-1.57241	-0.652981	-1.53616	-0.619333	-1.71206	-0.775731	-1.59991	-0.677992
16979	Lrrn1	-809.315	-9.66056	-2121.55	-11.0509	-81.1234	-6.34205	-918.024	-9.84239
29862	Ninj2	-93.8166	-6.55177	-93.8166	-6.55177	-45.7554	-5.51587	-93.8166	-6.55177
16485	Kcna1	-368.23	-8.52446	-1071.9	-10.066	-113.444	-6.82583	-343.548	-8.42437
14709	Gng8	-31.0309	-4.95563	-44.6405	-5.48028	-35.0929	-5.13311	-42.0633	-5.39449
64383	Sirt2	-1.95784	-0.969261	-1.73156	-0.792072	-1.79847	-0.846768	-1.98048	-0.985854
68458	Ppp1r14a	-114.643	-6.84101	-592.266	-9.2101	-79.7604	-6.3176	-472.56	-8.88435
11803	Aplp1	-315.618	-8.30204	-395.882	-8.62893	-64.1913	-6.00431	-236.342	-7.88473
17136	Mag	-23.6585	-4.56429	-27.0458	-4.75733	-18.6497	-4.22108	-26.0849	-4.70514
19144	Klk6	-477.657	-8.89983	-431.99	-8.75485	-94.674	-6.5649	-544.462	-9.08869
66124	Josd2	-3.91452	-1.96884	-3.84157	-1.94169	-3.68	-1.87971	-4.28439	-2.09909
108116	Slco3a1	-57.635	-5.84887	-200.243	-7.64561	-94.3631	-6.56015	-185.691	-7.53676
18584	Pde8a	-11.1457	-3.47841	-7.8366	-2.97023	-7.29611	-2.86713	-9.97663	-3.31855
20408	Sh3gl3	-391.835	-8.6141	-173.349	-7.43753	-92.4986	-6.53136	-353.365	-8.46501
14085	Fah	-66.5091	-6.05548	-16.459	-4.0408	-26.1996	-4.71148	-21.3298	-4.4148
83671	Sytl2	-76.5964	-6.2592	-198.614	-7.63382	-57.443	-5.84406	-125.192	-6.968
27276	Plekhb1	-370.67	-8.53399	-300.28	-8.23016	-71.8536	-6.16699	-172.173	-7.42772
56212	Rhog	1.62626	0.701554	1.60827	0.685506	1.50642	0.591122	1.44677	0.532836
244198	Olfml1	-148.77	-7.21694	-452.775	-8.82265	-62.9933	-5.97713	-250.244	-7.96719
233752	Insc	-157.892	-7.30279	-207.468	-7.69675	-110.73	-6.7909	-229.231	-7.84066
101565	Ccp110	-10.8038	-3.43347	-10.4335	-3.38315	-9.37005	-3.22806	-10.6397	-3.41139
233877	Kctd13	-3.68141	-1.88026	-3.68232	-1.88061	-3.56934	-1.83566	-3.76325	-1.91198
233878	Sez6l2	-330.647	-8.36915	-427.516	-8.73983	-72.1957	-6.17384	-239.583	-7.90438
14183	Fgfr2	-368.548	-8.52571	-433.241	-8.75903	-76.0086	-6.24809	-491.395	-8.94074
330660	Btbd16	-2.06772	-1.04804	-2.93472	-1.55322	-1.71815	-0.780859	-2.13663	-1.09534
14912	Nkx6-2	-619.698	-9.27542	-891.487	-9.80007	-51.8195	-5.69542	-307.293	-8.26347
76484	Kndc1	-577.715	-9.17422	-1444.01	-10.4959	-60.7727	-5.92535	-259.608	-8.02019
234094	Arhgef10	-125.718	-6.97405	-66.5474	-6.05631	-52.4167	-5.71195	-97.5179	-6.60759
320981	Enpp6	-278.748	-8.12282	-232.103	-7.85862	-60.3154	-5.91445	-79.9522	-6.32106
72902	Spock3	-242.606	-7.92247	-291.394	-8.18683	-74.491	-6.21899	-684.216	-9.41831
15245	Hhip	-335.948	-8.39209	-504.029	-8.97736	-105.915	-6.72676	-301.161	-8.23439
67801	Pllp	-126.617	-6.98432	-923.947	-9.85167	-58.2986	-5.86539	-156.549	-7.29047
67971	Tppp3	-35.2207	-5.13835	-95.7882	-6.58178	-57.4017	-5.84302	-109.275	-6.77182
338521	Fa2h	-806.534	-9.65559	-1337.25	-10.3851	-87.9776	-6.45906	-841.35	-9.71656
69581	Rhou	-164.37	-7.36081	-386.446	-8.59413	-96.4356	-6.59149	-122.999	-6.9425
94226	S1pr5	-32.3463	-5.01553	-92.268	-6.52776	-69.875	-6.12671	-234.88	-7.87578
15571	Elavl3	-202.584	-7.66238	-275.101	-8.10382	-57.1744	-5.8373	-223.571	-7.80459
68743	Anln	-58.4805	-5.86988	-105.931	-6.72698	-44.3086	-5.46952	-84.9543	-6.40861
83964	Jam3	-5.05225	-2.33693	-5.24521	-2.391	-5.31683	-2.41057	-5.13706	-2.36094
235180	Fez1	-231.275	-7.85347	-2454.22	-11.261	-78.6991	-6.29828	-315.528	-8.30162
102693	Phldb1	-22.1915	-4.47194	-21.8371	-4.44871	-15.2574	-3.93144	-17.8575	-4.15846
330938	Dixdc1	-195.176	-7.60863	-636.329	-9.31363	-58.0506	-5.85924	-164.737	-7.36402
12955	Cryab	-150.898	-7.23743	-149.039	-7.21955	-59.4576	-5.89379	-141.06	-7.14017
102502	Pls1	-461.906	-8.85146	-524.51	-9.03482	-62.6238	-5.96864	-426.953	-8.73793
270190	Ephb1	-1079.54	-10.0762	-256.496	-8.00279	-85.5647	-6.41894	-537.277	-9.06952
107993	Bfsp2	-278.975	-8.12399	-397.016	-8.63306	-74.4637	-6.21847	-397.016	-8.63306
436090	Gpr62	-621.522	-9.27966	-621.522	-9.27966	-95.5108	-6.57759	-492.462	-8.94387
17433	Mobp	-328.332	-8.35901	-560.301	-9.13006	-73.9291	-6.20807	-334.47	-8.38573
100502861	Ccdc13	-188.895	-7.56144	-95.2643	-6.57386	-134.398	-7.07037	-119.015	-6.89499
432450	Nkain2	-340.713	-8.41241	-645.394	-9.33404	-160.361	-7.32518	-508.142	-8.98909
107449	Unc5b	-171.607	-7.42296	-481.937	-8.9127	-47.0577	-5.55636	-129.111	-7.01247
70423	Tspan15	-792.145	-9.62962	-507.148	-8.98626	-79.7949	-6.31822	-122.166	-6.9327
211488	Ado	-3.19194	-1.67443	-3.42697	-1.77693	-3.13317	-1.64762	-3.20168	-1.67883
170799	Rtkn2	-18.9888	-4.24708	-19.5372	-4.28815	-17.5998	-4.13748	-18.7626	-4.22979
11735	Ank3	-309.123	-8.27204	-125.673	-6.97353	-60.209	-5.91191	-149.633	-7.22528
20203	S100b	-196.818	-7.62072	-338.079	-8.40122	-70.1752	-6.13289	-143.06	-7.16048
14431	Gamt	-2.43515	-1.28401	-2.94011	-1.55587	-2.90462	-1.53835	-3.03212	-1.60033
320091	Ano4	-332.275	-8.37623	-374.698	-8.54959	-42.3803	-5.40532	-353.483	-8.4655
77531	Anks1b	-275.326	-8.105	-324.014	-8.33991	-65.3617	-6.03037	-244.32	-7.93263
70574	Cpm	-117.715	-6.87916	-300.102	-8.22931	-82.9465	-6.37411	-221.451	-7.79085
13867	Erbb3	-54.0085	-5.75512	-77.2694	-6.27182	-48.0246	-5.5857	-94.3858	-6.5605
53897	Gal3st1	-212.557	-7.7317	-337.26	-8.39772	-61.5731	-5.94423	-293.839	-8.19888
214112	Nipal4	-209.239	-7.70901	-238.91	-7.90032	-70.5496	-6.14057	-157.65	-7.30058
118454	Gjc2	-660.871	-9.36823	-1552.74	-10.6006	-55.9294	-5.80553	-293.32	-8.19633
14457	Gas7	-12.1562	-3.60362	-12.1948	-3.6082	-11.2013	-3.4856	-15.6394	-3.96711
13643	Efnb3	-408.305	-8.6735	-412.111	-8.68689	-67.7486	-6.08212	-286.292	-8.16135
216881	Wscd1	-13.2567	-3.72865	-14.7849	-3.88606	-10.356	-3.3724	-11.0625	-3.4676
11484	Aspa	-162.187	-7.34152	-197.37	-7.62476	-43.1585	-5.43157	-177.685	-7.47318
116972	Fam57a	-20.3936	-4.35004	-39.6581	-5.30954	-14.2185	-3.8297	-16.9638	-4.08439
18377	Omg	-399.181	-8.6409	-821.54	-9.68219	-80.8979	-6.33803	-1139.41	-10.1541
338367	Myo1d	-70.5017	-6.13959	-94.5639	-6.56322	-40.2103	-5.32949	-59.3428	-5.891
12799	Cnp	-16.4772	-4.0424	-15.4749	-3.95186	-12.7561	-3.67311	-16.941	-4.08245
22415	Wnt3	-182.783	-7.51399	-121.682	-6.92698	-68.3267	-6.09438	-144.366	-7.17359
74008	Arsg	-2.27833	-1.18798	-2.30841	-1.2069	-2.25273	-1.17168	-2.3366	-1.22441
117160	Ttyh2	-22.2686	-4.47694	-25.3702	-4.66507	-21.1351	-4.40157	-22.5213	-4.49322
192897	Itgb4	-176.278	-7.46171	-486.263	-8.92559	-75.1616	-6.23192	-151.281	-7.24109
11302	Aatk	-12.4601	-3.63925	-13.352	-3.73899	-9.93791	-3.31294	-11.6004	-3.53611
104923	Adi1	-1.78078	-0.83251	-1.89932	-0.925481	-1.94428	-0.959233	-2.04974	-1.03544
263406	Plekhg3	-11.1423	-3.47797	-17.3523	-4.11706	-13.7537	-3.78175	-22.6319	-4.50029
211945	Plekhh1	-133.975	-7.06582	-105.069	-6.71519	-36.8862	-5.20501	-102.71	-6.68244
68519	Eml1	-213.007	-7.73476	-644.683	-9.33245	-44.8198	-5.48607	-173.123	-7.43566
11565	Adssl1	-2.41315	-1.27092	-2.61381	-1.38615	-2.25915	-1.17578	-2.35147	-1.23356
217893	Pacs2	-3.20581	-1.68069	-2.81646	-1.49388	-2.80423	-1.4876	-3.02017	-1.59463
66222	Serpinb1a	-123.434	-6.94759	-48.8164	-5.60929	-53.8247	-5.7502	-119.713	-6.90343
20354	Sema4d	2.04782	1.03409	2.19001	1.13094	2.39186	1.25813	2.45729	1.29707
78925	Srd5a1	-22.8884	-4.51654	-47.9861	-5.58454	-27.2382	-4.76756	-21.5567	-4.43006
72948	Tppp	-3.12767	-1.64509	-2.79401	-1.48234	-2.94491	-1.55822	-2.842	-1.50691
13612	Edil3	-524.113	-9.03374	-2739.08	-11.4195	-53.7722	-5.74879	-781.701	-9.61047
218442	Serinc5	-13.5188	-3.75689	-12.3664	-3.62835	-10.5363	-3.3973	-11.6843	-3.5465
74559	Elovl7	-53.7017	-5.7469	-173.282	-7.43698	-36.6109	-5.1942	-38.9192	-5.28241
67272	Cmtm5	-514.459	-9.00691	-822.98	-9.68471	-96.4224	-6.5913	-921.981	-9.84859
56471	Stmn4	-371.683	-8.53793	-407.361	-8.67016	-60.6652	-5.9228	-232.732	-7.86252
68813	Dock5	-36.8935	-5.2053	-117.75	-6.87958	-86.9084	-6.44142	-145.364	-7.18353
213019	Pdlim2	-3.30928	-1.72652	-3.91704	-1.96976	-2.65344	-1.40786	-3.59752	-1.847
213469	Lgi3	-454.203	-8.82719	-2984.44	-11.5432	-73.6971	-6.20354	-795.384	-9.63551
211712	Pcdh9	-689.327	-9.42905	-582.743	-9.18672	-68.401	-6.09595	-268.464	-8.06858
105439	Slain1	-360.069	-8.49213	-1474.41	-10.5259	-68.9745	-6.10799	-429.67	-8.74709
20356	Sema5a	-114.609	-6.84057	-117.365	-6.87486	-99.7699	-6.64053	-142.837	-7.15822
18606	Enpp2	-54.8841	-5.77832	-637.872	-9.31712	-35.1043	-5.13357	-316.441	-8.30579
17988	Ndrg1	-107.597	-6.7495	-260.103	-8.02294	-74.8595	-6.22611	-173.229	-7.43654
20665	Sox10	-297.99	-8.21912	-455.595	-8.83161	-53.2533	-5.7348	-320.019	-8.32202
28075	Desi1	-7.01292	-2.81002	-7.02773	-2.81306	-7.22474	-2.85295	-8.06974	-3.01252
67739	Slc48a1	-5.07924	-2.34461	-5.01533	-2.32634	-4.97399	-2.3144	-5.33482	-2.41544
207839	Galnt6	-12.0856	-3.59522	-13.5101	-3.75597	-10.8677	-3.44198	-10.3787	-3.37555
170574	Sp7	-41.7184	-5.38261	-37.2785	-5.22027	-29.07	-4.86146	-59.3704	-5.89167
67824	Nmral1	-2.37098	-1.24549	-2.35356	-1.23485	-2.29572	-1.19895	-2.48409	-1.31272
665119	Sec14l5	-200.821	-7.64977	-153.576	-7.26281	-69.0311	-6.10917	-200.821	-7.64977
208158	Map6d1	-211.899	-7.72723	-448.703	-8.80962	-69.5238	-6.11944	-106.114	-6.72947
16180	Il1rap	-8.2452	-3.04356	-6.98334	-2.80392	-6.68926	-2.74185	-6.83135	-2.77217
11815	Apod	-72.2514	-6.17495	-240.31	-7.90875	-50.9739	-5.67169	-160.878	-7.32983
239827	Pigz	-6.11855	-2.61319	-5.97172	-2.57815	-5.34182	-2.41733	-5.61661	-2.4897
12892	Cpox	-2.24792	-1.16859	-2.10435	-1.07338	-2.41636	-1.27284	-2.14417	-1.10042
50913	Olig2	-291.548	-8.18759	-585.469	-9.19345	-60.2338	-5.9125	-260.301	-8.02404
50914	Olig1	-361.521	-8.49794	-648.642	-9.34128	-73.237	-6.1945	-392.737	-8.61742
56173	Cldn14	-57.8983	-5.85545	-32.9547	-5.04241	-48.4027	-5.59702	-57.8983	-5.85545
93961	B3galt5	-2.44826	-1.29176	-2.29137	-1.19621	-2.19095	-1.13156	-2.0882	-1.06226
320111	Prr18	-46.4955	-5.53902	-127.155	-6.99044	-43.4596	-5.4416	-91.4135	-6.51434
68262	Agpat4	-11.8876	-3.57138	-19.5183	-4.28675	-17.2209	-4.10609	-17.3592	-4.11763
12305	Ddr1	-112.899	-6.81889	-2321.69	-11.181	-75.3815	-6.23614	-246.043	-7.94276
17441	Mog	-370.942	-8.53505	-3621.88	-11.8225	-73.1355	-6.1925	-539.088	-9.07438
22153	Tubb4a	-411.706	-8.68547	-857.004	-9.74316	-69.5987	-6.12099	-461.717	-8.85087
574402	Gpr17	-426.675	-8.73699	-860.09	-9.74834	-148.48	-7.21413	-707.298	-9.46617
17196	Mbp	-69.7873	-6.12489	-74.4524	-6.21825	-36.3907	-5.1855	-46.6754	-5.54459
381199	Tmem151a	-925.79	-9.85454	-987.42	-9.94752	-63.5034	-5.98876	-511.758	-8.99932
67457	Frmd8	1.0336	0.0476729	1.00123	0.00177542	-1.03397	-0.0481995	1.04445	0.0627458
104252	Cdc42ep2	-35.0744	-5.13235	-22.6904	-4.50401	-36.9784	-5.20861	-31.8515	-4.99329
225845	Pla2g16	-13.3793	-3.74194	-13.8314	-3.78988	-12.696	-3.6663	-12.2556	-3.61537
107272	Psat1	-8.61642	-3.10709	-9.05535	-3.17877	-9.44411	-3.23941	-9.36534	-3.22733
226115	Opalin	-486.861	-8.92737	-700.391	-9.45202	-124.202	-6.95654	-368.576	-8.52582
19337	Rab33a	-61.941	-5.95282	-68.8885	-6.10619	-33.409	-5.06216	-71.3754	-6.15735
140571	Plxnb3	-5.32028	-2.4115	-5.56565	-2.47655	-4.78745	-2.25926	-5.87942	-2.55567
14618	Gjb1	-544.104	-9.08774	-96.8839	-6.59819	-59.7989	-5.90205	-64.2833	-6.00637
18823	Plp1	-447.11	-8.80448	-1562.96	-10.6101	-55.9913	-5.80713	-502.062	-8.97172

## Sheet: Figure 2D - Neuronal Markers
Gene ID	Gene Symbol	FC ([AutoMACS-Input] vs [Cell-Input])	Log FC ([AutoMACS-Input] vs [Cell-Input])	FC ([AM + Tyto-Input] vs [Cell-Input])	Log FC ([AM + Tyto-Input] vs [Cell-Input])	FC ([Tyto-Input] vs [Cell-Input])	Log FC ([Tyto-Input] vs [Cell-Input])	FC ([FACS-Input] vs [Cell-Input])	Log FC ([FACS-Input] vs [Cell-Input])
98741	Kcnb2	-14.0603	-3.81355	-10.7294	-3.4235	-6.72058	-2.74858	-14.0603	-3.81355
226922	Kcnq5	-26.3098	-4.71753	-19.7351	-4.30269	-24.7717	-4.63062	-19.0405	-4.251
13869	Erbb4	-104.965	-6.71376	-118.204	-6.88514	-58.9422	-5.88123	-66.626	-6.05801
19711	Resp18	-83.0824	-6.37647	-83.0824	-6.37647	-54.6013	-5.77086	-44.4083	-5.47276
20254	Scg2	-278.538	-8.12173	-385.102	-8.5891	-135.959	-7.08703	-173.837	-7.44159
77629	Sphkap	-152.166	-7.2495	-67.3983	-6.07464	-98.7706	-6.62601	-132.346	-7.04818
210417	Thsd7b	-33.2241	-5.05416	-38.3499	-5.26115	-37.6812	-5.23577	-38.3499	-5.26115
67792	Rgs8	-82.1767	-6.36066	-269.046	-8.07171	-73.1008	-6.19182	-148.83	-7.21752
14417	Gad2	-23.1904	-4.53545	-47.0466	-5.55602	-18.0508	-4.17399	-26.9595	-4.75272
16574	Kif5c	-223.177	-7.80205	-266.51	-8.05805	-75.3226	-6.23501	-119.243	-6.89776
14415	Gad1	-11.2474	-3.49151	-18.3227	-4.19556	-10.391	-3.37726	-15.18	-3.9241
13390	Dlx1	-235.522	-7.87972	-340.466	-8.41137	-82.298	-6.36279	-231.044	-7.85203
214240	Disp2	-192.781	-7.59082	-83.7574	-6.38815	-176.457	-7.46317	-82.3634	-6.36393
12653	Chgb	-67.2	-6.07039	-292.183	-8.19073	-105.137	-6.71612	-134.606	-7.0726
20614	Snap25	-76.4976	-6.25734	-75.5001	-6.23841	-60.9318	-5.92912	-96.2587	-6.58884
319317	Snhg11	-12.4657	-3.6399	-8.39807	-3.07006	-9.45161	-3.24056	-11.4348	-3.51536
20262	Stmn3	-252.855	-7.98217	-65.7779	-6.03953	-57.6026	-5.84806	-65.807	-6.04017
20257	Stmn2	-52.5236	-5.71489	-131.583	-7.03983	-65.7375	-6.03865	-165.182	-7.36791
76897	Ralyl	-49.9774	-5.64321	-86.1562	-6.42888	-28.6692	-4.84143	-51.4325	-5.68461
20713	Serpini1	-84.6626	-6.40365	-157.993	-7.30372	-73.3852	-6.19742	-65.6812	-6.03741
213262	Fstl5	-55.1436	-5.78512	-40.32	-5.33342	-37.0062	-5.2097	-34.5096	-5.10893
381489	Rxfp1	2.60355	1.38048	9.08016	3.18272	6.41286	2.68097	7.3662	2.88092
56772	Mllt11	-2.72638	-1.44699	-3.46743	-1.79387	-2.74777	-1.45826	-3.21463	-1.68465
18619	Penk	-183.904	-7.52281	-143.223	-7.16212	-157.353	-7.29786	-453.703	-8.8256
69352	Necab1	-31.5002	-4.97729	-24.8001	-4.63227	-47.1388	-5.55884	-31.0376	-4.95594
12801	Cnr1	-261.48	-8.03056	-126.047	-6.97782	-117.055	-6.87104	-74.2593	-6.2145
15569	Elavl2	-53.4496	-5.74011	-36.4564	-5.1881	-54.8122	-5.77643	-96.0807	-6.58617
69908	Rab3b	-81.9671	-6.35697	-51.3265	-5.68163	-48.7357	-5.60691	-33.7648	-5.07745
242662	Rims3	-13.7564	-3.78204	-6.3034	-2.65613	-5.36139	-2.42261	-4.89512	-2.29135
15444	Hpca	-38.8253	-5.27892	-45.0237	-5.49261	-27.6272	-4.78802	-50.7101	-5.6642
12293	Cacna2d1	-120.686	-6.91511	-80.2485	-6.3264	-61.5674	-5.94409	-87.5281	-6.45167
19699	Reln	-202.813	-7.664	-157.079	-7.29535	-165.795	-7.37326	-248.048	-7.95447
12933	Crmp1	-247.76	-7.9528	-236.193	-7.88382	-97.2098	-6.60303	-128.359	-7.00404
80334	Kcnip4	-47.4542	-5.56846	-56.0404	-5.8084	-55.3725	-5.7911	-89.4548	-6.48309
16590	Kit	-45.1421	-5.4964	-44.3505	-5.47088	-102.179	-6.67495	-121.906	-6.92963
140904	Caln1	-41.0507	-5.35933	-133.678	-7.06261	-65.2732	-6.02842	-44.6942	-5.48202
243339	Tmem130	-51.8681	-5.69678	-71.9417	-6.16876	-39.6816	-5.3104	-67.479	-6.07637
13426	Dync1i1	-47.7065	-5.57611	-104.702	-6.71015	-63.1983	-5.98181	-63.1142	-5.97989
66797	Cntnap2	-74.8953	-6.2268	-59.1988	-5.8875	-49.8146	-5.6385	-129.671	-7.01872
109648	Npy	-52.6298	-5.71781	-381.418	-8.57523	-36.3825	-5.18517	-228.161	-7.83391
68169	Ndnf	-46.517	-5.53969	-70.912	-6.14796	-37.1285	-5.21445	-39.6106	-5.30781
12661	Chl1	-167.613	-7.38899	-83.7972	-6.38883	-73.6759	-6.20312	-89.8963	-6.49019
381813	Prmt8	-40.766	-5.34929	-38.1924	-5.25521	-33.9202	-5.08407	-61.8213	-5.95003
57775	Usp29	-34.4924	-5.10821	-31.0067	-4.95451	-52.1422	-5.70438	-15.9579	-3.9962
232975	Atp1a3	-7.29899	-2.8677	-6.76315	-2.7577	-6.95769	-2.79861	-7.89547	-2.98103
338352	Nell1	-20.942	-4.38833	-29.879	-4.90106	-22.0132	-4.4603	-29.879	-4.90106
140919	Slc17a6	-58.3725	-5.86722	-55.9795	-5.80683	-52.3063	-5.70891	-47.1079	-5.5579
64176	Sv2b	-146.481	-7.19457	-119.775	-6.90418	-205.293	-7.68154	-300.343	-8.23047
330627	Trim66	-22.9284	-4.51906	-11.4899	-3.5223	-14.8807	-3.89537	-23.6992	-4.56677
78593	Nrip3	-74.4693	-6.21857	-62.985	-5.97694	-75.205	-6.23276	-74.2749	-6.2148
320158	Zmat4	-40.8435	-5.35203	-29.2554	-4.87063	-36.6423	-5.19544	-23.6021	-4.56084
234593	Ndrg4	-61.3864	-5.93985	-106.832	-6.7392	-52.4135	-5.71187	-69.5497	-6.11997
12308	Calb2	-129.815	-7.02032	-294.057	-8.19995	-78.7798	-6.29975	-149.217	-7.22126
15561	Htr3a	-15.7615	-3.97833	-15.7615	-3.97833	-15.7615	-3.97833	-12.4487	-3.63793
270162	Elmod1	-211.993	-7.72787	-295.663	-8.20781	-206.792	-7.69204	-160.47	-7.32616
76183	Celf6	-30.152	-4.91418	-33.7703	-5.07768	-27.9999	-4.80735	-32.2068	-5.00929
64085	Clstn2	-49.8407	-5.63925	-51.2903	-5.68061	-62.372	-5.96283	-39.0086	-5.28572
320429	Trank1	-17.9838	-4.16862	-24.3908	-4.60827	-26.1876	-4.71081	-11.5338	-3.5278
22353	Vip	-28.2026	-4.81776	-28.2026	-4.81776	-21.0009	-4.39238	-22.275	-4.47735
16000	Igf1	1.75726	0.813325	1.89221	0.920076	1.58231	0.662033	1.34155	0.423904
20979	Syt1	-170.623	-7.41467	-162.657	-7.34569	-62.5654	-5.96729	-194.795	-7.60581
268345	Kcnc2	-31.7459	-4.9885	-10.9974	-3.45908	-24.5511	-4.61771	-12.8631	-3.68517
211739	Vstm2a	-78.8268	-6.30061	-71.2217	-6.15424	-54.7796	-5.77557	-61.9388	-5.95277
14025	Bcl11a	-11.1415	-3.47787	-10.043	-3.32811	-6.98258	-2.80376	-9.23146	-3.20656
18197	Nsg2	-70.3646	-6.13678	-324.496	-8.34206	-74.3831	-6.2169	-109.82	-6.77899
70357	Kcnip1	-46.1698	-5.52888	-24.0322	-4.58689	-40.8954	-5.35387	-45.4503	-5.50622
14406	Gabrg2	-178.012	-7.47583	-64.9143	-6.02046	-73.6279	-6.20218	-190.91	-7.57674
14394	Gabra1	-113.052	-6.82084	-105.157	-6.7164	-87.0951	-6.44452	-132.055	-7.045
14799	Gria1	-329.259	-8.36308	-1559.59	-10.607	-110.775	-6.79149	-407.192	-8.66957
26950	Vsnl1	-105.065	-6.71514	-153.1	-7.25833	-55.5489	-5.79569	-93.6747	-6.54959
73010	Gpr22	-29.3092	-4.87328	-36.9741	-5.20844	-34.548	-5.11053	-39.0326	-5.28661
238205	Lrfn5	-24.9536	-4.64117	-27.4525	-4.77887	-25.224	-4.65673	-21.2044	-4.40629
18191	Nrxn3	-56.7319	-5.82609	-77.7211	-6.28023	-81.1775	-6.34301	-153.259	-7.25983
320145	Sp8	-74.8725	-6.22636	-84.9824	-6.40909	-25.4849	-4.67157	-68.4979	-6.09799
94191	Adarb2	-33.9711	-5.08623	-20.9265	-4.38726	-27.5929	-4.78623	-30.4402	-4.92791
68404	Nrn1	-48.9722	-5.61389	-19.5445	-4.28869	-47.5468	-5.57128	-12.7564	-3.67315
18548	Pcsk1	-49.3643	-5.6254	-47.5632	-5.57177	-42.2248	-5.40002	-37.3149	-5.22168
67295	Rab3c	-61.1026	-5.93316	-66.3406	-6.05182	-37.3488	-5.22299	-68.9212	-6.10688
27062	Cadps	-122.311	-6.93441	-66.9914	-6.0659	-69.0948	-6.11051	-116.341	-6.86221
72003	Synpr	-155.661	-7.28226	-368.785	-8.52663	-130.312	-7.02582	-93.7088	-6.55011
238988	Erc2	-106.728	-6.7378	-85.4342	-6.41674	-82.3131	-6.36305	-70.8708	-6.14712
12294	Cacna2d3	-80.0505	-6.32284	-57.4063	-5.84314	-57.0823	-5.83497	-46.1258	-5.5275
105853	Mal2	-30.6528	-4.93795	-51.9721	-5.69967	-38.3327	-5.2605	-22.8692	-4.51533
239606	Slc2a13	-50.7027	-5.66399	-105.622	-6.72277	-130.424	-7.02706	-116.884	-6.86893
268859	Rbfox1	-4.95647	-2.30931	-6.18556	-2.6289	-5.82195	-2.5415	-7.79918	-2.96332
20604	Sst	-92.8312	-6.53654	-37.5622	-5.23121	-66.3824	-6.05273	-54.8418	-5.7772
14432	Gap43	-70.2831	-6.13511	-118.27	-6.88594	-57.467	-5.84466	-36.706	-5.19794
268902	Robo2	-107.981	-6.75463	-320.53	-8.32432	-115.849	-6.8561	-214.164	-7.74258
20974	Syngr3	-55.4855	-5.79404	-57.7362	-5.8514	-38.7051	-5.27445	-106.014	-6.72811
108013	Celf4	-27.0835	-4.75934	-35.5043	-5.14992	-23.3884	-4.54772	-25.9021	-4.695
19762	Rit2	-115.112	-6.84689	-46.5876	-5.54187	-44.924	-5.48941	-142.274	-7.15253
20983	Syt4	-42.9789	-5.42556	-86.6232	-6.43668	-147.369	-7.20329	-80.5901	-6.33253
12405	Cbln2	-19.0054	-4.24833	-10.4228	-3.38168	-17.124	-4.09795	-16.0764	-4.00687
226180	Ina	-57.88	-5.85499	-134.432	-7.07073	-89.0495	-6.47654	-94.1894	-6.55749
16728	L1cam	-10.2862	-3.36264	-21.7488	-4.44286	-22.655	-4.50176	-55.0988	-5.78395
17954	Nap1l2	-81.3603	-6.34625	-43.9333	-5.45724	-45.8443	-5.51867	-66.7961	-6.06169
237213	Glra2	-15.3464	-3.93982	-22.077	-4.46447	-16.4395	-4.0391	-16.4302	-4.03828

## Sheet: Figure 2E - Endothelial Markers
Gene ID	Gene Symbol	FC ([AutoMACS-Input] vs [Cell-Input])	Log FC ([AutoMACS-Input] vs [Cell-Input])	FC ([AM + Tyto-Input] vs [Cell-Input])	Log FC ([AM + Tyto-Input] vs [Cell-Input])	FC ([Tyto-Input] vs [Cell-Input])	Log FC ([Tyto-Input] vs [Cell-Input])	FC ([FACS-Input] vs [Cell-Input])	Log FC ([FACS-Input] vs [Cell-Input])
20671	Sox17	-38.4767	-5.26591	-383.502	-8.58309	-82.2169	-6.36136	-68.9483	-6.10744
16177	Il1r1	-10.7233	-3.42267	-15.2367	-3.92948	-14.3646	-3.84444	-9.09349	-3.18483
53945	Slc40a1	2.98074	1.57567	2.95232	1.56185	2.81432	1.49279	3.14271	1.65201
17912	Myo1b	2.24368	1.16587	2.50846	1.3268	2.34889	1.23198	2.33382	1.22269
14268	Fn1	-22.2458	-4.47546	-33.5415	-5.06788	-39.0011	-5.28544	-23.5449	-4.55734
433323	Sgpp2	-25.6095	-4.67861	-135.727	-7.08457	-31.8055	-4.99121	-28.6266	-4.83929
80721	Slc19a3	-74.4418	-6.21804	-379.965	-8.56972	-52.1466	-5.7045	-91.3684	-6.51362
20684	Sp100	1.21011	0.275144	1.34171	0.424075	1.31202	0.391793	1.14751	0.198505
20452	St8sia4	-1.19041	-0.251456	-1.19711	-0.259555	-1.04272	-0.0603464	-1.01762	-0.0251963
545370	Hmcn1	-137.546	-7.10377	-110.991	-6.79429	-73.8646	-6.20681	-43.0139	-5.42673
63913	Fam129a	3.70627	1.88997	4.92912	2.30133	4.80194	2.26362	5.29002	2.40327
19737	Rgs5	-41.5418	-5.37649	-401.085	-8.64776	-108.999	-6.76818	-81.2275	-6.3439
66425	Pcp4l1	-36.3392	-5.18345	-140.05	-7.1298	-52.0088	-5.70068	-34.0134	-5.08803
21346	Tagln2	-1.12158	-0.16553	-1.20025	-0.263331	-1.19779	-0.260374	-1.10817	-0.148185
12490	Cd34	2.15482	1.10756	2.45427	1.2953	2.11299	1.07928	2.39442	1.25968
22352	Vim	-4.62773	-2.2103	-8.03217	-3.00579	-10.3415	-3.37037	-8.93706	-3.1598
241230	St8sia6	-1.35685	-0.440256	1.28757	0.364656	1.2203	0.287239	1.40644	0.492043
353156	Egfl7	-6.92035	-2.79084	-8.64685	-3.11217	-9.91339	-3.30938	-13.5396	-3.75912
13805	Eng	1.06093	0.0853328	1.16078	0.215093	1.14877	0.200094	1.22562	0.293509
17076	Ly75	-10.2121	-3.3522	-47.8621	-5.58081	-20.5906	-4.36392	-25.9696	-4.69875
319876	Cobll1	-52.1931	-5.70579	-53.2832	-5.73561	-42.8411	-5.42092	-32.8391	-5.03734
329416	Nostrin	-44.6707	-5.48126	-87.7528	-6.45537	-41.6184	-5.37915	-39.313	-5.29694
545428	Ccdc141	-101.502	-6.66536	-257.065	-8.00599	-166.476	-7.37917	-88.2332	-6.46325
16401	Itga4	1.68023	0.748659	1.80795	0.854354	1.40417	0.48972	1.28276	0.359252
54485	Dll4	-27.1117	-4.76084	-91.739	-6.51946	-34.8134	-5.12157	-21.0567	-4.39621
72630	Hspa12b	-28.3232	-4.82391	-482.37	-8.914	-107.998	-6.75486	-63.1078	-5.97975
21824	Thbd	-9.79857	-3.29257	-12.5649	-3.65132	-15.9079	-3.99167	-15.3535	-3.94049
17064	Cd93	-3.40546	-1.76785	-2.70875	-1.43763	-2.97146	-1.57117	-2.81127	-1.49122
69698	Slc52a3	-17.7419	-4.14909	-87.7193	-6.45482	-31.1338	-4.96041	-39.8845	-5.31776
15901	Id1	-28.5289	-4.83435	-217.192	-7.76283	-49.9219	-5.6416	-79.7109	-6.3167
18830	Pltp	-11.4521	-3.51754	-13.84	-3.79077	-13.4698	-3.75165	-13.2021	-3.72269
21939	Cd40	1.18575	0.2458	-1.05333	-0.07496	1.12372	0.168283	-1.21138	-0.276648
13616	Edn3	-28.4684	-4.83129	-294.778	-8.20348	-69.4073	-6.11702	-73.1318	-6.19243
20672	Sox18	-43.3857	-5.43915	-281.343	-8.13619	-61.1974	-5.9354	-101.039	-6.65877
22035	Tnfsf10	-1.24639	-0.317756	-1.12909	-0.175158	-1.09783	-0.134654	-1.14017	-0.189255
14013	Mecom	-39.654	-5.3094	-174.671	-7.44849	-50.655	-5.66263	-70.1793	-6.13297
17112	Tm4sf1	-37.1215	-5.21418	-370.263	-8.53241	-59.3996	-5.89238	-33.1465	-5.05079
97064	Wwtr1	-21.8471	-4.44937	-30.9202	-4.95048	-23.0888	-4.52912	-14.2101	-3.82885
320782	Tmem154	2.38581	1.25448	2.24095	1.16411	2.60413	1.3808	2.85447	1.51322
18008	Nes	-3.37508	-1.75492	-4.01583	-2.0057	-3.52569	-1.81791	-3.53228	-1.8206
13636	Efna1	-63.8965	-5.99767	-60.412	-5.91676	-36.6242	-5.19473	-26.0098	-4.70098
214547	She	-25.2598	-4.65877	-147.029	-7.19996	-72.8713	-6.18728	-29.8945	-4.90181
20195	S100a11	-1.69157	-0.758359	-2.61772	-1.38831	-4.2466	-2.08631	-4.16391	-2.05794
13601	Ecm1	-4.30594	-2.10633	-4.10565	-2.03761	-5.80628	-2.53762	-5.44852	-2.44586
15360	Hmgcs2	-41.8846	-5.38835	-15.1221	-3.91859	-26.833	-4.74594	-10.1279	-3.34026
12373	Casq2	-22.0947	-4.46563	-179.02	-7.48398	-75.6676	-6.2416	-60.1938	-5.91154
20501	Slc16a1	-6.26208	-2.64664	-7.02932	-2.81338	-6.75738	-2.75646	-6.3211	-2.66018
229699	Slc16a4	-44.6713	-5.48128	-153.871	-7.26558	-45.1517	-5.49671	-54.2325	-5.76109
114301	Palmd	-39.8998	-5.31831	-54.5217	-5.76876	-44.6681	-5.48117	-28.8363	-4.84981
214137	Arhgap29	-4.39492	-2.13584	-4.21774	-2.07647	-3.69076	-1.88392	-3.43288	-1.77942
16842	Lef1	-43.0927	-5.42937	-284.213	-8.15083	-50.5289	-5.65904	-39.7778	-5.31389
74442	Sgms2	-35.051	-5.13138	-40.8774	-5.35323	-36.7232	-5.19862	-71.1326	-6.15244
67547	Slc39a8	1.3563	0.439675	1.32786	0.409103	1.32203	0.402758	1.51631	0.600562
59308	Emcn	-38.8831	-5.28107	-239.08	-7.90135	-47.2394	-5.56192	-28.9548	-4.85573
14469	Gbp2	-1.64933	-0.721883	-1.66607	-0.736449	-1.85439	-0.890944	-1.8013	-0.84904
99899	Ifi44	-5.06562	-2.34074	-3.51266	-1.81256	-5.42453	-2.4395	-5.93573	-2.56943
100039781	Hrct1	-21.108	-4.39972	-45.6742	-5.51331	-25.5608	-4.67586	-9.52646	-3.25194
230379	Acer2	-24.149	-4.59389	-70.5033	-6.13962	-43.0078	-5.42652	-32.8259	-5.03676
21687	Tek	-23.3417	-4.54484	-365.199	-8.51254	-45.1887	-5.49789	-27.734	-4.79358
21846	Tie1	-22.92	-4.51853	-396.789	-8.63223	-57.9724	-5.85729	-37.3466	-5.2229
20525	Slc2a1	-15.0934	-3.91585	-19.5082	-4.28601	-15.818	-3.98349	-15.737	-3.97609
76574	Mfsd2a	-263.203	-8.04003	-368.877	-8.527	-91.7962	-6.52036	-318.085	-8.31327
14612	Gja4	-13.7109	-3.77726	-96.3418	-6.59009	-53.5533	-5.7429	-48.8333	-5.60979
246228	Vwa1	-47.1378	-5.55881	-541.704	-9.08136	-51.3424	-5.68208	-64.0132	-6.0003
20348	Sema3c	-91.6518	-6.51809	-168.795	-7.39913	-44.2889	-5.46887	-32.7081	-5.03158
18127	Nos3	-22.4408	-4.48805	-317.852	-8.31221	-60.0079	-5.90708	-57.2717	-5.83975
19126	Prom1	-41.095	-5.36089	-360.558	-8.49409	-53.9814	-5.75439	-99.2803	-6.63344
231287	Atp10d	1.24498	0.316124	1.11591	0.158215	1.68972	0.756785	1.69228	0.758965
16542	Kdr	-4.97663	-2.31517	-5.63998	-2.49569	-5.20401	-2.37962	-4.87181	-2.28446
29817	Igfbp7	-22.486	-4.49095	-82.727	-6.37029	-43.9982	-5.45937	-31.4305	-4.97409
17472	Gbp4	-6.20769	-2.63406	-6.22914	-2.63903	-6.04268	-2.59519	-7.46154	-2.89947
100702	Gbp6	-3.43129	-1.77875	-3.99231	-1.99722	-2.90525	-1.53866	-3.37094	-1.75315
21386	Tbx3	-29.6609	-4.89049	-95.4083	-6.57604	-31.0225	-4.95524	-43.5381	-5.44421
14254	Flt1	-31.0466	-4.95636	-119.485	-6.90068	-39.2097	-5.29314	-34.5068	-5.10881
11987	Slc7a1	-2.89639	-1.53425	-2.55279	-1.35208	-2.36313	-1.2407	-1.84609	-0.884469
209086	Samd9l	-2.39811	-1.2619	-2.22623	-1.15461	-1.8039	-0.851122	-2.25601	-1.17378
12389	Cav1	-8.72581	-3.12529	-7.84319	-2.97144	-10.9893	-3.45802	-5.64612	-2.49726
27205	Podxl	-20.7602	-4.37575	-230.256	-7.8471	-45.7376	-5.51531	-34.1268	-5.09284
54324	Arhgef5	-10.7101	-3.4209	-8.16266	-3.02904	-6.97932	-2.80309	-9.35341	-3.22549
243374	Gimap8	-7.39088	-2.88575	-18.4486	-4.20544	-16.5659	-4.05015	-13.5556	-3.76081
107526	Gimap4	-5.02729	-2.32978	-9.36154	-3.22675	-24.0752	-4.58947	-12.1611	-3.60421
231931	Gimap6	1.07289	0.101504	-1.18186	-0.241065	1.00175	0.00252752	-1.01736	-0.0248334
317757	Gimap5	-1.84911	-0.886835	-1.22301	-0.290434	-1.47755	-0.563204	-1.63246	-0.707046
26357	Abcg2	-2.42661	-1.27894	-2.45698	-1.29689	-2.11424	-1.08014	-2.00814	-1.00586
12332	Capg	2.48369	1.31248	2.61384	1.38617	2.40254	1.26456	2.48869	1.31539
14461	Gata2	-16.1109	-4.00997	-133.205	-7.0575	-42.1059	-5.39595	-27.1293	-4.76178
21366	Slc6a6	-1.35845	-0.441966	-1.15372	-0.206293	-1.04433	-0.0625739	-1.017	-0.0243261
232237	Fgd5	-39.5779	-5.30662	-269.882	-8.07619	-134.575	-7.07227	-84.0518	-6.39321
101351	Eogt	-2.66993	-1.4168	-2.78054	-1.47536	-2.67826	-1.4213	-2.61532	-1.38699
20315	Cxcl12	-38.3178	-5.25994	-216.091	-7.7555	-28.0815	-4.81155	-38.3707	-5.26193
22371	Vwf	-13.8611	-3.79297	-79.425	-6.31152	-41.6194	-5.37918	-25.3404	-4.66336
381823	Apold1	-10.516	-3.39451	-25.3927	-4.66634	-17.7176	-4.14711	-11.827	-3.56401
17313	Mgp	-48.3167	-5.59445	-125.23	-6.96843	-118.723	-6.89146	-115.447	-6.85109
16523	Kcnj8	-139.648	-7.12566	-51.3499	-5.68229	-90.0153	-6.4921	-154.504	-7.2715
20928	Abcc9	-38.7318	-5.27545	-31.1425	-4.96081	-21.363	-4.41704	-53.7174	-5.74732
259300	Ehd2	-19.2692	-4.26823	-23.1517	-4.53305	-30.707	-4.9405	-17.2129	-4.10542
21946	Pglyrp1	-12.4781	-3.64133	-29.1519	-4.86552	-33.5905	-5.06998	-47.9214	-5.5826
26365	Ceacam1	1.31344	0.393354	1.60934	0.686466	1.40081	0.48626	1.63117	0.705907
108075	Ltbp4	-24.0794	-4.58973	-95.0772	-6.57103	-50.5671	-5.66013	-39.5344	-5.30504
18301	Fxyd5	-2.18251	-1.12599	-3.72717	-1.89808	-4.1374	-2.04873	-4.28904	-2.10066
14132	Fcgrt	1.33864	0.420766	1.26254	0.336325	1.18312	0.2426	1.12036	0.163964
69903	Rasip1	-34.5933	-5.11242	-96.0862	-6.58626	-82.2212	-6.36144	-47.4904	-5.56956
27421	Abcc6	-25.9061	-4.69522	-23.2404	-4.53856	-39.3688	-5.29898	-16.8926	-4.07832
11982	Atp10a	-36.057	-5.17221	-44.3029	-5.46933	-39.4535	-5.30208	-36.1773	-5.17701
76453	Prss23	-32.5328	-5.02382	-121.745	-6.92772	-49.7948	-5.63792	-34.2119	-5.09643
12406	Serpinh1	-72.1631	-6.17319	-115.408	-6.8506	-57.4643	-5.84459	-46.5324	-5.54016
68713	Ifitm1	-2.74012	-1.45424	-6.29575	-2.65438	-5.8572	-2.55021	-17.9754	-4.16795
24058	Sigirr	-11.1725	-3.48188	-23.9811	-4.58382	-29.7674	-4.89566	-14.0489	-3.81238
12826	Col4a1	-25.0731	-4.64807	-32.2531	-5.01136	-41.2148	-5.36509	-18.5954	-4.21687
12827	Col4a2	-29.7199	-4.89336	-34.0332	-5.08887	-33.5135	-5.06667	-20.4419	-4.35346
11601	Angpt2	-28.3186	-4.82368	-32.0895	-5.00403	-44.4811	-5.47512	-29.5968	-4.88737
56229	Thsd1	-4.98353	-2.31717	-4.7528	-2.24878	-4.02344	-2.00843	-3.38579	-1.75949
75767	Rab11fip1	-13.2544	-3.7284	-26.4633	-4.72592	-16.7765	-4.06837	-21.9221	-4.45431
50768	Dlc1	-7.72971	-2.95042	-8.00832	-3.0015	-6.40555	-2.67932	-5.25315	-2.39318
234395	Ushbp1	-26.2416	-4.71378	-118.49	-6.88862	-25.0925	-4.64918	-42.8003	-5.41955
326618	Tpm4	-2.26675	-1.18063	-2.60343	-1.38041	-2.87379	-1.52296	-2.78382	-1.47706
16598	Klf2	2.82534	1.49843	2.75288	1.46094	2.29002	1.19536	2.29269	1.19704
12562	Cdh5	-19.4111	-4.27881	-28.0711	-4.81101	-24.7758	-4.63086	-14.0638	-3.81391
67866	Wfdc1	-59.2452	-5.88863	-775.576	-9.59912	-47.95	-5.58346	-77.7124	-6.28007
15227	Foxf1	-11.1725	-3.48188	-37.8049	-5.2405	-47.0115	-5.55494	-35.3755	-5.14468
20539	Slc7a5	-4.59227	-2.19921	-4.14914	-2.05281	-3.72778	-1.89832	-3.30909	-1.72644
18186	Nrp1	2.23377	1.15948	2.48765	1.31478	2.21933	1.15012	2.3671	1.24312
71785	Pdgfd	-74.5597	-6.22032	-268.197	-8.06715	-106.8	-6.73877	-113.224	-6.82303
23871	Ets1	2.46406	1.30104	2.47243	1.30593	2.44632	1.29061	2.73232	1.45013
74144	Robo4	-59.9331	-5.90528	-221.95	-7.79409	-50.1651	-5.64861	-50.1492	-5.64815
69524	Esam	-36.4871	-5.18931	-145.675	-7.18661	-58.7268	-5.87595	-44.6064	-5.47918
72022	Slc35f2	-53.7648	-5.74859	-117.752	-6.8796	-41.3062	-5.36829	-31.6039	-4.98203
20897	Stra6	-95.0801	-6.57107	-582.967	-9.18727	-43.8145	-5.45334	-128.11	-7.00124
72565	Uaca	-9.34906	-3.22482	-14.1421	-3.82193	-16.8388	-4.07372	-16.2132	-4.0191
74090	Paqr5	-65.9516	-6.04334	-477.386	-8.89901	-110.219	-6.78423	-78.096	-6.28718
12306	Anxa2	-4.17599	-2.06212	-6.97745	-2.8027	-8.99756	-3.16953	-11.1068	-3.47337
68178	Cgnl1	-25.1249	-4.65104	-104.433	-6.70643	-30.9313	-4.95099	-54.6185	-5.77132
21813	Tgfbr2	2.96174	1.56644	3.64055	1.86416	3.79017	1.92226	3.97547	1.99113
83397	Akap12	-25.2008	-4.6554	-31.5281	-4.97857	-25.2814	-4.66	-17.1844	-4.10302
68632	Myct1	-9.38965	-3.23107	-30.8484	-4.94712	-12.8077	-3.67894	-8.4564	-3.08004
22288	Utrn	-8.59327	-3.10321	-7.81493	-2.96623	-6.81893	-2.76955	-6.65515	-2.73447
73910	Arhgap18	1.14949	0.200992	1.26428	0.338316	1.1065	0.146009	1.22356	0.291084
16775	Lama4	-22.3319	-4.48103	-21.2893	-4.41205	-19.8548	-4.31141	-17.7914	-4.15311
94214	Spock2	-51.3873	-5.68334	-285.857	-8.15915	-39.883	-5.3177	-45.4806	-5.50718
19073	Srgn	2.5087	1.32694	2.20937	1.14364	2.00951	1.00685	2.09969	1.07018
12215	Bsg	-3.06045	-1.61375	-3.21729	-1.68585	-3.37953	-1.75682	-3.27194	-1.71015
12798	Cnn2	-1.01309	-0.0187563	-1.21543	-0.281461	-1.35722	-0.440651	-1.25265	-0.324983
17311	Kitl	-2.87193	-1.52202	-3.14838	-1.65461	-3.29272	-1.71928	-3.45446	-1.78846
237504	Rassf9	-44.2071	-5.46621	-114.319	-6.83692	-38.5413	-5.26833	-42.8974	-5.42282
13008	Csrp2	-53.0792	-5.73007	-45.5878	-5.51058	-55.7784	-5.80164	-40.1476	-5.32724
19263	Ptprb	-34.9946	-5.12906	-505.794	-8.98241	-63.3834	-5.98603	-33.2326	-5.05453
320183	Msrb3	-22.1312	-4.46801	-59.0614	-5.88414	-59.1181	-5.88553	-32.5527	-5.02471
23943	Esyt1	1.6679	0.73803	1.72389	0.785669	1.76531	0.819922	1.85508	0.89148
13591	Ebf1	-37.0495	-5.21138	-62.611	-5.96834	-42.6637	-5.41494	-12.5811	-3.65318
15953	Ifi47	-1.73231	-0.792695	-1.18529	-0.245236	-1.8666	-0.900413	-2.19074	-1.13142
14257	Flt4	-86.4121	-6.43316	-91.4013	-6.51414	-50.3927	-5.65514	-16.3925	-4.03496
104709	Pik3r6	2.60689	1.38233	2.57922	1.36694	2.87911	1.52562	3.16368	1.66161
442801	Arhgef15	-138.567	-7.11444	-207.554	-7.69734	-63.3359	-5.98495	-95.7289	-6.58088
67020	Tmem88	-19.4306	-4.28026	-38.7998	-5.27798	-21.7877	-4.44544	-29.5051	-4.88289
12029	Bcl6b	-18.8721	-4.23818	-42.9373	-5.42416	-54.1198	-5.75809	-27.4022	-4.77622
380713	Scarf1	-11.7316	-3.55233	-11.5698	-3.5323	-10.2282	-3.35448	-10.3661	-3.3738
22370	Vtn	-29.7582	-4.89522	-37.2803	-5.22034	-37.7018	-5.23656	-25.6409	-4.68037
217012	Unc45b	-22.1527	-4.46941	-77.651	-6.27893	-51.2941	-5.68072	-20.3886	-4.34969
327978	Slfn5	-1.86415	-0.898515	-2.03337	-1.02387	-1.93476	-0.952153	-2.21886	-1.14982
21387	Tbx4	-10.5209	-3.39519	-10.1998	-3.35047	-13.1168	-3.71335	-11.5289	-3.52718
54409	Ramp2	-31.6825	-4.98562	-60.0106	-5.90715	-37.0272	-5.21051	-40.9793	-5.35682
14615	Gjc1	-50.9404	-5.67074	-100.802	-6.65538	-65.5835	-6.03526	-34.7873	-5.12049
75689	Higd1b	-31.7532	-4.98883	-96.0026	-6.585	-43.1283	-5.43056	-50.3568	-5.65412
15896	Icam2	-14.7226	-3.87996	-16.1631	-4.01463	-13.2583	-3.72883	-11.8657	-3.56873
18613	Pecam1	-3.05045	-1.60902	-3.41769	-1.77302	-3.11416	-1.63884	-2.30958	-1.20763
20446	St6galnac2	-28.6417	-4.84005	-145.8	-7.18785	-42.3374	-5.40386	-36.4489	-5.1878
59027	Nampt	-1.2194	-0.286168	-1.38026	-0.464945	-1.3718	-0.456065	-1.48866	-0.574011
11861	Arl4a	-8.44247	-3.07766	-8.64642	-3.1121	-9.07862	-3.18247	-8.33028	-3.05836
66864	Clec14a	-22.328	-4.48078	-194.205	-7.60144	-56.6365	-5.82366	-38.0575	-5.25011
18755	Prkch	1.46357	0.549488	1.39497	0.480236	1.54233	0.625112	1.56409	0.645326
80837	Rhoj	-23.1891	-4.53537	-101.787	-6.66941	-45.1647	-5.49712	-32.0754	-5.0034
70059	Degs2	-15.2962	-3.9351	-54.5631	-5.76985	-17.9371	-4.16487	-15.0112	-3.90796
105387	Akr1c14	-47.9052	-5.58211	-41.9545	-5.39075	-34.7691	-5.11974	-12.4561	-3.63877
18073	Nid1	-39.8571	-5.31677	-26.575	-4.732	-31.3603	-4.97087	-14.4865	-3.85664
15220	Foxq1	-53.0432	-5.7291	-218.332	-7.77038	-65.2644	-6.02823	-57.5665	-5.84716
14238	Foxf2	-33.7973	-5.07883	-220.829	-7.78679	-69.5229	-6.11942	-55.3021	-5.78926
17300	Foxc1	-52.0107	-5.70074	-204.923	-7.67894	-39.7552	-5.31307	-39.9481	-5.32006
14538	Gcnt2	-1.04858	-0.0684408	1.0782	0.10862	-1.10831	-0.148359	-1.14377	-0.193797
13614	Edn1	-6.87366	-2.78108	-9.86762	-3.3027	-6.98885	-2.80506	-6.03384	-2.59308
407800	Ecm2	-42.4044	-5.40614	-45.5282	-5.50869	-31.9194	-4.99636	-45.8662	-5.51936
66695	Aspn	-16.7118	-4.0628	-62.8498	-5.97384	-21.2863	-4.41185	-32.5149	-5.02303
13025	Ctla2b	1.49264	0.57787	1.49487	0.58002	1.05531	0.0776708	1.23088	0.299686
13024	Ctla2a	-6.98531	-2.80432	-11.2065	-3.48626	-6.70142	-2.74447	-7.13645	-2.83521
12380	Cast	-1.0139	-0.0199135	1.0284	0.0404051	1.05823	0.0816565	-1.05519	-0.0775039
18260	Ocln	-11.6863	-3.54674	-15.9172	-3.99252	-11.9036	-3.57332	-9.92017	-3.31036
218518	Marveld2	1.67944	0.747978	1.47999	0.565591	1.54199	0.624789	1.58479	0.664292
109700	Itga1	-41.309	-5.36838	-95.42	-6.57622	-47.7326	-5.5769	-35.1594	-5.13584
218877	Sema3g	-15.4003	-3.94489	-158.872	-7.31172	-95.3668	-6.57542	-109.479	-6.77451
105450	Mmrn2	-21.2999	-4.41277	-70.729	-6.14423	-51.7664	-5.69395	-34.0816	-5.09092
104110	Adcy4	-12.2493	-3.61462	-16.3481	-4.03105	-24.2454	-4.59964	-19.4422	-4.28112
20680	Sox7	-49.0193	-5.61528	-24.9342	-4.64006	-23.8849	-4.57803	-17.1398	-4.09928
239273	Abcc4	-7.12028	-2.83193	-5.95617	-2.57438	-5.83895	-2.54571	-4.96671	-2.31229
18414	Osmr	-47.793	-5.57873	-82.791	-6.3714	-69.7951	-6.12505	-70.1174	-6.1317
268780	Egflam	-40.7298	-5.34801	-112.842	-6.81816	-59.2013	-5.88756	-33.9098	-5.08363
75646	Rai14	-5.09247	-2.34836	-6.77389	-2.75999	-6.04423	-2.59556	-6.19504	-2.63111
14368	Fzd6	-26.3647	-4.72054	-58.1508	-5.86173	-43.6409	-5.44761	-30.5661	-4.93386
105841	Dennd3	-7.95741	-2.9923	-8.55673	-3.09706	-5.78996	-2.53355	-8.12721	-3.02276
17069	Ly6e	2.64287	1.40211	2.86088	1.51646	2.33381	1.22269	2.27916	1.1885
110454	Ly6a	-13.2041	-3.72291	-27.5163	-4.78221	-23.1259	-4.53144	-24.5396	-4.61704
17067	Ly6c1	-34.9195	-5.12596	-395.312	-8.62685	-64.2662	-6.00599	-44.9381	-5.48987
11482	Acvrl1	-2.28115	-1.18976	-2.31969	-1.21393	-2.4583	-1.29766	-2.24358	-1.1658
12741	Cldn5	-25.6081	-4.67853	-313.023	-8.29012	-37.7671	-5.23906	-37.4405	-5.22653
67775	Rtp4	1.25918	0.332482	1.07435	0.103463	1.10451	0.143401	-1.08499	-0.117686
268878	Atp13a5	-43.2143	-5.43344	-237.678	-7.89286	-61.6393	-5.94578	-45.1292	-5.49599
22042	Tfrc	-4.67164	-2.22393	-4.29329	-2.10208	-4.98794	-2.31844	-4.13258	-2.04704
77446	Heg1	-28.1459	-4.81485	-42.2677	-5.40149	-25.648	-4.68077	-19.2613	-4.26764
224405	Cyyr1	-81.0908	-6.34147	-227.909	-7.83232	-50.9267	-5.67035	-46.5714	-5.54137
13876	Erg	-30.965	-4.95257	-172.993	-7.43457	-73.693	-6.20345	-83.7848	-6.38862
72058	Igsf5	-34.0464	-5.08943	-38.8743	-5.28075	-29.4449	-4.87994	-23.4045	-4.54871
65962	Slc9a3r2	-28.9038	-4.85319	-41.6459	-5.3801	-27.2154	-4.76635	-27.7858	-4.79628
407831	Tmem204	-1.62451	-0.700001	-1.77969	-0.831627	-1.90524	-0.929971	-1.65667	-0.728285
80880	Kank3	-7.75232	-2.95463	-7.08397	-2.82456	-6.82009	-2.76979	-7.15098	-2.83814
224796	Clic5	-29.114	-4.86364	-173.101	-7.43547	-47.523	-5.57055	-31.671	-4.98509
106766	Stap2	-18.4474	-4.20535	-26.7009	-4.73882	-20.8348	-4.38092	-10.1604	-3.34488
260409	Cdc42ep3	1.04909	0.0691365	-1.09776	-0.13456	1.19538	0.257472	1.10337	0.141912
13819	Epas1	-33.0229	-5.04539	-279.739	-8.12794	-52.3378	-5.70978	-41.6313	-5.3796
67664	Rnf125	-16.7723	-4.06801	-27.3974	-4.77597	-31.112	-4.9594	-24.7393	-4.62873
106952	Arap3	2.57459	1.36434	2.84651	1.5092	2.83982	1.5058	3.01548	1.59239
19038	Ppic	-40.2246	-5.33001	-103.197	-6.68925	-48.3392	-5.59512	-18.4918	-4.20881
494504	Apcdd1	-45.2566	-5.50006	-286.52	-8.16249	-43.9415	-5.45751	-42.2466	-5.40076
19879	Slc22a8	-37.5249	-5.22978	-466.793	-8.86664	-45.5643	-5.50983	-43.7815	-5.45225
66395	Ahnak	-5.3345	-2.41535	-9.131	-3.19077	-13.6017	-3.76571	-10.8012	-3.43312
16952	Anxa1	-2.16639	-1.11529	-3.00965	-1.5896	-5.6058	-2.48692	-4.73331	-2.24285
226040	Tmem252	-56.7903	-5.82757	-85.7036	-6.42128	-115.228	-6.84835	-142.64	-7.15623
208449	Sgms1	-6.92096	-2.79097	-8.75939	-3.13083	-7.34532	-2.87683	-6.19728	-2.63163
14102	Fas	-8.89604	-3.15316	-11.5159	-3.52556	-21.1484	-4.40247	-21.7426	-4.44245
226251	Ablim1	-8.58577	-3.10195	-8.52224	-3.09123	-7.65528	-2.93646	-7.21324	-2.85065
208431	Shroom4	-157.098	-7.29552	-91.3208	-6.51287	-98.7261	-6.62536	-30.8618	-4.94775
209837	Slc38a5	-34.7298	-5.1181	-158.217	-7.30576	-55.4174	-5.79227	-65.7487	-6.03889
17161	Maoa	-7.24499	-2.85698	-10.0888	-3.33468	-8.04466	-3.00803	-8.76669	-3.13203
22773	Zic3	-51.7794	-5.69431	-270.605	-8.08005	-99.6143	-6.63828	-91.8396	-6.52104
17698	Msn	3.03172	1.60014	3.54464	1.82564	3.3208	1.73153	3.37315	1.7541
16186	Il2rg	1.36854	0.452642	1.08849	0.122323	-1.08142	-0.112929	-1.04929	-0.0694078
16431	Itm2a	-45.7085	-5.51439	-527.824	-9.04391	-62.1881	-5.95857	-57.9047	-5.85561
70008	Ace2	-40.8966	-5.35391	-46.4345	-5.53713	-48.2715	-5.5931	-77.0933	-6.26853

## Sheet: Figure 2G - One-WAY ANOVA
Gene ID	p (Corr) ( Tyto v Cell Input v2 Oneway ANOVA custom selection )	p ( Tyto v Cell Input v2 Oneway ANOVA custom selection )	p ( [Cell] vs [Tyto] ) ( Tyto v Cell Input v2 Oneway ANOVA custom selection )	p ( [Cell] vs [AM + Tyto] ) ( Tyto v Cell Input v2 Oneway ANOVA custom selection )	p ( [Cell] vs [AutoMACS] ) ( Tyto v Cell Input v2 Oneway ANOVA custom selection )	p ( [Cell] vs [FACS] ) ( Tyto v Cell Input v2 Oneway ANOVA custom selection )	p ( [Tyto] vs [AM + Tyto] ) ( Tyto v Cell Input v2 Oneway ANOVA custom selection )	p ( [Tyto] vs [AutoMACS] ) ( Tyto v Cell Input v2 Oneway ANOVA custom selection )	p ( [Tyto] vs [FACS] ) ( Tyto v Cell Input v2 Oneway ANOVA custom selection )	p ( [AM + Tyto] vs [AutoMACS] ) ( Tyto v Cell Input v2 Oneway ANOVA custom selection )	p ( [AM + Tyto] vs [FACS] ) ( Tyto v Cell Input v2 Oneway ANOVA custom selection )	p ( [AutoMACS] vs [FACS] ) ( Tyto v Cell Input v2 Oneway ANOVA custom selection )	Regulation ([AutoMACS-Input] vs [Cell-Input]) ( Tyto v Cell Input v2 Oneway ANOVA custom selection )	Regulation ([AM + Tyto-Input] vs [Cell-Input]) ( Tyto v Cell Input v2 Oneway ANOVA custom selection )	Regulation ([Tyto-Input] vs [Cell-Input]) ( Tyto v Cell Input v2 Oneway ANOVA custom selection )	Regulation ([FACS-Input] vs [Cell-Input]) ( Tyto v Cell Input v2 Oneway ANOVA custom selection )	FC ([AutoMACS-Input] vs [Cell-Input]) ( Tyto v Cell Input v2 Oneway ANOVA custom selection )	Log FC ([AutoMACS-Input] vs [Cell-Input]) ( Tyto v Cell Input v2 Oneway ANOVA custom selection )	FC (abs) ([AutoMACS-Input] vs [Cell-Input]) ( Tyto v Cell Input v2 Oneway ANOVA custom selection )	FC ([AM + Tyto-Input] vs [Cell-Input]) ( Tyto v Cell Input v2 Oneway ANOVA custom selection )	Log FC ([AM + Tyto-Input] vs [Cell-Input]) ( Tyto v Cell Input v2 Oneway ANOVA custom selection )	FC (abs) ([AM + Tyto-Input] vs [Cell-Input]) ( Tyto v Cell Input v2 Oneway ANOVA custom selection )	FC ([Tyto-Input] vs [Cell-Input]) ( Tyto v Cell Input v2 Oneway ANOVA custom selection )	Log FC ([Tyto-Input] vs [Cell-Input]) ( Tyto v Cell Input v2 Oneway ANOVA custom selection )	FC (abs) ([Tyto-Input] vs [Cell-Input]) ( Tyto v Cell Input v2 Oneway ANOVA custom selection )	FC ([FACS-Input] vs [Cell-Input]) ( Tyto v Cell Input v2 Oneway ANOVA custom selection )	Log FC ([FACS-Input] vs [Cell-Input]) ( Tyto v Cell Input v2 Oneway ANOVA custom selection )	FC (abs) ([FACS-Input] vs [Cell-Input]) ( Tyto v Cell Input v2 Oneway ANOVA custom selection )	p (Corr) ( AMTyto v Cell Input v2 Oneway ANOVA custom selection )	p ( AMTyto v Cell Input v2 Oneway ANOVA custom selection )	p ( [Cell] vs [Tyto] ) ( AMTyto v Cell Input v2 Oneway ANOVA custom selection )	p ( [Cell] vs [AM + Tyto] ) ( AMTyto v Cell Input v2 Oneway ANOVA custom selection )	p ( [Cell] vs [AutoMACS] ) ( AMTyto v Cell Input v2 Oneway ANOVA custom selection )	p ( [Cell] vs [FACS] ) ( AMTyto v Cell Input v2 Oneway ANOVA custom selection )	p ( [Tyto] vs [AM + Tyto] ) ( AMTyto v Cell Input v2 Oneway ANOVA custom selection )	p ( [Tyto] vs [AutoMACS] ) ( AMTyto v Cell Input v2 Oneway ANOVA custom selection )	p ( [Tyto] vs [FACS] ) ( AMTyto v Cell Input v2 Oneway ANOVA custom selection )	p ( [AM + Tyto] vs [AutoMACS] ) ( AMTyto v Cell Input v2 Oneway ANOVA custom selection )	p ( [AM + Tyto] vs [FACS] ) ( AMTyto v Cell Input v2 Oneway ANOVA custom selection )	p ( [AutoMACS] vs [FACS] ) ( AMTyto v Cell Input v2 Oneway ANOVA custom selection )	Regulation ([AutoMACS-Input] vs [Cell-Input]) ( AMTyto v Cell Input v2 Oneway ANOVA custom selection )	Regulation ([AM + Tyto-Input] vs [Cell-Input]) ( AMTyto v Cell Input v2 Oneway ANOVA custom selection )	Regulation ([Tyto-Input] vs [Cell-Input]) ( AMTyto v Cell Input v2 Oneway ANOVA custom selection )	Regulation ([FACS-Input] vs [Cell-Input]) ( AMTyto v Cell Input v2 Oneway ANOVA custom selection )	FC ([AutoMACS-Input] vs [Cell-Input]) ( AMTyto v Cell Input v2 Oneway ANOVA custom selection )	Log FC ([AutoMACS-Input] vs [Cell-Input]) ( AMTyto v Cell Input v2 Oneway ANOVA custom selection )	FC (abs) ([AutoMACS-Input] vs [Cell-Input]) ( AMTyto v Cell Input v2 Oneway ANOVA custom selection )	FC ([AM + Tyto-Input] vs [Cell-Input]) ( AMTyto v Cell Input v2 Oneway ANOVA custom selection )	Log FC ([AM + Tyto-Input] vs [Cell-Input]) ( AMTyto v Cell Input v2 Oneway ANOVA custom selection )
497097	6.28387e-08	9.61885e-09	0.000151075	0.000196252	0.000180843	0.000176663							down	down	down	down	-26.4215	-4.72364	26.4215	-29.7542	-4.89502	29.7542	-32.9314	-5.04139	32.9314	-20.9325	-4.38768	20.9325	6.28387e-08	9.61885e-09	0.000151075	0.000196252	0.000180843	0.000176663							down	down	down	down	-26.4215	-4.72364	26.4215	-29.7542	-4.89502
20671	0.000206449	0.000110878	0.00100008	0.000204291	0.0010157	0.000802257				0.0794152			down	down	down	down	-38.4767	-5.26591	38.4767	-383.502	-8.58309	383.502	-82.2169	-6.36136	82.2169	-68.9483	-6.10744	68.9483	0.000206449	0.000110878	0.00100008	0.000204291	0.0010157	0.000802257				0.0794152			down	down	down	down	-38.4767	-5.26591	38.4767	-383.502	-8.58309
58175	1.6516e-07	3.10267e-08	0.000176709	0.000151075	0.000196252	0.000180855	0.0257231	0.0162152				0.0608047	down	down	down	down	-301.801	-8.23745	301.801	-309.193	-8.27237	309.193	-66.3376	-6.05175	66.3376	-115.386	-6.85032	115.386	1.6516e-07	3.10267e-08	0.000176709	0.000151075	0.000196252	0.000180855	0.0257231	0.0162152				0.0608047	down	down	down	down	-301.801	-8.23745	301.801	-309.193	-8.27237
240690	1.32438e-07	2.36793e-08	0.000176736	0.000196253	0.000151074	0.000180844	0.0382481	0.00614569	0.0364576				down	down	down	down	-432.899	-8.75788	432.899	-236.583	-7.8862	236.583	-63.3783	-5.98592	63.3783	-191.091	-7.57812	191.091	1.32438e-07	2.36793e-08	0.000176736	0.000196253	0.000151074	0.000180844	0.0382481	0.00614569	0.0364576				down	down	down	down	-432.899	-8.75788	432.899	-236.583	-7.8862
71096	8.91916e-09	8.98692e-10	0.000180843	0.000151074	0.000176663	0.000196252							down	down	down	down	-8.64083	-3.11117	8.64083	-9.97392	-3.31816	9.97392	-9.57802	-3.25973	9.57802	-9.97392	-3.31816	9.97392	8.91916e-09	8.98692e-10	0.000180843	0.000151074	0.000176663	0.000196252							down	down	down	down	-8.64083	-3.11117	8.64083	-9.97392	-3.31816
76187	2.67218e-06	8.24128e-07	0.000196664	0.000181823	0.000151731	0.000179486							down	down	down	down	-53.9326	-5.75308	53.9326	-36.2334	-5.17925	36.2334	-51.4556	-5.68525	51.4556	-22.5432	-4.49462	22.5432	2.67218e-06	8.24128e-07	0.000196664	0.000181823	0.000151731	0.000179486							down	down	down	down	-53.9326	-5.75308	53.9326	-36.2334	-5.17925
72481	6.23665e-09	5.7188e-10	0.000196252	0.000180843	0.000151074	0.000176663							up	up	up	up	6.18514	2.62881	6.18514	6.04577	2.59593	6.04577	6.14092	2.61845	6.14092	5.43196	2.44147	5.43196	6.23665e-09	5.7188e-10	0.000196252	0.000180843	0.000151074	0.000176663							up	up	up	up	6.18514	2.62881	6.18514	6.04577	2.59593
76982	8.16871e-05	3.99454e-05	0.000276282	0.000278146	0.000252426	0.000282351							down	down	down	down	-27.629	-4.78811	27.629	-36.3338	-5.18324	36.3338	-49.1388	-5.61879	49.1388	-46.3343	-5.53401	46.3343	8.16871e-05	3.99454e-05	0.000276282	0.000278146	0.000252426	0.000282351							down	down	down	down	-27.629	-4.78811	27.629	-36.3338	-5.18324
69312	8.91566e-05	4.39069e-05	0.000276433	0.000321069	0.000261475	0.000242447							down	down	down	down	-9.94804	-3.31441	9.94804	-7.57208	-2.92069	7.57208	-9.49584	-3.2473	9.49584	-7.10844	-2.82953	7.10844	8.91566e-05	4.39069e-05	0.000276433	0.000321069	0.000261475	0.000242447							down	down	down	down	-9.94804	-3.31441	9.94804	-7.57208	-2.92069
109294	1.16617e-09	7.12635e-11	0.000180843	0.000151074	0.000176663	0.000196252	0.00774585			0.013677	0.0229144		down	down	down	down	-86.2235	-6.43001	86.2235	-235.054	-7.87685	235.054	-86.2519	-6.43048	86.2519	-115.311	-6.84939	115.311	1.16617e-09	7.12635e-11	0.000180843	0.000151074	0.000176663	0.000196252	0.00774585			0.013677	0.0229144		down	down	down	down	-86.2235	-6.43001	86.2235	-235.054	-7.87685
320492	0.000137056	7.08755e-05	0.00185813	0.00018201	0.00436197	0.000491001	0.0221475			0.0135596			down	down	down	down	-3.38636	-1.75974	3.38636	-9.51992	-3.25095	9.51992	-3.34675	-1.74276	3.34675	-5.82448	-2.54213	5.82448	0.000137056	7.08755e-05	0.00185813	0.00018201	0.00436197	0.000491001	0.0221475			0.0135596			down	down	down	down	-3.38636	-1.75974	3.38636	-9.51992	-3.25095
240725	3.82902e-05	1.73028e-05	0.00026562	0.000230502	0.000216071	0.000179106							down	down	down	down	-89.1578	-6.47829	89.1578	-117.865	-6.88099	117.865	-43.5421	-5.44434	43.5421	-172.346	-7.42916	172.346	3.82902e-05	1.73028e-05	0.00026562	0.000230502	0.000216071	0.000179106							down	down	down	down	-89.1578	-6.47829	89.1578	-117.865	-6.88099
240726	0.000784968	0.000472675	0.00152725	0.0377668	0.0154345	0.000935365					0.0531533	0.0880359	down	down	down	down	-3.86829	-1.9517	3.86829	-3.88213	-1.95685	3.88213	-10.5708	-3.40202	10.5708	-13.7737	-3.78384	13.7737	0.000784968	0.000472675	0.00152725	0.0377668	0.0154345	0.000935365					0.0531533	0.0880359	down	down	down	down	-3.86829	-1.9517	3.86829	-3.88213	-1.95685
72265	2.51661e-09	1.89509e-10	0.000180843	0.000151074	0.000176663	0.000196252							up	up	up	up	2.36833	1.24387	2.36833	2.56876	1.36107	2.56876	2.37715	1.24923	2.37715	2.41329	1.271	2.41329	2.51661e-09	1.89509e-10	0.000180843	0.000151074	0.000176663	0.000196252							up	up	up	up	2.36833	1.24387	2.36833	2.56876	1.36107
14048	0.000110932	5.59836e-05	0.000282895	0.000396396	0.000254971	0.000243905							down	down	down	down	-77.9766	-6.28497	77.9766	-51.3922	-5.68348	51.3922	-51.1472	-5.67658	51.1472	-40.1089	-5.32585	40.1089	0.000110932	5.59836e-05	0.000282895	0.000396396	0.000254971	0.000243905							down	down	down	down	-77.9766	-6.28497	77.9766	-51.3922	-5.68348
98741	6.13803e-06	2.17449e-06	0.000196763	0.000183849	0.000153257	0.000197386			0.0804346				down	down	down	down	-14.0603	-3.81355	14.0603	-10.7294	-3.4235	10.7294	-6.72058	-2.74858	6.72058	-14.0603	-3.81355	14.0603	6.13803e-06	2.17449e-06	0.000196763	0.000183849	0.000153257	0.000197386			0.0804346				down	down	down	down	-14.0603	-3.81355	14.0603	-10.7294	-3.4235
21749	2.10817e-05	8.89996e-06	0.000292044	0.000240413	0.000156302	0.000207285		0.0607352					up	up	up	up	2.01636	1.01176	2.01636	1.71248	0.776085	1.71248	1.57771	0.657828	1.57771	1.89984	0.92588	1.89984	2.10817e-05	8.89996e-06	0.000292044	0.000240413	0.000156302	0.000207285		0.0607352					up	up	up	up	2.01636	1.01176	2.01636	1.71248	0.776085
17087	5.97751e-07	1.43204e-07	0.00018099	0.000196324	0.000151078	0.000176726							up	up	up	up	3.21103	1.68304	3.21103	2.73899	1.45365	2.73899	2.54913	1.35	2.54913	2.48858	1.31532	2.48858	5.97751e-07	1.43204e-07	0.00018099	0.000196324	0.000151078	0.000176726							up	up	up	up	3.21103	1.68304	3.21103	2.73899	1.45365
57339	6.76342e-07	1.65502e-07	0.000176993	0.000196276	0.000151078	0.00018149		0.027263				0.0262729	down	down	down	down	-163.786	-7.35567	163.786	-98.6998	-6.62498	98.6998	-37.9288	-5.24522	37.9288	-42.9201	-5.42358	42.9201	6.76342e-07	1.65502e-07	0.000176993	0.000196276	0.000151078	0.00018149		0.027263				0.0262729	down	down	down	down	-163.786	-7.35567	163.786	-98.6998	-6.62498
14545	9.2571e-06	3.46879e-06	0.000179149	0.000208268	0.000188495	0.000154318							down	down	down	down	-64.7764	-6.0174	64.7764	-71.4048	-6.15795	71.4048	-64.3127	-6.00703	64.3127	-125.446	-6.97093	125.446	9.2571e-06	3.46879e-06	0.000179149	0.000208268	0.000188495	0.000154318							down	down	down	down	-64.7764	-6.0174	64.7764	-71.4048	-6.15795
83691	4.0562e-05	1.84808e-05	0.000204746	0.000191058	0.000224304	0.000213689							down	down	down	down	-114.532	-6.8396	114.532	-130.828	-7.03153	130.828	-60.0696	-5.90856	60.0696	-83.1345	-6.37737	83.1345	4.0562e-05	1.84808e-05	0.000204746	0.000191058	0.000224304	0.000213689							down	down	down	down	-114.532	-6.8396	114.532	-130.828	-7.03153
21419	3.89095e-06	1.27676e-06	0.000177326	0.000182162	0.000151913	0.000198492							down	down	down	down	-23.5268	-4.55624	23.5268	-16.9399	-4.08235	16.9399	-15.4934	-3.95359	15.4934	-17.8021	-4.15398	17.8021	3.89095e-06	1.27676e-06	0.000177326	0.000182162	0.000151913	0.000198492							down	down	down	down	-23.5268	-4.55624	23.5268	-16.9399	-4.08235
17215	7.81015e-10	4.21637e-11	0.000176663	0.000196252	0.000180843	0.000151074							up	up	up	up	3.61246	1.85298	3.61246	3.66904	1.8754	3.66904	3.58345	1.84135	3.58345	4.00853	2.00307	4.00853	7.81015e-10	4.21637e-11	0.000176663	0.000196252	0.000180843	0.000151074							up	up	up	up	3.61246	1.85298	3.61246	3.66904	1.8754
74229	2.67068e-10	1.0981e-11	0.000176663	0.000151074	0.000196252	0.000180843	0.00204634	0.00594102			0.0180259	0.0404558	down	down	down	down	-188.162	-7.55584	188.162	-235.335	-7.87857	235.335	-74.2421	-6.21417	74.2421	-107.29	-6.74537	107.29	2.67068e-10	1.0981e-11	0.000176663	0.000151074	0.000196252	0.000180843	0.00204634	0.00594102			0.0180259	0.0404558	down	down	down	down	-188.162	-7.55584	188.162	-235.335	-7.87857
71877	0.000819955	0.000495438	0.00431626	0.000331672	0.00362123	0.00695829	0.098724			0.0882547	0.0438257		down	down	down	down	-7.95504	-2.99187	7.95504	-19.1899	-4.26227	19.1899	-6.54029	-2.70935	6.54029	-4.58696	-2.19754	4.58696	0.000819955	0.000495438	0.00431626	0.000331672	0.00362123	0.00695829	0.098724			0.0882547	0.0438257		down	down	down	down	-7.95504	-2.99187	7.95504	-19.1899	-4.26227
75712	6.15447e-08	9.39206e-09	0.000151075	0.000180843	0.000196252	0.000176663							down	down	down	down	-16.0546	-4.00491	16.0546	-13.6554	-3.7714	13.6554	-16.4449	-4.03957	16.4449	-13.1071	-3.71228	13.1071	6.15447e-08	9.39206e-09	0.000151075	0.000180843	0.000196252	0.000176663							down	down	down	down	-16.0546	-4.00491	16.0546	-13.6554	-3.7714
226922	0.000113568	5.74501e-05	0.000326727	0.000328129	0.000321668	0.00023249							down	down	down	down	-26.3098	-4.71753	26.3098	-19.7351	-4.30269	19.7351	-24.7717	-4.63062	24.7717	-19.0405	-4.251	19.0405	0.000113568	5.74501e-05	0.000326727	0.000328129	0.000321668	0.00023249							down	down	down	down	-26.3098	-4.71753	26.3098	-19.7351	-4.30269
116837.chr1.1	7.77439e-07	1.94593e-07	0.000176786	0.000196291	0.000180895	0.000151146							down	down	down	down	-143.477	-7.16468	143.477	-184.957	-7.53104	184.957	-85.4592	-6.41716	85.4592	-191.945	-7.58455	191.945	7.77439e-07	1.94593e-07	0.000176786	0.000196291	0.000180895	0.000151146							down	down	down	down	-143.477	-7.16468	143.477	-184.957	-7.53104
116837.chr1.2	2.47835e-07	5.0296e-08	0.000176673	0.000151081	0.000180846	0.000196255							down	down	down	down	-165.828	-7.37354	165.828	-206.685	-7.69129	206.685	-100.004	-6.64392	100.004	-206.685	-7.69129	206.685	2.47835e-07	5.0296e-08	0.000176673	0.000151081	0.000180846	0.000196255							down	down	down	down	-165.828	-7.37354	165.828	-206.685	-7.69129
70155	1.03316e-06	2.72128e-07	0.00018097	0.000196317	0.000151128	0.000178141					0.0768627	0.061538	up	up	up	up	2.48947	1.31584	2.48947	2.39917	1.26254	2.39917	2.25931	1.17588	2.25931	1.93659	0.953516	1.93659	1.03316e-06	2.72128e-07	0.00018097	0.000196317	0.000151128	0.000178141					0.0768627	0.061538	up	up	up	up	2.48947	1.31584	2.48947	2.39917	1.26254
280645	0.000176662	9.35348e-05	0.000460898	0.000335585	0.000246646	0.00055737							down	down	down	down	-21.6539	-4.43656	21.6539	-23.6303	-4.56257	23.6303	-24.8557	-4.6355	24.8557	-25.0263	-4.64538	25.0263	0.000176662	9.35348e-05	0.000460898	0.000335585	0.000246646	0.00055737							down	down	down	down	-21.6539	-4.43656	21.6539	-23.6303	-4.56257
12839	3.58443e-05	1.60638e-05	0.000193458	0.000233238	0.000178778	0.000235487							down	down	down	down	-15.6755	-3.97044	15.6755	-10.4498	-3.3854	10.4498	-10.2789	-3.36162	10.2789	-12.4205	-3.63465	12.4205	3.58443e-05	1.60638e-05	0.000193458	0.000233238	0.000178778	0.000235487							down	down	down	down	-15.6755	-3.97044	15.6755	-10.4498	-3.3854
68421	3.99922e-09	3.31536e-10	0.000196252	0.000176663	0.000151074	0.000180843							down	down	down	down	-2.0605	-1.04299	2.0605	-1.91729	-0.939067	1.91729	-1.97657	-0.983	1.97657	-1.93022	-0.948762	1.93022	3.99922e-09	3.31536e-10	0.000196252	0.000176663	0.000151074	0.000180843							down	down	down	down	-2.0605	-1.04299	2.0605	-1.91729	-0.939067
210933	9.43849e-07	2.44306e-07	0.000177044	0.000151151	0.000180925	0.000196302							down	down	down	down	-243.727	-7.92912	243.727	-374.916	-8.55042	374.916	-113.647	-6.82842	113.647	-344.832	-8.42975	344.832	9.43849e-07	2.44306e-07	0.000177044	0.000151151	0.000180925	0.000196302							down	down	down	down	-243.727	-7.92912	243.727	-374.916	-8.55042
19335	2.4573e-07	4.97814e-08	0.000151077	0.000196281	0.000180858	0.000176668							down	down	down	down	-3.31828	-1.73043	3.31828	-3.35403	-1.7459	3.35403	-3.95464	-1.98355	3.95464	-3.24202	-1.69689	3.24202	2.4573e-07	4.97814e-08	0.000151077	0.000196281	0.000180858	0.000176668							down	down	down	down	-3.31828	-1.73043	3.31828	-3.35403	-1.7459
213539	4.14906e-06	1.38053e-06	0.000152019	0.000197796	0.000184068	0.00018378							down	down	down	down	-5.36811	-2.42441	5.36811	-6.34574	-2.66579	6.34574	-7.17507	-2.84299	7.17507	-4.34774	-2.12026	4.34774	4.14906e-06	1.38053e-06	0.000152019	0.000197796	0.000184068	0.00018378							down	down	down	down	-5.36811	-2.42441	5.36811	-6.34574	-2.66579
69668	9.53863e-07	2.47524e-07	0.000176697	0.000196486	0.000151143	0.000180959							up	up	up	up	2.14179	1.09881	2.14179	2.00533	1.00384	2.00533	1.98314	0.987786	1.98314	1.9965	0.997472	1.9965	9.53863e-07	2.47524e-07	0.000176697	0.000196486	0.000151143	0.000180959							up	up	up	up	2.14179	1.09881	2.14179	2.00533	1.00384
19253	2.59927e-09	1.97985e-10	0.000196252	0.000176663	0.000151074	0.000180843						0.0832343	up	up	up	up	6.06338	2.60012	6.06338	4.69798	2.23204	4.69798	5.33487	2.41545	5.33487	4.76059	2.25114	4.76059	2.59927e-09	1.97985e-10	0.000196252	0.000176663	0.000151074	0.000180843						0.0832343	up	up	up	up	6.06338	2.60012	6.06338	4.69798	2.23204
226970	1.32861e-08	1.4848e-09	0.000180843	0.000196252	0.000151074	0.000176663		0.0389725		0.0197305		0.0527	down	down	down	down	-6.34598	-2.66584	6.34598	-4.66122	-2.22071	4.66122	-4.5978	-2.20094	4.5978	-4.53036	-2.17963	4.53036	1.32861e-08	1.4848e-09	0.000180843	0.000196252	0.000151074	0.000176663		0.0389725		0.0197305		0.0527	down	down	down	down	-6.34598	-2.66584	6.34598	-4.66122	-2.22071
50785	2.47076e-09	1.85233e-10	0.000196252	0.000180843	0.000176663	0.000151074						0.0557698	up	up	up	up	2.26956	1.18241	2.26956	2.3535	1.23481	2.3535	2.52217	1.33467	2.52217	2.66827	1.41591	2.66827	2.47076e-09	1.85233e-10	0.000196252	0.000180843	0.000176663	0.000151074						0.0557698	up	up	up	up	2.26956	1.18241	2.26956	2.3535	1.23481
214854	2.78108e-11	4.58539e-13	0.000196252	0.000176663	0.000151074	0.000180843							up	up	up	up	7.51476	2.90973	7.51476	6.34368	2.66532	6.34368	7.2314	2.85427	7.2314	6.9478	2.79656	6.9478	2.78108e-11	4.58539e-13	0.000196252	0.000176663	0.000151074	0.000180843							up	up	up	up	7.51476	2.90973	7.51476	6.34368	2.66532
20353	9.13582e-09	9.2661e-10	0.000180843	0.000176663	0.000196252	0.000151074							up	up	up	up	3.02718	1.59797	3.02718	2.79599	1.48336	2.79599	3.02338	1.59616	3.02338	3.26086	1.70525	3.26086	9.13582e-09	9.2661e-10	0.000180843	0.000176663	0.000196252	0.000151074							up	up	up	up	3.02718	1.59797	3.02718	2.79599	1.48336
12859	8.37985e-09	8.32066e-10	0.000196252	0.000180843	0.000176663	0.000151074							down	down	down	down	-2.61287	-1.38563	2.61287	-2.75856	-1.46391	2.75856	-2.89771	-1.53491	2.89771	-3.04196	-1.605	3.04196	8.37985e-09	8.32066e-10	0.000196252	0.000180843	0.000176663	0.000151074							down	down	down	down	-2.61287	-1.38563	2.61287	-2.75856	-1.46391
22637	0.000205273	0.000110119	0.000618717	0.000252986	0.00103233	0.000533877							down	down	down	down	-8.23114	-3.04109	8.23114	-25.8027	-4.68945	25.8027	-15.3185	-3.93721	15.3185	-13.4413	-3.7486	13.4413	0.000205273	0.000110119	0.000618717	0.000252986	0.00103233	0.000533877							down	down	down	down	-8.23114	-3.04109	8.23114	-25.8027	-4.68945
269181	1.05927e-11	1.04473e-13	0.000196252	0.000180843	0.000176663	0.000151074							up	up	up	up	5.19402	2.37685	5.19402	5.35884	2.42192	5.35884	5.61262	2.48867	5.61262	5.93098	2.56827	5.93098	1.05927e-11	1.04473e-13	0.000196252	0.000180843	0.000176663	0.000151074							up	up	up	up	5.19402	2.37685	5.19402	5.35884	2.42192
72097	3.93544e-05	1.78519e-05	0.000220056	0.000192975	0.00018989	0.00024213							down	down	down	down	-24.4026	-4.60896	24.4026	-35.1597	-5.13585	35.1597	-24.4576	-4.61221	24.4576	-28.4343	-4.82956	28.4343	3.93544e-05	1.78519e-05	0.000220056	0.000192975	0.00018989	0.00024213							down	down	down	down	-24.4026	-4.60896	24.4026	-35.1597	-5.13585
332427	9.16214e-10	5.16538e-11	0.000151074	0.000196252	0.000180843	0.000176663			0.0862695		0.0513446		down	down	down	down	-16.3224	-4.02878	16.3224	-18.8406	-4.23577	18.8406	-18.8406	-4.23577	18.8406	-12.4324	-3.63603	12.4324	9.16214e-10	5.16538e-11	0.000151074	0.000196252	0.000180843	0.000176663			0.0862695		0.0513446		down	down	down	down	-16.3224	-4.02878	16.3224	-18.8406	-4.23577
16764	5.1102e-05	2.39471e-05	0.000279983	0.000184046	0.000222349	0.000243946							down	down	down	down	-50.9943	-5.67226	50.9943	-143.897	-7.16889	143.897	-77.5122	-6.27635	77.5122	-68.9848	-6.10821	68.9848	5.1102e-05	2.39471e-05	0.000279983	0.000184046	0.000222349	0.000243946							down	down	down	down	-50.9943	-5.67226	50.9943	-143.897	-7.16889
381338	3.0842e-07	6.50096e-08	0.000177394	0.000196253	0.000151076	0.000180944	0.0043944	0.00682813			0.0302808	0.0637888	down	down	down	down	-369.425	-8.52914	369.425	-355.947	-8.47552	355.947	-49.2071	-5.62079	49.2071	-104.666	-6.70965	104.666	3.0842e-07	6.50096e-08	0.000177394	0.000196253	0.000151076	0.000180944	0.0043944	0.00682813			0.0302808	0.0637888	down	down	down	down	-369.425	-8.52914	369.425	-355.947	-8.47552
98388	7.83731e-08	1.25712e-08	0.000176663	0.000196252	0.000151075	0.000180843							down	down	down	down	-27.2022	-4.76565	27.2022	-26.3986	-4.72239	26.3986	-18.4905	-4.20871	18.4905	-23.1556	-4.53329	23.1556	7.83731e-08	1.25712e-08	0.000176663	0.000196252	0.000151075	0.000180843							down	down	down	down	-27.2022	-4.76565	27.2022	-26.3986	-4.72239
18143	3.28283e-05	1.45699e-05	0.000240584	0.000168244	0.000218007	0.000251591							down	down	down	down	-48.4034	-5.59704	48.4034	-182.499	-7.51175	182.499	-88.3757	-6.46558	88.3757	-60.1479	-5.91044	60.1479	3.28283e-05	1.45699e-05	0.000240584	0.000168244	0.000218007	0.000251591							down	down	down	down	-48.4034	-5.59704	48.4034	-182.499	-7.51175
54610	1.21567e-08	1.33184e-09	0.000180843	0.000176663	0.000196252	0.000151074							up	up	up	up	2.69925	1.43256	2.69925	2.5856	1.3705	2.5856	2.63562	1.39814	2.63562	2.70416	1.43518	2.70416	1.21567e-08	1.33184e-09	0.000180843	0.000176663	0.000196252	0.000151074							up	up	up	up	2.69925	1.43256	2.69925	2.5856	1.3705
67702	1.77311e-10	6.22705e-12	0.000180843	0.000196252	0.000151074	0.000176663		0.022955	0.018394	0.0183795	0.0229729	0.000459859	up	up	up	up	2.32281	1.21587	2.32281	2.10858	1.07627	2.10858	2.08125	1.05745	2.08125	1.88932	0.917869	1.88932	1.77311e-10	6.22705e-12	0.000180843	0.000196252	0.000151074	0.000176663		0.022955	0.018394	0.0183795	0.0229729	0.000459859	up	up	up	up	2.32281	1.21587	2.32281	2.10858	1.07627
263764	2.55693e-07	5.2311e-08	0.000151081	0.000176667	0.000196261	0.000180854							down	down	down	down	-17.1266	-4.09817	17.1266	-14.2058	-3.82841	14.2058	-19.4471	-4.28148	19.4471	-15.2438	-3.93015	15.2438	2.55693e-07	5.2311e-08	0.000151081	0.000176667	0.000196261	0.000180854							down	down	down	down	-17.1266	-4.09817	17.1266	-14.2058	-3.82841
16178
16177	9.5991e-07	2.49566e-07	0.000196312	0.000151152	0.000181127	0.000176957							down	down	down	down	-10.7233	-3.42267	10.7233	-15.2367	-3.92948	15.2367	-14.3646	-3.84444	14.3646	-9.09349	-3.18483	9.09349	9.5991e-07	2.49566e-07	0.000196312	0.000151152	0.000181127	0.000176957							down	down	down	down	-10.7233	-3.42267	10.7233	-15.2367	-3.92948
107527	4.82362e-08	7.05253e-09	0.000196252	0.000180848	0.000176939	0.000151074	0.0319825	0.00103346		0.0351564	0.0448786	0.00111731	up	up	up	up	3.21919	1.6867	3.21919	4.50467	2.17142	4.50467	6.34886	2.6665	6.34886	6.62277	2.72744	6.62277	4.82362e-08	7.05253e-09	0.000196252	0.000180848	0.000176939	0.000151074	0.0319825	0.00103346		0.0351564	0.0448786	0.00111731	up	up	up	up	3.21919	1.6867	3.21919	4.50467	2.17142
17082	3.44508e-07	7.4338e-08	0.000196267	0.000180857	0.000176666	0.000151103							up	up	up	up	4.50845	2.17263	4.50845	4.54676	2.18484	4.54676	4.79251	2.26078	4.79251	4.83172	2.27254	4.83172	3.44508e-07	7.4338e-08	0.000196267	0.000180857	0.000176666	0.000151103							up	up	up	up	4.50845	2.17263	4.50845	4.54676	2.18484
16182
226999	3.22887e-07	6.86614e-08	0.000196278	0.000151076	0.000180873	0.00017667							down	down	down	down	-169.173	-7.40236	169.173	-437.48	-8.77307	437.48	-212.882	-7.73391	212.882	-165.348	-7.36936	165.348	3.22887e-07	6.86614e-08	0.000196278	0.000151076	0.000180873	0.00017667							down	down	down	down	-169.173	-7.40236	169.173	-437.48	-8.77307
66297	1.20366e-07	2.10797e-08	0.000176677	0.000196252	0.000180844	0.000151075	0.069664		0.0568394				down	down	down	down	-160.247	-7.32415	160.247	-223.973	-7.80718	223.973	-73.4578	-6.19884	73.4578	-268.952	-8.0712	268.952	1.20366e-07	2.10797e-08	0.000176677	0.000196252	0.000180844	0.000151075	0.069664		0.0568394				down	down	down	down	-160.247	-7.32415	160.247	-223.973	-7.80718
18993	6.7219e-07	1.64164e-07	0.0001773	0.000151082	0.000180915	0.000196305	0.027702						down	down	down	down	-204.869	-7.67856	204.869	-526.182	-9.03942	526.182	-83.3101	-6.38042	83.3101	-273.595	-8.0959	273.595	6.7219e-07	1.64164e-07	0.0001773	0.000151082	0.000180915	0.000196305	0.027702						down	down	down	down	-204.869	-7.67856	204.869	-526.182	-9.03942
73100	8.73614e-06	3.24563e-06	0.000179752	0.000184425	0.00015729	0.000199947							down	down	down	down	-20.2321	-4.33857	20.2321	-17.2014	-4.10445	17.2014	-14.2785	-3.83577	14.2785	-19.8753	-4.3129	19.8753	8.73614e-06	3.24563e-06	0.000179752	0.000184425	0.00015729	0.000199947							down	down	down	down	-20.2321	-4.33857	20.2321	-17.2014	-4.10445
93690	3.05467e-05	1.34352e-05	0.000209204	0.000186529	0.000212818	0.000192853							down	down	down	down	-12.9511	-3.695	12.9511	-12.9511	-3.695	12.9511	-10.2151	-3.35263	10.2151	-9.27255	-3.21297	9.27255	3.05467e-05	1.34352e-05	0.000209204	0.000186529	0.000212818	0.000192853							down	down	down	down	-12.9511	-3.695	12.9511	-12.9511	-3.695
14200	4.60644e-06	1.56311e-06	0.000177764	0.00018308	0.000200325	0.000152122							down	down	down	down	-37.9078	-5.24442	37.9078	-36.1322	-5.17522	36.1322	-32.4483	-5.02007	32.4483	-59.5283	-5.8955	59.5283	4.60644e-06	1.56311e-06	0.000177764	0.00018308	0.000200325	0.000152122							down	down	down	down	-37.9078	-5.24442	37.9078	-36.1322	-5.17522
17974	2.29614e-05	9.80826e-06	0.000198904	0.000154526	0.000229273	0.000237023							down	down	down	down	-85.1071	-6.41121	85.1071	-220.682	-7.78583	220.682	-52.6466	-5.71827	52.6466	-57.8178	-5.85344	57.8178	2.29614e-05	9.80826e-06	0.000198904	0.000154526	0.000229273	0.000237023							down	down	down	down	-85.1071	-6.41121	85.1071	-220.682	-7.78583
78896	3.48756e-05	1.55808e-05	0.000763622	0.000156319	0.000625742	0.000231052	0.0133019		0.0816046	0.026895			down	down	down	down	-70.1072	-6.13149	70.1072	-836.783	-9.70871	836.783	-39.9942	-5.32172	39.9942	-288.159	-8.17072	288.159	3.48756e-05	1.55808e-05	0.000763622	0.000156319	0.000625742	0.000231052	0.0133019		0.0816046	0.026895			down	down	down	down	-70.1072	-6.13149	70.1072	-836.783	-9.70871
70676	5.09057e-06	1.75792e-06	0.000187835	0.00015171	0.000197659	0.0001833	0.0786369						down	down	down	down	-110.096	-6.78262	110.096	-162.79	-7.34687	162.79	-36.393	-5.18559	36.393	-75.7612	-6.24339	75.7612	5.09057e-06	1.75792e-06	0.000187835	0.00015171	0.000197659	0.0001833	0.0786369						down	down	down	down	-110.096	-6.78262	110.096	-162.79	-7.34687
12825	0.00291707	0.00193655	0.00327612	0.0671145	0.00391706	0.0694114	0.0762226						down	down	down	down	-8.19302	-3.0344	8.19302	-2.52944	-1.33882	2.52944	-7.71688	-2.94802	7.71688	-3.12589	-1.64427	3.12589	0.00291707	0.00193655	0.00327612	0.0671145	0.00391706	0.0694114	0.0762226						down	down	down	down	-8.19302	-3.0344	8.19302	-2.52944	-1.33882
12832	5.70966e-08	8.60292e-09	0.000196252	0.000180866	0.000151074	0.000176827	0.0290695	0.0724324	0.0043965	0.00184026		0.000396956	down	down	down	down	-54.1758	-5.75958	54.1758	-15.815	-3.98322	15.815	-31.3592	-4.97082	31.3592	-10.4715	-3.3884	10.4715	5.70966e-08	8.60292e-09	0.000196252	0.000180866	0.000151074	0.000176827	0.0290695	0.0724324	0.0043965	0.00184026		0.000396956	down	down	down	down	-54.1758	-5.75958	54.1758	-15.815	-3.98322
53945	9.83393e-08	1.64947e-08	0.000176663	0.000180843	0.000196253	0.000151075							up	up	up	up	2.98074	1.57567	2.98074	2.95232	1.56185	2.95232	2.81432	1.49279	2.81432	3.14271	1.65201	3.14271	9.83393e-08	1.64947e-08	0.000176663	0.000180843	0.000196253	0.000151075							up	up	up	up	2.98074	1.57567	2.98074	2.95232	1.56185
227058	8.56071e-09	8.53106e-10	0.000180843	0.000151074	0.000196252	0.000176663						0.070011	down	down	down	down	-97.4215	-6.60617	97.4215	-97.4215	-6.60617	97.4215	-61.5962	-5.94477	61.5962	-47.1504	-5.5592	47.1504	8.56071e-09	8.53106e-10	0.000180843	0.000151074	0.000196252	0.000176663						0.070011	down	down	down	down	-97.4215	-6.60617	97.4215	-97.4215	-6.60617
227059	1.66672e-05	6.80529e-06	0.000214707	0.000189796	0.000157628	0.000204331							down	down	down	down	-2.69885	-1.43234	2.69885	-2.20759	-1.14247	2.20759	-2.22863	-1.15616	2.22863	-2.56377	-1.35826	2.56377	1.66672e-05	6.80529e-06	0.000214707	0.000189796	0.000157628	0.000204331							down	down	down	down	-2.69885	-1.43234	2.69885	-2.20759	-1.14247
56363	4.81033e-07	1.10273e-07	0.000178053	0.00015108	0.000196268	0.00018086	0.0113272	0.0273846	0.0230965				down	down	down	down	-336.131	-8.39288	336.131	-516.69	-9.01315	516.69	-64.0922	-6.00208	64.0922	-270.423	-8.07907	270.423	4.81033e-07	1.10273e-07	0.000178053	0.00015108	0.000196268	0.00018086	0.0113272	0.0273846	0.0230965				down	down	down	down	-336.131	-8.39288	336.131	-516.69	-9.01315
20324	5.09918e-08	7.54037e-09	0.000151074	0.000196252	0.000180843	0.000176665			0.0302017				down	down	down	down	-36.9993	-5.20942	36.9993	-37.9545	-5.2462	37.9545	-57.6742	-5.84985	57.6742	-21.898	-4.45272	21.898	5.09918e-08	7.54037e-09	0.000151074	0.000196252	0.000180843	0.000176665			0.0302017				down	down	down	down	-36.9993	-5.20942	36.9993	-37.9545	-5.2462
109019	1.40506e-06	3.90075e-07	0.000181131	0.000176903	0.000151148	0.000196758							up	up	up	up	2.33871	1.22571	2.33871	2.00334	1.00241	2.00334	2.0916	1.06461	2.0916	2.11387	1.07989	2.11387	1.40506e-06	3.90075e-07	0.000181131	0.000176903	0.000151148	0.000196758							up	up	up	up	2.33871	1.22571	2.33871	2.00334	1.00241
17912	1.37066e-06	3.78699e-07	0.000196636	0.000151246	0.00017679	0.000181036							up	up	up	up	2.24368	1.16587	2.24368	2.50846	1.3268	2.50846	2.34889	1.23198	2.34889	2.33382	1.22269	2.33382	1.37066e-06	3.78699e-07	0.000196636	0.000151246	0.00017679	0.000181036							up	up	up	up	2.24368	1.16587	2.24368	2.50846	1.3268
227094	2.77745e-08	3.65367e-09	0.000196252	0.000180843	0.000176663	0.000151074						0.0279335	up	up	up	up	2.41087	1.26955	2.41087	2.84869	1.5103	2.84869	2.89351	1.53282	2.89351	3.14563	1.65335	3.14563	2.77745e-08	3.65367e-09	0.000196252	0.000180843	0.000176663	0.000151074						0.0279335	up	up	up	up	2.41087	1.26955	2.41087	2.84869	1.5103
98682	1.01385e-05	3.84772e-06	0.000187021	0.000206963	0.000181688	0.000155479							down	down	down	down	-9.49431	-3.24706	9.49431	-11.4975	-3.52325	11.4975	-11.0531	-3.46638	11.0531	-14.7585	-3.88347	14.7585	1.01385e-05	3.84772e-06	0.000187021	0.000206963	0.000181688	0.000155479							down	down	down	down	-9.49431	-3.24706	9.49431	-11.4975	-3.52325
16329	0.00119188	0.000741372	0.00155203	0.00207506	0.00147997	0.000822441							down	down	down	down	-2.06046	-1.04296	2.06046	-2.06868	-1.04871	2.06868	-1.9522	-0.965097	1.9522	-1.91368	-0.936346	1.91368	0.00119188	0.000741372	0.00155203	0.00207506	0.00147997	0.000822441							down	down	down	down	-2.06046	-1.04296	2.06046	-2.06868	-1.04871
67080	0.000531792	0.000310123	0.000929428	0.000447843	0.000900569	0.00095526							down	down	down	down	-17.8345	-4.1566	17.8345	-14.4159	-3.84959	14.4159	-14.4967	-3.85765	14.4967	-19.7777	-4.3058	19.7777	0.000531792	0.000310123	0.000929428	0.000447843	0.000900569	0.00095526							down	down	down	down	-17.8345	-4.1566	17.8345	-14.4159	-3.84959
627872	1.51055e-05	6.09211e-06	0.000190243	0.000167818	0.000201448	0.000200246							down	down	down	down	-26.3663	-4.72062	26.3663	-26.3663	-4.72062	26.3663	-19.6773	-4.29846	19.6773	-12.806	-3.67875	12.806	1.51055e-05	6.09211e-06	0.000190243	0.000167818	0.000201448	0.000200246							down	down	down	down	-26.3663	-4.72062	26.3663	-26.3663	-4.72062
98267	1.27093e-06	3.46572e-07	0.000176814	0.000196432	0.000151153	0.00018111							up	up	up	up	2.66704	1.41524	2.66704	2.49224	1.31744	2.49224	2.28184	1.19019	2.28184	2.35904	1.2382	2.35904	1.27093e-06	3.46572e-07	0.000176814	0.000196432	0.000151153	0.00018111							up	up	up	up	2.66704	1.41524	2.66704	2.49224	1.31744
329152	8.42621e-06	3.11589e-06	0.000191756	0.000153509	0.000200979	0.000183027							down	down	down	down	-86.8639	-6.44068	86.8639	-125.299	-6.96923	125.299	-36.0924	-5.17362	36.0924	-85.9567	-6.42554	85.9567	8.42621e-06	3.11589e-06	0.000191756	0.000153509	0.000200979	0.000183027							down	down	down	down	-86.8639	-6.44068	86.8639	-125.299	-6.96923
329154	1.46697e-10	4.56535e-12	0.000196252	0.000180843	0.000176663	0.000151074							up	up	up	up	3.2839	1.71541	3.2839	3.54323	1.82507	3.54323	3.63377	1.86147	3.63377	3.67912	1.87936	3.67912	1.46697e-10	4.56535e-12	0.000196252	0.000180843	0.000176663	0.000151074							up	up	up	up	3.2839	1.71541	3.2839	3.54323	1.82507
81898	2.64182e-07	5.42061e-08	0.000196262	0.000180848	0.000151082	0.000176665							up	up	up	up	2.07501	1.05312	2.07501	2.0038	1.00274	2.0038	2.01418	1.01019	2.01418	1.95859	0.969814	1.95859	2.64182e-07	5.42061e-08	0.000196262	0.000180848	0.000151082	0.000176665							up	up	up	up	2.07501	1.05312	2.07501	2.0038	1.00274
74013	7.74247e-08	1.2383e-08	0.000176663	0.000180843	0.000196252	0.000151075							down	down	down	down	-78.2717	-6.29042	78.2717	-62.055	-5.95548	62.055	-49.1046	-5.61779	49.1046	-82.4526	-6.36549	82.4526	7.74247e-08	1.2383e-08	0.000176663	0.000180843	0.000196252	0.000151075							down	down	down	down	-78.2717	-6.29042	78.2717	-62.055	-5.95548
227120	1.12782e-06	3.01009e-07	0.000196489	0.000176713	0.000151272	0.000180973							down	down	down	down	-2.01829	-1.01313	2.01829	-1.91692	-0.938793	1.91692	-1.95899	-0.970111	1.95899	-1.94384	-0.958906	1.94384	1.12782e-06	3.01009e-07	0.000196489	0.000176713	0.000151272	0.000180973							down	down	down	down	-2.01829	-1.01313	2.01829	-1.91692	-0.938793
73467	1.52555e-05	6.16382e-06	0.000199088	0.000207283	0.000198218	0.000156115							down	down	down	down	-2.66018	-1.41152	2.66018	-2.91173	-1.54187	2.91173	-2.40945	-1.2687	2.40945	-3.22373	-1.68873	3.22373	1.52555e-05	6.16382e-06	0.000199088	0.000207283	0.000198218	0.000156115							down	down	down	down	-2.66018	-1.41152	2.66018	-2.91173	-1.54187
67198	2.79672e-05	1.21939e-05	0.000197803	0.000220676	0.000188372	0.000187867							down	down	down	down	-7.02855	-2.81323	7.02855	-6.71471	-2.74732	6.71471	-6.35407	-2.66768	6.35407	-5.7767	-2.53024	5.7767	2.79672e-05	1.21939e-05	0.000197803	0.000220676	0.000188372	0.000187867							down	down	down	down	-7.02855	-2.81323	7.02855	-6.71471	-2.74732
11761	5.71846e-05	2.70566e-05	0.00023709	0.000210476	0.000246827	0.000216906							down	down	down	down	-82.4201	-6.36492	82.4201	-97.6777	-6.60996	97.6777	-64.3649	-6.0082	64.3649	-47.8742	-5.58118	47.8742	5.71846e-05	2.70566e-05	0.00023709	0.000210476	0.000246827	0.000216906							down	down	down	down	-82.4201	-6.36492	82.4201	-97.6777	-6.60996
71724	4.33809e-06	1.45499e-06	0.000197224	0.000313206	0.000152476	0.00177935	0.0139033		0.00120758	0.0264144	0.0926142	0.00165852	down	down	down	down	-15.5092	-3.95506	15.5092	-6.07565	-2.60304	6.07565	-14.8231	-3.88977	14.8231	-3.42903	-1.7778	3.42903	4.33809e-06	1.45499e-06	0.000197224	0.000313206	0.000152476	0.00177935	0.0139033		0.00120758	0.0264144	0.0926142	0.00165852	down	down	down	down	-15.5092	-3.95506	15.5092	-6.07565	-2.60304
12747	1.63055e-06	4.63216e-07	0.000181046	0.000176765	0.000151753	0.000196615							up	up	up	up	2.56459	1.35873	2.56459	2.44829	1.29177	2.44829	2.52494	1.33625	2.52494	2.55563	1.35368	2.55563	1.63055e-06	4.63216e-07	0.000181046	0.000176765	0.000151753	0.000196615							up	up	up	up	2.56459	1.35873	2.56459	2.44829	1.29177
12633	3.60508e-09	2.91894e-10	0.000196252	0.000180843	0.000151074	0.000176663							up	up	up	up	2.39406	1.25946	2.39406	2.32854	1.21943	2.32854	2.39065	1.2574	2.39065	2.28261	1.19069	2.28261	3.60508e-09	2.91894e-10	0.000196252	0.000180843	0.000151074	0.000176663							up	up	up	up	2.39406	1.25946	2.39406	2.32854	1.21943
12370	3.42633e-11	6.0346e-13	0.000180843	0.000151074	0.000176663	0.000196252							up	up	up	up	4.12966	2.04602	4.12966	4.60817	2.20419	4.60817	4.32509	2.11273	4.32509	4.41639	2.14287	4.41639	3.42633e-11	6.0346e-13	0.000180843	0.000151074	0.000176663	0.000196252							up	up	up	up	4.12966	2.04602	4.12966	4.60817	2.20419
70827	1.56376e-07	2.89075e-08	0.000151077	0.000180852	0.000176665	0.000196253							down	down	down	down	-4.04766	-2.01709	4.04766	-4.06485	-2.0232	4.06485	-4.81739	-2.26825	4.81739	-4.7902	-2.26008	4.7902	1.56376e-07	2.89075e-08	0.000151077	0.000180852	0.000176665	0.000196253							down	down	down	down	-4.04766	-2.01709	4.04766	-4.06485	-2.0232
381259	3.66217e-07	8.01207e-08	0.000151087	0.000176703	0.000180882	0.000196265							down	down	down	down	-3.16397	-1.66173	3.16397	-2.93219	-1.55198	2.93219	-3.63474	-1.86185	3.63474	-3.49147	-1.80383	3.49147	3.66217e-07	8.01207e-08	0.000151087	0.000176703	0.000180882	0.000196265							down	down	down	down	-3.16397	-1.66173	3.16397	-2.93219	-1.55198
227157	0.000477795	0.000276023	0.00205467	0.000732858	0.0147612	0.000607619				0.0600405		0.0542206	down	down	down	down	-2.21554	-1.14766	2.21554	-4.54948	-2.1857	4.54948	-3.42975	-1.7781	3.42975	-5.01938	-2.32751	5.01938	0.000477795	0.000276023	0.00205467	0.000732858	0.0147612	0.000607619				0.0600405		0.0542206	down	down	down	down	-2.21554	-1.14766	2.21554	-4.54948	-2.1857
14369	0.00523815	0.00361532	0.024805	0.00355742	0.004232	0.019078							down	down	down	down	-2.1576	-1.10943	2.1576	-2.28837	-1.19432	2.28837	-1.57993	-0.659857	1.57993	-1.76607	-0.820542	1.76607	0.00523815	0.00361532	0.024805	0.00355742	0.004232	0.019078							down	down	down	down	-2.1576	-1.10943	2.1576	-2.28837	-1.19432
381260	3.94988e-05	1.79279e-05	0.000207246	0.000220703	0.000189539	0.000300863							down	down	down	down	-225.999	-7.82017	225.999	-202.001	-7.65822	202.001	-145.99	-7.18973	145.99	-52.7139	-5.72011	52.7139	3.94988e-05	1.79279e-05	0.000207246	0.000220703	0.000189539	0.000300863							down	down	down	down	-225.999	-7.82017	225.999	-202.001	-7.65822
70375	1.77128e-06	5.10278e-07	0.000181139	0.000196742	0.000176833	0.000151553							down	down	down	down	-36.9395	-5.20709	36.9395	-45.7648	-5.51617	45.7648	-42.8625	-5.42164	42.8625	-52.8744	-5.7245	52.8744	1.77128e-06	5.10278e-07	0.000181139	0.000196742	0.000176833	0.000151553							down	down	down	down	-36.9395	-5.20709	36.9395	-45.7648	-5.51617
329165	3.78372e-08	5.27324e-09	0.000180843	0.000151074	0.000196252	0.000176663							down	down	down	down	-2.28423	-1.19171	2.28423	-2.32907	-1.21975	2.32907	-2.21043	-1.14433	2.21043	-2.04297	-1.03067	2.04297	3.78372e-08	5.27324e-09	0.000180843	0.000151074	0.000196252	0.000176663							down	down	down	down	-2.28423	-1.19171	2.28423	-2.32907	-1.21975
54167	7.44955e-06	2.71097e-06	0.000186237	0.000151787	0.000203822	0.000187401					0.0894626		up	up	up	up	5.03225	2.3312	5.03225	6.89035	2.78458	6.89035	4.79343	2.26106	4.79343	3.95369	1.9832	3.95369	7.44955e-06	2.71097e-06	0.000186237	0.000151787	0.000203822	0.000187401					0.0894626		up	up	up	up	5.03225	2.3312	5.03225	6.89035	2.78458
100380944	0.0362164	0.0286575	0.0614263	0.0918027	0.0156142	0.0658224							down	down	down	down	-8.01479	-3.00266	8.01479	-4.16306	-2.05765	4.16306	-4.02109	-2.00759	4.02109	-3.02986	-1.59925	3.02986	0.0362164	0.0286575	0.0614263	0.0918027	0.0156142	0.0658224							down	down	down	down	-8.01479	-3.00266	8.01479	-4.16306	-2.05765
73884	4.77765e-05	2.21785e-05	0.000236455	0.000210584	0.000235911	0.000194142							down	down	down	down	-32.3608	-5.01618	32.3608	-34.5151	-5.10915	34.5151	-25.1027	-4.64977	25.1027	-24.7326	-4.62834	24.7326	4.77765e-05	2.21785e-05	0.000236455	0.000210584	0.000235911	0.000194142							down	down	down	down	-32.3608	-5.01618	32.3608	-34.5151	-5.10915
23792	1.31144e-05	5.17288e-06	0.000186499	0.000201411	0.000188131	0.000167713							down	down	down	down	-78.9463	-6.3028	78.9463	-111.611	-6.80234	111.611	-51.327	-5.68165	51.327	-111.789	-6.80464	111.789	1.31144e-05	5.17288e-06	0.000186499	0.000201411	0.000188131	0.000167713							down	down	down	down	-78.9463	-6.3028	78.9463	-111.611	-6.80234
76668	3.52222e-06	1.13652e-06	0.000181703	0.000197176	0.000152191	0.000177829							down	down	down	down	-49.3763	-5.62575	49.3763	-44.6125	-5.47938	44.6125	-38.0541	-5.24998	38.0541	-27.6643	-4.78995	27.6643	3.52222e-06	1.13652e-06	0.000181703	0.000197176	0.000152191	0.000177829							down	down	down	down	-49.3763	-5.62575	49.3763	-44.6125	-5.47938
329178	5.61375e-06	1.96178e-06	0.000185078	0.00015283	0.000198041	0.000181978							down	down	down	down	-106.244	-6.73124	106.244	-127.61	-6.99559	127.61	-40.2872	-5.33225	40.2872	-96.1318	-6.58694	96.1318	5.61375e-06	1.96178e-06	0.000185078	0.00015283	0.000198041	0.000181978							down	down	down	down	-106.244	-6.73124	106.244	-127.61	-6.99559
11363	1.29946e-08	1.44009e-09	0.000151074	0.000176663	0.000180843	0.000196252							down	down	down	down	-2.66261	-1.41284	2.66261	-2.57724	-1.36583	2.57724	-2.94112	-1.55636	2.94112	-2.72554	-1.44654	2.72554	1.29946e-08	1.44009e-09	0.000151074	0.000176663	0.000180843	0.000196252							down	down	down	down	-2.66261	-1.41284	2.66261	-2.57724	-1.36583
227231	0.00456191	0.00312366	0.0703302		0.0206023		0.0269204		0.03099	0.00495735		0.00645291	down	up	down	up	-5.8731	-2.55412	5.8731	2.08428	1.05955	2.08428	-3.07507	-1.62062	3.07507	1.68858	0.755812	1.68858
13869	9.56549e-07	2.48348e-07	0.000176754	0.000151137	0.000196304	0.00018104							down	down	down	down	-104.965	-6.71376	104.965	-118.204	-6.88514	118.204	-58.9422	-5.88123	58.9422	-66.626	-6.05801	66.626	9.56549e-07	2.48348e-07	0.000176754	0.000151137	0.000196304	0.00018104							down	down	down	down	-104.965	-6.71376	104.965	-118.204	-6.88514
66722	0.00013591	7.01561e-05	0.000362218	0.000245558	0.000329094	0.000456007							down	down	down	down	-69.2108	-6.11292	69.2108	-95.4889	-6.57726	95.4889	-47.7387	-5.57709	47.7387	-27.9127	-4.80285	27.9127	0.00013591	7.01561e-05	0.000362218	0.000245558	0.000329094	0.000456007							down	down	down	down	-69.2108	-6.11292	69.2108	-95.4889	-6.57726
320460	6.8997e-05	3.31835e-05	0.000212651	0.000225091	0.000286196	0.000235901							down	down	down	down	-8.29077	-3.05151	8.29077	-9.56985	-3.2585	9.56985	-7.12613	-2.83312	7.12613	-8.1481	-3.02646	8.1481	6.8997e-05	3.31835e-05	0.000212651	0.000225091	0.000286196	0.000235901							down	down	down	down	-8.29077	-3.05151	8.29077	-9.56985	-3.2585
14268	2.64531e-07	5.42952e-08	0.000151078	0.000196258	0.000176674	0.000180876							down	down	down	down	-22.2458	-4.47546	22.2458	-33.5415	-5.06788	33.5415	-39.0011	-5.28544	39.0011	-23.5449	-4.55734	23.5449	2.64531e-07	5.42952e-08	0.000151078	0.000196258	0.000176674	0.000180876							down	down	down	down	-22.2458	-4.47546	22.2458	-33.5415	-5.06788
381269	2.78955e-05	1.21576e-05	0.000176283	0.000218845	0.000628498	0.000249478		0.0564296		0.0691035			down	down	down	down	-5.7801	-2.53109	5.7801	-14.9154	-3.89873	14.9154	-17.4191	-4.1226	17.4191	-10.5151	-3.39439	10.5151	2.78955e-05	1.21576e-05	0.000176283	0.000218845	0.000628498	0.000249478		0.0564296		0.0691035			down	down	down	down	-5.7801	-2.53109	5.7801	-14.9154	-3.89873
111175	7.89813e-07	1.9817e-07	0.00017669	0.000196382	0.000180908	0.000151158							up	up	up	up	2.8007	1.48579	2.8007	2.82049	1.49595	2.82049	2.72562	1.44658	2.72562	2.98618	1.5783	2.98618	7.89813e-07	1.9817e-07	0.00017669	0.000196382	0.000180908	0.000151158							up	up	up	up	2.8007	1.48579	2.8007	2.82049	1.49595
271711	3.72503e-07	8.1769e-08	0.000180852	0.000196268	0.000177019	0.000151088		0.0440842		0.0853931		0.0725712	down	down	down	down	-14.7306	-3.88074	14.7306	-32.1501	-5.00675	32.1501	-30.9889	-4.95368	30.9889	-36.5084	-5.19016	36.5084	3.72503e-07	8.1769e-08	0.000180852	0.000196268	0.000177019	0.000151088		0.0440842		0.0853931		0.0725712	down	down	down	down	-14.7306	-3.88074	14.7306	-32.1501	-5.00675
381270	0.000126628	6.48245e-05	0.00025792	0.000549373	0.00037945	0.000413969							down	down	down	down	-65.0805	-6.02415	65.0805	-38.4621	-5.26537	38.4621	-96.193	-6.58786	96.193	-30.8518	-4.94728	30.8518	0.000126628	6.48245e-05	0.00025792	0.000549373	0.00037945	0.000413969							down	down	down	down	-65.0805	-6.02415	65.0805	-38.4621	-5.26537
16008	2.14364e-06	6.38977e-07	0.000183148	0.000151141	0.000187609	0.000196512	0.0196932		0.0647645	0.0311218		0.0727879	down	down	down	down	-55.1544	-5.7854	55.1544	-274.433	-8.10031	274.433	-40.8764	-5.3532	40.8764	-163.139	-7.34995	163.139	2.14364e-06	6.38977e-07	0.000183148	0.000151141	0.000187609	0.000196512	0.0196932		0.0647645	0.0311218		0.0727879	down	down	down	down	-55.1544	-5.7854	55.1544	-274.433	-8.10031
16011	4.49911e-06	1.51709e-06	0.000177895	0.000151797	0.000197906	0.000183812							down	down	down	down	-106.206	-6.73072	106.206	-158.677	-7.30995	158.677	-66.6883	-6.05936	66.6883	-72.4282	-6.17848	72.4282	4.49911e-06	1.51709e-06	0.000177895	0.000151797	0.000197906	0.000183812							down	down	down	down	-106.206	-6.73072	106.206	-158.677	-7.30995
109198	7.2799e-07	1.80081e-07	0.000151174	0.000196314	0.000176942	0.000180877							down	down	down	down	-5.64779	-2.49769	5.64779	-8.01134	-3.00204	8.01134	-8.21358	-3.03801	8.21358	-7.83585	-2.97009	7.83585	7.2799e-07	1.80081e-07	0.000151174	0.000196314	0.000176942	0.000180877							down	down	down	down	-5.64779	-2.49769	5.64779	-8.01134	-3.00204
76709	1.10318e-10	3.13913e-12	0.000176663	0.000151074	0.000196252	0.000180843	0.0911249				0.0707626		up	up	up	up	2.35174	1.23373	2.35174	2.47427	1.307	2.47427	2.23927	1.16303	2.23927	2.25188	1.17113	2.25188	1.10318e-10	3.13913e-12	0.000176663	0.000151074	0.000196252	0.000180843	0.0911249				0.0707626		up	up	up	up	2.35174	1.23373	2.35174	2.47427	1.307
56695	5.75948e-10	2.83637e-11	0.000196252	0.000180843	0.000176663	0.000151074							down	down	down	down	-4.73841	-2.2444	4.73841	-4.88275	-2.28769	4.88275	-4.92797	-2.30099	4.92797	-5.36922	-2.42471	5.36922	5.75948e-10	2.83637e-11	0.000196252	0.000180843	0.000176663	0.000151074							down	down	down	down	-4.73841	-2.2444	4.73841	-4.88275	-2.28769
69660	1.50799e-10	4.7935e-12	0.000180843	0.000196252	0.000176663	0.000151074							down	down	down	down	-3.48155	-1.79973	3.48155	-3.73519	-1.90118	3.73519	-3.63135	-1.8605	3.63135	-3.85834	-1.94798	3.85834	1.50799e-10	4.7935e-12	0.000180843	0.000196252	0.000176663	0.000151074							down	down	down	down	-3.48155	-1.79973	3.48155	-3.73519	-1.90118
241112	0.000996773	0.000611243	0.00248458	0.000878518	0.00122353	0.00122013							down	down	down	down	-6.73368	-2.7514	6.73368	-7.9919	-2.99854	7.9919	-5.05821	-2.33863	5.05821	-4.849	-2.27769	4.849	0.000996773	0.000611243	0.00248458	0.000878518	0.00122353	0.00122013							down	down	down	down	-6.73368	-2.7514	6.73368	-7.9919	-2.99854
18173	9.74375e-12	9.15546e-14	0.000151074	0.000196252	0.000176663	0.000180843							up	up	up	up	5.39702	2.43216	5.39702	5.7773	2.53039	5.7773	5.96406	2.5763	5.96406	5.53204	2.46781	5.53204	9.74375e-12	9.15546e-14	0.000151074	0.000196252	0.000176663	0.000180843							up	up	up	up	5.39702	2.43216	5.39702	5.7773	2.53039
22349	1.11532e-06	2.97001e-07	0.000176778	0.000151109	0.000181263	0.000196477							down	down	down	down	-29.5243	-4.88383	29.5243	-60.5988	-5.92122	60.5988	-29.4223	-4.87884	29.4223	-38.5191	-5.2675	38.5191	1.11532e-06	2.97001e-07	0.000176778	0.000151109	0.000181263	0.000196477							down	down	down	down	-29.5243	-4.88383	29.5243	-60.5988	-5.92122
18802	4.67389e-06	1.58911e-06	0.000182399	0.000197529	0.000153398	0.000177851							down	down	down	down	-163.691	-7.35484	163.691	-161.182	-7.33255	161.182	-119.884	-6.90549	119.884	-91.707	-6.51896	91.707	4.67389e-06	1.58911e-06	0.000182399	0.000197529	0.000153398	0.000177851							down	down	down	down	-163.691	-7.35484	163.691	-161.182	-7.33255
269209	5.68896e-05	2.69018e-05	0.000308819	0.000228082	0.000181295	0.000260677							down	down	down	down	-9.76022	-3.28691	9.76022	-5.86465	-2.55204	5.86465	-6.88107	-2.78263	6.88107	-6.5732	-2.7166	6.5732	5.68896e-05	2.69018e-05	0.000308819	0.000228082	0.000181295	0.000260677							down	down	down	down	-9.76022	-3.28691	9.76022	-5.86465	-2.55204
241113	1.9188e-06	5.60576e-07	0.00018117	0.000151688	0.000176844	0.00019672							down	down	down	down	-9.85795	-3.30129	9.85795	-12.0871	-3.5954	12.0871	-10.7815	-3.43048	10.7815	-11.453	-3.51765	11.453	1.9188e-06	5.60576e-07	0.00018117	0.000151688	0.000176844	0.00019672							down	down	down	down	-9.85795	-3.30129	9.85795	-12.0871	-3.5954
22420	6.32789e-06	2.25225e-06	0.000199106	0.000184397	0.000180405	0.000154794							down	down	down	down	-32.2444	-5.01098	32.2444	-43.299	-5.43626	43.299	-55.7503	-5.80091	55.7503	-60.9952	-5.93062	60.9952	6.32789e-06	2.25225e-06	0.000199106	0.000184397	0.000180405	0.000154794							down	down	down	down	-32.2444	-5.01098	32.2444	-43.299	-5.43626
22409	4.19436e-08	5.95082e-09	0.000151074	0.000196252	0.000180843	0.000176663							down	down	down	down	-21.4681	-4.42412	21.4681	-26.7575	-4.74187	26.7575	-26.7575	-4.74187	26.7575	-19.1575	-4.25984	19.1575	4.19436e-08	5.95082e-09	0.000151074	0.000196252	0.000180843	0.000176663							down	down	down	down	-21.4681	-4.42412	21.4681	-26.7575	-4.74187
12570	2.83113e-07	5.89583e-08	0.000176704	0.000151074	0.000180888	0.000196351	0.010539			0.0177277	0.00737654		down	down	down	down	-41.4305	-5.37262	41.4305	-143.007	-7.15994	143.007	-33.1161	-5.04946	33.1161	-41.8715	-5.3879	41.8715	2.83113e-07	5.89583e-08	0.000176704	0.000151074	0.000180888	0.000196351	0.010539			0.0177277	0.00737654		down	down	down	down	-41.4305	-5.37262	41.4305	-143.007	-7.15994
241116	5.32914e-05	2.50795e-05	0.000220824	0.000253911	0.000214593	0.00024525							down	down	down	down	-48.142	-5.58922	48.142	-77.4177	-6.27459	77.4177	-90.0053	-6.49194	90.0053	-60.1223	-5.90983	60.1223	5.32914e-05	2.50795e-05	0.000220824	0.000253911	0.000214593	0.00024525							down	down	down	down	-48.142	-5.58922	48.142	-77.4177	-6.27459
245860	1.6607e-09	1.11776e-10	0.000176663	0.000196252	0.000180843	0.000151074							down	down	down	down	-2.99074	-1.5805	2.99074	-3.03997	-1.60406	3.03997	-2.89116	-1.53165	2.89116	-3.07206	-1.61921	3.07206	1.6607e-09	1.11776e-10	0.000176663	0.000196252	0.000180843	0.000151074							down	down	down	down	-2.99074	-1.5805	2.99074	-3.03997	-1.60406
74577	0.000289652	0.00016077	0.000753662	0.000562737	0.000259864	0.00129596							down	down	down	down	-2.07894	-1.05584	2.07894	-1.87216	-0.9047	1.87216	-1.64835	-0.721023	1.64835	-1.68305	-0.751076	1.68305	0.000289652	0.00016077	0.000753662	0.000562737	0.000259864	0.00129596							down	down	down	down	-2.07894	-1.05584	2.07894	-1.87216	-0.9047
22145	7.11943e-10	3.72909e-11	0.000176663	0.000196252	0.000151074	0.000180843							down	down	down	down	-22.4237	-4.48695	22.4237	-19.2121	-4.26394	19.2121	-17.432	-4.12367	17.432	-19.1582	-4.25989	19.1582	7.11943e-10	3.72909e-11	0.000176663	0.000196252	0.000151074	0.000180843							down	down	down	down	-22.4237	-4.48695	22.4237	-19.2121	-4.26394
56812	5.98758e-12	3.71082e-14	0.000180843	0.000196252	0.000176663	0.000151074						0.0148354	down	down	down	down	-5.6246	-2.49175	5.6246	-6.27185	-2.64889	6.27185	-6.18936	-2.62979	6.18936	-7.00562	-2.80851	7.00562	5.98758e-12	3.71082e-14	0.000180843	0.000196252	0.000176663	0.000151074						0.0148354	down	down	down	down	-5.6246	-2.49175	5.6246	-6.27185	-2.64889
19275	4.05782e-06	1.34368e-06	0.00019301	0.000184253	0.000151423	0.00019703		0.0711864		0.066994			down	down	down	down	-274.487	-8.10059	274.487	-52.3945	-5.71134	52.3945	-63.5893	-5.99071	63.5893	-180.611	-7.49674	180.611	4.05782e-06	1.34368e-06	0.00019301	0.000184253	0.000151423	0.00019703		0.0711864		0.066994			down	down	down	down	-274.487	-8.10059	274.487	-52.3945	-5.71134
19711	4.11544e-08	5.80593e-09	0.000180843	0.000151074	0.000196252	0.000176663							down	down	down	down	-83.0824	-6.37647	83.0824	-83.0824	-6.37647	83.0824	-54.6013	-5.77086	54.6013	-44.4083	-5.47276	44.4083	4.11544e-08	5.80593e-09	0.000180843	0.000151074	0.000196252	0.000176663							down	down	down	down	-83.0824	-6.37647	83.0824	-83.0824	-6.37647
13346	0.000101206	5.0583e-05	0.000231245	0.000352656	0.000826316	0.00358001			0.0351665		0.0653728		down	down	down	down	-6.23337	-2.64001	6.23337	-9.52448	-3.25164	9.52448	-12.0565	-3.59173	12.0565	-3.75592	-1.90917	3.75592	0.000101206	5.0583e-05	0.000231245	0.000352656	0.000826316	0.00358001			0.0351665		0.0653728		down	down	down	down	-6.23337	-2.64001	6.23337	-9.52448	-3.25164
74241	5.0763e-11	1.06898e-12	0.000151074	0.000196252	0.000176663	0.000180843							down	down	down	down	-26.4468	-4.72502	26.4468	-34.3377	-5.10172	34.3377	-35.9725	-5.16882	35.9725	-34.2227	-5.09688	34.2227	5.0763e-11	1.06898e-12	0.000151074	0.000196252	0.000176663	0.000180843							down	down	down	down	-26.4468	-4.72502	26.4468	-34.3377	-5.10172
319998	3.33134e-09	2.65735e-10	0.000180843	0.000196252	0.000176663	0.000151074							down	down	down	down	-68.345	-6.09476	68.345	-98.5863	-6.62332	98.5863	-88.2149	-6.46295	88.2149	-129.912	-7.02139	129.912	3.33134e-09	2.65735e-10	0.000180843	0.000196252	0.000176663	0.000151074							down	down	down	down	-68.345	-6.09476	68.345	-98.5863	-6.62332
98733	1.84556e-05	7.62366e-06	0.000180714	0.000213421	0.000180777	0.000189878							down	down	down	down	-75.6704	-6.24166	75.6704	-69.616	-6.12135	69.616	-60.645	-5.92232	60.645	-66.8906	-6.06373	66.8906	1.84556e-05	7.62366e-06	0.000180714	0.000213421	0.000180777	0.000189878							down	down	down	down	-75.6704	-6.24166	75.6704	-69.616	-6.12135
16322	2.49553e-06	7.6e-07	0.000197401	0.000181368	0.000151546	0.000176984							down	down	down	down	-25.528	-4.67401	25.528	-19.5224	-4.28706	19.5224	-19.6744	-4.29825	19.6744	-17.1987	-4.10423	17.1987	2.49553e-06	7.6e-07	0.000197401	0.000181368	0.000151546	0.000176984							down	down	down	down	-25.528	-4.67401	25.528	-19.5224	-4.28706
71728	2.12124e-08	2.63919e-09	0.000196252	0.000176663	0.000180843	0.000151074							up	up	up	up	2.28545	1.19248	2.28545	2.23687	1.16148	2.23687	2.30216	1.20299	2.30216	2.31934	1.21371	2.31934	2.12124e-08	2.63919e-09	0.000196252	0.000176663	0.000180843	0.000151074							up	up	up	up	2.28545	1.19248	2.28545	2.23687	1.16148
20536	1.36885e-05	5.44404e-06	0.000181632	0.000168111	0.000204609	0.000187547							down	down	down	down	-26.5426	-4.73024	26.5426	-29.2405	-4.8699	29.2405	-19.56	-4.28983	19.56	-23.4302	-4.5503	23.4302	1.36885e-05	5.44404e-06	0.000181632	0.000168111	0.000204609	0.000187547							down	down	down	down	-26.5426	-4.73024	26.5426	-29.2405	-4.8699
13838	1.01557e-07	1.71562e-08	0.000176664	0.000151074	0.000180846	0.000196253	0.0509901			0.064584			down	down	down	down	-76.0628	-6.24912	76.0628	-208.208	-7.70188	208.208	-64.1863	-6.00419	64.1863	-103.311	-6.69085	103.311	1.01557e-07	1.71562e-08	0.000176664	0.000151074	0.000180846	0.000196253	0.0509901			0.064584			down	down	down	down	-76.0628	-6.24912	76.0628	-208.208	-7.70188
18505	3.02316e-05	1.32805e-05	0.000198385	0.00018318	0.000230696	0.000213556							down	down	down	down	-61.4546	-5.94145	61.4546	-57.7293	-5.85123	57.7293	-59.9947	-5.90676	59.9947	-62.2371	-5.9597	62.2371	3.02316e-05	1.32805e-05	0.000198385	0.00018318	0.000230696	0.000213556							down	down	down	down	-61.4546	-5.94145	61.4546	-57.7293	-5.85123
433323	3.32029e-05	1.47583e-05	0.000386991	0.000153771	0.000240321	0.000313789	0.0274891			0.0574886	0.0479099		down	down	down	down	-25.6095	-4.67861	25.6095	-135.727	-7.08457	135.727	-31.8055	-4.99121	31.8055	-28.6266	-4.83929	28.6266	3.32029e-05	1.47583e-05	0.000386991	0.000153771	0.000240321	0.000313789	0.0274891			0.0574886	0.0479099		down	down	down	down	-25.6095	-4.67861	25.6095	-135.727	-7.08457
74205	1.9929e-10	7.4372e-12	0.000176663	0.000196252	0.000180843	0.000151074							down	down	down	down	-53.1125	-5.73098	53.1125	-60.9553	-5.92968	60.9553	-43.5098	-5.44327	43.5098	-66.4258	-6.05367	66.4258	1.9929e-10	7.4372e-12	0.000176663	0.000196252	0.000180843	0.000151074							down	down	down	down	-53.1125	-5.73098	53.1125	-60.9553	-5.92968
195434	1.35966e-05	5.40024e-06	0.000206183	0.000199413	0.000155621	0.000196738							down	down	down	down	-11.7225	-3.5512	11.7225	-11.2729	-3.49478	11.2729	-6.02262	-2.59039	6.02262	-7.82944	-2.96891	7.82944	1.35966e-05	5.40024e-06	0.000206183	0.000199413	0.000155621	0.000196738							down	down	down	down	-11.7225	-3.5512	11.7225	-11.2729	-3.49478
57814	5.82358e-07	1.39011e-07	0.000181019	0.000196291	0.000176721	0.000151088							down	down	down	down	-33.0698	-5.04744	33.0698	-52.4054	-5.71164	52.4054	-34.6809	-5.11607	34.6809	-71.3217	-6.15627	71.3217	5.82358e-07	1.39011e-07	0.000181019	0.000196291	0.000176721	0.000151088							down	down	down	down	-33.0698	-5.04744	33.0698	-52.4054	-5.71164
20254	3.1044e-06	9.81014e-07	0.000177554	0.000151522	0.00019691	0.000182185							down	down	down	down	-278.538	-8.12173	278.538	-385.102	-8.5891	385.102	-135.959	-7.08703	135.959	-173.837	-7.44159	173.837	3.1044e-06	9.81014e-07	0.000177554	0.000151522	0.00019691	0.000182185							down	down	down	down	-278.538	-8.12173	278.538	-385.102	-8.5891
16367	1.95617e-06	5.73581e-07	0.000176956	0.000181153	0.000151454	0.000196675							down	down	down	down	-64.7584	-6.017	64.7584	-49.1499	-5.61912	49.1499	-38.1395	-5.25322	38.1395	-54.7759	-5.77547	54.7759	1.95617e-06	5.73581e-07	0.000176956	0.000181153	0.000151454	0.000196675							down	down	down	down	-64.7584	-6.017	64.7584	-49.1499	-5.61912
12829	2.5346e-06	7.73887e-07	0.000151439	0.000182627	0.00019728	0.000177925							down	down	down	down	-21.8583	-4.45011	21.8583	-17.2198	-4.10599	17.2198	-29.273	-4.8715	29.273	-14.8643	-3.89378	14.8643	2.5346e-06	7.73887e-07	0.000151439	0.000182627	0.00019728	0.000177925							down	down	down	down	-21.8583	-4.45011	21.8583	-17.2198	-4.10599
12828	2.59007e-05	1.11933e-05	0.000213278	0.000176881	0.000214319	0.000213179							down	down	down	down	-14.7859	-3.88615	14.7859	-30.8231	-4.94594	30.8231	-27.5969	-4.78643	27.5969	-19.7904	-4.30673	19.7904	2.59007e-05	1.11933e-05	0.000213278	0.000176881	0.000214319	0.000213179							down	down	down	down	-14.7859	-3.88615	14.7859	-30.8231	-4.94594
80721	3.48762e-06	1.12326e-06	0.000181845	0.000151128	0.000185534	0.000201396	0.0203517			0.0368028	0.0291026		down	down	down	down	-74.4418	-6.21804	74.4418	-379.965	-8.56972	379.965	-52.1466	-5.7045	52.1466	-91.3684	-6.51362	91.3684	3.48762e-06	1.12326e-06	0.000181845	0.000151128	0.000185534	0.000201396	0.0203517			0.0368028	0.0291026		down	down	down	down	-74.4418	-6.21804	74.4418	-379.965	-8.56972
77629	2.96975e-07	6.21814e-08	0.000180855	0.000176682	0.000151081	0.000196258							down	down	down	down	-152.166	-7.2495	152.166	-67.3983	-6.07464	67.3983	-98.7706	-6.62601	98.7706	-132.346	-7.04818	132.346	2.96975e-07	6.21814e-08	0.000180855	0.000176682	0.000151081	0.000196258							down	down	down	down	-152.166	-7.2495	152.166	-67.3983	-6.07464
227325	3.34331e-06	1.06898e-06	0.000185626	0.000152051	0.000181278	0.00019683		0.0634803	0.0934894				down	down	down	down	-315.036	-8.29937	315.036	-393.562	-8.62045	393.562	-80.4657	-6.3303	80.4657	-374.48	-8.54874	374.48	3.34331e-06	1.06898e-06	0.000185626	0.000152051	0.000181278	0.00019683		0.0634803	0.0934894				down	down	down	down	-315.036	-8.29937	315.036	-393.562	-8.62045
66153	0.000114827	5.81939e-05	0.000357564	0.000198393	0.000879081	0.001208					0.0578748		down	down	down	down	-6.71121	-2.74657	6.71121	-15.4531	-3.94983	15.4531	-10.5644	-3.40114	10.5644	-5.0599	-2.33911	5.0599	0.000114827	5.81939e-05	0.000357564	0.000198393	0.000879081	0.001208					0.0578748		down	down	down	down	-6.71121	-2.74657	6.71121	-15.4531	-3.94983
381287	0.000631114	0.000373639	0.000684955	0.00214223	0.00175329	0.00101108							up	up	up	up	4.73945	2.24472	4.73945	5.10075	2.35071	5.10075	7.14637	2.83721	7.14637	4.42551	2.14584	4.42551	0.000631114	0.000373639	0.000684955	0.00214223	0.00175329	0.00101108							up	up	up	up	4.73945	2.24472	4.73945	5.10075	2.35071
665378	0.034737	0.0274151	0.0122441	0.0454121	0.0304129	0.0519972							up	up	up	up	2.94852	1.55999	2.94852	3.0335	1.60098	3.0335	2.94515	1.55834	2.94515	3.19127	1.67413	3.19127	0.034737	0.0274151	0.0122441	0.0454121	0.0304129	0.0519972							up	up	up	up	2.94852	1.55999	2.94852	3.0335	1.60098
620078	0.000892379	0.000542528	0.00171669	0.00120642	0.00298556	0.000995263							up	up	up	up	2.90092	1.53651	2.90092	2.89965	1.53588	2.89965	3.42072	1.7743	3.42072	3.96497	1.98731	3.96497	0.000892379	0.000542528	0.00171669	0.00120642	0.00298556	0.000995263							up	up	up	up	2.90092	1.53651	2.90092	2.89965	1.53588
109032	4.69493e-11	9.6364e-13	0.000176663	0.000196252	0.000180843	0.000151074							up	up	up	up	4.52668	2.17845	4.52668	4.56225	2.18975	4.56225	4.39135	2.13466	4.39135	4.65342	2.21829	4.65342	4.69493e-11	9.6364e-13	0.000176663	0.000196252	0.000180843	0.000151074							up	up	up	up	4.52668	2.17845	4.52668	4.56225	2.18975
434484	3.99922e-09	3.31449e-10	0.000196252	0.000151074	0.000180843	0.000176663							up	up	up	up	3.46892	1.79449	3.46892	3.88452	1.95774	3.88452	3.72197	1.89607	3.72197	3.41835	1.7733	3.41835	3.99922e-09	3.31449e-10	0.000196252	0.000151074	0.000180843	0.000176663							up	up	up	up	3.46892	1.79449	3.46892	3.88452	1.95774
319997	3.8544e-07	8.51738e-08	0.000151083	0.000176728	0.000180869	0.000196297							up	up	up	up	4.95201	2.30802	4.95201	4.19532	2.06878	4.19532	5.99024	2.58261	5.99024	5.05703	2.33829	5.05703	3.8544e-07	8.51738e-08	0.000151083	0.000176728	0.000180869	0.000196297							up	up	up	up	4.95201	2.30802	4.95201	4.19532	2.06878
71141	5.05677e-10	2.41727e-11	0.000151074	0.000196252	0.000180843	0.000176663					0.0667998	0.0276381	down	down	down	down	-60.8082	-5.92619	60.8082	-60.8082	-5.92619	60.8082	-60.8082	-5.92619	60.8082	-35.9236	-5.16686	35.9236	5.05677e-10	2.41727e-11	0.000151074	0.000196252	0.000180843	0.000176663					0.0667998	0.0276381	down	down	down	down	-60.8082	-5.92619	60.8082	-60.8082	-5.92619
72792	1.00977e-05	3.83023e-06	0.000199792	0.000155754	0.000190814	0.000210377							down	down	down	down	-61.0158	-5.93111	61.0158	-114.965	-6.84506	114.965	-104.077	-6.70151	104.077	-30.8145	-4.94554	30.8145	1.00977e-05	3.83023e-06	0.000199792	0.000155754	0.000190814	0.000210377							down	down	down	down	-61.0158	-5.93111	61.0158	-114.965	-6.84506
78795	0.000198126	0.000105916	0.000531726	0.000694699	0.000218946	0.000530241							down	down	down	down	-3.29215	-1.71903	3.29215	-2.58233	-1.36867	2.58233	-2.27852	-1.1881	2.27852	-2.50853	-1.32684	2.50853	0.000198126	0.000105916	0.000531726	0.000694699	0.000218946	0.000530241							down	down	down	down	-3.29215	-1.71903	3.29215	-2.58233	-1.36867
227327	1.04383e-05	3.97889e-06	0.000159189	0.000202585	0.000180064	0.000188915							up	up	up	up	4.66271	2.22117	4.66271	5.38504	2.42896	5.38504	5.60103	2.48569	5.60103	4.80497	2.26453	4.80497	1.04383e-05	3.97889e-06	0.000159189	0.000202585	0.000180064	0.000188915							up	up	up	up	4.66271	2.22117	4.66271	5.38504	2.42896
18582	3.54133e-08	4.88508e-09	0.000196252	0.000180847	0.000176664	0.000151074	0.0492587	0.0754977			0.00656392	0.00746099	down	down	down	down	-2.30479	-1.20464	2.30479	-2.34998	-1.23265	2.34998	-2.80117	-1.48603	2.80117	-3.17421	-1.6664	3.17421	3.54133e-08	4.88508e-09	0.000196252	0.000180847	0.000176664	0.000151074	0.0492587	0.0754977			0.00656392	0.00746099	down	down	down	down	-2.30479	-1.20464	2.30479	-2.34998	-1.23265
18159	6.53325e-11	1.48463e-12	0.000151074	0.000196252	0.000180843	0.000176663							down	down	down	down	-25.0373	-4.646	25.0373	-25.0373	-4.646	25.0373	-25.0373	-4.646	25.0373	-25.0373	-4.646	25.0373	6.53325e-11	1.48463e-12	0.000151074	0.000196252	0.000180843	0.000176663							down	down	down	down	-25.0373	-4.646	25.0373	-25.0373	-4.646
13599	0.00184399	0.0011814	0.00233104	0.00297708	0.00171092	0.00247132							down	down	down	down	-21.2136	-4.40692	21.2136	-12.4744	-3.6409	12.4744	-9.97097	-3.31773	9.97097	-16.1705	-4.01529	16.1705	0.00184399	0.0011814	0.00233104	0.00297708	0.00171092	0.00247132							down	down	down	down	-21.2136	-4.40692	21.2136	-12.4744	-3.6409
69453	0.000235544	0.00012805	0.000735406	0.000385459	0.000355875	0.000373538							down	down	down	down	-86.3758	-6.43255	86.3758	-89.1091	-6.4775	89.1091	-39.886	-5.31781	39.886	-39.7569	-5.31313	39.7569	0.000235544	0.00012805	0.000735406	0.000385459	0.000355875	0.000373538							down	down	down	down	-86.3758	-6.43255	86.3758	-89.1091	-6.4775
98363	3.50093e-07	7.59165e-08	0.000176987	0.000180917	0.000196258	0.000151076		0.0457405	0.0192808				down	down	down	down	-311.829	-8.28461	311.829	-146.62	-7.19594	146.62	-74.6844	-6.22273	74.6844	-466.758	-8.86653	466.758	3.50093e-07	7.59165e-08	0.000176987	0.000180917	0.000196258	0.000151076		0.0457405	0.0192808				down	down	down	down	-311.829	-8.28461	311.829	-146.62	-7.19594
100040591	3.4428e-05	1.53579e-05	0.000597505	0.000156761	0.00100355	0.000224276	0.0196594		0.0898455	0.015829		0.0532072	down	down	down	down	-38.75	-5.27612	38.75	-468.34	-8.87141	468.34	-33.6713	-5.07345	33.6713	-198.037	-7.62963	198.037	3.4428e-05	1.53579e-05	0.000597505	0.000156761	0.00100355	0.000224276	0.0196594		0.0898455	0.015829		0.0532072	down	down	down	down	-38.75	-5.27612	38.75	-468.34	-8.87141
53972	2.13018e-06	6.33716e-07	0.000183213	0.00019638	0.000151227	0.000177832							down	down	down	down	-372.739	-8.54202	372.739	-320.187	-8.32277	320.187	-110.333	-6.78572	110.333	-95.7761	-6.58159	95.7761	2.13018e-06	6.33716e-07	0.000183213	0.00019638	0.000151227	0.000177832							down	down	down	down	-372.739	-8.54202	372.739	-320.187	-8.32277
23956	5.20672e-05	2.44514e-05	0.000247565	0.000208649	0.000226342	0.000212183							down	down	down	down	-15.3157	-3.93694	15.3157	-15.3157	-3.93694	15.3157	-11.4047	-3.51156	11.4047	-10.2046	-3.35114	10.2046	5.20672e-05	2.44514e-05	0.000247565	0.000208649	0.000226342	0.000212183							down	down	down	down	-15.3157	-3.93694	15.3157	-15.3157	-3.93694
16331	7.12984e-11	1.67722e-12	0.000180843	0.000196252	0.000176663	0.000151074							up	up	up	up	4.08013	2.02861	4.08013	4.60685	2.20378	4.60685	4.57094	2.19249	4.57094	4.62833	2.21049	4.62833	7.12984e-11	1.67722e-12	0.000180843	0.000196252	0.000176663	0.000151074							up	up	up	up	4.08013	2.02861	4.08013	4.60685	2.20378
227333	9.53639e-10	5.42721e-11	0.000196252	0.000180843	0.000176663	0.000151074							up	up	up	up	2.72164	1.44448	2.72164	2.79336	1.482	2.79336	3.1194	1.64127	3.1194	3.15302	1.65674	3.15302	9.53639e-10	5.42721e-11	0.000196252	0.000180843	0.000176663	0.000151074							up	up	up	up	2.72164	1.44448	2.72164	2.79336	1.482
394430	8.79444e-10	4.9405e-11	0.000176663	0.000180843	0.000151074	0.000196252							up	up	up	up	4.80583	2.26479	4.80583	4.49165	2.16725	4.49165	4.35405	2.12236	4.35405	4.68499	2.22804	4.68499	8.79444e-10	4.9405e-11	0.000176663	0.000180843	0.000151074	0.000196252							up	up	up	up	4.80583	2.26479	4.80583	4.49165	2.16725
394434	1.20928e-09	7.55092e-11	0.000176663	0.000180843	0.000151074	0.000196252							up	up	up	up	4.82504	2.27054	4.82504	4.52675	2.17848	4.52675	4.37443	2.1291	4.37443	4.73433	2.24316	4.73433	1.20928e-09	7.55092e-11	0.000176663	0.000180843	0.000151074	0.000196252							up	up	up	up	4.82504	2.27054	4.82504	4.52675	2.17848
394432	1.76488e-10	6.18639e-12	0.000180843	0.000196252	0.000176663	0.000151074							up	up	up	up	5.40119	2.43328	5.40119	5.92888	2.56776	5.92888	5.5843	2.48138	5.5843	6.01955	2.58966	6.01955	1.76488e-10	6.18639e-12	0.000180843	0.000196252	0.000176663	0.000151074							up	up	up	up	5.40119	2.43328	5.40119	5.92888	2.56776
394435	2.91844e-09	2.27742e-10	0.000176663	0.000180843	0.000151074	0.000196252							up	up	up	up	4.24954	2.08731	4.24954	3.98844	1.99582	3.98844	3.83598	1.93959	3.83598	4.18069	2.06374	4.18069	2.91844e-09	2.27742e-10	0.000176663	0.000180843	0.000151074	0.000196252							up	up	up	up	4.24954	2.08731	4.24954	3.98844	1.99582
94284	2.60388e-08	3.39236e-09	0.000176663	0.000180843	0.000151074	0.000196252							up	up	up	up	3.03914	1.60366	3.03914	2.86317	1.51762	2.86317	2.76605	1.46783	2.76605	2.98187	1.57622	2.98187	2.60388e-08	3.39236e-09	0.000176663	0.000180843	0.000151074	0.000196252							up	up	up	up	3.03914	1.60366	3.03914	2.86317	1.51762
394433	1.03173e-09	6.01603e-11	0.000176663	0.000180843	0.000151074	0.000196252							up	up	up	up	4.83792	2.27439	4.83792	4.51779	2.17562	4.51779	4.35606	2.12302	4.35606	4.71789	2.23814	4.71789	1.03173e-09	6.01603e-11	0.000176663	0.000180843	0.000151074	0.000196252							up	up	up	up	4.83792	2.27439	4.83792	4.51779	2.17562
22236	7.91489e-10	4.30925e-11	0.000176663	0.000180843	0.000151074	0.000196252							up	up	up	up	4.81576	2.26776	4.81576	4.54465	2.18417	4.54465	4.37914	2.13065	4.37914	4.70879	2.23536	4.70879	7.91489e-10	4.30925e-11	0.000176663	0.000180843	0.000151074	0.000196252							up	up	up	up	4.81576	2.26776	4.81576	4.54465	2.18417
394436	1.1239e-09	6.74819e-11	0.000176663	0.000180843	0.000196252	0.000151074							up	up	up	up	4.74117	2.24524	4.74117	4.57364	2.19334	4.57364	4.37071	2.12787	4.37071	4.89036	2.28994	4.89036	1.1239e-09	6.74819e-11	0.000176663	0.000180843	0.000196252	0.000151074							up	up	up	up	4.74117	2.24524	4.74117	4.57364	2.19334
14659	3.30168e-07	7.05837e-08	0.000151086	0.000176687	0.000180854	0.00019627							up	up	up	up	10.0863	3.33432	10.0863	8.1173	3.021	8.1173	11.7861	3.55901	11.7861	10.4523	3.38574	10.4523	3.30168e-07	7.05837e-08	0.000151086	0.000176687	0.000180854	0.00019627							up	up	up	up	10.0863	3.33432	10.0863	8.1173	3.021
320982	2.59063e-11	4.05703e-13	0.000196252	0.000176663	0.000180843	0.000151074	0.0986923				0.0683742		up	up	up	up	4.61951	2.20774	4.61951	4.27075	2.09449	4.27075	4.90911	2.29546	4.90911	5.06217	2.33976	5.06217	2.59063e-11	4.05703e-13	0.000196252	0.000176663	0.000180843	0.000151074	0.0986923				0.0683742		up	up	up	up	4.61951	2.20774	4.61951	4.27075	2.09449
98402	1.24205e-08	1.36653e-09	0.000151074	0.000176663	0.000196252	0.000180843							down	down	down	down	-11.3722	-3.50744	11.3722	-9.12014	-3.18906	9.12014	-11.6998	-3.54841	11.6998	-10.9647	-3.4548	10.9647	1.24205e-08	1.36653e-09	0.000151074	0.000176663	0.000196252	0.000180843							down	down	down	down	-11.3722	-3.50744	11.3722	-9.12014	-3.18906
347722	1.4472e-08	1.63899e-09	0.000176663	0.000180843	0.000196252	0.000151074							down	down	down	down	-8.20131	-3.03585	8.20131	-8.16576	-3.02959	8.16576	-7.78904	-2.96144	7.78904	-9.20779	-3.20286	9.20779	1.4472e-08	1.63899e-09	0.000176663	0.000180843	0.000196252	0.000151074							down	down	down	down	-8.20131	-3.03585	8.20131	-8.16576	-3.02959
74918	2.28814e-05	9.76646e-06	0.000193161	0.000210425	0.000176371	0.000201831							down	down	down	down	-112.695	-6.81628	112.695	-101.823	-6.66991	101.823	-82.9348	-6.37391	82.9348	-46.2663	-5.53189	46.2663	2.28814e-05	9.76646e-06	0.000193161	0.000210425	0.000176371	0.000201831							down	down	down	down	-112.695	-6.81628	112.695	-101.823	-6.66991
12778	2.98649e-07	6.25916e-08	0.000180856	0.000151078	0.000176672	0.000196263							down	down	down	down	-13.4552	-3.75009	13.4552	-21.1665	-4.40371	21.1665	-15.3357	-3.93882	15.3357	-17.242	-4.10786	17.242	2.98649e-07	6.25916e-08	0.000180856	0.000151078	0.000176672	0.000196263							down	down	down	down	-13.4552	-3.75009	13.4552	-21.1665	-4.40371
12835	4.09287e-07	9.15072e-08	0.000151105	0.000180869	0.000176674	0.000196272							up	up	up	up	4.61875	2.2075	4.61875	4.83572	2.27373	4.83572	5.33473	2.41542	5.33473	5.22154	2.38448	5.22154	4.09287e-07	9.15072e-08	0.000151105	0.000180869	0.000176674	0.000196272							up	up	up	up	4.61875	2.2075	4.61875	4.83572	2.27373
171531	1.48351e-06	4.1581e-07	0.000181089	0.000151251	0.000176934	0.000196578							up	up	up	up	2.85401	1.51299	2.85401	3.45922	1.79045	3.45922	3.09754	1.63112	3.09754	3.20064	1.67836	3.20064	1.48351e-06	4.1581e-07	0.000181089	0.000151251	0.000176934	0.000196578							up	up	up	up	2.85401	1.51299	2.85401	3.45922	1.79045
16978	1.03102e-10	2.85135e-12	0.000180843	0.000151074	0.000176663	0.000196252							up	up	up	up	3.31454	1.72881	3.31454	3.46713	1.79374	3.46713	3.41145	1.77039	3.41145	3.43829	1.78169	3.43829	1.03102e-10	2.85135e-12	0.000180843	0.000151074	0.000176663	0.000196252							up	up	up	up	3.31454	1.72881	3.31454	3.46713	1.79374
51801	6.13916e-07	1.47813e-07	0.000180881	0.000151155	0.000176675	0.00019631							down	down	down	down	-5.6641	-2.50185	5.6641	-6.23039	-2.63932	6.23039	-5.82302	-2.54177	5.82302	-6.02704	-2.59145	6.02704	6.13916e-07	1.47813e-07	0.000180881	0.000151155	0.000176675	0.00019631							down	down	down	down	-5.6641	-2.50185	5.6641	-6.23039	-2.63932
18627	1.11332e-05	4.28904e-06	0.000212271	0.00019394	0.000151866	0.000211897		0.0598947		0.0642223		0.0970214	down	down	down	down	-3.08543	-1.62547	3.08543	-2.1753	-1.12121	2.1753	-2.24484	-1.16661	2.24484	-2.46486	-1.30151	2.46486	1.11332e-05	4.28904e-06	0.000212271	0.00019394	0.000151866	0.000211897		0.0598947		0.0642223		0.0970214	down	down	down	down	-3.08543	-1.62547	3.08543	-2.1753	-1.12121
13345	0.000302256	0.00016839	0.000634183	0.000393542	0.000616947	0.000629941							down	down	down	down	-4.59029	-2.19859	4.59029	-7.51768	-2.91029	7.51768	-5.45597	-2.44784	5.45597	-6.19224	-2.63046	6.19224	0.000302256	0.00016839	0.000634183	0.000393542	0.000616947	0.000629941							down	down	down	down	-4.59029	-2.19859	4.59029	-7.51768	-2.91029
208727	4.01715e-05	1.82734e-05	0.000364857	0.000606411	0.000152673	0.000974482		0.012903		0.00914631		0.00375871	down	down	down	down	-5.69333	-2.50927	5.69333	-2.79552	-1.48312	2.79552	-2.72874	-1.44824	2.72874	-2.80887	-1.48999	2.80887	4.01715e-05	1.82734e-05	0.000364857	0.000606411	0.000152673	0.000974482		0.012903		0.00914631		0.00375871	down	down	down	down	-5.69333	-2.50927	5.69333	-2.79552	-1.48312
14733	2.87702e-08	3.80765e-09	0.000180843	0.000151074	0.000196252	0.000176663							down	down	down	down	-51.9965	-5.70034	51.9965	-59.3933	-5.89223	59.3933	-51.0028	-5.67251	51.0028	-46.1662	-5.52877	46.1662	2.87702e-08	3.80765e-09	0.000180843	0.000151074	0.000196252	0.000176663							down	down	down	down	-51.9965	-5.70034	51.9965	-59.3933	-5.89223
67446	2.384e-05	1.02201e-05	0.000212744	0.000207429	0.000196434	0.000177459							down	down	down	down	-3.92185	-1.97153	3.92185	-5.16642	-2.36917	5.16642	-4.2033	-2.07152	4.2033	-5.17348	-2.37113	5.17348	2.384e-05	1.02201e-05	0.000212744	0.000207429	0.000196434	0.000177459							down	down	down	down	-3.92185	-1.97153	3.92185	-5.16642	-2.36917
23830	2.0772e-05	8.74845e-06	0.000209867	0.000175052	0.000193719	0.000201235							down	down	down	down	-2.20513	-1.14086	2.20513	-2.58294	-1.36901	2.58294	-2.52462	-1.33607	2.52462	-2.33966	-1.2263	2.33966	2.0772e-05	8.74845e-06	0.000209867	0.000175052	0.000193719	0.000201235							down	down	down	down	-2.20513	-1.14086	2.20513	-2.58294	-1.36901
64095	8.74497e-08	1.43593e-08	0.000176663	0.000151075	0.000180843	0.000196252							up	up	up	up	4.874	2.28511	4.874	5.58518	2.4816	5.58518	4.53344	2.1806	4.53344	5.14336	2.36271	5.14336	8.74497e-08	1.43593e-08	0.000176663	0.000151075	0.000180843	0.000196252							up	up	up	up	4.874	2.28511	4.874	5.58518	2.4816
16560	9.044e-09	9.14794e-10	0.000176663	0.000196252	0.000151074	0.000180843	0.000562195	0.000638753	0.056407		0.00874082	0.0130222	down	down	down	down	-427.215	-8.73882	427.215	-385.348	-8.59002	385.348	-56.1498	-5.81121	56.1498	-122.553	-6.93727	122.553	9.044e-09	9.14794e-10	0.000176663	0.000196252	0.000151074	0.000180843	0.000562195	0.000638753	0.056407		0.00874082	0.0130222	down	down	down	down	-427.215	-8.73882	427.215	-385.348	-8.59002
208777	1.61751e-06	4.58806e-07	0.000182648	0.000151141	0.000196309	0.000192731		0.0699558			0.0085463	0.00786524	down	down	down	down	-85.9009	-6.4246	85.9009	-96.6921	-6.59533	96.6921	-35.1623	-5.13596	35.1623	-16.7513	-4.0662	16.7513	1.61751e-06	4.58806e-07	0.000182648	0.000151141	0.000196309	0.000192731		0.0699558			0.0085463	0.00786524	down	down	down	down	-85.9009	-6.4246	85.9009	-96.6921	-6.59533
404545	5.92879e-07	1.4176e-07	0.000196298	0.000176707	0.000180878	0.000151138							up	up	up	up	5.84456	2.5471	5.84456	5.11987	2.35611	5.11987	6.11138	2.6115	6.11138	6.3212	2.6602	6.3212	5.92879e-07	1.4176e-07	0.000196298	0.000176707	0.000180878	0.000151138							up	up	up	up	5.84456	2.5471	5.84456	5.11987	2.35611
227377	3.15121e-06	9.96854e-07	0.000198501	0.000191683	0.000151194	0.000183395				0.0146205			down	down	down	down	-3.07166	-1.61902	3.07166	-2.04128	-1.02947	2.04128	-2.53337	-1.34106	2.53337	-2.40425	-1.26559	2.40425	3.15121e-06	9.96854e-07	0.000198501	0.000191683	0.000151194	0.000183395				0.0146205			down	down	down	down	-3.07166	-1.61902	3.07166	-2.04128	-1.02947
51800	1.49315e-05	6.01102e-06	0.000197322	0.00015298	0.000217432	0.000206963					0.0827007		down	down	down	down	-77.8563	-6.28274	77.8563	-199.741	-7.64199	199.741	-66.2327	-6.04947	66.2327	-38.8729	-5.28069	38.8729	1.49315e-05	6.01102e-06	0.000197322	0.00015298	0.000217432	0.000206963					0.0827007		down	down	down	down	-77.8563	-6.28274	77.8563	-199.741	-7.64199
241159	3.61268e-06	1.17124e-06	0.000198133	0.000152004	0.000182199	0.000177183							down	down	down	down	-65.8002	-6.04002	65.8002	-105.103	-6.71566	105.103	-74.5525	-6.22019	74.5525	-61.5519	-5.94373	61.5519	3.61268e-06	1.17124e-06	0.000198133	0.000152004	0.000182199	0.000177183							down	down	down	down	-65.8002	-6.04002	65.8002	-105.103	-6.71566
18566	1.64152e-06	4.66691e-07	0.000151482	0.000177316	0.000181217	0.000196521							up	up	up	up	7.94968	2.9909	7.94968	6.48816	2.69781	6.48816	9.34375	3.224	9.34375	9.04573	3.17724	9.04573	1.64152e-06	4.66691e-07	0.000151482	0.000177316	0.000181217	0.000196521							up	up	up	up	7.94968	2.9909	7.94968	6.48816	2.69781
227399	5.44107e-07	1.27887e-07	0.000180875	0.000196279	0.000176877	0.000151104							up	up	up	up	2.01531	1.011	2.01531	2.36324	1.24076	2.36324	2.27865	1.18818	2.27865	2.42166	1.27599	2.42166	5.44107e-07	1.27887e-07	0.000180875	0.000196279	0.000176877	0.000151104							up	up	up	up	2.01531	1.011	2.01531	2.36324	1.24076
18484	5.81544e-07	1.38701e-07	0.000196292	0.000151126	0.000180886	0.000176684							down	down	down	down	-26.9738	-4.75349	26.9738	-33.3517	-5.05969	33.3517	-30.9771	-4.95313	30.9771	-24.164	-4.59479	24.164	5.81544e-07	1.38701e-07	0.000196292	0.000151126	0.000180886	0.000176684							down	down	down	down	-26.9738	-4.75349	26.9738	-33.3517	-5.05969
23836	1.86034e-06	5.41019e-07	0.000178723	0.000151202	0.000196686	0.000181045	0.0916956						down	down	down	down	-377.75	-8.56129	377.75	-678.734	-9.4067	678.734	-122.024	-6.93102	122.024	-369.878	-8.53091	369.878	1.86034e-06	5.41019e-07	0.000178723	0.000151202	0.000196686	0.000181045	0.0916956						down	down	down	down	-377.75	-8.56129	377.75	-678.734	-9.4067
320311	1.2097e-05	4.71917e-06	0.000207088	0.00015193	0.000196722	0.000220047	0.0755164			0.06001	0.0706113		down	down	down	down	-33.3673	-5.06036	33.3673	-168.342	-7.39525	168.342	-42.3863	-5.40552	42.3863	-54.4453	-5.76674	54.4453	1.2097e-05	4.71917e-06	0.000207088	0.00015193	0.000196722	0.000220047	0.0755164			0.06001	0.0706113		down	down	down	down	-33.3673	-5.06036	33.3673	-168.342	-7.39525
27392	1.1115e-07	1.91621e-08	0.000151075	0.000180843	0.000176685	0.000196253		0.0691035		0.0660019		0.0734635	up	up	up	up	2.06297	1.04473	2.06297	2.414	1.27143	2.414	2.55765	1.35482	2.55765	2.49371	1.31829	2.49371	1.1115e-07	1.91621e-08	0.000151075	0.000180843	0.000176685	0.000196253		0.0691035		0.0660019		0.0734635	up	up	up	up	2.06297	1.04473	2.06297	2.414	1.27143
21934	5.08718e-10	2.43748e-11	0.000151074	0.000196252	0.000176663	0.000180843							up	up	up	up	3.72793	1.89837	3.72793	3.84781	1.94404	3.84781	4.14825	2.0525	4.14825	3.74887	1.90645	3.74887	5.08718e-10	2.43748e-11	0.000151074	0.000196252	0.000176663	0.000180843							up	up	up	up	3.72793	1.89837	3.72793	3.84781	1.94404
227449	1.00585e-07	1.69741e-08	0.000151074	0.000196258	0.000180847	0.000176664	0.0679027						up	up	up	up	2.06927	1.04912	2.06927	2.10146	1.07139	2.10146	2.41064	1.26942	2.41064	2.05861	1.04167	2.05861	1.00585e-07	1.69741e-08	0.000151074	0.000196258	0.000180847	0.000176664	0.0679027						up	up	up	up	2.06927	1.04912	2.06927	2.10146	1.07139
98432	3.5508e-11	6.38889e-13	0.000180843	0.000196252	0.000151074	0.000176663							down	down	down	down	-12.2468	-3.61433	12.2468	-10.9859	-3.45759	10.9859	-9.93475	-3.31248	9.93475	-9.90304	-3.30787	9.90304	3.5508e-11	6.38889e-13	0.000180843	0.000196252	0.000151074	0.000176663							down	down	down	down	-12.2468	-3.61433	12.2468	-10.9859	-3.45759
12043	4.07203e-05	1.8561e-05	0.000260891	0.000194338	0.00021345	0.00018899							down	down	down	down	-2.7278	-1.44774	2.7278	-2.99763	-1.58382	2.99763	-2.73774	-1.45298	2.73774	-2.70084	-1.43341	2.70084	4.07203e-05	1.8561e-05	0.000260891	0.000194338	0.00021345	0.00018899							down	down	down	down	-2.7278	-1.44774	2.7278	-2.99763	-1.58382
241197																													0.00323021	0.0021595		0.0936417	0.00250803		0.0937233	0.00226714		0.0409707		0.0118279	up	up	down	up	9.93414	3.31239	9.93414	3.16642	1.66285
20725	0.00516708	0.00356386	0.050639	0.00321474	0.00741365						0.0403458	0.0827112	up	up	up	up	2.02724	1.01952	2.02724	2.29224	1.19676	2.29224	1.59958	0.677689	1.59958	1.33056	0.412038	1.33056	0.00516708	0.00356386	0.050639	0.00321474	0.00741365						0.0403458	0.0827112	up	up	up	up	2.02724	1.01952	2.02724	2.29224	1.19676
241201	0.000338993	0.000190483	0.000550401	0.000753218	0.000876837	0.000428113							down	down	down	down	-13.7761	-3.7841	13.7761	-12.1345	-3.60104	12.1345	-18.2027	-4.18608	18.2027	-11.4701	-3.5198	11.4701	0.000338993	0.000190483	0.000550401	0.000753218	0.000876837	0.000428113							down	down	down	down	-13.7761	-3.7841	13.7761	-12.1345	-3.60104
227485	1.87927e-06	5.46649e-07	0.000178236	0.000151394	0.000180973	0.000196549							down	down	down	down	-230.515	-7.84872	230.515	-275.197	-8.10432	275.197	-81.3387	-6.34587	81.3387	-231.039	-7.85199	231.039	1.87927e-06	5.46649e-07	0.000178236	0.000151394	0.000180973	0.000196549							down	down	down	down	-230.515	-7.84872	230.515	-275.197	-8.10432
68204	0.00115612	0.000717123	0.00225831	0.00436977	0.000659871	0.0037368							up	up	up	up	7.50203	2.90728	7.50203	3.41633	1.77245	3.41633	4.64205	2.21476	4.64205	4.70414	2.23393	4.70414	0.00115612	0.000717123	0.00225831	0.00436977	0.000659871	0.0037368							up	up	up	up	7.50203	2.90728	7.50203	3.41633	1.77245
81879	2.56307e-06	7.84284e-07	0.000177037	0.000181484	0.00015151	0.000197194							down	down	down	down	-23.368	-4.54646	23.368	-17.2357	-4.10733	17.2357	-15.3727	-3.9423	15.3727	-18.5155	-4.21066	18.5155	2.56307e-06	7.84284e-07	0.000177037	0.000181484	0.00015151	0.000197194							down	down	down	down	-23.368	-4.54646	23.368	-17.2357	-4.10733
14633	5.32679e-07	1.24562e-07	0.000176691	0.000180942	0.000151087	0.000196278							down	down	down	down	-178.171	-7.47712	178.171	-83.1017	-6.37681	83.1017	-80.3346	-6.32795	80.3346	-130.557	-7.02853	130.557	5.32679e-07	1.24562e-07	0.000176691	0.000180942	0.000151087	0.000196278							down	down	down	down	-178.171	-7.47712	178.171	-83.1017	-6.37681
16324	0.000236887	0.000128862	0.000527337	0.00033781	0.00036212	0.000575606							down	down	down	down	-70.8071	-6.14582	70.8071	-34.1327	-5.09308	34.1327	-37.8819	-5.24344	37.8819	-47.1026	-5.55773	47.1026	0.000236887	0.000128862	0.000527337	0.00033781	0.00036212	0.000575606							down	down	down	down	-70.8071	-6.14582	70.8071	-34.1327	-5.09308
64143	8.25567e-11	2.03354e-12	0.000176663	0.000151074	0.000196252	0.000180843							up	up	up	up	3.16061	1.6602	3.16061	3.24123	1.69654	3.24123	2.90761	1.53983	2.90761	2.96206	1.5666	2.96206	8.25567e-11	2.03354e-12	0.000176663	0.000151074	0.000196252	0.000180843							up	up	up	up	3.16061	1.6602	3.16061	3.24123	1.69654
226352	1.37812e-07	2.48972e-08	0.000176665	0.000180845	0.000151075	0.000196254							down	down	down	down	-6.3086	-2.65732	6.3086	-5.00694	-2.32393	5.00694	-4.53655	-2.1816	4.53655	-5.19071	-2.37593	5.19071	1.37812e-07	2.48972e-08	0.000176665	0.000180845	0.000151075	0.000196254							down	down	down	down	-6.3086	-2.65732	6.3086	-5.00694	-2.32393
19258	1.06591e-05	4.07798e-06	0.000239668	0.000204106	0.000151552	0.000830673		0.0235177	0.0909508	0.0512529	0.0430326	0.00148414	down	down	down	down	-3.27795	-1.71279	3.27795	-2.33903	-1.22591	2.33903	-2.35756	-1.2373	2.35756	-1.75296	-0.809795	1.75296	1.06591e-05	4.07798e-06	0.000239668	0.000204106	0.000151552	0.000830673		0.0235177	0.0909508	0.0512529	0.0430326	0.00148414	down	down	down	down	-3.27795	-1.71279	3.27795	-2.33903	-1.22591
226356	1.44667e-11	1.6389e-13	0.000151074	0.000196252	0.000180843	0.000176663							down	down	down	down	-18.345	-4.19731	18.345	-18.345	-4.19731	18.345	-18.345	-4.19731	18.345	-17.2307	-4.10691	17.2307	1.44667e-11	1.6389e-13	0.000151074	0.000196252	0.000180843	0.000176663							down	down	down	down	-18.345	-4.19731	18.345	-18.345	-4.19731
319229	3.99984e-08	5.62952e-09	0.000196252	0.000176663	0.000180843	0.000151074							down	down	down	down	-11.5219	-3.52631	11.5219	-10.0607	-3.33067	10.0607	-11.8534	-3.56723	11.8534	-12.3962	-3.63183	12.3962	3.99984e-08	5.62952e-09	0.000196252	0.000176663	0.000180843	0.000151074							down	down	down	down	-11.5219	-3.52631	11.5219	-10.0607	-3.33067
170706	3.16852e-09	2.51057e-10	0.000196252	0.000176663	0.000151074	0.000180843							up	up	up	up	4.07087	2.02534	4.07087	3.49337	1.80462	3.49337	3.69163	1.88426	3.69163	3.53197	1.82047	3.53197	3.16852e-09	2.51057e-10	0.000196252	0.000176663	0.000151074	0.000180843							up	up	up	up	4.07087	2.02534	4.07087	3.49337	1.80462
13167	2.6429e-09	2.03246e-10	0.000196252	0.000180843	0.000176663	0.000151074							down	down	down	down	-10.3796	-3.37567	10.3796	-12.3211	-3.62306	12.3211	-12.778	-3.67559	12.778	-13.0841	-3.70975	13.0841	2.6429e-09	2.03246e-10	0.000196252	0.000180843	0.000176663	0.000151074							down	down	down	down	-10.3796	-3.37567	10.3796	-12.3211	-3.62306
68428	9.94975e-07	2.60579e-07	0.000176741	0.000180916	0.000196346	0.000151251							down	down	down	down	-7.27968	-2.86388	7.27968	-6.8976	-2.78609	6.8976	-6.03989	-2.59452	6.03989	-7.35117	-2.87797	7.35117	9.94975e-07	2.60579e-07	0.000176741	0.000180916	0.000196346	0.000151251							down	down	down	down	-7.27968	-2.86388	7.27968	-6.8976	-2.78609
226359	4.56917e-10	2.11997e-11	0.000151074	0.000176663	0.000196252	0.000180843					0.0729651		down	down	down	down	-26.8223	-4.74536	26.8223	-19.2349	-4.26566	19.2349	-26.8223	-4.74536	26.8223	-26.8223	-4.74536	26.8223	4.56917e-10	2.11997e-11	0.000151074	0.000176663	0.000196252	0.000180843					0.0729651		down	down	down	down	-26.8223	-4.74536	26.8223	-19.2349	-4.26566
13798	9.02816e-05	4.45632e-05	0.00027584	0.000776899	0.000233386	0.000345893							down	down	down	down	-14.9213	-3.8993	14.9213	-6.00412	-2.58595	6.00412	-13.2169	-3.72431	13.2169	-9.82131	-3.29592	9.82131	9.02816e-05	4.45632e-05	0.00027584	0.000776899	0.000233386	0.000345893							down	down	down	down	-14.9213	-3.8993	14.9213	-6.00412	-2.58595
98452	1.33009e-09	8.58007e-11	0.000176663	0.000151074	0.000196252	0.000180843							down	down	down	down	-40.6268	-5.34436	40.6268	-40.6268	-5.34436	40.6268	-28.8721	-4.8516	28.8721	-40.6268	-5.34436	40.6268	1.33009e-09	8.58007e-11	0.000176663	0.000151074	0.000196252	0.000180843							down	down	down	down	-40.6268	-5.34436	40.6268	-40.6268	-5.34436
70829	1.07408e-09	6.36056e-11	0.000180843	0.000196252	0.000176663	0.000151074							up	up	up	up	3.02725	1.59801	3.02725	3.28804	1.71723	3.28804	3.27979	1.7136	3.27979	3.44678	1.78525	3.44678	1.07408e-09	6.36056e-11	0.000180843	0.000196252	0.000176663	0.000151074							up	up	up	up	3.02725	1.59801	3.02725	3.28804	1.71723
15564	1.47881e-08	1.68615e-09	0.000151074	0.000196252	0.000176663	0.000180843							down	down	down	down	-32.6462	-5.02884	32.6462	-47.4772	-5.56916	47.4772	-47.4772	-5.56916	47.4772	-35.3986	-5.14562	35.3986	1.47881e-08	1.68615e-09	0.000151074	0.000196252	0.000176663	0.000180843							down	down	down	down	-32.6462	-5.02884	32.6462	-47.4772	-5.56916
269109	3.52578e-07	7.65728e-08	0.000176703	0.000180864	0.000151076	0.000196278		0.0702552					down	down	down	down	-181.39	-7.50295	181.39	-80.4992	-6.3309	80.4992	-54.0034	-5.75498	54.0034	-90.9483	-6.50697	90.9483	3.52578e-07	7.65728e-08	0.000176703	0.000180864	0.000151076	0.000196278		0.0702552					down	down	down	down	-181.39	-7.50295	181.39	-80.4992	-6.3309
72585	5.81109e-07	1.38558e-07	0.000181079	0.000151075	0.000179818	0.000196461	0.0232075	0.0947883		0.00151504	0.0214373		down	down	down	down	-21.4538	-4.42316	21.4538	-177.607	-7.47255	177.607	-47.0936	-5.55746	47.0936	-56.9723	-5.83219	56.9723	5.81109e-07	1.38558e-07	0.000181079	0.000151075	0.000179818	0.000196461	0.0232075	0.0947883		0.00151504	0.0214373		down	down	down	down	-21.4538	-4.42316	21.4538	-177.607	-7.47255
210356	2.6969e-06	8.34267e-07	0.000182255	0.000177176	0.000151614	0.00019681							down	down	down	down	-77.5924	-6.27784	77.5924	-42.3537	-5.40442	42.3537	-44.4545	-5.47426	44.4545	-66.0559	-6.04561	66.0559	2.6969e-06	8.34267e-07	0.000182255	0.000177176	0.000151614	0.00019681							down	down	down	down	-77.5924	-6.27784	77.5924	-42.3537	-5.40442
72160	0.00010707	5.38061e-05	0.000362826	0.000343026	0.000204732	0.000482931							down	down	down	down	-170.576	-7.41427	170.576	-43.1287	-5.43058	43.1287	-86.6273	-6.43675	86.6273	-51.5018	-5.68655	51.5018	0.00010707	5.38061e-05	0.000362826	0.000343026	0.000204732	0.000482931							down	down	down	down	-170.576	-7.41427	170.576	-43.1287	-5.43058
210417	8.3853e-12	6.94566e-14	0.000180843	0.000151074	0.000176663	0.000196252							down	down	down	down	-33.2241	-5.05416	33.2241	-38.3499	-5.26115	38.3499	-37.6812	-5.23577	37.6812	-38.3499	-5.26115	38.3499	8.3853e-12	6.94566e-14	0.000180843	0.000151074	0.000176663	0.000196252							down	down	down	down	-33.2241	-5.05416	33.2241	-38.3499	-5.26115
13136	0.00127617	0.00079788	0.00223976	0.00219893	0.00404219	0.00159153							down	down	down	down	-3.78775	-1.92134	3.78775	-5.20784	-2.38069	5.20784	-6.41149	-2.68066	6.41149	-6.34371	-2.66533	6.34371	0.00127617	0.00079788	0.00223976	0.00219893	0.00404219	0.00159153							down	down	down	down	-3.78775	-1.92134	3.78775	-5.20784	-2.38069
212439																													0.0364093	0.028827		0.0216336	0.0516668	0.0646553							down	down	down	down	-6.47335	-2.69451	6.47335	-13.013	-3.70188
18703																													0.0258114	0.0199563		0.0381031		0.0207161							up	up	up	up	3.08611	1.62579	3.08611	7.55994	2.91837
69169	0.0490244	0.0395959	0.0420783	0.0633371	0.0540836	0.0543343							down	down	down	down	-4.4088	-2.14039	4.4088	-7.08984	-2.82575	7.08984	-6.7675	-2.75862	6.7675	-8.72047	-3.12441	8.72047	0.0490244	0.0395959	0.0420783	0.0633371	0.0540836	0.0543343							down	down	down	down	-4.4088	-2.14039	4.4088	-7.08984	-2.82575
16153	0.00010357	5.18946e-05	0.000356315	0.000262342	0.000335957	0.000214959							up	up	up	up	11.498	3.52331	11.498	10.7261	3.42306	10.7261	10.7761	3.42976	10.7761	9.89671	3.30695	9.89671	0.00010357	5.18946e-05	0.000356315	0.000262342	0.000335957	0.000214959							up	up	up	up	11.498	3.52331	11.498	10.7261	3.42306
17164	8.60803e-08	1.40552e-08	0.000180843	0.000196253	0.000151075	0.000176663							up	up	up	up	2.02563	1.01837	2.02563	1.94136	0.957066	1.94136	1.92398	0.944091	1.92398	1.86445	0.89875	1.86445	8.60803e-08	1.40552e-08	0.000180843	0.000196253	0.000151075	0.000176663							up	up	up	up	2.02563	1.01837	2.02563	1.94136	0.957066
226419	0.0019554	0.00125812	0.00201241	0.00307329	0.00442258	0.00454606							down	down	down	down	-11.6018	-3.53628	11.6018	-8.12455	-3.02229	8.12455	-17.1528	-4.10037	17.1528	-9.60185	-3.26331	9.60185	0.0019554	0.00125812	0.00201241	0.00307329	0.00442258	0.00454606							down	down	down	down	-11.6018	-3.53628	11.6018	-8.12455	-3.02229
54354	9.58281e-11	2.5544e-12	0.000176663	0.000180843	0.000151074	0.000196252							up	up	up	up	4.75967	2.25086	4.75967	4.37066	2.12785	4.37066	4.26611	2.09292	4.26611	4.53504	2.18112	4.53504	9.58281e-11	2.5544e-12	0.000176663	0.000180843	0.000151074	0.000196252							up	up	up	up	4.75967	2.25086	4.75967	4.37066	2.12785
14270	1.01027e-10	2.73336e-12	0.000196252	0.000180843	0.000176663	0.000151074		0.0184841		0.0554121		0.0278439	up	up	up	up	3.61741	1.85496	3.61741	4.15418	2.05457	4.15418	4.4547	2.15533	4.4547	4.47762	2.16273	4.47762	1.01027e-10	2.73336e-12	0.000196252	0.000180843	0.000176663	0.000151074		0.0184841		0.0554121		0.0278439	up	up	up	up	3.61741	1.85496	3.61741	4.15418	2.05457
108900	6.60845e-05	3.16771e-05	0.000243344	0.000220439	0.00024898	0.000291306							up	up	up	up	3.02404	1.59648	3.02404	2.62849	1.39423	2.62849	3.03078	1.59969	3.03078	2.67411	1.41906	2.67411	6.60845e-05	3.16771e-05	0.000243344	0.000220439	0.00024898	0.000291306							up	up	up	up	3.02404	1.59648	3.02404	2.62849	1.39423
212933	3.88579e-05	1.7593e-05	0.000222796	0.000232648	0.000194332	0.000222937							down	down	down	down	-55.5041	-5.79452	55.5041	-35.7218	-5.15873	35.7218	-52.0167	-5.7009	52.0167	-25.9322	-4.69667	25.9322	3.88579e-05	1.7593e-05	0.000222796	0.000232648	0.000194332	0.000222937							down	down	down	down	-55.5041	-5.79452	55.5041	-35.7218	-5.15873
98396	2.05391e-11	2.86063e-13	0.000176663	0.000196252	0.000151074	0.000180843		0.0319632		0.049247		0.0200983	down	down	down	down	-7.84286	-2.97138	7.84286	-6.69336	-2.74273	6.69336	-6.22067	-2.63707	6.22067	-6.24252	-2.64213	6.24252	2.05391e-11	2.86063e-13	0.000176663	0.000196252	0.000151074	0.000180843		0.0319632		0.049247		0.0200983	down	down	down	down	-7.84286	-2.97138	7.84286	-6.69336	-2.74273
212980	0.000683263	0.000407335	0.00112438	0.00255401	0.00180366	0.000726246							down	down	down	down	-15.7772	-3.97977	15.7772	-8.68984	-3.11933	8.68984	-15.3298	-3.93826	15.3298	-25.3643	-4.66473	25.3643	0.000683263	0.000407335	0.00112438	0.00255401	0.00180366	0.000726246							down	down	down	down	-15.7772	-3.97977	15.7772	-8.68984	-3.11933
213006	0.00049592	0.000287486	0.000556916	0.000498773	0.000786006	0.00130538							down	down	down	down	-10.2994	-3.36448	10.2994	-15.8735	-3.98855	15.8735	-8.97024	-3.16515	8.97024	-10.3809	-3.37586	10.3809	0.00049592	0.000287486	0.000556916	0.000498773	0.000786006	0.00130538							down	down	down	down	-10.2994	-3.36448	10.2994	-15.8735	-3.98855
18557	2.46661e-07	4.9991e-08	0.000180857	0.000176672	0.000151077	0.000196256							down	down	down	down	-18.3622	-4.19867	18.3622	-11.4652	-3.51919	11.4652	-12.9343	-3.69313	12.9343	-16.2164	-4.01938	16.2164	2.46661e-07	4.9991e-08	0.000180857	0.000176672	0.000151077	0.000196256							down	down	down	down	-18.3622	-4.19867	18.3622	-11.4652	-3.51919
213417	2.72349e-08	3.57179e-09	0.000180843	0.000196252	0.000176663	0.000151074							down	down	down	down	-50.6194	-5.66162	50.6194	-87.4503	-6.45039	87.4503	-54.8827	-5.77828	54.8827	-114.353	-6.83735	114.353	2.72349e-08	3.57179e-09	0.000180843	0.000196252	0.000176663	0.000151074							down	down	down	down	-50.6194	-5.66162	50.6194	-87.4503	-6.45039
74137	2.78134e-05	1.21162e-05	0.00019627	0.000214706	0.000180289	0.000197001							up	up	up	up	4.24639	2.08624	4.24639	4.08994	2.03208	4.08994	3.37156	1.75342	3.37156	3.83671	1.93987	3.83671	2.78134e-05	1.21162e-05	0.00019627	0.000214706	0.000180289	0.000197001							up	up	up	up	4.24639	2.08624	4.24639	4.08994	2.03208
68875	2.58866e-11	4.01383e-13	0.000176663	0.000151074	0.000180843	0.000196252							down	down	down	down	-18.9966	-4.24767	18.9966	-22.0713	-4.4641	22.0713	-18.5549	-4.21373	18.5549	-21.3326	-4.41499	21.3326	2.58866e-11	4.01383e-13	0.000176663	0.000151074	0.000180843	0.000196252							down	down	down	down	-18.9966	-4.24767	18.9966	-22.0713	-4.4641
21367	5.08327e-09	4.441e-10	0.000176673	0.000151074	0.000196252	0.000180843	0.000198439	0.000361639	0.000431567	0.0212354	0.0132482		down	down	down	down	-717.222	-9.48628	717.222	-2232.27	-11.1243	2232.27	-63.9776	-5.99949	63.9776	-522.881	-9.03034	522.881	5.08327e-09	4.441e-10	0.000176673	0.000151074	0.000196252	0.000180843	0.000198439	0.000361639	0.000431567	0.0212354	0.0132482		down	down	down	down	-717.222	-9.48628	717.222	-2232.27	-11.1243
269116	1.40842e-07	2.55573e-08	0.000178722	0.000151074	0.000180845	0.000196256	0.000451064	0.00297654	0.00589489				down	down	down	down	-482.553	-8.91454	482.553	-1613.57	-10.656	1613.57	-61.1578	-5.93446	61.1578	-520.318	-9.02325	520.318	1.40842e-07	2.55573e-08	0.000178722	0.000151074	0.000180845	0.000196256	0.000451064	0.00297654	0.00589489				down	down	down	down	-482.553	-8.91454	482.553	-1613.57	-10.656
16980	1.89605e-05	7.88232e-06	0.000188279	0.000157914	0.00019611	0.000216134							down	down	down	down	-137.511	-7.10341	137.511	-305.476	-8.25492	305.476	-101.56	-6.66619	101.56	-165.381	-7.36965	165.381	1.89605e-05	7.88232e-06	0.000188279	0.000157914	0.00019611	0.000216134							down	down	down	down	-137.511	-7.10341	137.511	-305.476	-8.25492
240752	6.86245e-07	1.68246e-07	0.000176715	0.000196355	0.000151085	0.000180944							down	down	down	down	-3.77198	-1.91532	3.77198	-3.21336	-1.68408	3.21336	-2.95446	-1.56289	2.95446	-3.07416	-1.62019	3.07416	6.86245e-07	1.68246e-07	0.000176715	0.000196355	0.000151085	0.000180944							down	down	down	down	-3.77198	-1.91532	3.77198	-3.21336	-1.68408
240753	4.60164e-05	2.12204e-05	0.000256177	0.000183116	0.000200843	0.00025205							down	down	down	down	-39.7646	-5.31341	39.7646	-83.0097	-6.37521	83.0097	-40.1606	-5.32771	40.1606	-54.0311	-5.75572	54.0311	4.60164e-05	2.12204e-05	0.000256177	0.000183116	0.000200843	0.00025205							down	down	down	down	-39.7646	-5.31341	39.7646	-83.0097	-6.37521
100502933	1.04244e-07	1.77096e-08	0.000151075	0.000180843	0.000196252	0.000176664							down	down	down	down	-29.386	-4.87706	29.386	-26.5509	-4.73069	26.5509	-29.386	-4.87706	29.386	-19.5794	-4.29127	19.5794	1.04244e-07	1.77096e-08	0.000151075	0.000180843	0.000196252	0.000176664							down	down	down	down	-29.386	-4.87706	29.386	-26.5509	-4.73069
214253	0.00072912	0.000436617	0.000730335	0.00112998	0.00152037	0.00119285							down	down	down	down	-10.6228	-3.40909	10.6228	-6.96727	-2.80059	6.96727	-10.1348	-3.34125	10.1348	-10.2476	-3.35722	10.2476	0.00072912	0.000436617	0.000730335	0.00112998	0.00152037	0.00119285							down	down	down	down	-10.6228	-3.40909	10.6228	-6.96727	-2.80059
20668	1.43332e-06	3.99163e-07	0.000196606	0.000151335	0.000181029	0.000176765							down	down	down	down	-10.1027	-3.33667	10.1027	-11.6644	-3.54404	11.6644	-10.3373	-3.36978	10.3373	-9.26618	-3.21198	9.26618	1.43332e-06	3.99163e-07	0.000196606	0.000151335	0.000181029	0.000176765							down	down	down	down	-10.1027	-3.33667	10.1027	-11.6644	-3.54404
667118
381290	1.0959e-06	2.911e-07	0.000151175	0.000176779	0.000196512	0.000181194							down	down	down	down	-25.0209	-4.64506	25.0209	-20.1182	-4.33043	20.1182	-32.6004	-5.02682	32.6004	-20.8328	-4.38078	20.8328	1.0959e-06	2.911e-07	0.000151175	0.000176779	0.000196512	0.000181194							down	down	down	down	-25.0209	-4.64506	25.0209	-20.1182	-4.33043
269120	4.15357e-05	1.89991e-05	0.000266925	0.000190445	0.00018696	0.000221827							down	down	down	down	-7.39802	-2.88714	7.39802	-5.83924	-2.54578	5.83924	-5.99694	-2.58423	5.99694	-5.8431	-2.54673	5.8431	4.15357e-05	1.89991e-05	0.000266925	0.000190445	0.00018696	0.000221827							down	down	down	down	-7.39802	-2.88714	7.39802	-5.83924	-2.54578
116847	7.92788e-08	1.27591e-08	0.000180843	0.000196252	0.000151075	0.000176667			0.0679708		0.0835139	0.0924947	down	down	down	down	-33.1621	-5.05147	33.1621	-31.0924	-4.95849	31.0924	-28.1198	-4.81352	28.1198	-16.1063	-4.00955	16.1063	7.92788e-08	1.27591e-08	0.000180843	0.000196252	0.000151075	0.000176667			0.0679708		0.0835139	0.0924947	down	down	down	down	-33.1621	-5.05147	33.1621	-31.0924	-4.95849
14264	1.00068e-05	3.79105e-06	0.000208344	0.000198584	0.000199164	0.00015443							down	down	down	down	-24.9383	-4.64029	24.9383	-75.2217	-6.23308	75.2217	-31.6847	-4.98571	31.6847	-80.7211	-6.33487	80.7211	1.00068e-05	3.79105e-06	0.000208344	0.000198584	0.000199164	0.00015443							down	down	down	down	-24.9383	-4.64029	24.9383	-75.2217	-6.23308
12227	2.76221e-08	3.62626e-09	0.000180843	0.000176663	0.000196252	0.000151074							up	up	up	up	4.65565	2.21898	4.65565	4.20926	2.07357	4.20926	4.31375	2.10894	4.31375	4.71636	2.23767	4.71636	2.76221e-08	3.62626e-09	0.000180843	0.000176663	0.000196252	0.000151074							up	up	up	up	4.65565	2.21898	4.65565	4.20926	2.07357
12654	7.7285e-06	2.82699e-06	0.000188332	0.000208173	0.000206289	0.000152227						0.054519	down	down	down	down	-16.7567	-4.06667	16.7567	-32.7168	-5.03196	32.7168	-30.3106	-4.92175	30.3106	-65.8749	-6.04166	65.8749	7.7285e-06	2.82699e-06	0.000188332	0.000208173	0.000206289	0.000152227						0.054519	down	down	down	down	-16.7567	-4.06667	16.7567	-32.7168	-5.03196
53311	0.00277483	0.00183472	0.0113574	0.00145469	0.00839987	0.00451701							up	up	up	up	2.49546	1.3193	2.49546	4.52015	2.17637	4.52015	2.74923	1.45903	2.74923	3.48257	1.80015	3.48257	0.00277483	0.00183472	0.0113574	0.00145469	0.00839987	0.00451701							up	up	up	up	2.49546	1.3193	2.49546	4.52015	2.17637
11539	4.71165e-08	6.83544e-09	0.000176663	0.000151074	0.000196252	0.000180843							down	down	down	down	-76.4464	-6.25638	76.4464	-82.7897	-6.37138	82.7897	-56.3959	-5.81752	56.3959	-74.1316	-6.21202	74.1316	4.71165e-08	6.83544e-09	0.000176663	0.000151074	0.000196252	0.000180843							down	down	down	down	-76.4464	-6.25638	76.4464	-82.7897	-6.37138
68507	5.67314e-10	2.78629e-11	0.000196252	0.000180843	0.000151074	0.000176663							up	up	up	up	4.32548	2.11286	4.32548	4.19186	2.06759	4.19186	4.23145	2.08115	4.23145	4.15436	2.05462	4.15436	5.67314e-10	2.78629e-11	0.000196252	0.000180843	0.000151074	0.000176663							up	up	up	up	4.32548	2.11286	4.32548	4.19186	2.06759
72017	2.88147e-07	6.01651e-08	0.000196256	0.000180848	0.000151082	0.000176888			0.0463062		0.0411983	0.0677294	up	up	up	up	2.48771	1.31482	2.48771	2.38824	1.25595	2.38824	2.4712	1.30521	2.4712	1.98046	0.985836	1.98046	2.88147e-07	6.01651e-08	0.000196256	0.000180848	0.000151082	0.000176888			0.0463062		0.0411983	0.0677294	up	up	up	up	2.48771	1.31482	2.48771	2.38824	1.25595
240756	0.000422129	0.000241361	0.000888492	0.000505174	0.000691907	0.00079994							down	down	down	down	-2.08994	-1.06346	2.08994	-1.99793	-0.998506	1.99793	-2.2196	-1.1503	2.2196	-2.17083	-1.11824	2.17083	0.000422129	0.000241361	0.000888492	0.000505174	0.000691907	0.00079994							down	down	down	down	-2.08994	-1.06346	2.08994	-1.99793	-0.998506
20980	1.13467e-06	3.02987e-07	0.000176823	0.000151164	0.000196338	0.000181026							down	down	down	down	-82.8998	-6.3733	82.8998	-95.6894	-6.58029	95.6894	-46.7454	-5.54675	46.7454	-59.87	-5.90376	59.87	1.13467e-06	3.02987e-07	0.000176823	0.000151164	0.000196338	0.000181026							down	down	down	down	-82.8998	-6.3733	82.8998	-95.6894	-6.58029
329251	0.00118503	0.000736953	0.00203987	0.00276657	0.000551871	0.00484219							down	down	down	down	-3.49825	-1.80663	3.49825	-2.48001	-1.31034	2.48001	-2.30643	-1.20566	2.30643	-2.48419	-1.31278	2.48419	0.00118503	0.000736953	0.00203987	0.00276657	0.000551871	0.00484219							down	down	down	down	-3.49825	-1.80663	3.49825	-2.48001	-1.31034
329252	2.86574e-06	8.94326e-07	0.000197357	0.000177098	0.000151988	0.000181551							down	down	down	down	-119.655	-6.90273	119.655	-71.8586	-6.16709	71.8586	-95.9752	-6.58459	95.9752	-87.0366	-6.44355	87.0366	2.86574e-06	8.94326e-07	0.000197357	0.000177098	0.000151988	0.000181551							down	down	down	down	-119.655	-6.90273	119.655	-71.8586	-6.16709
320139
171469	4.91158e-08	7.21059e-09	0.000176732	0.000151074	0.000196252	0.000180843	0.00086281	0.00223253	0.0111997		0.0956788		down	down	down	down	-1190.98	-10.2179	1190.98	-1962.03	-10.9381	1962.03	-116.291	-6.8616	116.291	-573.024	-9.16245	573.024	4.91158e-08	7.21059e-09	0.000176732	0.000151074	0.000196252	0.000180843	0.00086281	0.00223253	0.0111997		0.0956788		down	down	down	down	-1190.98	-10.2179	1190.98	-1962.03	-10.9381
13710	0.000517431	0.000300921	0.000633288	0.00176513	0.000853442	0.000938812							down	down	down	down	-10.6807	-3.41693	10.6807	-6.85092	-2.7763	6.85092	-10.6807	-3.41693	10.6807	-6.43036	-2.6849	6.43036	0.000517431	0.000300921	0.000633288	0.00176513	0.000853442	0.000938812							down	down	down	down	-10.6807	-3.41693	10.6807	-6.85092	-2.7763
215615	2.47647e-08	3.18842e-09	0.000180843	0.000196252	0.000151074	0.000176663	0.0473582	0.008			0.0159918	0.00208115	up	up	up	up	2.29139	1.19622	2.29139	2.12149	1.08508	2.12149	1.8835	0.913419	1.8835	1.77872	0.830836	1.77872	2.47647e-08	3.18842e-09	0.000180843	0.000196252	0.000151074	0.000176663	0.0473582	0.008			0.0159918	0.00208115	up	up	up	up	2.29139	1.19622	2.29139	2.12149	1.08508
93689	0.000133581	6.88288e-05	0.000207455	0.00387118	0.00539226	0.00241093	0.0319971	0.0158791	0.0390679				down	down	down	down	-6.43491	-2.68592	6.43491	-9.36376	-3.22709	9.36376	-46.8956	-5.55138	46.8956	-12.981	-3.69833	12.981	0.000133581	6.88288e-05	0.000207455	0.00387118	0.00539226	0.00241093	0.0319971	0.0158791	0.0390679				down	down	down	down	-6.43491	-2.68592	6.43491	-9.36376	-3.22709
77552	9.69079e-08	1.61965e-08	0.000176848	0.000151074	0.000196252	0.000180859	0.000501804	0.00924384		0.0533594	0.00401077	0.0876477	down	down	down	down	-440.053	-8.78153	440.053	-1306.83	-10.3519	1306.83	-72.1083	-6.17209	72.1083	-170.662	-7.41499	170.662	9.69079e-08	1.61965e-08	0.000176848	0.000151074	0.000196252	0.000180859	0.000501804	0.00924384		0.0533594	0.00401077	0.0876477	down	down	down	down	-440.053	-8.78153	440.053	-1306.83	-10.3519
13007	1.22209e-08	1.33969e-09	0.000176663	0.000196252	0.000180843	0.000151074	0.0813859	0.078318					down	down	down	down	-110.396	-6.78655	110.396	-128.324	-7.00365	128.324	-58.4752	-5.86975	58.4752	-135.219	-7.07915	135.219	1.22209e-08	1.33969e-09	0.000176663	0.000196252	0.000180843	0.000151074	0.0813859	0.078318					down	down	down	down	-110.396	-6.78655	110.396	-128.324	-7.00365
27280	1.43938e-07	2.62322e-08	0.000180845	0.000176663	0.000151075	0.000196254							down	down	down	down	-39.5756	-5.30654	39.5756	-29.5639	-4.88577	29.5639	-29.7539	-4.89501	29.7539	-32.4329	-5.01939	32.4329	1.43938e-07	2.62322e-08	0.000180845	0.000176663	0.000151075	0.000196254							down	down	down	down	-39.5756	-5.30654	39.5756	-29.5639	-4.88577
21952	1.02236e-07	1.72846e-08	0.000176665	0.000151075	0.000196252	0.000180844							down	down	down	down	-136.951	-7.09752	136.951	-136.951	-7.09752	136.951	-58.215	-5.86332	58.215	-81.7642	-6.3534	81.7642	1.02236e-07	1.72846e-08	0.000176665	0.000151075	0.000196252	0.000180844							down	down	down	down	-136.951	-7.09752	136.951	-136.951	-7.09752
16763	8.92998e-05	4.39894e-05	0.000326838	0.000349856	0.000330975	0.000212877							down	down	down	down	-8.87842	-3.1503	8.87842	-13.3205	-3.73557	13.3205	-11.4277	-3.51447	11.4277	-18.5748	-4.21528	18.5748	8.92998e-05	4.39894e-05	0.000326838	0.000349856	0.000330975	0.000212877							down	down	down	down	-8.87842	-3.1503	8.87842	-13.3205	-3.73557
226438	0.000134939	6.96009e-05	0.000337755	0.000282859	0.000253379	0.000441431							down	down	down	down	-54.3361	-5.76384	54.3361	-47.5956	-5.57276	47.5956	-22.4007	-4.48547	22.4007	-26.9275	-4.75101	26.9275	0.000134939	6.96009e-05	0.000337755	0.000282859	0.000253379	0.000441431							down	down	down	down	-54.3361	-5.76384	54.3361	-47.5956	-5.57276
66241	6.42879e-06	2.29159e-06	0.00019961	0.000178213	0.000154695	0.000184052							down	down	down	down	-2.63741	-1.39912	2.63741	-2.38167	-1.25197	2.38167	-2.55393	-1.35272	2.55393	-2.44344	-1.28892	2.44344	6.42879e-06	2.29159e-06	0.00019961	0.000178213	0.000154695	0.000184052							down	down	down	down	-2.63741	-1.39912	2.63741	-2.38167	-1.25197
16565	7.36164e-08	1.15996e-08	0.000196252	0.000180852	0.000184809	0.000151075		0.000313973		0.00272826		0.000381042	up	up	up	up	2.0463	1.03302	2.0463	3.05663	1.61194	3.05663	3.82026	1.93367	3.82026	3.90399	1.96495	3.90399	7.36164e-08	1.15996e-08	0.000196252	0.000180852	0.000184809	0.000151075		0.000313973		0.00272826		0.000381042	up	up	up	up	2.0463	1.03302	2.0463	3.05663	1.61194
67313	1.76032e-11	2.25215e-13	0.000180843	0.000176663	0.000151074	0.000196252							down	down	down	down	-52.672	-5.71896	52.672	-44.3344	-5.47035	44.3344	-45.5741	-5.51014	45.5741	-49.6311	-5.63317	49.6311	1.76032e-11	2.25215e-13	0.000180843	0.000176663	0.000151074	0.000196252							down	down	down	down	-52.672	-5.71896	52.672	-44.3344	-5.47035
383563	6.6144e-05	3.171e-05	0.000232776	0.000228467	0.000246806	0.000306798							down	down	down	down	-10.5081	-3.39343	10.5081	-8.74924	-3.12916	8.74924	-12.8527	-3.684	12.8527	-10.6999	-3.41952	10.6999	6.6144e-05	3.171e-05	0.000232776	0.000228467	0.000246806	0.000306798							down	down	down	down	-10.5081	-3.39343	10.5081	-8.74924	-3.12916
320054																													0.000898679	0.000546658		0.0022171			0.000744008			0.000308796	0.00450261	0.0829628	up	down	up	up	2.48694	1.31437	2.48694	-4.05717	-2.02048
19264	1.90771e-12	3.94103e-15	0.000180843	0.000176663	0.000151074	0.000196252							up	up	up	up	5.99384	2.58348	5.99384	5.72508	2.5173	5.72508	5.75559	2.52496	5.75559	5.81439	2.53963	5.81439	1.90771e-12	3.94103e-15	0.000180843	0.000176663	0.000151074	0.000196252							up	up	up	up	5.99384	2.58348	5.99384	5.72508	2.5173
69549	0.000739545	0.000443303	0.00462486	0.00644799	0.0045798	0.000433008					0.0723678		down	down	down	down	-2.33236	-1.22179	2.33236	-1.91355	-0.936252	1.91355	-2.18849	-1.12993	2.18849	-3.3055	-1.72487	3.3055	0.000739545	0.000443303	0.00462486	0.00644799	0.0045798	0.000433008					0.0723678		down	down	down	down	-2.33236	-1.22179	2.33236	-1.91355	-0.936252
329260	1.83279e-05	7.55663e-06	0.000213628	0.000190974	0.000182465	0.000180356							up	up	up	up	2.0925	1.06523	2.0925	2.15844	1.10999	2.15844	2.18664	1.12872	2.18664	2.22453	1.1535	2.22453	1.83279e-05	7.55663e-06	0.000213628	0.000190974	0.000182465	0.000180356							up	up	up	up	2.0925	1.06523	2.0925	2.15844	1.10999
214403	1.03613e-10	2.87928e-12	0.000196252	0.000151074	0.000176663	0.000180843							up	up	up	up	4.11089	2.03945	4.11089	4.86414	2.28218	4.86414	4.7433	2.24589	4.7433	4.66003	2.22034	4.66003	1.03613e-10	2.87928e-12	0.000196252	0.000151074	0.000176663	0.000180843							up	up	up	up	4.11089	2.03945	4.11089	4.86414	2.28218
545366	8.08825e-10	4.41981e-11	0.000180843	0.000151074	0.000176663	0.000196252		0.00962919		0.00203251		0.0063317	up	up	up	up	3.86542	1.95063	3.86542	5.93626	2.56955	5.93626	5.10193	2.35104	5.10193	5.44383	2.44462	5.44383	8.08825e-10	4.41981e-11	0.000180843	0.000151074	0.000176663	0.000196252		0.00962919		0.00203251		0.0063317	up	up	up	up	3.86542	1.95063	3.86542	5.93626	2.56955
12628	7.50552e-12	5.69208e-14	0.000180843	0.000151074	0.000176663	0.000196252	0.0309486			0.00456328	0.0597882		up	up	up	up	4.30264	2.10522	4.30264	5.39528	2.4317	5.39528	4.61934	2.20769	4.61934	4.83	2.27202	4.83	7.50552e-12	5.69208e-14	0.000180843	0.000151074	0.000176663	0.000196252	0.0309486			0.00456328	0.0597882		up	up	up	up	4.30264	2.10522	4.30264	5.39528	2.4317
240776	6.39748e-07	1.55056e-07	0.000151155	0.00019629	0.000176903	0.000180871							down	down	down	down	-8.76176	-3.13122	8.76176	-14.0494	-3.81244	14.0494	-14.0494	-3.81244	14.0494	-13.1961	-3.72204	13.1961	6.39748e-07	1.55056e-07	0.000151155	0.00019629	0.000176903	0.000180871							down	down	down	down	-8.76176	-3.13122	8.76176	-14.0494	-3.81244
26878	0.000109969	5.54754e-05	0.000396	0.000297788	0.000211844	0.000482041							down	down	down	down	-63.1633	-5.98102	63.1633	-33.9442	-5.08509	33.9442	-35.7055	-5.15808	35.7055	-17.878	-4.16012	17.878	0.000109969	5.54754e-05	0.000396	0.000297788	0.000211844	0.000482041							down	down	down	down	-63.1633	-5.98102	63.1633	-33.9442	-5.08509
20822	6.58704e-08	1.01532e-08	0.000196252	0.000180843	0.000151074	0.000176666						0.0198238	down	down	down	down	-2.37288	-1.24664	2.37288	-2.13326	-1.09306	2.13326	-2.13844	-1.09656	2.13844	-1.90606	-0.930591	1.90606	6.58704e-08	1.01532e-08	0.000196252	0.000180843	0.000151074	0.000176666						0.0198238	down	down	down	down	-2.37288	-1.24664	2.37288	-2.13326	-1.09306
19735	2.46989e-10	9.92501e-12	0.000176663	0.000180843	0.000196252	0.000151074							up	up	up	up	5.01256	2.32555	5.01256	4.5665	2.19109	4.5665	4.53744	2.18188	4.53744	5.03051	2.33071	5.03051	2.46989e-10	9.92501e-12	0.000176663	0.000180843	0.000196252	0.000151074							up	up	up	up	5.01256	2.32555	5.01256	4.5665	2.19109
50778	3.6261e-06	1.17656e-06	0.000177476	0.00019701	0.000152088	0.00018222							up	up	up	up	6.3741	2.67222	6.3741	6.13488	2.61703	6.13488	4.97301	2.31412	4.97301	5.32404	2.41252	5.32404	3.6261e-06	1.17656e-06	0.000177476	0.00019701	0.000152088	0.00018222							up	up	up	up	6.3741	2.67222	6.3741	6.13488	2.61703
64214	0.00726195	0.00513505	0.0112276	0.00950061	0.00643506	0.0340696							up	up	up	up	3.33704	1.73857	3.33704	2.707	1.43669	2.707	2.87677	1.52445	2.87677	1.95421	0.966582	1.95421	0.00726195	0.00513505	0.0112276	0.00950061	0.00643506	0.0340696							up	up	up	up	3.33704	1.73857	3.33704	2.707	1.43669
215378	1.72369e-05	7.05743e-06	0.000188561	0.000156858	0.000209305	0.000195003							down	down	down	down	-115.051	-6.84613	115.051	-183.68	-7.52105	183.68	-63.885	-5.99741	63.885	-86.728	-6.43842	86.728	1.72369e-05	7.05743e-06	0.000188561	0.000156858	0.000209305	0.000195003							down	down	down	down	-115.051	-6.84613	115.051	-183.68	-7.52105
18783	2.6371e-09	2.02448e-10	0.000180843	0.000151074	0.000176663	0.000196252							up	up	up	up	2.67917	1.42179	2.67917	2.7763	1.47317	2.7763	2.709	1.43776	2.709	2.76488	1.46722	2.76488	2.6371e-09	2.02448e-10	0.000180843	0.000151074	0.000176663	0.000196252							up	up	up	up	2.67917	1.42179	2.67917	2.7763	1.47317
96875	5.37816e-09	4.77032e-10	0.000196252	0.000151074	0.000176663	0.000180843		0.0025382		0.00361132		0.00162377	down	down	down	down	-69.0997	-6.11061	69.0997	-351.477	-8.45729	351.477	-335.806	-8.39149	335.806	-304.705	-8.25127	304.705	5.37816e-09	4.77032e-10	0.000196252	0.000151074	0.000176663	0.000180843		0.0025382		0.00361132		0.00162377	down	down	down	down	-69.0997	-6.11061	69.0997	-351.477	-8.45729
545370	1.59984e-05	6.5002e-06	0.000193182	0.000203616	0.000157874	0.000199736							down	down	down	down	-137.546	-7.10377	137.546	-110.991	-6.79429	110.991	-73.8646	-6.20681	73.8646	-43.0139	-5.42673	43.0139	1.59984e-05	6.5002e-06	0.000193182	0.000203616	0.000157874	0.000199736							down	down	down	down	-137.546	-7.10377	137.546	-110.991	-6.79429
117198	2.12297e-07	4.17208e-08	0.000196256	0.000180845	0.000151079	0.000176666							up	up	up	up	3.36578	1.75094	3.36578	3.20893	1.68209	3.20893	3.28088	1.71408	3.28088	2.96024	1.56571	2.96024	2.12297e-07	4.17208e-08	0.000196256	0.000180845	0.000151079	0.000176666							up	up	up	up	3.36578	1.75094	3.36578	3.20893	1.68209
19821	5.17918e-08	7.68283e-09	0.000180843	0.000176663	0.000196252	0.000151074							up	up	up	up	2.36919	1.2444	2.36919	2.30939	1.20751	2.30939	2.35976	1.23864	2.35976	2.52054	1.33373	2.52054	5.17918e-08	7.68283e-09	0.000180843	0.000176663	0.000196252	0.000151074							up	up	up	up	2.36919	1.2444	2.36919	2.30939	1.20751
63913	7.82052e-09	7.54212e-10	0.000180843	0.000196252	0.000176663	0.000151074		0.0316679		0.0489639		0.0249724	up	up	up	up	3.70627	1.88997	3.70627	4.92912	2.30133	4.92912	4.80194	2.26362	4.80194	5.29002	2.40327	5.29002	7.82052e-09	7.54212e-10	0.000180843	0.000196252	0.000176663	0.000151074		0.0316679		0.0489639		0.0249724	up	up	up	up	3.70627	1.88997	3.70627	4.92912	2.30133
69399	1.39169e-07	2.51889e-08	0.000196254	0.000176664	0.000180846	0.000151076							down	down	down	down	-4.96742	-2.3125	4.96742	-4.83612	-2.27385	4.83612	-5.4399	-2.44358	5.4399	-5.72692	-2.51776	5.72692	1.39169e-07	2.51889e-08	0.000196254	0.000176664	0.000180846	0.000151076							down	down	down	down	-4.96742	-2.3125	4.96742	-4.83612	-2.27385
67771	4.98573e-08	7.34935e-09	0.000180844	0.000196252	0.000151074	0.000176663		0.0546028				0.0788391	up	up	up	up	2.12643	1.08843	2.12643	2.01605	1.01153	2.01605	1.84664	0.884904	1.84664	1.83811	0.87822	1.83811	4.98573e-08	7.34935e-09	0.000180844	0.000196252	0.000151074	0.000176663		0.0546028				0.0788391	up	up	up	up	2.12643	1.08843	2.12643	2.01605	1.01153
17970	2.99067e-13	9.96492e-17	0.000180843	0.000196252	0.000151074	0.000176663						0.0612114	up	up	up	up	5.4354	2.44239	5.4354	5.22531	2.38552	5.22531	5.0411	2.33374	5.0411	4.91916	2.29841	4.91916	2.99067e-13	9.96492e-17	0.000180843	0.000196252	0.000151074	0.000176663						0.0612114	up	up	up	up	5.4354	2.44239	5.4354	5.22531	2.38552
226518	1.06472e-05	4.07272e-06	0.000188589	0.000153492	0.000195226	0.000201122							down	down	down	down	-80.8555	-6.33727	80.8555	-225.438	-7.81659	225.438	-60.0837	-5.9089	60.0837	-147.759	-7.20711	147.759	1.06472e-05	4.07272e-06	0.000188589	0.000153492	0.000195226	0.000201122							down	down	down	down	-80.8555	-6.33727	80.8555	-225.438	-7.81659
16782	0.000152542	7.97071e-05	0.000468856	0.000328192	0.000238134	0.000529567							down	down	down	down	-19.1602	-4.26004	19.1602	-9.76787	-3.28804	9.76787	-12.8907	-3.68825	12.8907	-10.2832	-3.36222	10.2832	0.000152542	7.97071e-05	0.000468856	0.000328192	0.000238134	0.000529567							down	down	down	down	-19.1602	-4.26004	19.1602	-9.76787	-3.28804
226519	1.82659e-10	6.51222e-12	0.000180843	0.000151074	0.000196252	0.000176663					0.0355527	0.0328501	down	down	down	down	-6.48888	-2.69797	6.48888	-6.63061	-2.72914	6.63061	-5.77682	-2.53027	5.77682	-5.071	-2.34227	5.071	1.82659e-10	6.51222e-12	0.000180843	0.000151074	0.000196252	0.000176663					0.0355527	0.0328501	down	down	down	down	-6.48888	-2.69797	6.48888	-6.63061	-2.72914
626058	0.0362824	0.0287145	0.0512352		0.024061								up	up	up	up	3.12699	1.64478	3.12699	2.00593	1.00427	2.00593	2.55609	1.35394	2.55609	1.73869	0.797998	1.73869
74091	2.99577e-09	2.35174e-10	0.000176663	0.000196252	0.000151074	0.000180843		0.038396				0.0741405	up	up	up	up	3.91081	1.96747	3.91081	3.60929	1.85172	3.60929	3.08178	1.62377	3.08178	3.24189	1.69684	3.24189	2.99577e-09	2.35174e-10	0.000176663	0.000196252	0.000151074	0.000180843		0.038396				0.0741405	up	up	up	up	3.91081	1.96747	3.91081	3.60929	1.85172
67792	8.16885e-07	2.06099e-07	0.00017685	0.000151085	0.00018126	0.000196328							down	down	down	down	-82.1767	-6.36066	82.1767	-269.046	-8.07171	269.046	-73.1008	-6.19182	73.1008	-148.83	-7.21752	148.83	8.16885e-07	2.06099e-07	0.00017685	0.000151085	0.00018126	0.000196328							down	down	down	down	-82.1767	-6.36066	82.1767	-269.046	-8.07171
19734	2.60144e-06	7.98322e-07	0.000151322	0.000198111	0.00017876	0.000184295							down	down	down	down	-34.8973	-5.12505	34.8973	-57.7472	-5.85168	57.7472	-107.759	-6.75166	107.759	-40.9478	-5.35571	40.9478	2.60144e-06	7.98322e-07	0.000151322	0.000198111	0.00017876	0.000184295							down	down	down	down	-34.8973	-5.12505	34.8973	-57.7472	-5.85168
24014	5.17035e-07	1.20202e-07	0.000151105	0.000196312	0.000176711	0.00018087							up	up	up	up	2.75344	1.46124	2.75344	3.04722	1.60749	3.04722	3.27008	1.70933	3.27008	3.03933	1.60375	3.03933	5.17035e-07	1.20202e-07	0.000151105	0.000196312	0.000176711	0.00018087							up	up	up	up	2.75344	1.46124	2.75344	3.04722	1.60749
12290	0.000131644	6.76903e-05	0.000497242	0.000221192	0.000299497	0.000431844							down	down	down	down	-41.3636	-5.37029	41.3636	-56.8972	-5.83029	56.8972	-23.563	-4.55845	23.563	-18.1999	-4.18586	18.1999	0.000131644	6.76903e-05	0.000497242	0.000221192	0.000299497	0.000431844							down	down	down	down	-41.3636	-5.37029	41.3636	-56.8972	-5.83029
15939	3.37015e-09	2.69062e-10	0.000180843	0.000176663	0.000151074	0.000196252							up	up	up	up	5.49834	2.459	5.49834	4.80879	2.26568	4.80879	4.82911	2.27176	4.82911	5.15555	2.36613	5.15555	3.37015e-09	2.69062e-10	0.000180843	0.000176663	0.000151074	0.000196252							up	up	up	up	5.49834	2.459	5.49834	4.80879	2.26568
30935	3.13941e-06	9.92702e-07	0.000197643	0.00018185	0.000177163	0.000152231							up	up	up	up	2.04042	1.02887	2.04042	2.08757	1.06183	2.08757	2.13341	1.09316	2.13341	2.21322	1.14615	2.21322	3.13941e-06	9.92702e-07	0.000197643	0.00018185	0.000177163	0.000152231							up	up	up	up	2.04042	1.02887	2.04042	2.08757	1.06183
72713	8.78726e-08	1.44463e-08	0.000151075	0.000176664	0.000180843	0.000196252							down	down	down	down	-10.9217	-3.44912	10.9217	-7.8322	-2.96942	7.8322	-10.9217	-3.44912	10.9217	-10.9217	-3.44912	10.9217	8.78726e-08	1.44463e-08	0.000151075	0.000176664	0.000180843	0.000196252							down	down	down	down	-10.9217	-3.44912	10.9217	-7.8322	-2.96942
89867	2.45926e-05	1.05755e-05	0.000220347	0.000250855	0.000245955	0.000170467							up	up	up	up	5.72698	2.51777	5.72698	4.73741	2.2441	4.73741	7.27955	2.86385	7.27955	8.75217	3.12964	8.75217	2.45926e-05	1.05755e-05	0.000220347	0.000250855	0.000245955	0.000170467							up	up	up	up	5.72698	2.51777	5.72698	4.73741	2.2441
240843	1.77537e-06	5.11694e-07	0.00015183	0.000176776	0.000181216	0.000196652							down	down	down	down	-127.802	-6.99777	127.802	-123.732	-6.95108	123.732	-158.356	-7.30703	158.356	-156.025	-7.28563	156.025	1.77537e-06	5.11694e-07	0.00015183	0.000176776	0.000181216	0.000196652							down	down	down	down	-127.802	-6.99777	127.802	-123.732	-6.95108
11899	1.30219e-08	1.44485e-09	0.000176665	0.000151074	0.000180843	0.000196252	0.000448319	0.0337604	0.00178817	0.0119339		0.0609423	down	down	down	down	-198.805	-7.63521	198.805	-831.56	-9.69968	831.56	-73.2395	-6.19455	73.2395	-471.912	-8.88237	471.912	1.30219e-08	1.44485e-09	0.000176665	0.000151074	0.000180843	0.000196252	0.000448319	0.0337604	0.00178817	0.0119339		0.0609423	down	down	down	down	-198.805	-7.63521	198.805	-831.56	-9.69968
21960	4.22382e-08	6.00386e-09	0.000176663	0.000180843	0.000151074	0.000196252							down	down	down	down	-229.817	-7.84434	229.817	-174.401	-7.44627	174.401	-127.917	-6.99906	127.917	-182.096	-7.50855	182.096	4.22382e-08	6.00386e-09	0.000176663	0.000180843	0.000151074	0.000196252							down	down	down	down	-229.817	-7.84434	229.817	-174.401	-7.44627
67647	9.64867e-08	1.61133e-08	0.000180844	0.000196254	0.000176663	0.000151075							down	down	down	down	-4.96566	-2.31198	4.96566	-5.19503	-2.37713	5.19503	-5.15605	-2.36627	5.15605	-6.32101	-2.66016	6.32101	9.64867e-08	1.61133e-08	0.000180844	0.000196254	0.000176663	0.000151075							down	down	down	down	-4.96566	-2.31198	4.96566	-5.19503	-2.37713
29809	1.55336e-09	1.03206e-10	0.000176663	0.000196252	0.000151074	0.000180843							down	down	down	down	-7.71708	-2.94805	7.71708	-6.34115	-2.66475	6.34115	-5.96086	-2.57552	5.96086	-6.20647	-2.63377	6.20647	1.55336e-09	1.03206e-10	0.000176663	0.000196252	0.000151074	0.000180843							down	down	down	down	-7.71708	-2.94805	7.71708	-6.34115	-2.66475
11905																													0.0056767	0.00394524		0.00457487		0.00627584	0.0963906						up	up	up	up	3.6826	1.88072	3.6826	17.8229	4.15566
73844	2.45866e-05	1.05713e-05	0.000208475	0.000207366	0.000170246	0.000204302							down	down	down	down	-173.985	-7.44282	173.985	-146.064	-7.19046	146.064	-53.7377	-5.74786	53.7377	-86.6656	-6.43739	86.6656	2.45866e-05	1.05713e-05	0.000208475	0.000207366	0.000170246	0.000204302							down	down	down	down	-173.985	-7.44282	173.985	-146.064	-7.19046
11758	1.64909e-10	5.45243e-12	0.000196252	0.000176663	0.000151074	0.000180843							down	down	down	down	-15.9447	-3.995	15.9447	-14.3482	-3.84279	14.3482	-14.8207	-3.88954	14.8207	-14.6534	-3.87317	14.6534	1.64909e-10	5.45243e-12	0.000196252	0.000176663	0.000151074	0.000180843							down	down	down	down	-15.9447	-3.995	15.9447	-14.3482	-3.84279
240873	0.000130885	6.72652e-05	0.000431171	0.000246769	0.000457946	0.000322106							up	up	up	up	4.22454	2.07879	4.22454	7.18837	2.84566	7.18837	5.74577	2.5225	5.74577	5.55663	2.47421	5.55663	0.000130885	6.72652e-05	0.000431171	0.000246769	0.000457946	0.000322106							up	up	up	up	4.22454	2.07879	4.22454	7.18837	2.84566
103967	5.10643e-09	4.47035e-10	0.000176663	0.000151074	0.000180843	0.000196252	0.016791		0.07603				down	down	down	down	-53.5082	-5.74169	53.5082	-98.4327	-6.62107	98.4327	-37.6906	-5.23613	37.6906	-72.6623	-6.18314	72.6623	5.10643e-09	4.47035e-10	0.000176663	0.000151074	0.000180843	0.000196252	0.016791		0.07603				down	down	down	down	-53.5082	-5.74169	53.5082	-98.4327	-6.62107
17926	0.000153335	8.01826e-05	0.000411101	0.00041319	0.000298664	0.000301818							down	down	down	down	-57.0728	-5.83473	57.0728	-104.707	-6.71022	104.707	-93.1859	-6.54204	93.1859	-88.947	-6.47487	88.947	0.000153335	8.01826e-05	0.000411101	0.00041319	0.000298664	0.000301818							down	down	down	down	-57.0728	-5.83473	57.0728	-104.707	-6.71022
14261	4.03367e-06	1.33273e-06	0.000198639	0.000151659	0.000182244	0.000178675							down	down	down	down	-31.2833	-4.96732	31.2833	-50.9355	-5.6706	50.9355	-33.2147	-5.05375	33.2147	-22.695	-4.5043	22.695	4.03367e-06	1.33273e-06	0.000198639	0.000151659	0.000182244	0.000178675							down	down	down	down	-31.2833	-4.96732	31.2833	-50.9355	-5.6706
55990	0.000543767	0.000318049	0.000416724	0.000893562	0.00113253	0.000726214							down	down	down	down	-67.5509	-6.0779	67.5509	-63.9402	-5.99865	63.9402	-49.2149	-5.62102	49.2149	-53.8993	-5.75219	53.8993	0.000543767	0.000318049	0.000416724	0.000893562	0.00113253	0.000726214							down	down	down	down	-67.5509	-6.0779	67.5509	-63.9402	-5.99865
18933	4.53282e-07	1.02737e-07	0.000180883	0.000176683	0.000151085	0.000196278							down	down	down	down	-101.435	-6.66442	101.435	-51.3779	-5.68308	51.3779	-59.5584	-5.89623	59.5584	-75.2249	-6.23314	75.2249	4.53282e-07	1.02737e-07	0.000180883	0.000176683	0.000151085	0.000196278							down	down	down	down	-101.435	-6.66442	101.435	-51.3779	-5.68308
240879	2.17721e-10	8.4297e-12	0.000151074	0.000196252	0.000176663	0.000180843							down	down	down	down	-10.3435	-3.37065	10.3435	-11.9392	-3.57764	11.9392	-11.9392	-3.57764	11.9392	-11.9392	-3.57764	11.9392	2.17721e-10	8.4297e-12	0.000151074	0.000196252	0.000176663	0.000180843							down	down	down	down	-10.3435	-3.37065	10.3435	-11.9392	-3.57764
16579	1.7658e-07	3.36073e-08	0.000151077	0.000176666	0.000180846	0.000196256							down	down	down	down	-2.22359	-1.15289	2.22359	-2.11001	-1.07725	2.11001	-2.35032	-1.23286	2.35032	-2.27365	-1.18501	2.27365	1.7658e-07	3.36073e-08	0.000151077	0.000176666	0.000180846	0.000196256							down	down	down	down	-2.22359	-1.15289	2.22359	-2.11001	-1.07725
14067	0.00165963	0.00105699	0.00281676	0.00181469	0.00163206	0.00269901							down	down	down	down	-37.6892	-5.23608	37.6892	-57.0115	-5.83318	57.0115	-60.9323	-5.92914	60.9323	-76.8467	-6.26391	76.8467	0.00165963	0.00105699	0.00281676	0.00181469	0.00163206	0.00269901							down	down	down	down	-37.6892	-5.23608	37.6892	-57.0115	-5.83318
116914	0.000101634	5.08238e-05	0.000355606	0.000337466	0.000194836	0.000348813							down	down	down	down	-6.83573	-2.77309	6.83573	-5.28586	-2.40214	5.28586	-3.94355	-1.9795	3.94355	-4.63158	-2.21151	4.63158	0.000101634	5.08238e-05	0.000355606	0.000337466	0.000194836	0.000348813							down	down	down	down	-6.83573	-2.77309	6.83573	-5.28586	-2.40214
11931	1.37066e-06	3.7865e-07	0.00017791	0.00015109	0.000182985	0.000196505	0.0275894			0.028532			down	down	down	down	-66.629	-6.05808	66.629	-324.407	-8.34166	324.407	-56.3015	-5.8151	56.3015	-141.591	-7.14559	141.591	1.37066e-06	3.7865e-07	0.00017791	0.00015109	0.000182985	0.000196505	0.0275894			0.028532			down	down	down	down	-66.629	-6.05808	66.629	-324.407	-8.34166
16963	0.00059458	0.000350662	0.000908983	0.00132467	0.0192342	0.000934379		0.0495984				0.0642642	down	down	down	down	-2.63893	-1.39995	2.63893	-6.55049	-2.7116	6.55049	-5.80222	-2.53661	5.80222	-6.55049	-2.7116	6.55049	0.00059458	0.000350662	0.000908983	0.00132467	0.0192342	0.000934379		0.0495984				0.0642642	down	down	down	down	-2.63893	-1.39995	2.63893	-6.55049	-2.7116
83993	0.0275655	0.0213952	0.0531791	0.0893584	0.032519	0.0252476							up	up	up	up	5.82543	2.54236	5.82543	2.7863	1.47835	2.7863	4.26579	2.09281	4.26579	7.08633	2.82504	7.08633	0.0275655	0.0213952	0.0531791	0.0893584	0.032519	0.0252476							up	up	up	up	5.82543	2.54236	5.82543	2.7863	1.47835
108735	1.84103e-10	6.64959e-12	0.000196252	0.000180843	0.000176663	0.000151074		0.0434725		0.0348552		0.0679489	up	up	up	up	2.31598	1.21163	2.31598	2.57804	1.36628	2.57804	2.6204	1.38979	2.6204	2.62575	1.39273	2.62575	1.84103e-10	6.64959e-12	0.000196252	0.000180843	0.000176663	0.000151074		0.0434725		0.0348552		0.0679489	up	up	up	up	2.31598	1.21163	2.31598	2.57804	1.36628
240888	7.76624e-11	1.87334e-12	0.000196252	0.000151074	0.000176663	0.000180843							down	down	down	down	-20.8337	-4.38085	20.8337	-23.788	-4.57216	23.788	-21.4446	-4.42254	21.4446	-21.3156	-4.41384	21.3156	7.76624e-11	1.87334e-12	0.000196252	0.000151074	0.000176663	0.000180843							down	down	down	down	-20.8337	-4.38085	20.8337	-23.788	-4.57216
68481	4.05701e-06	1.34315e-06	0.000208847	0.000151124	0.000187636	0.0001903	0.0113712			0.00952387	0.0177732		down	down	down	down	-29.762	-4.8954	29.762	-223.746	-7.80572	223.746	-47.4098	-5.56711	47.4098	-41.562	-5.37719	41.562	4.05701e-06	1.34315e-06	0.000208847	0.000151124	0.000187636	0.0001903	0.0113712			0.00952387	0.0177732		down	down	down	down	-29.762	-4.8954	29.762	-223.746	-7.80572
226594	1.13874e-08	1.22328e-09	0.000176663	0.000196252	0.000151074	0.000180843							up	up	up	up	3.70538	1.88962	3.70538	3.55441	1.82961	3.55441	3.04125	1.60466	3.04125	3.28027	1.71381	3.28027	1.13874e-08	1.22328e-09	0.000176663	0.000196252	0.000151074	0.000180843							up	up	up	up	3.70538	1.88962	3.70538	3.55441	1.82961
433375	5.22332e-09	4.60513e-10	0.000180843	0.000151074	0.000176663	0.000196252					0.0559214		up	up	up	up	3.58912	1.84363	3.58912	4.36066	2.12455	4.36066	3.61839	1.85535	3.61839	3.62512	1.85803	3.62512	5.22332e-09	4.60513e-10	0.000180843	0.000151074	0.000176663	0.000196252					0.0559214		up	up	up	up	3.58912	1.84363	3.58912	4.36066	2.12455
240892	7.57616e-07	1.88874e-07	0.000176739	0.000196296	0.000151126	0.000180896							up	up	up	up	6.71568	2.74753	6.71568	6.39341	2.67659	6.39341	5.09348	2.34865	5.09348	5.88529	2.55711	5.88529	7.57616e-07	1.88874e-07	0.000176739	0.000196296	0.000151126	0.000180896							up	up	up	up	6.71568	2.74753	6.71568	6.39341	2.67659
98558	8.40992e-05	4.11978e-05	0.000274005	0.000230576	0.0003462	0.000255098							down	down	down	down	-6.69408	-2.74289	6.69408	-9.5508	-3.25562	9.5508	-8.60993	-3.106	8.60993	-6.30232	-2.65588	6.30232	8.40992e-05	4.11978e-05	0.000274005	0.000230576	0.0003462	0.000255098							down	down	down	down	-6.69408	-2.74289	6.69408	-9.5508	-3.25562
71592	3.39507e-07	7.31029e-08	0.000176736	0.000180986	0.000151074	0.000196562		0.00569752		0.00572969		0.00239366	down	down	down	down	-3.10365	-1.63396	3.10365	-2.22364	-1.15292	2.22364	-2.16311	-1.11311	2.16311	-2.2294	-1.15666	2.2294	3.39507e-07	7.31029e-08	0.000176736	0.000180986	0.000151074	0.000196562		0.00569752		0.00572969		0.00239366	down	down	down	down	-3.10365	-1.63396	3.10365	-2.22364	-1.15292
226610	0.000822435	0.000497155	0.00148582	0.00140267	0.000913005	0.00152579							down	down	down	down	-30.5896	-4.93497	30.5896	-17.6208	-4.13921	17.6208	-36.9059	-5.20578	36.9059	-31.0012	-4.95425	31.0012	0.000822435	0.000497155	0.00148582	0.00140267	0.000913005	0.00152579							down	down	down	down	-30.5896	-4.93497	30.5896	-17.6208	-4.13921
80914	0.000214166	0.000115361	0.00046615	0.000339129	0.00128276	0.000461078							down	down	down	down	-10.0192	-3.3247	10.0192	-32.1047	-5.00471	32.1047	-19.9517	-4.31844	19.9517	-25.2212	-4.65656	25.2212	0.000214166	0.000115361	0.00046615	0.000339129	0.00128276	0.000461078							down	down	down	down	-10.0192	-3.3247	10.0192	-32.1047	-5.00471
66447	1.34772e-06	3.70923e-07	0.000196761	0.000181343	0.000177764	0.000151139						0.0907307	down	down	down	down	-2.55424	-1.35289	2.55424	-2.87542	-1.52377	2.87542	-3.01506	-1.59219	3.01506	-3.5264	-1.8182	3.5264	1.34772e-06	3.70923e-07	0.000196761	0.000181343	0.000177764	0.000151139						0.0907307	down	down	down	down	-2.55424	-1.35289	2.55424	-2.87542	-1.52377
110648	8.33161e-09	8.24449e-10	0.000176663	0.000180843	0.000151074	0.000196252							down	down	down	down	-95.3821	-6.57565	95.3821	-73.9069	-6.20764	73.9069	-59.8285	-5.90276	59.8285	-81.0515	-6.34077	81.0515	8.33161e-09	8.24449e-10	0.000176663	0.000180843	0.000151074	0.000196252							down	down	down	down	-95.3821	-6.57565	95.3821	-73.9069	-6.20764
18514	2.63445e-09	2.01833e-10	0.000176663	0.000180843	0.000151074	0.000196252							down	down	down	down	-4.62463	-2.20934	4.62463	-4.16077	-2.05685	4.16077	-4.13097	-2.04648	4.13097	-4.26053	-2.09103	4.26053	2.63445e-09	2.01833e-10	0.000176663	0.000180843	0.000151074	0.000196252							down	down	down	down	-4.62463	-2.20934	4.62463	-4.16077	-2.05685
66977	0.000248973	0.000136316	0.00073437	0.000289517	0.000500598	0.000551054							down	down	down	down	-6.3508	-2.66694	6.3508	-9.27939	-3.21403	9.27939	-6.52094	-2.70508	6.52094	-5.10982	-2.35327	5.10982	0.000248973	0.000136316	0.00073437	0.000289517	0.000500598	0.000551054							down	down	down	down	-6.3508	-2.66694	6.3508	-9.27939	-3.21403
19737	6.99357e-06	2.5232e-06	0.000207481	0.000151395	0.000211169	0.000193687	0.0617064			0.015464	0.0632002		down	down	down	down	-41.5418	-5.37649	41.5418	-401.085	-8.64776	401.085	-108.999	-6.76818	108.999	-81.2275	-6.3439	81.2275	6.99357e-06	2.5232e-06	0.000207481	0.000151395	0.000211169	0.000193687	0.0617064			0.015464	0.0632002		down	down	down	down	-41.5418	-5.37649	41.5418	-401.085	-8.64776
19736	1.20408e-07	2.10978e-08	0.000196253	0.000151074	0.000176928	0.000180851		0.0148174		0.00173003	0.0512619	0.0511359	down	down	down	down	-23.266	-4.54015	23.266	-145.379	-7.18367	145.379	-82.114	-6.35956	82.114	-53.0949	-5.7305	53.0949	1.20408e-07	2.10978e-08	0.000196253	0.000151074	0.000176928	0.000180851		0.0148174		0.00173003	0.0512619	0.0511359	down	down	down	down	-23.266	-4.54015	23.266	-145.379	-7.18367
78465	9.30569e-06	3.49226e-06	0.000195643	0.000200637	0.000153127	0.000185142							down	down	down	down	-505.859	-8.98259	505.859	-306.264	-8.25863	306.264	-89.3555	-6.48148	89.3555	-230.651	-7.84957	230.651	9.30569e-06	3.49226e-06	0.000195643	0.000200637	0.000153127	0.000185142							down	down	down	down	-505.859	-8.98259	505.859	-306.264	-8.25863
15490	1.89549e-05	7.87831e-06	0.00022428	0.000156257	0.000216036	0.000190305							down	down	down	down	-3.44045	-1.7826	3.44045	-4.08859	-2.0316	4.08859	-2.70057	-1.43327	2.70057	-3.4301	-1.77825	3.4301	1.89549e-05	7.87831e-06	0.00022428	0.000156257	0.000216036	0.000190305							down	down	down	down	-3.44045	-1.7826	3.44045	-4.08859	-2.0316
67303	1.67578e-06	4.78062e-07	0.000181027	0.000196595	0.000151318	0.000177223							down	down	down	down	-7.3755	-2.88274	7.3755	-6.66392	-2.73637	6.66392	-6.52952	-2.70698	6.52952	-5.18163	-2.37341	5.18163	1.67578e-06	4.78062e-07	0.000181027	0.000196595	0.000151318	0.000177223							down	down	down	down	-7.3755	-2.88274	7.3755	-6.66392	-2.73637
18214	9.88226e-07	2.58087e-07	0.000151164	0.000181058	0.000176796	0.000196494							down	down	down	down	-29.6989	-4.89234	29.6989	-34.6379	-5.11428	34.6379	-53.7296	-5.74764	53.7296	-39.487	-5.30331	39.487	9.88226e-07	2.58087e-07	0.000151164	0.000181058	0.000176796	0.000196494							down	down	down	down	-29.6989	-4.89234	29.6989	-34.6379	-5.11428
26904	0.000230961	0.000125346	0.000483478	0.000399505	0.000446054	0.000345691							up	up	up	up	8.7957	3.1368	8.7957	8.63269	3.10981	8.63269	6.96865	2.80088	6.96865	6.36877	2.67102	6.36877	0.000230961	0.000125346	0.000483478	0.000399505	0.000446054	0.000345691							up	up	up	up	8.7957	3.1368	8.7957	8.63269	3.10981
320078	6.54426e-06	2.33929e-06	0.000201268	0.000186504	0.000178443	0.0001536							up	up	up	up	3.95409	1.98334	3.95409	3.95615	1.9841	3.95615	4.31191	2.10833	4.31191	4.87398	2.2851	4.87398	6.54426e-06	2.33929e-06	0.000201268	0.000186504	0.000178443	0.0001536							up	up	up	up	3.95409	1.98334	3.95409	3.95615	1.9841
80915	2.36035e-07	4.74556e-08	0.000196261	0.000176669	0.000151076	0.000180853							up	up	up	up	2.07286	1.05163	2.07286	1.83286	0.874094	1.83286	1.9351	0.952408	1.9351	1.89097	0.919125	1.89097	2.36035e-07	4.74556e-08	0.000196261	0.000176669	0.000151076	0.000180853							up	up	up	up	2.07286	1.05163	2.07286	1.83286	0.874094
14130	4.03705e-11	7.64043e-13	0.000196252	0.000151074	0.000176663	0.000180843							up	up	up	up	5.18484	2.3743	5.18484	5.7854	2.53242	5.7854	5.57152	2.47807	5.57152	5.26058	2.39522	5.26058	4.03705e-11	7.64043e-13	0.000196252	0.000151074	0.000176663	0.000180843							up	up	up	up	5.18484	2.3743	5.18484	5.7854	2.53242
246256	7.31122e-07	1.81246e-07	0.000176714	0.000196283	0.000151107	0.000180974							up	up	up	up	4.93136	2.30199	4.93136	4.69693	2.23172	4.69693	3.91035	1.9673	3.91035	4.03037	2.01091	4.03037	7.31122e-07	1.81246e-07	0.000176714	0.000196283	0.000151107	0.000180974							up	up	up	up	4.93136	2.30199	4.93136	4.69693	2.23172
14131	3.01063e-11	5.09596e-13	0.000176663	0.000151074	0.000196252	0.000180843							up	up	up	up	5.19034	2.37583	5.19034	5.21341	2.38223	5.21341	4.66916	2.22316	4.66916	4.73361	2.24294	4.73361	3.01063e-11	5.09596e-13	0.000176663	0.000151074	0.000196252	0.000180843							up	up	up	up	5.19034	2.37583	5.19034	5.21341	2.38223
75472	1.84199e-05	7.60129e-06	0.000159586	0.000230942	0.000205446	0.000201097							down	down	down	down	-7.42551	-2.89249	7.42551	-9.85752	-3.30122	9.85752	-13.9403	-3.80119	13.9403	-9.50238	-3.24829	9.50238	1.84199e-05	7.60129e-06	0.000159586	0.000230942	0.000205446	0.000201097							down	down	down	down	-7.42551	-2.89249	7.42551	-9.85752	-3.30122
66052	4.77448e-07	1.09356e-07	0.000180856	0.000196281	0.000176715	0.000151118							down	down	down	down	-2.0308	-1.02205	2.0308	-2.24044	-1.16378	2.24044	-2.23885	-1.16276	2.23885	-2.26955	-1.18241	2.26955	4.77448e-07	1.09356e-07	0.000180856	0.000196281	0.000176715	0.000151118							down	down	down	down	-2.0308	-1.02205	2.0308	-2.24044	-1.16378
66425	1.42487e-06	3.96525e-07	0.000197062	0.000151087	0.000182673	0.000177402	0.0491571			0.027606	0.0364377		down	down	down	down	-36.3392	-5.18345	36.3392	-140.05	-7.1298	140.05	-52.0088	-5.70068	52.0088	-34.0134	-5.08803	34.0134	1.42487e-06	3.96525e-07	0.000197062	0.000151087	0.000182673	0.000177402	0.0491571			0.027606	0.0364377		down	down	down	down	-36.3392	-5.18345	36.3392	-140.05	-7.1298
641376	1.20482e-05	4.69691e-06	0.000200005	0.000153858	0.00018449	0.000204529							down	down	down	down	-2.36605	-1.24248	2.36605	-2.98636	-1.57839	2.98636	-2.39996	-1.26301	2.39996	-2.67091	-1.41733	2.67091	1.20482e-05	4.69691e-06	0.000200005	0.000153858	0.00018449	0.000204529							down	down	down	down	-2.36605	-1.24248	2.36605	-2.98636	-1.57839
11807																													0.00441596	0.00301725		0.00719213		0.00572458	0.0809267		0.0408249	0.0353961		0.0245926	up	up	up	up	2.02532	1.01815	2.02532	15.5361	3.95755
14127	2.69037e-12	9.45876e-15	0.000180843	0.000196252	0.000151074	0.000176663	0.0404353	0.0150684			0.00506983	0.00151986	up	up	up	up	5.64329	2.49654	5.64329	5.37552	2.42641	5.37552	4.81274	2.26686	4.81274	4.45802	2.1564	4.45802	2.69037e-12	9.45876e-15	0.000180843	0.000196252	0.000151074	0.000176663	0.0404353	0.0150684			0.00506983	0.00151986	up	up	up	up	5.64329	2.49654	5.64329	5.37552	2.42641
240913	1.07408e-09	6.35558e-11	0.000176663	0.000151074	0.000180843	0.000196252	0.000244404	0.0012253	0.000270497	0.0657164		0.0916009	down	down	down	down	-177.995	-7.47569	177.995	-382.214	-8.57824	382.214	-50.0807	-5.64618	50.0807	-311.876	-8.28483	311.876	1.07408e-09	6.35558e-11	0.000176663	0.000151074	0.000180843	0.000196252	0.000244404	0.0012253	0.000270497	0.0657164		0.0916009	down	down	down	down	-177.995	-7.47569	177.995	-382.214	-8.57824
19044	0.000128396	6.58239e-05	0.000332045	0.000353092	0.00033654	0.000343715							up	up	up	up	2.05922	1.0421	2.05922	1.81431	0.859417	1.81431	2.08322	1.05882	2.08322	1.94749	0.961615	1.94749	0.000128396	6.58239e-05	0.000332045	0.000353092	0.00033654	0.000343715							up	up	up	up	2.05922	1.0421	2.05922	1.81431	0.859417
68874	7.85359e-06	2.87536e-06	0.000199041	0.000153154	0.000187577	0.000199149							down	down	down	down	-18.5498	-4.21333	18.5498	-47.9696	-5.58405	47.9696	-38.9632	-5.28404	38.9632	-21.2273	-4.40785	21.2273	7.85359e-06	2.87536e-06	0.000199041	0.000153154	0.000187577	0.000199149							down	down	down	down	-18.5498	-4.21333	18.5498	-47.9696	-5.58405
71740	2.87097e-09	2.23464e-10	0.000176663	0.000180843	0.000151074	0.000196252							up	up	up	up	6.21369	2.63545	6.21369	5.82449	2.54213	5.82449	5.66137	2.50115	5.66137	5.89854	2.56036	5.89854	2.87097e-09	2.23464e-10	0.000176663	0.000180843	0.000151074	0.000196252							up	up	up	up	6.21369	2.63545	6.21369	5.82449	2.54213
226652	2.4697e-12	7.07699e-15	0.000180843	0.000151074	0.000196252	0.000176663					0.0159554	0.0380424	up	up	up	up	5.48406	2.45524	5.48406	5.691	2.50868	5.691	5.11277	2.3541	5.11277	4.78796	2.25941	4.78796	2.4697e-12	7.07699e-15	0.000180843	0.000151074	0.000196252	0.000176663					0.0159554	0.0380424	up	up	up	up	5.48406	2.45524	5.48406	5.691	2.50868
22278	1.27652e-08	1.41126e-09	0.000176663	0.000180843	0.000151074	0.000196252		0.000805594		0.000507025	0.0785078	0.00522512	up	up	up	up	2.0267	1.01913	2.0267	1.62753	0.702681	1.62753	1.62635	0.701638	1.62635	1.76279	0.817861	1.76279	1.27652e-08	1.41126e-09	0.000176663	0.000180843	0.000151074	0.000196252		0.000805594		0.000507025	0.0785078	0.00522512	up	up	up	up	2.0267	1.01913	2.0267	1.62753	0.702681
16456	5.16316e-09	4.53144e-10	0.000180843	0.000176663	0.000196252	0.000151074							up	up	up	up	4.49146	2.16718	4.49146	4.19289	2.06795	4.19289	4.42608	2.14603	4.42608	4.65488	2.21875	4.65488	5.16316e-09	4.53144e-10	0.000180843	0.000176663	0.000196252	0.000151074							up	up	up	up	4.49146	2.16718	4.49146	4.19289	2.06795
18106	0.000667143	0.000396792	0.00213668	0.00140024	0.00046514	0.000894885							up	up	up	up	4.47724	2.16261	4.47724	3.19396	1.67535	3.19396	3.26166	1.70561	3.26166	2.99831	1.58415	2.99831	0.000667143	0.000396792	0.00213668	0.00140024	0.00046514	0.000894885							up	up	up	up	4.47724	2.16261	4.47724	3.19396	1.67535
17085	1.61847e-10	5.30647e-12	0.000151074	0.000180843	0.000196252	0.000176663							up	up	up	up	7.35676	2.87907	7.35676	7.3249	2.87281	7.3249	7.9121	2.98406	7.9121	6.90198	2.78701	6.90198	1.61847e-10	5.30647e-12	0.000151074	0.000180843	0.000196252	0.000176663							up	up	up	up	7.35676	2.87907	7.35676	7.3249	2.87281
12506	2.69037e-12	9.68144e-15	0.000196252	0.000151074	0.000180843	0.000176663							up	up	up	up	6.17455	2.62633	6.17455	6.57287	2.71652	6.57287	6.36378	2.66988	6.36378	5.82541	2.54236	5.82541	2.69037e-12	9.68144e-15	0.000196252	0.000151074	0.000180843	0.000176663							up	up	up	up	6.17455	2.62633	6.17455	6.57287	2.71652
27218	5.06648e-06	1.74893e-06	0.000198305	0.000188336	0.0001846	0.000152452							up	up	up	up	5.61435	2.48912	5.61435	6.55001	2.7115	6.55001	8.5935	3.10325	8.5935	9.82202	3.29602	9.82202	5.06648e-06	1.74893e-06	0.000198305	0.000188336	0.0001846	0.000152452							up	up	up	up	5.61435	2.48912	5.61435	6.55001	2.7115
12523	2.99067e-13	9.54023e-17	0.000151074	0.000196252	0.000176663	0.000180843							up	up	up	up	5.92137	2.56593	5.92137	6.08735	2.60581	6.08735	6.09429	2.60746	6.09429	6.07931	2.60391	6.07931	2.99067e-13	9.54023e-17	0.000151074	0.000196252	0.000176663	0.000180843							up	up	up	up	5.92137	2.56593	5.92137	6.08735	2.60581
30925	4.06492e-07	9.0747e-08	0.000196262	0.000151095	0.00017672	0.000180874							up	up	up	up	5.6544	2.49937	5.6544	7.96849	2.99431	7.96849	7.93094	2.98749	7.93094	6.73093	2.75081	6.73093	4.06492e-07	9.0747e-08	0.000196262	0.000151095	0.00017672	0.000180874							up	up	up	up	5.6544	2.49937	5.6544	7.96849	2.99431
93840	0.000205374	0.000110187	0.00146911	0.000715264	0.000205882	0.00997614		0.0833489			0.083489	0.00850371	down	down	down	down	-2.85091	-1.51142	2.85091	-2.25909	-1.17574	2.25909	-1.99333	-0.995177	1.99333	-1.57976	-0.659705	1.57976	0.000205374	0.000110187	0.00146911	0.000715264	0.000205882	0.00997614		0.0833489			0.083489	0.00850371	down	down	down	down	-2.85091	-1.51142	2.85091	-2.25909	-1.17574
18611	6.71209e-08	1.03996e-08	0.000196252	0.000176666	0.000180845	0.000151074					0.0324524	0.0864416	down	down	down	down	-2.16423	-1.11385	2.16423	-2.04025	-1.02874	2.04025	-2.35014	-1.23274	2.35014	-2.55394	-1.35273	2.55394	6.71209e-08	1.03996e-08	0.000196252	0.000176666	0.000180845	0.000151074					0.0324524	0.0864416	down	down	down	down	-2.16423	-1.11385	2.16423	-2.04025	-1.02874
12372	0.000350492	0.000197458	0.000576408	0.00087053	0.000295289	0.0011224							down	down	down	down	-16.152	-4.01364	16.152	-8.49539	-3.08668	8.49539	-7.61329	-2.92852	7.61329	-9.20409	-3.20227	9.20409	0.000350492	0.000197458	0.000576408	0.00087053	0.000295289	0.0011224							down	down	down	down	-16.152	-4.01364	16.152	-8.49539	-3.08668
27222	1.4727e-08	1.67429e-09	0.000176663	0.000151074	0.000180843	0.000196252							down	down	down	down	-12.5021	-3.6441	12.5021	-14.4309	-3.85109	14.4309	-12.3438	-3.62571	12.3438	-14.4309	-3.85109	14.4309	1.4727e-08	1.67429e-09	0.000176663	0.000151074	0.000180843	0.000196252							down	down	down	down	-12.5021	-3.6441	12.5021	-14.4309	-3.85109
98660	7.35736e-09	7.02592e-10	0.000176663	0.000151074	0.000196252	0.000180843	0.00107063	0.0283906	0.0440465	0.0526529	0.0340343		down	down	down	down	-221.148	-7.78887	221.148	-479.862	-8.90648	479.862	-75.9983	-6.2479	75.9983	-170.796	-7.41613	170.796	7.35736e-09	7.02592e-10	0.000176663	0.000151074	0.000196252	0.000180843	0.00107063	0.0283906	0.0440465	0.0526529	0.0340343		down	down	down	down	-221.148	-7.78887	221.148	-479.862	-8.90648
16524	0.00763958	0.00542499	0.0372125	0.0117355	0.0182658	0.00564839							down	down	down	down	-2.34275	-1.2282	2.34275	-2.30584	-1.20529	2.30584	-1.76613	-0.820594	1.76613	-2.89051	-1.53132	2.89051	0.00763958	0.00542499	0.0372125	0.0117355	0.0182658	0.00564839							down	down	down	down	-2.34275	-1.2282	2.34275	-2.30584	-1.20529
16513	2.20018e-11	3.15234e-13	0.000176663	0.000196252	0.000151074	0.000180843	0.0132382	0.0167647	0.0530927				down	down	down	down	-52.8935	-5.72502	52.8935	-51.5663	-5.68836	51.5663	-31.6593	-4.98456	31.6593	-43.1875	-5.43254	43.1875	2.20018e-11	3.15234e-13	0.000176663	0.000196252	0.000151074	0.000180843	0.0132382	0.0167647	0.0530927				down	down	down	down	-52.8935	-5.72502	52.8935	-51.5663	-5.68836
98365	2.13408e-09	1.54872e-10	0.000196252	0.000176663	0.000180843	0.000151074							up	up	up	up	6.54645	2.71071	6.54645	6.51997	2.70487	6.51997	6.60367	2.72327	6.60367	7.3706	2.88178	7.3706	2.13408e-09	1.54872e-10	0.000196252	0.000176663	0.000180843	0.000151074							up	up	up	up	6.54645	2.71071	6.54645	6.51997	2.70487
71870	4.65027e-05	2.14943e-05	0.000202243	0.000181122	0.000260725	0.000255404							down	down	down	down	-49.9187	-5.64151	49.9187	-113.777	-6.83007	113.777	-49.5506	-5.63083	49.5506	-68.5652	-6.0994	68.5652	4.65027e-05	2.14943e-05	0.000202243	0.000181122	0.000260725	0.000255404							down	down	down	down	-49.9187	-5.64151	49.9187	-113.777	-6.83007
74748	3.38686e-09	2.71292e-10	0.000196252	0.000180843	0.000176663	0.000151074							up	up	up	up	5.57954	2.48015	5.57954	5.92049	2.56572	5.92049	6.14604	2.61966	6.14604	6.5667	2.71517	6.5667	3.38686e-09	2.71292e-10	0.000196252	0.000180843	0.000176663	0.000151074							up	up	up	up	5.57954	2.48015	5.57954	5.92049	2.56572
12944																													0.0309855	0.0242561		0.0112405						0.0664157			up	up	up	up	2.43304	1.28276	2.43304	19.5011	4.28548
13349	1.10003e-06	2.9249e-07	0.000151261	0.000176774	0.000181118	0.000196405							down	down	down	down	-52.6287	-5.71778	52.6287	-48.2298	-5.59185	48.2298	-78.6423	-6.29723	78.6423	-70.5368	-6.1403	70.5368	1.10003e-06	2.9249e-07	0.000151261	0.000176774	0.000181118	0.000196405							down	down	down	down	-52.6287	-5.71778	52.6287	-48.2298	-5.59185
94332	7.74254e-07	1.93589e-07	0.000196308	0.000180927	0.00017706	0.000151161							down	down	down	down	-80.7113	-6.3347	80.7113	-164.928	-7.36569	164.928	-222.633	-7.79852	222.633	-240.605	-7.91052	240.605	7.74254e-07	1.93589e-07	0.000196308	0.000180927	0.00017706	0.000151161							down	down	down	down	-80.7113	-6.3347	80.7113	-164.928	-7.36569
383619	1.76032e-11	2.22001e-13	0.000151074	0.000176663	0.000180843	0.000196252	0.0353648	0.0753429					up	up	up	up	4.28852	2.10048	4.28852	4.11785	2.04189	4.11785	4.92549	2.30027	4.92549	4.62605	2.20978	4.62605	1.76032e-11	2.22001e-13	0.000151074	0.000176663	0.000180843	0.000196252	0.0353648	0.0753429					up	up	up	up	4.28852	2.10048	4.28852	4.11785	2.04189
545384	0.00022033	0.000119092	0.00047042	0.000387377	0.000435851	0.000336018							up	up	up	up	7.78306	2.96034	7.78306	7.68814	2.94264	7.68814	6.25938	2.64602	6.25938	5.76429	2.52714	5.76429	0.00022033	0.000119092	0.00047042	0.000387377	0.000435851	0.000336018							up	up	up	up	7.78306	2.96034	7.78306	7.68814	2.94264
236312	4.07446e-06	1.35055e-06	0.000182487	0.000151942	0.000196858	0.000188504					0.0967352	0.0761777	up	up	up	up	5.4948	2.45807	5.4948	5.65979	2.50075	5.65979	4.6425	2.2149	4.6425	3.44882	1.7861	3.44882	4.07446e-06	1.35055e-06	0.000182487	0.000151942	0.000196858	0.000188504					0.0967352	0.0761777	up	up	up	up	5.4948	2.45807	5.4948	5.65979	2.50075
226691	0.000426665	0.000244119	0.000802385	0.000552566	0.000877688	0.000811679							up	up	up	up	2.69945	1.43267	2.69945	3.74952	1.90671	3.74952	3.35322	1.74555	3.35322	3.08292	1.6243	3.08292	0.000426665	0.000244119	0.000802385	0.000552566	0.000877688	0.000811679							up	up	up	up	2.69945	1.43267	2.69945	3.74952	1.90671
15951	3.67441e-05	1.65136e-05	0.000253708	0.000171309	0.000208484	0.000262549							up	up	up	up	4.4594	2.15685	4.4594	5.69739	2.5103	5.69739	4.46078	2.1573	4.46078	3.44399	1.78408	3.44399	3.67441e-05	1.65136e-05	0.000253708	0.000171309	0.000208484	0.000262549							up	up	up	up	4.4594	2.15685	4.4594	5.69739	2.5103
381308	0.00472618	0.0032459	0.00932855	0.00441804	0.0143787						0.0756093		up	up	up	up	2.4632	1.30053	2.4632	3.38615	1.75964	3.38615	2.84849	1.5102	2.84849	1.62085	0.696748	1.62085	0.00472618	0.0032459	0.00932855	0.00441804	0.0143787						0.0756093		up	up	up	up	2.4632	1.30053	2.4632	3.38615	1.75964
26388	0.000432507	0.000247756	0.00126655	0.000466135	0.000492751	0.00193788							up	up	up	up	4.70388	2.23385	4.70388	4.98811	2.31849	4.98811	3.53167	1.82035	3.53167	2.87733	1.52473	2.87733	0.000432507	0.000247756	0.00126655	0.000466135	0.000492751	0.00193788							up	up	up	up	4.70388	2.23385	4.70388	4.98811	2.31849
54418	2.94427e-06	9.21972e-07	0.000178637	0.000196805	0.000151318	0.000182239							down	down	down	down	-376.969	-8.5583	376.969	-243.226	-7.92615	243.226	-91.5381	-6.5163	91.5381	-144.891	-7.17882	144.891	2.94427e-06	9.21972e-07	0.000178637	0.000196805	0.000151318	0.000182239							down	down	down	down	-376.969	-8.5583	376.969	-243.226	-7.92615
23893	0.000202106	0.000108275	0.000391098	0.000537789	0.000441528	0.000334316							down	down	down	down	-18.1183	-4.17938	18.1183	-13.55	-3.76022	13.55	-11.7838	-3.55874	11.7838	-22.1216	-4.46738	22.1216	0.000202106	0.000108275	0.000391098	0.000537789	0.000441528	0.000334316							down	down	down	down	-18.1183	-4.17938	18.1183	-13.55	-3.76022
24012	1.16099e-06	3.11562e-07	0.000180953	0.000196388	0.000151239	0.000176823							down	down	down	down	-130.537	-7.02831	130.537	-115.504	-6.85179	115.504	-100.376	-6.64927	100.376	-68.0905	-6.08938	68.0905	1.16099e-06	3.11562e-07	0.000180953	0.000196388	0.000151239	0.000176823							down	down	down	down	-130.537	-7.02831	130.537	-115.504	-6.85179
98256	0.00161739	0.00102738	0.0120781	0.00899009	0.000493533	0.0164858		0.0689241		0.0671055		0.0361635	up	up	up	up	6.07393	2.60263	6.07393	3.27897	1.71324	3.27897	2.84539	1.50862	2.84539	2.3324	1.22182	2.3324	0.00161739	0.00102738	0.0120781	0.00899009	0.000493533	0.0164858		0.0689241		0.0671055		0.0361635	up	up	up	up	6.07393	2.60263	6.07393	3.27897	1.71324
12663	4.42795e-06	1.48867e-06	0.000198734	0.000183952	0.000178289	0.000152327							up	up	up	up	2.34548	1.22988	2.34548	2.4161	1.27268	2.4161	2.56277	1.3577	2.56277	2.76273	1.46609	2.76273	4.42795e-06	1.48867e-06	0.000198734	0.000183952	0.000178289	0.000152327							up	up	up	up	2.34548	1.22988	2.34548	2.4161	1.27268
319455	2.98751e-06	9.37902e-07	0.000197296	0.000182127	0.000151684	0.000177232							down	down	down	down	-75.2357	-6.23334	75.2357	-45.2975	-5.50136	45.2975	-57.2578	-5.8394	57.2578	-41.2876	-5.36764	41.2876	2.98751e-06	9.37902e-07	0.000197296	0.000182127	0.000151684	0.000177232							down	down	down	down	-75.2357	-6.23334	75.2357	-45.2975	-5.50136
76816	6.80091e-07	1.66506e-07	0.000181086	0.000196332	0.000151082	0.000180878	0.0347544	0.00518083	0.0141681				up	up	up	up	2.18604	1.12832	2.18604	1.99092	0.993438	1.99092	1.62848	0.703526	1.62848	1.98986	0.992669	1.98986	6.80091e-07	1.66506e-07	0.000181086	0.000196332	0.000151082	0.000180878	0.0347544	0.00518083	0.0141681				up	up	up	up	2.18604	1.12832	2.18604	1.99092	0.993438
15365	3.88324e-09	3.19851e-10	0.000196252	0.000176663	0.000151074	0.000180843							up	up	up	up	6.72431	2.74939	6.72431	5.95281	2.57357	5.95281	6.71683	2.74778	6.71683	6.61164	2.72501	6.61164	3.88324e-09	3.19851e-10	0.000196252	0.000176663	0.000151074	0.000180843							up	up	up	up	6.72431	2.74939	6.72431	5.95281	2.57357
23797	0.000520155	0.000302644	0.00570561	0.001689	0.000255535	0.00283429		0.0430862				0.0584644	down	down	down	down	-2.00424	-1.00306	2.00424	-1.66791	-0.738038	1.66791	-1.49906	-0.584057	1.49906	-1.47937	-0.564982	1.47937	0.000520155	0.000302644	0.00570561	0.001689	0.000255535	0.00283429		0.0430862				0.0584644	down	down	down	down	-2.00424	-1.00306	2.00424	-1.66791	-0.738038
68226	8.45962e-07	2.15014e-07	0.000151102	0.000196366	0.000177021	0.000181891							down	down	down	down	-3.64383	-1.86546	3.64383	-4.62923	-2.21077	4.62923	-5.38587	-2.42918	5.38587	-3.69169	-1.88428	3.69169	8.45962e-07	2.15014e-07	0.000151102	0.000196366	0.000177021	0.000181891							down	down	down	down	-3.64383	-1.86546	3.64383	-4.62923	-2.21077
269152	5.27851e-05	2.48272e-05	0.00021259	0.000238538	0.000264529	0.000216195							down	down	down	down	-43.7181	-5.45016	43.7181	-38.2947	-5.25907	38.2947	-55.0115	-5.78166	55.0115	-29.9542	-4.90469	29.9542	5.27851e-05	2.48272e-05	0.00021259	0.000238538	0.000264529	0.000216195							down	down	down	down	-43.7181	-5.45016	43.7181	-38.2947	-5.25907
226744	3.12362e-05	1.37759e-05	0.000198527	0.000224614	0.000176227	0.000266162							down	down	down	down	-2.27515	-1.18596	2.27515	-2.14706	-1.10236	2.14706	-2.11274	-1.07912	2.11274	-1.81407	-0.85923	1.81407	3.12362e-05	1.37759e-05	0.000198527	0.000224614	0.000176227	0.000266162							down	down	down	down	-2.27515	-1.18596	2.27515	-2.14706	-1.10236
109232	2.94285e-10	1.25119e-11	0.000151074	0.000180843	0.000176663	0.000196252		0.0714463					down	down	down	down	-3.85325	-1.94608	3.85325	-4.32571	-2.11294	4.32571	-4.73736	-2.24408	4.73736	-4.56426	-2.19038	4.56426	2.94285e-10	1.25119e-11	0.000151074	0.000180843	0.000176663	0.000196252		0.0714463					down	down	down	down	-3.85325	-1.94608	3.85325	-4.32571	-2.11294
226751	1.60469e-10	5.1971e-12	0.000180843	0.000196252	0.000151074	0.000176663					0.0949334	0.0968185	down	down	down	down	-10.5811	-3.40342	10.5811	-10.2745	-3.361	10.2745	-8.89008	-3.1522	8.89008	-8.06775	-3.01217	8.06775	1.60469e-10	5.1971e-12	0.000180843	0.000196252	0.000151074	0.000176663					0.0949334	0.0968185	down	down	down	down	-10.5811	-3.40342	10.5811	-10.2745	-3.361
277333	1.74177e-06	5.00153e-07	0.0001513	0.000177923	0.000196485	0.000182246							down	down	down	down	-2.17595	-1.12165	2.17595	-1.87701	-0.908437	1.87701	-2.2397	-1.16331	2.2397	-1.96155	-0.971995	1.96155	1.74177e-06	5.00153e-07	0.0001513	0.000177923	0.000196485	0.000182246							down	down	down	down	-2.17595	-1.12165	2.17595	-1.87701	-0.908437
381310	1.98237e-05	8.30018e-06	0.000208666	0.000170079	0.000197697	0.000212279							down	down	down	down	-29.2863	-4.87215	29.2863	-45.2233	-5.49899	45.2233	-38.4939	-5.26656	38.4939	-18.3972	-4.20141	18.3972	1.98237e-05	8.30018e-06	0.000208666	0.000170079	0.000197697	0.000212279							down	down	down	down	-29.2863	-4.87215	29.2863	-45.2233	-5.49899
72568	2.03873e-05	8.56603e-06	0.000188951	0.000198586	0.000209837	0.00017226							up	up	up	up	2.6244	1.39199	2.6244	2.44686	1.29093	2.44686	2.32911	1.21978	2.32911	2.72255	1.44496	2.72255	2.03873e-05	8.56603e-06	0.000188951	0.000198586	0.000209837	0.00017226							up	up	up	up	2.6244	1.39199	2.6244	2.44686	1.29093
13590	7.28197e-08	1.14524e-08	0.000196252	0.000176663	0.000151074	0.000180843							up	up	up	up	4.27675	2.09652	4.27675	3.49208	1.80409	3.49208	3.84732	1.94385	3.84732	3.74607	1.90538	3.74607	7.28197e-08	1.14524e-08	0.000196252	0.000176663	0.000151074	0.000180843							up	up	up	up	4.27675	2.09652	4.27675	3.49208	1.80409
13849	1.94631e-07	3.77304e-08	0.000196257	0.000151075	0.00018085	0.000176667							down	down	down	down	-3.27302	-1.71062	3.27302	-3.9157	-1.96927	3.9157	-3.4745	-1.79681	3.4745	-3.12111	-1.64206	3.12111	1.94631e-07	3.77304e-08	0.000196257	0.000151075	0.00018085	0.000176667							down	down	down	down	-3.27302	-1.71062	3.27302	-3.9157	-1.96927
72978	1.39155e-07	2.5177e-08	0.000176663	0.000196254	0.000151075	0.000180845							down	down	down	down	-48.1844	-5.59049	48.1844	-36.8486	-5.20354	36.8486	-32.9754	-5.04332	32.9754	-33.8518	-5.08116	33.8518	1.39155e-07	2.5177e-08	0.000176663	0.000196254	0.000151075	0.000180845							down	down	down	down	-48.1844	-5.59049	48.1844	-36.8486	-5.20354
403180	7.67005e-06	2.80151e-06	0.000183677	0.00015526	0.00019868	0.000182635							down	down	down	down	-85.2839	-6.4142	85.2839	-87.259	-6.44723	87.259	-65.8194	-6.04044	65.8194	-39.5883	-5.307	39.5883	7.67005e-06	2.80151e-06	0.000183677	0.00015526	0.00019868	0.000182635							down	down	down	down	-85.2839	-6.4142	85.2839	-87.259	-6.44723
13800	1.92124e-06	5.61547e-07	0.000176903	0.000151448	0.000196728	0.000181105							down	down	down	down	-109.723	-6.77772	109.723	-138.255	-7.11118	138.255	-77.2549	-6.27155	77.2549	-103.501	-6.6935	103.501	1.92124e-06	5.61547e-07	0.000176903	0.000151448	0.000196728	0.000181105							down	down	down	down	-109.723	-6.77772	109.723	-138.255	-7.11118
13244	3.59314e-09	2.90423e-10	0.000196252	0.000176663	0.000180843	0.000151074							down	down	down	down	-2.62355	-1.39152	2.62355	-2.61105	-1.38463	2.61105	-2.73154	-1.44971	2.73154	-2.79674	-1.48375	2.79674	3.59314e-09	2.90423e-10	0.000196252	0.000176663	0.000180843	0.000151074							down	down	down	down	-2.62355	-1.39152	2.62355	-2.61105	-1.38463
67330	1.48852e-10	4.65275e-12	0.000176663	0.000180843	0.000151074	0.000196252							down	down	down	down	-93.3941	-6.54526	93.3941	-78.442	-6.29355	78.442	-73.2541	-6.19484	73.2541	-93.3941	-6.54526	93.3941	1.48852e-10	4.65275e-12	0.000176663	0.000180843	0.000151074	0.000196252							down	down	down	down	-93.3941	-6.54526	93.3941	-78.442	-6.29355
209456	5.12351e-07	1.18818e-07	0.000180897	0.000151088	0.00019626	0.000176805							down	down	down	down	-2.0316	-1.02261	2.0316	-2.04127	-1.02947	2.04127	-1.87743	-0.908762	1.87743	-1.75224	-0.8092	1.75224	5.12351e-07	1.18818e-07	0.000180897	0.000151088	0.00019626	0.000176805							down	down	down	down	-2.0316	-1.02261	2.0316	-2.04127	-1.02947
12334	5.35816e-11	1.14619e-12	0.000196252	0.000151074	0.000180843	0.000176663							down	down	down	down	-10.9271	-3.44984	10.9271	-12.6786	-3.66433	12.6786	-12.6195	-3.65759	12.6195	-10.9147	-3.44821	10.9147	5.35816e-11	1.14619e-12	0.000196252	0.000151074	0.000180843	0.000176663							down	down	down	down	-10.9271	-3.44984	10.9271	-12.6786	-3.66433
96935	8.95609e-07	2.29483e-07	0.000151151	0.000176894	0.000181338	0.000196336							down	down	down	down	-58.2027	-5.86301	58.2027	-51.8501	-5.69627	51.8501	-122.787	-6.94001	122.787	-102.776	-6.68335	102.776	8.95609e-07	2.29483e-07	0.000151151	0.000176894	0.000181338	0.000196336							down	down	down	down	-58.2027	-5.86301	58.2027	-51.8501	-5.69627
53791	9.16192e-09	9.29868e-10	0.000151074	0.000196252	0.000176663	0.000180843		0.0480947		0.0433113		0.0437646	up	up	up	up	4.23638	2.08283	4.23638	5.86419	2.55193	5.86419	6.03118	2.59244	6.03118	5.53547	2.46871	5.53547	9.16192e-09	9.29868e-10	0.000151074	0.000196252	0.000176663	0.000180843		0.0480947		0.0433113		0.0437646	up	up	up	up	4.23638	2.08283	4.23638	5.86419	2.55193
63953	2.85658e-06	8.90896e-07	0.000177197	0.000151634	0.000181459	0.000197341							down	down	down	down	-5.03519	-2.33205	5.03519	-5.82879	-2.5432	5.82879	-4.55776	-2.18833	4.55776	-5.15603	-2.36626	5.15603	2.85658e-06	8.90896e-07	0.000177197	0.000151634	0.000181459	0.000197341							down	down	down	down	-5.03519	-2.33205	5.03519	-5.82879	-2.5432
15284	2.78108e-11	4.59621e-13	0.000176663	0.000196252	0.000151074	0.000180843							up	up	up	up	4.66926	2.22319	4.66926	4.51853	2.17585	4.51853	4.44402	2.15186	4.44402	4.47094	2.16058	4.47094	2.78108e-11	4.59621e-13	0.000176663	0.000196252	0.000151074	0.000180843							up	up	up	up	4.66926	2.22319	4.66926	4.51853	2.17585
226777	1.33114e-07	2.38179e-08	0.000196253	0.000151075	0.000180847	0.00017667					0.0564952		down	down	down	down	-24.4504	-4.61179	24.4504	-45.2612	-5.5002	45.2612	-31.3932	-4.97238	31.3932	-19.0556	-4.25215	19.0556	1.33114e-07	2.38179e-08	0.000196253	0.000151075	0.000180847	0.00017667					0.0564952		down	down	down	down	-24.4504	-4.61179	24.4504	-45.2612	-5.5002
226778	8.404e-08	1.36687e-08	0.000176663	0.000196252	0.000180845	0.000151075							down	down	down	down	-64.9972	-6.02231	64.9972	-108.705	-6.76428	108.705	-61.5415	-5.94349	61.5415	-127.67	-6.99628	127.67	8.404e-08	1.36687e-08	0.000176663	0.000196252	0.000180845	0.000151075							down	down	down	down	-64.9972	-6.02231	64.9972	-108.705	-6.76428
23827	2.7946e-09	2.17147e-10	0.000151074	0.000176663	0.000180843	0.000196252				0.0699395	0.0736737		down	down	down	down	-2.46611	-1.30223	2.46611	-2.20542	-1.14105	2.20542	-2.54359	-1.34687	2.54359	-2.52903	-1.33859	2.52903	2.7946e-09	2.17147e-10	0.000151074	0.000176663	0.000180843	0.000196252				0.0699395	0.0736737		down	down	down	down	-2.46611	-1.30223	2.46611	-2.20542	-1.14105
100039138	1.55094e-08	1.79837e-09	0.000180843	0.000196252	0.000151074	0.000176663			0.0789981		0.0470531	0.0590457	down	down	down	down	-26.2396	-4.71368	26.2396	-25.2823	-4.66005	25.2823	-21.3131	-4.41367	21.3131	-13.8904	-3.79601	13.8904	1.55094e-08	1.79837e-09	0.000180843	0.000196252	0.000151074	0.000176663			0.0789981		0.0470531	0.0590457	down	down	down	down	-26.2396	-4.71368	26.2396	-25.2823	-4.66005
226781	3.67183e-06	1.19409e-06	0.000182846	0.000151817	0.000196982	0.000177744							down	down	down	down	-128.525	-7.0059	128.525	-153.112	-7.25845	153.112	-78.7335	-6.29891	78.7335	-67.4218	-6.07514	67.4218	3.67183e-06	1.19409e-06	0.000182846	0.000151817	0.000196982	0.000177744							down	down	down	down	-128.525	-7.0059	128.525	-153.112	-7.25845
114668	2.69567e-05	1.16999e-05	0.000198626	0.00017507	0.000228348	0.000190846							down	down	down	down	-11.1659	-3.48103	11.1659	-13.917	-3.79878	13.917	-10.841	-3.43843	10.841	-9.27267	-3.21298	9.27267	2.69567e-05	1.16999e-05	0.000198626	0.00017507	0.000228348	0.000190846							down	down	down	down	-11.1659	-3.48103	11.1659	-13.917	-3.79878
21808	7.0609e-05	3.40246e-05	0.0012452	0.000168885	0.0014449	0.000326634	0.022536			0.0127477			down	down	down	down	-20.4454	-4.3537	20.4454	-317.165	-8.30909	317.165	-32.0631	-5.00284	32.0631	-96.7246	-6.59581	96.7246	7.0609e-05	3.40246e-05	0.0012452	0.000168885	0.0014449	0.000326634	0.022536			0.0127477			down	down	down	down	-20.4454	-4.3537	20.4454	-317.165	-8.30909
74717	7.98412e-06	2.929e-06	0.000183569	0.000156212	0.000199008	0.000181886							down	down	down	down	-24.7412	-4.62884	24.7412	-24.7412	-4.62884	24.7412	-21.1629	-4.40347	21.1629	-14.8956	-3.89681	14.8956	7.98412e-06	2.929e-06	0.000183569	0.000156212	0.000199008	0.000181886							down	down	down	down	-24.7412	-4.62884	24.7412	-24.7412	-4.62884
26381	0.000937857	0.000572802	0.00112437	0.00125119	0.00165931	0.00115029							down	down	down	down	-31.8712	-4.99418	31.8712	-28.2907	-4.82226	28.2907	-20.3651	-4.34803	20.3651	-44.3583	-5.47113	44.3583	0.000937857	0.000572802	0.00112437	0.00125119	0.00165931	0.00115029							down	down	down	down	-31.8712	-4.99418	31.8712	-28.2907	-4.82226
226823	1.43394e-10	4.453e-12	0.000176663	0.000151074	0.000180843	0.000196252							down	down	down	down	-5.62311	-2.49137	5.62311	-5.83416	-2.54453	5.83416	-5.60557	-2.48686	5.60557	-5.67635	-2.50496	5.67635	1.43394e-10	4.453e-12	0.000176663	0.000151074	0.000180843	0.000196252							down	down	down	down	-5.62311	-2.49137	5.62311	-5.83416	-2.54453
16526	2.42636e-06	7.35217e-07	0.000181648	0.000196526	0.000151584	0.000177308							down	down	down	down	-134.361	-7.06997	134.361	-131.552	-7.03949	131.552	-81.8219	-6.35442	81.8219	-63.4703	-5.98801	63.4703	2.42636e-06	7.35217e-07	0.000181648	0.000196526	0.000151584	0.000177308							down	down	down	down	-134.361	-7.06997	134.361	-131.552	-7.03949
19250	1.9789e-07	3.84939e-08	0.000180858	0.000196254	0.000151075	0.000176667							down	down	down	down	-16.0076	-4.00068	16.0076	-13.6176	-3.7674	13.6176	-10.1757	-3.34705	10.1757	-9.84915	-3.3	9.84915	1.9789e-07	3.84939e-08	0.000180858	0.000196254	0.000151075	0.000176667							down	down	down	down	-16.0076	-4.00068	16.0076	-13.6176	-3.7674
226830	3.44885e-07	7.44423e-08	0.000176666	0.000196274	0.000180853	0.000151091							down	down	down	down	-5.33257	-2.41483	5.33257	-5.38123	-2.42794	5.38123	-5.14981	-2.36452	5.14981	-5.77571	-2.53	5.77571	3.44885e-07	7.44423e-08	0.000176666	0.000196274	0.000180853	0.000151091							down	down	down	down	-5.33257	-2.41483	5.33257	-5.38123	-2.42794
19130	0.00223399	0.00145479	0.012528	0.0453383	0.000734274	0.048053		0.0827678		0.0232821		0.0307874	down	down	down	down	-3.17946	-1.66878	3.17946	-1.58552	-0.664958	1.58552	-2.14867	-1.10345	2.14867	-1.73925	-0.798468	1.73925	0.00223399	0.00145479	0.012528	0.0453383	0.000734274	0.048053		0.0827678		0.0232821		0.0307874	down	down	down	down	-3.17946	-1.66878	3.17946	-1.58552	-0.664958
320119	1.45723e-08	1.65476e-09	0.000176663	0.000180843	0.000151074	0.000196252							up	up	up	up	2.04093	1.02923	2.04093	1.93768	0.954331	1.93768	1.93708	0.953886	1.93708	1.96409	0.973858	1.96409	1.45723e-08	1.65476e-09	0.000176663	0.000180843	0.000151074	0.000196252							up	up	up	up	2.04093	1.02923	2.04093	1.93768	0.954331
226841	0.00561986	0.00390274	0.00821482	0.00967539	0.00289441	0.011321							down	down	down	down	-8.68993	-3.11934	8.68993	-5.76779	-2.52802	5.76779	-4.17177	-2.06066	4.17177	-4.82835	-2.27153	4.82835	0.00561986	0.00390274	0.00821482	0.00967539	0.00289441	0.011321							down	down	down	down	-8.68993	-3.11934	8.68993	-5.76779	-2.52802
381319	1.28535e-07	2.29043e-08	0.000180844	0.000196253	0.000151075	0.000176663							up	up	up	up	6.55445	2.71247	6.55445	6.07873	2.60377	6.07873	5.88806	2.55779	5.88806	5.32179	2.41191	5.32179	1.28535e-07	2.29043e-08	0.000180844	0.000196253	0.000151075	0.000176663							up	up	up	up	6.55445	2.71247	6.55445	6.07873	2.60377
11910	5.66219e-07	1.34291e-07	0.000180889	0.000176674	0.000196321	0.000151115							up	up	up	up	5.20118	2.37884	5.20118	4.99676	2.32099	4.99676	5.03663	2.33246	5.03663	5.71804	2.51552	5.71804	5.66219e-07	1.34291e-07	0.000180889	0.000176674	0.000196321	0.000151115							up	up	up	up	5.20118	2.37884	5.20118	4.99676	2.32099
66950	1.30151e-09	8.30029e-11	0.000151074	0.000176663	0.000180843	0.000196252							up	up	up	up	3.83274	1.93838	3.83274	3.69493	1.88555	3.69493	4.11171	2.03974	4.11171	3.93583	1.97667	3.93583	1.30151e-09	8.30029e-11	0.000151074	0.000176663	0.000180843	0.000196252							up	up	up	up	3.83274	1.93838	3.83274	3.69493	1.88555
18005	0.0489138	0.0394935	0.0501746	0.0576042									down	down	down	down	-2.11753	-1.08238	2.11753	-4.16766	-2.05924	4.16766	-3.91556	-1.96922	3.91556	-1.8704	-0.90335	1.8704	0.0489138	0.0394935	0.0501746	0.0576042									down	down	down	down	-2.11753	-1.08238	2.11753	-4.16766	-2.05924
98736	0.00333258	0.00223393	0.00303341	0.00480305	0.00356913	0.0100819							down	down	down	down	-6.28657	-2.65227	6.28657	-6.45702	-2.69087	6.45702	-5.71115	-2.51378	5.71115	-3.55016	-1.82788	3.55016	0.00333258	0.00223393	0.00303341	0.00480305	0.00356913	0.0100819							down	down	down	down	-6.28657	-2.65227	6.28657	-6.45702	-2.69087
22782	7.76117e-08	1.24336e-08	0.000180843	0.000151075	0.000196252	0.000176663							down	down	down	down	-3.95919	-1.98521	3.95919	-4.3333	-2.11547	4.3333	-3.82061	-1.9338	3.82061	-3.7771	-1.91728	3.7771	7.76117e-08	1.24336e-08	0.000180843	0.000151075	0.000196252	0.000176663							down	down	down	down	-3.95919	-1.98521	3.95919	-4.3333	-2.11547
74023	1.74413e-05	7.14721e-06	0.000190022	0.000213933	0.000188945	0.000172077							down	down	down	down	-33.2069	-5.05341	33.2069	-50.5319	-5.65912	50.5319	-48.8898	-5.61146	48.8898	-63.6362	-5.99178	63.6362	1.74413e-05	7.14721e-06	0.000190022	0.000213933	0.000188945	0.000172077							down	down	down	down	-33.2069	-5.05341	33.2069	-50.5319	-5.65912
22033.chr1.2	1.20631e-05	4.70354e-06	0.000189462	0.000184271	0.000202044	0.000159791							up	up	up	up	2.67857	1.42146	2.67857	2.63168	1.39598	2.63168	2.25328	1.17203	2.25328	2.71209	1.4394	2.71209	1.20631e-05	4.70354e-06	0.000189462	0.000184271	0.000202044	0.000159791							up	up	up	up	2.67857	1.42146	2.67857	2.63168	1.39598
100038712	0.000758229	0.00045539	0.00110703	0.00196412	0.000769178	0.00282245							down	down	down	down	-23.5098	-4.55519	23.5098	-12.1647	-3.60463	12.1647	-17.9576	-4.16653	17.9576	-8.13408	-3.02398	8.13408	0.000758229	0.00045539	0.00110703	0.00196412	0.000769178	0.00282245							down	down	down	down	-23.5098	-4.55519	23.5098	-12.1647	-3.60463
16510	3.11803e-05	1.37492e-05	0.000256961	0.00017422	0.000206002	0.000216253							down	down	down	down	-86.6529	-6.43718	86.6529	-160.916	-7.33016	160.916	-39.9254	-5.31924	39.9254	-122.206	-6.93317	122.206	3.11803e-05	1.37492e-05	0.000256961	0.00017422	0.000206002	0.000216253							down	down	down	down	-86.6529	-6.43718	86.6529	-160.916	-7.33016
226861	0.00027873	0.000154039	0.000686687	0.00155889	0.00167018	0.000349729							up	up	up	up	2.51255	1.32915	2.51255	2.27829	1.18795	2.27829	3.04175	1.6049	3.04175	3.56174	1.83258	3.56174	0.00027873	0.000154039	0.000686687	0.00155889	0.00167018	0.000349729							up	up	up	up	2.51255	1.32915	2.51255	2.27829	1.18795
214791	3.77292e-05	1.70242e-05	0.000214631	0.000245585	0.000232795	0.000177059							down	down	down	down	-34.0761	-5.09069	34.0761	-41.1589	-5.36313	41.1589	-26.3056	-4.7173	26.3056	-64.1729	-6.00389	64.1729	3.77292e-05	1.70242e-05	0.000214631	0.000245585	0.000232795	0.000177059							down	down	down	down	-34.0761	-5.09069	34.0761	-41.1589	-5.36313
329324	1.17271e-05	4.55376e-06	0.000203769	0.000156753	0.000199309	0.000186422							down	down	down	down	-14.6319	-3.87105	14.6319	-14.6319	-3.87105	14.6319	-7.3827	-2.88415	7.3827	-11.5936	-3.53526	11.5936	1.17271e-05	4.55376e-06	0.000203769	0.000156753	0.000199309	0.000186422							down	down	down	down	-14.6319	-3.87105	14.6319	-14.6319	-3.87105
54139	0.00111717	0.000690658	0.0014679	0.00143947	0.00261475	0.00406842							down	down	down	down	-13.2901	-3.73228	13.2901	-20.1117	-4.32996	20.1117	-22.9902	-4.52294	22.9902	-8.44929	-3.07883	8.44929	0.00111717	0.000690658	0.0014679	0.00143947	0.00261475	0.00406842							down	down	down	down	-13.2901	-3.73228	13.2901	-20.1117	-4.32996
215243	2.44589e-09	1.82879e-10	0.000151074	0.000176663	0.000196252	0.000180843							up	up	up	up	6.78645	2.76266	6.78645	6.02881	2.59187	6.02881	7.0406	2.8157	7.0406	6.1803	2.62768	6.1803	2.44589e-09	1.82879e-10	0.000151074	0.000176663	0.000196252	0.000180843							up	up	up	up	6.78645	2.76266	6.78645	6.02881	2.59187
15483	4.18716e-06	1.39433e-06	0.000199613	0.000177983	0.000151732	0.000182457							down	down	down	down	-135.938	-7.0868	135.938	-56.4937	-5.82002	56.4937	-74.7387	-6.22378	74.7387	-73.1358	-6.19251	73.1358	4.18716e-06	1.39433e-06	0.000199613	0.000177983	0.000151732	0.000182457							down	down	down	down	-135.938	-7.0868	135.938	-56.4937	-5.82002
14373	0.000937102	0.000572278	0.000987492	0.0158216	0.01991	0.00255983	0.0917347						down	down	down	down	-2.71186	-1.43928	2.71186	-2.41747	-1.2735	2.41747	-5.51621	-2.46368	5.51621	-4.25782	-2.09011	4.25782	0.000937102	0.000572278	0.000987492	0.0158216	0.01991	0.00255983	0.0917347						down	down	down	down	-2.71186	-1.43928	2.71186	-2.41747	-1.2735
16780	0.000521869	0.000303745	0.000569673	0.00157003	0.00225983	0.000737066							down	down	down	down	-8.15369	-3.02745	8.15369	-7.72603	-2.94973	7.72603	-13.5739	-3.76276	13.5739	-7.53196	-2.91303	7.53196	0.000521869	0.000303745	0.000569673	0.00157003	0.00225983	0.000737066							down	down	down	down	-8.15369	-3.02745	8.15369	-7.72603	-2.94973
215303	1.30016e-05	5.11712e-06	0.000156724	0.000228408	0.000204593	0.000204727							down	down	down	down	-26.954	-4.75243	26.954	-11.875	-3.56986	11.875	-33.595	-5.07018	33.595	-17.9568	-4.16646	17.9568	1.30016e-05	5.11712e-06	0.000156724	0.000228408	0.000204593	0.000204727							down	down	down	down	-26.954	-4.75243	26.954	-11.875	-3.56986
18845	3.36677e-05	1.49963e-05	0.000206115	0.000170797	0.000244155	0.000236913							down	down	down	down	-127.612	-6.99562	127.612	-264.169	-8.04532	264.169	-122.868	-6.94097	122.868	-59.3664	-5.89157	59.3664	3.36677e-05	1.49963e-05	0.000206115	0.000170797	0.000244155	0.000236913							down	down	down	down	-127.612	-6.99562	127.612	-264.169	-8.04532
12490	2.58482e-05	1.11654e-05	0.000193841	0.000175154	0.000218006	0.000210651							up	up	up	up	2.15482	1.10756	2.15482	2.45427	1.2953	2.45427	2.11299	1.07928	2.11299	2.39442	1.25968	2.39442	2.58482e-05	1.11654e-05	0.000193841	0.000175154	0.000218006	0.000210651							up	up	up	up	2.15482	1.10756	2.15482	2.45427	1.2953
320400	0.00524066	0.00361741	0.00618245	0.00554701	0.072413	0.0643186							down	down	down	down	-2.86214	-1.5171	2.86214	-6.52663	-2.70634	6.52663	-5.77105	-2.52883	5.77105	-2.39822	-1.26196	2.39822	0.00524066	0.00361741	0.00618245	0.00554701	0.072413	0.0643186							down	down	down	down	-2.86214	-1.5171	2.86214	-6.52663	-2.70634
320977	0.0109491	0.007959	0.033846	0.00609269	0.0279422	0.0159394							down	down	down	down	-5.65974	-2.50074	5.65974	-12.4233	-3.63498	12.4233	-4.02691	-2.00967	4.02691	-8.0319	-3.00574	8.0319	0.0109491	0.007959	0.033846	0.00609269	0.0279422	0.0159394							down	down	down	down	-5.65974	-2.50074	5.65974	-12.4233	-3.63498
269233	2.67534e-10	1.10237e-11	0.000196252	0.000151074	0.000180843	0.000176663							down	down	down	down	-26.613	-4.73406	26.613	-35.5055	-5.14997	35.5055	-27.9952	-4.8071	27.9952	-24.8869	-4.63731	24.8869	2.67534e-10	1.10237e-11	0.000196252	0.000151074	0.000180843	0.000176663							down	down	down	down	-26.613	-4.73406	26.613	-35.5055	-5.14997
18108	1.23801e-06	3.3611e-07	0.00018144	0.00019643	0.000151091	0.000178153		0.0902413				0.0243178	down	down	down	down	-3.47844	-1.79844	3.47844	-2.96791	-1.56945	2.96791	-2.65948	-1.41114	2.65948	-2.36444	-1.2415	2.36444	1.23801e-06	3.3611e-07	0.00018144	0.00019643	0.000151091	0.000178153		0.0902413				0.0243178	down	down	down	down	-3.47844	-1.79844	3.47844	-2.96791	-1.56945
104362	4.23002e-06	1.41283e-06	0.000198228	0.000151742	0.000181489	0.000183076							down	down	down	down	-21.3535	-4.4164	21.3535	-58.2151	-5.86332	58.2151	-39.9719	-5.32092	39.9719	-32.5705	-5.0255	32.5705	4.23002e-06	1.41283e-06	0.000198228	0.000151742	0.000181489	0.000183076							down	down	down	down	-21.3535	-4.4164	21.3535	-58.2151	-5.86332
227525	3.67183e-06	1.19392e-06	0.00015188	0.000198873	0.000182394	0.000178732							up	up	up	up	2.43989	1.28681	2.43989	2.47923	1.30989	2.47923	2.73865	1.45346	2.73865	2.25314	1.17193	2.25314	3.67183e-06	1.19392e-06	0.00015188	0.000198873	0.000182394	0.000178732							up	up	up	up	2.43989	1.28681	2.43989	2.47923	1.30989
209630	2.14125e-10	8.24763e-12	0.000180843	0.000196252	0.000176663	0.000151074							up	up	up	up	3.0708	1.61861	3.0708	3.42072	1.7743	3.42072	3.32546	1.73356	3.32546	3.51333	1.81284	3.51333	2.14125e-10	8.24763e-12	0.000180843	0.000196252	0.000176663	0.000151074							up	up	up	up	3.0708	1.61861	3.0708	3.42072	1.7743
209645	9.47604e-05	4.70266e-05	0.000282614	0.00023307	0.00027652	0.000317277							down	down	down	down	-31.8034	-4.99111	31.8034	-37.5602	-5.23113	37.5602	-24.7216	-4.6277	24.7216	-16.5187	-4.04602	16.5187	9.47604e-05	4.70266e-05	0.000282614	0.00023307	0.00027652	0.000317277							down	down	down	down	-31.8034	-4.99111	31.8034	-37.5602	-5.23113
16922	3.53911e-09	2.85138e-10	0.000151074	0.000180843	0.000176663	0.000196252							down	down	down	down	-2.62528	-1.39247	2.62528	-2.82459	-1.49804	2.82459	-3.11648	-1.63992	3.11648	-3.00265	-1.58624	3.00265	3.53911e-09	2.85138e-10	0.000151074	0.000180843	0.000176663	0.000196252							down	down	down	down	-2.62528	-1.39247	2.62528	-2.82459	-1.49804
68527	5.80628e-11	1.27687e-12	0.000151074	0.000196252	0.000180843	0.000176663							down	down	down	down	-88.8291	-6.47296	88.8291	-88.8291	-6.47296	88.8291	-88.8292	-6.47296	88.8292	-70.3837	-6.13717	70.3837	5.80628e-11	1.27687e-12	0.000151074	0.000196252	0.000180843	0.000176663							down	down	down	down	-88.8291	-6.47296	88.8291	-88.8291	-6.47296
71648	1.06725e-05	4.0838e-06	0.00018747	0.00020493	0.00023397	0.000152289							down	down	down	down	-4.1175	-2.04177	4.1175	-3.98737	-1.99544	3.98737	-3.86164	-1.94921	3.86164	-6.32415	-2.66087	6.32415	1.06725e-05	4.0838e-06	0.00018747	0.00020493	0.00023397	0.000152289							down	down	down	down	-4.1175	-2.04177	4.1175	-3.98737	-1.99544
74186	8.24247e-06	3.03751e-06	0.000199555	0.000152996	0.000197384	0.000189858							down	down	down	down	-67.5295	-6.07745	67.5295	-204.458	-7.67566	204.458	-142.602	-7.15585	142.602	-51.2883	-5.68056	51.2883	8.24247e-06	3.03751e-06	0.000199555	0.000152996	0.000197384	0.000189858							down	down	down	down	-67.5295	-6.07745	67.5295	-204.458	-7.67566
227541	7.58909e-11	1.82065e-12	0.000180843	0.000151074	0.000176663	0.000196252		0.00032898		0.000445279		0.000379244	up	up	up	up	2.32202	1.21538	2.32202	3.04716	1.60746	3.04716	2.95167	1.56153	2.95167	3.01016	1.58984	3.01016	7.58909e-11	1.82065e-12	0.000180843	0.000151074	0.000176663	0.000196252		0.00032898		0.000445279		0.000379244	up	up	up	up	2.32202	1.21538	2.32202	3.04716	1.60746
57743	0.000111714	5.64226e-05	0.000447855	0.00022905	0.000403994	0.000278323							down	down	down	down	-2.48026	-1.31049	2.48026	-3.03989	-1.60402	3.03989	-2.22701	-1.15511	2.22701	-2.86946	-1.52078	2.86946	0.000111714	5.64226e-05	0.000447855	0.00022905	0.000403994	0.000278323							down	down	down	down	-2.48026	-1.31049	2.48026	-3.03989	-1.60402
67856	0.00256711	0.00168831	0.00278806	0.0058863	0.0030108	0.00410347							down	down	down	down	-16.8408	-4.07389	16.8408	-9.72437	-3.2816	9.72437	-15.0425	-3.91097	15.0425	-8.10121	-3.01814	8.10121	0.00256711	0.00168831	0.00278806	0.0058863	0.0030108	0.00410347							down	down	down	down	-16.8408	-4.07389	16.8408	-9.72437	-3.2816
14462	0.0228601	0.0174993	0.0264834	0.0208864	0.0393738	0.0267187							down	down	down	down	-4.81891	-2.26871	4.81891	-4.44518	-2.15224	4.44518	-6.42841	-2.68446	6.42841	-7.24417	-2.85682	7.24417	0.0228601	0.0174993	0.0264834	0.0208864	0.0393738	0.0267187							down	down	down	down	-4.81891	-2.26871	4.81891	-4.44518	-2.15224
16425	3.72187e-05	1.67492e-05	0.000189559	0.029901	0.000282558	0.0186326	0.00265886		0.0031211	0.00476206		0.00783516	down	down	down	down	-20.2305	-4.33846	20.2305	-4.01443	-2.00519	4.01443	-29.7864	-4.89658	29.7864	-3.5977	-1.84707	3.5977	3.72187e-05	1.67492e-05	0.000189559	0.029901	0.000282558	0.0186326	0.00265886		0.0031211	0.00476206		0.00783516	down	down	down	down	-20.2305	-4.33846	20.2305	-4.01443	-2.00519
209378	6.98539e-07	1.71725e-07	0.000196334	0.000151099	0.000180903	0.000176752							down	down	down	down	-40.5805	-5.34272	40.5805	-61.9645	-5.95337	61.9645	-44.3943	-5.4723	44.3943	-29.8113	-4.89779	29.8113	6.98539e-07	1.71725e-07	0.000196334	0.000151099	0.000180903	0.000176752							down	down	down	down	-40.5805	-5.34272	40.5805	-61.9645	-5.95337
18761	3.68102e-08	5.10721e-09	0.000196252	0.000180843	0.000151074	0.000176663						0.084988	down	down	down	down	-5.43795	-2.44306	5.43795	-4.41266	-2.14165	4.41266	-5.06912	-2.34173	5.06912	-3.9269	-1.97339	3.9269	3.68102e-08	5.10721e-09	0.000196252	0.000180843	0.000151074	0.000176663						0.084988	down	down	down	down	-5.43795	-2.44306	5.43795	-4.41266	-2.14165
77543	1.74544e-05	7.15578e-06	0.000207141	0.000205427	0.000201459	0.00017131							up	up	up	up	4.0272	2.00978	4.0272	4.58198	2.19597	4.58198	5.52213	2.46523	5.52213	5.78626	2.53263	5.78626	1.74544e-05	7.15578e-06	0.000207141	0.000205427	0.000201459	0.00017131							up	up	up	up	4.0272	2.00978	4.0272	4.58198	2.19597
100503147	7.08158e-11	1.64699e-12	0.000180843	0.000151074	0.000196252	0.000176663							down	down	down	down	-66.2584	-6.05003	66.2584	-66.2584	-6.05003	66.2584	-62.4002	-5.96348	62.4002	-52.3322	-5.70963	52.3322	7.08158e-11	1.64699e-12	0.000180843	0.000151074	0.000196252	0.000176663							down	down	down	down	-66.2584	-6.05003	66.2584	-66.2584	-6.05003
170768	6.80824e-09	6.37904e-10	0.000151074	0.000176663	0.000180843	0.000196252	0.0331291	0.0252947			0.0279306	0.0148983	up	up	up	up	2.61697	1.3879	2.61697	2.58742	1.37151	2.58742	3.28418	1.71554	3.28418	3.23421	1.69342	3.23421	6.80824e-09	6.37904e-10	0.000151074	0.000176663	0.000180843	0.000196252	0.0331291	0.0252947			0.0279306	0.0148983	up	up	up	up	2.61697	1.3879	2.61697	2.58742	1.37151
241226																													0.0866129	0.0729105		0.0561793	0.0456008								down	down	down	down	-6.62512	-2.72795	6.62512	-3.4677	-1.79398
227580	5.66698e-06	1.98265e-06	0.000182801	0.000153899	0.000198279	0.000178374							down	down	down	down	-89.0243	-6.47613	89.0243	-96.6796	-6.59514	96.6796	-72.3025	-6.17597	72.3025	-54.8439	-5.77726	54.8439	5.66698e-06	1.98265e-06	0.000182801	0.000153899	0.000198279	0.000178374							down	down	down	down	-89.0243	-6.47613	89.0243	-96.6796	-6.59514
22352	1.99848e-06	5.87718e-07	0.000151421	0.000181501	0.000195788	0.00019686		0.0287954		0.0453877		0.0495365	down	down	down	down	-4.62773	-2.2103	4.62773	-8.03217	-3.00579	8.03217	-10.3415	-3.37037	10.3415	-8.93706	-3.1598	8.93706	1.99848e-06	5.87718e-07	0.000151421	0.000181501	0.000195788	0.00019686		0.0287954		0.0453877		0.0495365	down	down	down	down	-4.62773	-2.2103	4.62773	-8.03217	-3.00579
30963	0.000551418	0.000322818	0.000564691	0.00163868	0.00169938	0.00247244							down	down	down	down	-3.03262	-1.60056	3.03262	-3.86728	-1.95132	3.86728	-5.03671	-2.33248	5.03671	-3.30009	-1.72251	3.30009	0.000551418	0.000322818	0.000564691	0.00163868	0.00169938	0.00247244							down	down	down	down	-3.03262	-1.60056	3.03262	-3.86728	-1.95132
17533	2.12139e-05	8.97698e-06	0.000191511	0.000159771	0.000218957	0.00025554							up	up	up	up	4.26012	2.09089	4.26012	5.02203	2.32827	5.02203	4.25477	2.08908	4.25477	3.07786	1.62193	3.07786	2.12139e-05	8.97698e-06	0.000191511	0.000159771	0.000218957	0.00025554							up	up	up	up	4.26012	2.09089	4.26012	5.02203	2.32827
277468	2.04965e-10	7.78555e-12	0.000176663	0.000196252	0.000151074	0.000180843	0.0843837	0.074361					down	down	down	down	-16.9996	-4.08743	16.9996	-16.2193	-4.01964	16.2193	-11.9465	-3.57852	11.9465	-13.626	-3.76829	13.626	2.04965e-10	7.78555e-12	0.000176663	0.000196252	0.000151074	0.000180843	0.0843837	0.074361					down	down	down	down	-16.9996	-4.08743	16.9996	-16.2193	-4.01964
67448	1.80063e-09	1.24074e-10	0.000180843	0.000196252	0.000176663	0.000151074		0.0415945		0.0692964		0.00717513	up	up	up	up	3.56858	1.83535	3.56858	4.45223	2.15453	4.45223	4.37414	2.129	4.37414	5.10409	2.35165	5.10409	1.80063e-09	1.24074e-10	0.000180843	0.000196252	0.000176663	0.000151074		0.0415945		0.0692964		0.00717513	up	up	up	up	3.56858	1.83535	3.56858	4.45223	2.15453
74103	4.58857e-06	1.55582e-06	0.00019621	0.000151385	0.00018476	0.000198072	0.0256945						down	down	down	down	-148.896	-7.21816	148.896	-539.538	-9.07558	539.538	-60.1053	-5.90942	60.1053	-249.356	-7.96206	249.356	4.58857e-06	1.55582e-06	0.00019621	0.000151385	0.00018476	0.000198072	0.0256945						down	down	down	down	-148.896	-7.21816	148.896	-539.538	-9.07558
77940	0.000693423	0.000413808	0.00059573	0.00115463	0.00116712	0.00106691							down	down	down	down	-16.5012	-4.0445	16.5012	-20.3509	-4.34702	20.3509	-15.6641	-3.96939	15.6641	-24.0728	-4.58933	24.0728	0.000693423	0.000413808	0.00059573	0.00115463	0.00116712	0.00106691							down	down	down	down	-16.5012	-4.0445	16.5012	-20.3509	-4.34702
100034739	0.0320745	0.025162	0.0357334	0.0815719	0.0412371	0.0328355							down	down	down	down	-5.74868	-2.52323	5.74868	-2.76991	-1.46984	2.76991	-5.34773	-2.41893	5.34773	-4.67888	-2.22616	4.67888	0.0320745	0.025162	0.0357334	0.0815719	0.0412371	0.0328355							down	down	down	down	-5.74868	-2.52323	5.74868	-2.76991	-1.46984
72668	0.000109746	5.53484e-05	0.000372656	0.000436215	0.000281099	0.00022754							down	down	down	down	-16.1996	-4.01789	16.1996	-21.1558	-4.40298	21.1558	-18.4161	-4.20289	18.4161	-33.7756	-5.07791	33.7756	0.000109746	5.53484e-05	0.000372656	0.000436215	0.000281099	0.00022754							down	down	down	down	-16.1996	-4.01789	16.1996	-21.1558	-4.40298
74629																													0.0367188	0.0290795		0.0514476			0.0250817			0.0148721	0.0535336		up	down	up	up	2.16598	1.11502	2.16598	-2.72267	-1.44502
100041244	0.00115401	0.000715507	0.00121768	0.00366678	0.00209203	0.00151757							up	up	up	up	2.34622	1.23034	2.34622	1.85013	0.887626	1.85013	2.2498	1.1698	2.2498	2.33093	1.2209	2.33093	0.00115401	0.000715507	0.00121768	0.00366678	0.00209203	0.00151757							up	up	up	up	2.34622	1.23034	2.34622	1.85013	0.887626
208618	1.62227e-07	3.03243e-08	0.000196256	0.000180861	0.000151074	0.000176671				0.0410739		0.0393349	down	down	down	down	-9.00929	-3.17141	9.00929	-5.60816	-2.48753	5.60816	-6.66557	-2.73673	6.66557	-5.31026	-2.40878	5.31026	1.62227e-07	3.03243e-08	0.000196256	0.000180861	0.000151074	0.000176671				0.0410739		0.0393349	down	down	down	down	-9.00929	-3.17141	9.00929	-5.60816	-2.48753
71435	8.70236e-09	8.72788e-10	0.000196252	0.000180843	0.000151074	0.000176663		0.0505236		0.0726493		0.0321419	down	down	down	down	-7.15397	-2.83874	7.15397	-5.33416	-2.41526	5.33416	-5.51437	-2.4632	5.51437	-4.87919	-2.28664	4.87919	8.70236e-09	8.72788e-10	0.000196252	0.000180843	0.000151074	0.000176663		0.0505236		0.0726493		0.0321419	down	down	down	down	-7.15397	-2.83874	7.15397	-5.33416	-2.41526
433408	1.30876e-05	5.16142e-06	0.000180231	0.000205089	0.000187525	0.000170474							down	down	down	down	-14.12	-3.81967	14.12	-15.5072	-3.95487	15.5072	-12.865	-3.68537	12.865	-16.2745	-4.02454	16.2745	1.30876e-05	5.16142e-06	0.000180231	0.000205089	0.000187525	0.000170474							down	down	down	down	-14.12	-3.81967	14.12	-15.5072	-3.95487
71233	4.73984e-06	1.61564e-06	0.000182052	0.000153368	0.000197446	0.000179378							down	down	down	down	-165.624	-7.37176	165.624	-165.624	-7.37176	165.624	-129.98	-7.02215	129.98	-72.838	-6.18662	72.838	4.73984e-06	1.61564e-06	0.000182052	0.000153368	0.000197446	0.000179378							down	down	down	down	-165.624	-7.37176	165.624	-165.624	-7.37176
241263	2.85418e-08	3.77172e-09	0.000176663	0.000196252	0.000180843	0.000151074			0.0580683				down	down	down	down	-177.714	-7.47341	177.714	-207.614	-7.69776	207.614	-88.1797	-6.46237	88.1797	-276.195	-8.10954	276.195	2.85418e-08	3.77172e-09	0.000176663	0.000196252	0.000180843	0.000151074			0.0580683				down	down	down	down	-177.714	-7.47341	177.714	-207.614	-7.69776
14417	0.000106004	5.32424e-05	0.000301319	0.00020285	0.000335167	0.000383748							down	down	down	down	-23.1904	-4.53545	23.1904	-47.0466	-5.55602	47.0466	-18.0508	-4.17399	18.0508	-26.9595	-4.75272	26.9595	0.000106004	5.32424e-05	0.000301319	0.00020285	0.000335167	0.000383748							down	down	down	down	-23.1904	-4.53545	23.1904	-47.0466	-5.55602
54519	1.96132e-11	2.6794e-13	0.000196252	0.000180843	0.000176663	0.000151074							up	up	up	up	5.85883	2.55061	5.85883	5.90883	2.56287	5.90883	6.34225	2.665	6.34225	6.51563	2.7039	6.51563	1.96132e-11	2.6794e-13	0.000196252	0.000180843	0.000176663	0.000151074							up	up	up	up	5.85883	2.55061	5.85883	5.90883	2.56287
67121
16181	0.02002	0.0151904	0.0285548	0.0138078	0.0186876	0.0234044							up	up	up	up	6.29075	2.65323	6.29075	4.13571	2.04814	4.13571	5.03504	2.332	5.03504	4.58056	2.19552	4.58056	0.02002	0.0151904	0.0285548	0.0138078	0.0186876	0.0234044							up	up	up	up	6.29075	2.65323	6.29075	4.13571	2.04814
215632	9.69701e-10	5.54447e-11	0.000196252	0.000180843	0.000176663	0.000151074							up	up	up	up	4.52462	2.1778	4.52462	4.76721	2.25314	4.76721	4.87392	2.28508	4.87392	4.87858	2.28646	4.87858	9.69701e-10	5.54447e-11	0.000196252	0.000180843	0.000176663	0.000151074							up	up	up	up	4.52462	2.1778	4.52462	4.76721	2.25314
12287	1.00765e-09	5.84205e-11	0.000196252	0.000176663	0.000151074	0.000180843							down	down	down	down	-85.5006	-6.41786	85.5006	-54.9177	-5.7792	54.9177	-77.0777	-6.26824	77.0777	-60.0681	-5.90853	60.0681	1.00765e-09	5.84205e-11	0.000196252	0.000176663	0.000151074	0.000180843							down	down	down	down	-85.5006	-6.41786	85.5006	-54.9177	-5.7792
215705	7.39826e-08	1.16846e-08	0.000151075	0.000180843	0.000196252	0.000176663							up	up	up	up	3.33096	1.73594	3.33096	3.1823	1.67007	3.1823	3.53461	1.82155	3.53461	3.1705	1.66471	3.1705	7.39826e-08	1.16846e-08	0.000151075	0.000180843	0.000196252	0.000176663							up	up	up	up	3.33096	1.73594	3.33096	3.1823	1.67007
107733	8.55465e-06	3.16852e-06	0.000202467	0.000192696	0.000181352	0.000154312							down	down	down	down	-2.27432	-1.18544	2.27432	-2.30182	-1.20278	2.30182	-2.50976	-1.32755	2.50976	-2.70862	-1.43756	2.70862	8.55465e-06	3.16852e-06	0.000202467	0.000192696	0.000181352	0.000154312							down	down	down	down	-2.27432	-1.18544	2.27432	-2.30182	-1.20278
241274	1.64909e-10	5.45897e-12	0.000151074	0.000180843	0.000176663	0.000196252							up	up	up	up	2.52755	1.33774	2.52755	2.62398	1.39176	2.62398	2.66391	1.41354	2.66391	2.65753	1.41009	2.65753	1.64909e-10	5.45897e-12	0.000151074	0.000180843	0.000176663	0.000196252							up	up	up	up	2.52755	1.33774	2.52755	2.62398	1.39176
67122	1.13195e-07	1.96278e-08	0.000180861	0.000151074	0.000196252	0.000176683	0.0186246	0.0341155			0.00921464	0.0234998	down	down	down	down	-6.28742	-2.65247	6.28742	-7.08038	-2.82383	7.08038	-4.42086	-2.14433	4.42086	-3.99821	-1.99935	3.99821	1.13195e-07	1.96278e-08	0.000180861	0.000151074	0.000196252	0.000176683	0.0186246	0.0341155			0.00921464	0.0234998	down	down	down	down	-6.28742	-2.65247	6.28742	-7.08038	-2.82383
227613	5.56515e-09	4.97697e-10	0.000196252	0.000151074	0.000180843	0.000176663							down	down	down	down	-8.21551	-3.03835	8.21551	-9.39194	-3.23142	9.39194	-8.98964	-3.16826	8.98964	-7.77348	-2.95856	7.77348	5.56515e-09	4.97697e-10	0.000196252	0.000151074	0.000180843	0.000176663							down	down	down	down	-8.21551	-3.03835	8.21551	-9.39194	-3.23142
142681	1.13259e-07	1.96539e-08	0.000176664	0.000151076	0.000196253	0.000180843							down	down	down	down	-9.7342	-3.28306	9.7342	-9.7342	-3.28306	9.7342	-7.76641	-2.95725	7.76641	-9.7342	-3.28306	9.7342	1.13259e-07	1.96539e-08	0.000176664	0.000151076	0.000196253	0.000180843							down	down	down	down	-9.7342	-3.28306	9.7342	-9.7342	-3.28306
68846	6.97682e-06	2.51576e-06	0.000190755	0.000151502	0.000186581	0.000204237	0.0456971						down	down	down	down	-60.017	-5.9073	60.017	-180.983	-7.49971	180.983	-34.1479	-5.09372	34.1479	-68.3265	-6.09437	68.3265	6.97682e-06	2.51576e-06	0.000190755	0.000151502	0.000186581	0.000204237	0.0456971						down	down	down	down	-60.017	-5.9073	60.017	-180.983	-7.49971
97031	4.44606e-09	3.7806e-10	0.000180843	0.000151074	0.000176663	0.000196252							down	down	down	down	-4.35002	-2.12102	4.35002	-5.20862	-2.3809	5.20862	-4.51032	-2.17323	4.51032	-4.86112	-2.28129	4.86112	4.44606e-09	3.7806e-10	0.000180843	0.000151074	0.000176663	0.000196252							down	down	down	down	-4.35002	-2.12102	4.35002	-5.20862	-2.3809
14810	4.01744e-07	8.94996e-08	0.000176747	0.000151075	0.000181045	0.000196307	0.0180643			0.0153636	0.0380258		down	down	down	down	-79.9049	-6.32021	79.9049	-397.571	-8.63507	397.571	-71.9765	-6.16945	71.9765	-127.886	-6.99872	127.886	4.01744e-07	8.94996e-08	0.000176747	0.000151075	0.000181045	0.000196307	0.0180643			0.0153636	0.0380258		down	down	down	down	-79.9049	-6.32021	79.9049	-397.571	-8.63507
227620	2.79427e-07	5.78927e-08	0.000176665	0.000196267	0.00015108	0.000180851							up	up	up	up	2.03404	1.02435	2.03404	1.94254	0.957945	1.94254	1.91977	0.940934	1.91977	1.93344	0.951173	1.93344	2.79427e-07	5.78927e-08	0.000176665	0.000196267	0.00015108	0.000180851							up	up	up	up	2.03404	1.02435	2.03404	1.94254	0.957945
12496	1.4472e-08	1.6395e-09	0.000176663	0.000151074	0.000196252	0.000180843	0.0144582	0.00818141				0.0743598	down	down	down	down	-332.926	-8.37906	332.926	-332.979	-8.37929	332.979	-83.3142	-6.38049	83.3142	-157.548	-7.29965	157.548	1.4472e-08	1.6395e-09	0.000176663	0.000151074	0.000196252	0.000180843	0.0144582	0.00818141				0.0743598	down	down	down	down	-332.926	-8.37906	332.926	-332.979	-8.37929
18146	2.18905e-08	2.74578e-09	0.000180843	0.000151074	0.000196252	0.000176663							down	down	down	down	-78.9599	-6.30305	78.9599	-104.093	-6.70173	104.093	-69.1918	-6.11253	69.1918	-64.6982	-6.01565	64.6982	2.18905e-08	2.74578e-09	0.000180843	0.000151074	0.000196252	0.000176663							down	down	down	down	-78.9599	-6.30305	78.9599	-104.093	-6.70173
14347	2.01405e-05	8.44759e-06	0.000211238	0.000632846	0.000338506	0.000168294	0.0465903				0.0311818		up	up	up	up	4.65338	2.21828	4.65338	3.45161	1.78727	3.45161	7.15686	2.83933	7.15686	8.22332	3.03972	8.22332	2.01405e-05	8.44759e-06	0.000211238	0.000632846	0.000338506	0.000168294	0.0465903				0.0311818		up	up	up	up	4.65338	2.21828	4.65338	3.45161	1.78727
11305	6.71939e-11	1.53589e-12	0.000176663	0.000196252	0.000151074	0.000180843		0.00115662		0.00688556		0.00884508	down	down	down	down	-12.9336	-3.69305	12.9336	-9.43394	-3.23786	9.43394	-7.87993	-2.97818	7.87993	-9.10742	-3.18704	9.10742	6.71939e-11	1.53589e-12	0.000176663	0.000196252	0.000151074	0.000180843		0.00115662		0.00688556		0.00884508	down	down	down	down	-12.9336	-3.69305	12.9336	-9.43394	-3.23786
69454	1.67478e-06	4.77568e-07	0.000177262	0.000151526	0.000196474	0.000180939							down	down	down	down	-31.9023	-4.99559	31.9023	-31.9023	-4.99559	31.9023	-18.6794	-4.22338	18.6794	-31.9023	-4.99559	31.9023	1.67478e-06	4.77568e-07	0.000177262	0.000151526	0.000196474	0.000180939							down	down	down	down	-31.9023	-4.99559	31.9023	-31.9023	-4.99559
227622	1.21604e-07	2.13776e-08	0.000196254	0.000180844	0.000176663	0.000151075							down	down	down	down	-3.4642	-1.79252	3.4642	-3.64009	-1.86397	3.64009	-3.64725	-1.86681	3.64725	-3.98963	-1.99625	3.98963	1.21604e-07	2.13776e-08	0.000196254	0.000180844	0.000176663	0.000151075							down	down	down	down	-3.4642	-1.79252	3.4642	-3.64009	-1.86397
19215	9.74153e-08	1.63138e-08	0.000176668	0.000196252	0.000180849	0.000151075	0.043124		0.06296	0.0589841			down	down	down	down	-66.4062	-6.05325	66.4062	-152.318	-7.25094	152.318	-51.2553	-5.67963	51.2553	-157.47	-7.29894	157.47	9.74153e-08	1.63138e-08	0.000176668	0.000196252	0.000180849	0.000151075	0.043124		0.06296	0.0589841			down	down	down	down	-66.4062	-6.05325	66.4062	-152.318	-7.25094
51875	4.27593e-05	1.96101e-05	0.000230801	0.000184271	0.000219421	0.000346482							up	up	up	up	2.09935	1.06994	2.09935	2.14849	1.10332	2.14849	1.94762	0.961715	1.94762	1.70727	0.771689	1.70727	4.27593e-05	1.96101e-05	0.000230801	0.000184271	0.000219421	0.000346482							up	up	up	up	2.09935	1.06994	2.09935	2.14849	1.10332
14133	0.00362645	0.00244349	0.00921292	0.00325642	0.00293171	0.00429652							up	up	up	up	3.95282	1.98288	3.95282	3.63077	1.86027	3.63077	2.8126	1.4919	2.8126	2.7396	1.45396	2.7396	0.00362645	0.00244349	0.00921292	0.00325642	0.00293171	0.00429652							up	up	up	up	3.95282	1.98288	3.95282	3.63077	1.86027
227632	5.00347e-08	7.3845e-09	0.000176664	0.000180843	0.000151074	0.000196252		0.0529304	0.0761829				down	down	down	down	-238.881	-7.90015	238.881	-143.516	-7.16507	143.516	-73.0181	-6.19018	73.0181	-195.284	-7.60943	195.284	5.00347e-08	7.3845e-09	0.000176664	0.000180843	0.000151074	0.000196252		0.0529304	0.0761829				down	down	down	down	-238.881	-7.90015	238.881	-143.516	-7.16507
67991	1.61161e-10	5.24102e-12	0.000180843	0.000196252	0.000176663	0.000151074							down	down	down	down	-3.20768	-1.68153	3.20768	-3.39187	-1.76208	3.39187	-3.30582	-1.72501	3.30582	-3.56821	-1.8352	3.56821	1.61161e-10	5.24102e-12	0.000180843	0.000196252	0.000176663	0.000151074							down	down	down	down	-3.20768	-1.68153	3.20768	-3.39187	-1.76208
329366	1.74867e-07	3.32348e-08	0.000180848	0.000151076	0.000196253	0.000176664							down	down	down	down	-26.5182	-4.72891	26.5182	-26.5182	-4.72891	26.5182	-19.9745	-4.32009	19.9745	-18.9862	-4.24688	18.9862	1.74867e-07	3.32348e-08	0.000180848	0.000151076	0.000196253	0.000176664							down	down	down	down	-26.5182	-4.72891	26.5182	-26.5182	-4.72891
67839	1.44801e-05	5.81384e-06	0.000189694	0.000202313	0.000154298	0.000210884							down	down	down	down	-2.017	-1.01221	2.017	-1.91328	-0.936048	1.91328	-1.70879	-0.772977	1.70879	-1.72813	-0.789212	1.72813	1.44801e-05	5.81384e-06	0.000189694	0.000202313	0.000154298	0.000210884							down	down	down	down	-2.017	-1.01221	2.017	-1.91328	-0.936048
332579	2.26104e-10	8.83979e-12	0.000196252	0.000176663	0.000151074	0.000180843							up	up	up	up	5.90742	2.56253	5.90742	4.97104	2.31355	4.97104	5.87048	2.55348	5.87048	5.61704	2.48981	5.61704	2.26104e-10	8.83979e-12	0.000196252	0.000176663	0.000151074	0.000180843							up	up	up	up	5.90742	2.56253	5.90742	4.97104	2.31355
353156	5.223e-06	1.80992e-06	0.000200545	0.000185784	0.00018408	0.000151993							down	down	down	down	-6.92035	-2.79084	6.92035	-8.64685	-3.11217	8.64685	-9.91339	-3.30938	9.91339	-13.5396	-3.75912	13.5396	5.223e-06	1.80992e-06	0.000200545	0.000185784	0.00018408	0.000151993							down	down	down	down	-6.92035	-2.79084	6.92035	-8.64685	-3.11217
56279	4.30579e-07	9.68703e-08	0.000180917	0.000151076	0.000196261	0.000177963			0.0793085		0.0057097	0.0176939	down	down	down	down	-18.0564	-4.17443	18.0564	-23.0996	-4.5298	23.0996	-12.7384	-3.67111	12.7384	-7.5901	-2.92412	7.5901	4.30579e-07	9.68703e-08	0.000180917	0.000151076	0.000196261	0.000177963			0.0793085		0.0057097	0.0176939	down	down	down	down	-18.0564	-4.17443	18.0564	-23.0996	-4.5298
20933	1.79656e-07	3.42885e-08	0.000196254	0.000176667	0.000180849	0.000151077							up	up	up	up	2.43029	1.28113	2.43029	2.33927	1.22606	2.33927	2.59612	1.37636	2.59612	2.65276	1.4075	2.65276	1.79656e-07	3.42885e-08	0.000196254	0.000176667	0.000180849	0.000151077							up	up	up	up	2.43029	1.28113	2.43029	2.33927	1.22606
381356	8.06121e-08	1.30163e-08	0.000180844	0.000196254	0.00017667	0.000151074						0.0160674	down	down	down	down	-2.81462	-1.49294	2.81462	-3.31492	-1.72897	3.31492	-3.28249	-1.71479	3.28249	-4.1002	-2.03569	4.1002	8.06121e-08	1.30163e-08	0.000180844	0.000196254	0.00017667	0.000151074						0.0160674	down	down	down	down	-2.81462	-1.49294	2.81462	-3.31492	-1.72897
66139	7.8776e-06	2.88467e-06	0.000178007	0.000200647	0.000184187	0.000157966							up	up	up	up	5.91365	2.56405	5.91365	6.29047	2.65317	6.29047	5.73648	2.52017	5.73648	6.41026	2.68038	6.41026	7.8776e-06	2.88467e-06	0.000178007	0.000200647	0.000184187	0.000157966							up	up	up	up	5.91365	2.56405	5.91365	6.29047	2.65317
77794	0.000102453	5.1281e-05	0.000395363	0.000282571	0.000256806	0.000266444							up	up	up	up	2.25065	1.17034	2.25065	2.33039	1.22057	2.33039	1.93473	0.952132	1.93473	2.37616	1.24863	2.37616	0.000102453	5.1281e-05	0.000395363	0.000282571	0.000256806	0.000266444							up	up	up	up	2.25065	1.17034	2.25065	2.33039	1.22057
109349	1.87901e-05	7.78977e-06	0.000215755	0.000182296	0.000175933	0.000191742							down	down	down	down	-84.8837	-6.40742	84.8837	-57.0331	-5.83373	57.0331	-69.39	-6.11666	69.39	-65.5302	-6.03409	65.5302	1.87901e-05	7.78977e-06	0.000215755	0.000182296	0.000175933	0.000191742							down	down	down	down	-84.8837	-6.40742	84.8837	-57.0331	-5.83373
192166	1.60233e-05	6.51245e-06	0.000205079	0.000188377	0.000171981	0.000200553							down	down	down	down	-2.41127	-1.2698	2.41127	-2.30571	-1.20521	2.30571	-2.39228	-1.25838	2.39228	-2.02012	-1.01444	2.02012	1.60233e-05	6.51245e-06	0.000205079	0.000188377	0.000171981	0.000200553							down	down	down	down	-2.41127	-1.2698	2.41127	-2.30571	-1.20521
22325	8.17845e-10	4.48545e-11	0.000180843	0.000151074	0.000176663	0.000196252							up	up	up	up	3.42558	1.77635	3.42558	3.76566	1.9129	3.76566	3.62393	1.85756	3.62393	3.69404	1.8852	3.69404	8.17845e-10	4.48545e-11	0.000180843	0.000151074	0.000176663	0.000196252							up	up	up	up	3.42558	1.77635	3.42558	3.76566	1.9129
12831	0.041005	0.0327362	0.0324407										down	down	down	down	-4.0437	-2.01568	4.0437	-2.41219	-1.27035	2.41219	-7.66567	-2.93841	7.66567	-2.76915	-1.46944	2.76915
56177	3.32018e-10	1.44038e-11	0.000180843	0.000196252	0.000176663	0.000151074		0.00505679		0.0123368		0.00825243	down	down	down	down	-22.4041	-4.48569	22.4041	-42.4222	-5.40675	42.4222	-42.242	-5.40061	42.242	-46.7767	-5.54772	46.7767	3.32018e-10	1.44038e-11	0.000180843	0.000196252	0.000176663	0.000151074		0.00505679		0.0123368		0.00825243	down	down	down	down	-22.4041	-4.48569	22.4041	-42.4222	-5.40675
69327	3.69947e-06	1.20505e-06	0.000197806	0.000151861	0.000181583	0.000179843							down	down	down	down	-145.815	-7.188	145.815	-219.989	-7.78129	219.989	-149.381	-7.22285	149.381	-67.9882	-6.08721	67.9882	3.69947e-06	1.20505e-06	0.000197806	0.000151861	0.000181583	0.000179843							down	down	down	down	-145.815	-7.188	145.815	-219.989	-7.78129
227671	2.48695e-08	3.20717e-09	0.000151074	0.000180843	0.000176663	0.000196252		0.0386185					up	up	up	up	3.55062	1.82807	3.55062	3.96506	1.98734	3.96506	5.04565	2.33504	5.04565	4.53467	2.181	4.53467	2.48695e-08	3.20717e-09	0.000151074	0.000180843	0.000176663	0.000196252		0.0386185					up	up	up	up	3.55062	1.82807	3.55062	3.96506	1.98734
19730	2.69439e-08	3.52645e-09	0.000176663	0.000180843	0.000151074	0.000196252		0.0494143					down	down	down	down	-10.1257	-3.33995	10.1257	-7.12278	-2.83244	7.12278	-6.32325	-2.66067	6.32325	-8.75011	-3.1293	8.75011	2.69439e-08	3.52645e-09	0.000176663	0.000180843	0.000151074	0.000196252		0.0494143					down	down	down	down	-10.1257	-3.33995	10.1257	-7.12278	-2.83244
69987	0.00100006	0.000613594	0.0013434	0.00109079	0.0015325	0.00303276							down	down	down	down	-13.3652	-3.74041	13.3652	-30.8403	-4.94675	30.8403	-24.3844	-4.60789	24.3844	-14.5224	-3.8602	14.5224	0.00100006	0.000613594	0.0013434	0.00109079	0.0015325	0.00303276							down	down	down	down	-13.3652	-3.74041	13.3652	-30.8403	-4.94675
68870	7.12146e-05	3.43544e-05	0.000245533	0.000261102	0.000230072	0.000234108							down	down	down	down	-62.1863	-5.95853	62.1863	-54.4719	-5.76744	54.4719	-44.7009	-5.48223	44.7009	-31.9832	-4.99924	31.9832	7.12146e-05	3.43544e-05	0.000245533	0.000261102	0.000230072	0.000234108							down	down	down	down	-62.1863	-5.95853	62.1863	-54.4719	-5.76744
227674	5.7197e-09	5.16092e-10	0.000196252	0.000176663	0.000180843	0.000151074							up	up	up	up	2.6454	1.40349	2.6454	2.63254	1.39645	2.63254	2.81457	1.49291	2.81457	2.83376	1.50272	2.83376	5.7197e-09	5.16092e-10	0.000196252	0.000176663	0.000180843	0.000151074							up	up	up	up	2.6454	1.40349	2.6454	2.63254	1.39645
54422	5.69289e-06	1.99361e-06	0.00019823	0.000186855	0.00015316	0.000178699							down	down	down	down	-21.2466	-4.40916	21.2466	-13.6469	-3.7705	13.6469	-19.1536	-4.25954	19.1536	-13.4676	-3.75142	13.4676	5.69289e-06	1.99361e-06	0.00019823	0.000186855	0.00015316	0.000178699							down	down	down	down	-21.2466	-4.40916	21.2466	-13.6469	-3.7705
329375	9.50901e-06	3.58156e-06	0.000187238	0.000155992	0.000198885	0.00018233							down	down	down	down	-61.2788	-5.93731	61.2788	-61.2788	-5.93731	61.2788	-40.0444	-5.32353	40.0444	-31.0234	-4.95528	31.0234	9.50901e-06	3.58156e-06	0.000187238	0.000155992	0.000198885	0.00018233							down	down	down	down	-61.2788	-5.93731	61.2788	-61.2788	-5.93731
171171	0.000167597	8.83441e-05	0.0008654	0.000261929	0.000273652	0.000660716							down	down	down	down	-5.71581	-2.51496	5.71581	-5.89071	-2.55844	5.89071	-3.28249	-1.71479	3.28249	-3.99094	-1.99673	3.99094	0.000167597	8.83441e-05	0.0008654	0.000261929	0.000273652	0.000660716							down	down	down	down	-5.71581	-2.51496	5.71581	-5.89071	-2.55844
227683	0.000368591	0.000208416	0.000607665	0.000602443	0.000736236	0.000413554							down	down	down	down	-2.08789	-1.06204	2.08789	-2.07179	-1.05088	2.07179	-1.83341	-0.874526	1.83341	-2.05441	-1.03872	2.05441	0.000368591	0.000208416	0.000607665	0.000602443	0.000736236	0.000413554							down	down	down	down	-2.08789	-1.06204	2.08789	-2.07179	-1.05088
71820	2.42621e-07	4.9006e-08	0.000196258	0.000151079	0.000176671	0.000180848							down	down	down	down	-3.67315	-1.87702	3.67315	-4.53536	-2.18122	4.53536	-4.25739	-2.08997	4.25739	-4.1224	-2.04348	4.1224	2.42621e-07	4.9006e-08	0.000196258	0.000151079	0.000176671	0.000180848							down	down	down	down	-3.67315	-1.87702	3.67315	-4.53536	-2.18122
263803	0.00242462	0.00158749	0.0138325	0.00212634	0.00403774	0.00297816							down	down	down	down	-2.5746	-1.36435	2.5746	-3.19582	-1.67619	3.19582	-1.96544	-0.97485	1.96544	-2.88989	-1.53101	2.88989	0.00242462	0.00158749	0.0138325	0.00212634	0.00403774	0.00297816							down	down	down	down	-2.5746	-1.36435	2.5746	-3.19582	-1.67619
227693	1.20924e-08	1.31997e-09	0.000176663	0.000151074	0.000196252	0.000180843							down	down	down	down	-2.61376	-1.38612	2.61376	-2.74743	-1.45808	2.74743	-2.37192	-1.24606	2.37192	-2.43865	-1.28609	2.43865	1.20924e-08	1.31997e-09	0.000176663	0.000151074	0.000196252	0.000180843							down	down	down	down	-2.61376	-1.38612	2.61376	-2.74743	-1.45808
13804	0.00070023	0.000418103	0.000942437	0.000660169	0.00105227	0.00129402							down	down	down	down	-4.32647	-2.11319	4.32647	-3.4723	-1.79589	3.4723	-3.76488	-1.9126	3.76488	-3.91529	-1.96912	3.91529	0.00070023	0.000418103	0.000942437	0.000660169	0.00105227	0.00129402							down	down	down	down	-4.32647	-2.11319	4.32647	-3.4723	-1.79589
70266	1.93106e-05	8.0493e-06	0.000216949	0.000155327	0.000234364	0.000198717							down	down	down	down	-2.48636	-1.31404	2.48636	-3.28923	-1.71775	3.28923	-2.79691	-1.48384	2.79691	-2.42621	-1.2787	2.42621	1.93106e-05	8.0493e-06	0.000216949	0.000155327	0.000234364	0.000198717							down	down	down	down	-2.48636	-1.31404	2.48636	-3.28923	-1.71775
241296	9.24304e-07	2.38314e-07	0.00015117	0.000181202	0.000196298	0.000176855							down	down	down	down	-2.00012	-1.00009	2.00012	-1.82719	-0.869626	1.82719	-2.00223	-1.00161	2.00223	-1.78813	-0.838449	1.78813	9.24304e-07	2.38314e-07	0.00015117	0.000181202	0.000196298	0.000176855							down	down	down	down	-2.00012	-1.00009	2.00012	-1.82719	-0.869626
227696	1.7195e-09	1.16994e-10	0.000196252	0.000176663	0.000151074	0.000180843							up	up	up	up	4.62561	2.20964	4.62561	3.96441	1.98711	3.96441	4.28151	2.09812	4.28151	3.98855	1.99586	3.98855	1.7195e-09	1.16994e-10	0.000196252	0.000176663	0.000151074	0.000180843							up	up	up	up	4.62561	2.20964	4.62561	3.96441	1.98711
108958	8.23578e-06	3.03395e-06	0.000184576	0.000199462	0.000153395	0.000217531						0.0751611	down	down	down	down	-2.09112	-1.06428	2.09112	-2.00673	-1.00484	2.00673	-1.92577	-0.945434	1.92577	-1.65275	-0.724865	1.65275	8.23578e-06	3.03395e-06	0.000184576	0.000199462	0.000153395	0.000217531						0.0751611	down	down	down	down	-2.09112	-1.06428	2.09112	-2.00673	-1.00484
72500	0.000353934	0.000199492	0.000561944	0.000653313	0.00412229	0.000666644							down	down	down	down	-5.32925	-2.41393	5.32925	-13.752	-3.78157	13.752	-12.1389	-3.60156	12.1389	-15.1258	-3.91894	15.1258	0.000353934	0.000199492	0.000561944	0.000653313	0.00412229	0.000666644							down	down	down	down	-5.32925	-2.41393	5.32925	-13.752	-3.78157
78617																													0.000582001	0.00034239		0.00122347	0.000869547	0.00378647	0.0131688	0.00743838	0.0297842				down	down	down	down	-5.84214	-2.5465	5.84214	-5.84214	-2.5465
20204	1.93148e-07	3.73808e-08	0.000151078	0.000196254	0.000180845	0.000176688							down	down	down	down	-43.0847	-5.42911	43.0847	-49.1944	-5.62042	49.1944	-49.1944	-5.62042	49.1944	-23.7601	-4.57047	23.7601	1.93148e-07	3.73808e-08	0.000151078	0.000196254	0.000180845	0.000176688							down	down	down	down	-43.0847	-5.42911	43.0847	-49.1944	-5.62042
64292	2.73325e-05	1.18922e-05	0.000194964	0.000176315	0.000217732	0.000238544							down	down	down	down	-56.7988	-5.82779	56.7988	-70.4565	-6.13866	70.4565	-51.3364	-5.68191	51.3364	-24.3212	-4.60414	24.3212	2.73325e-05	1.18922e-05	0.000194964	0.000176315	0.000217732	0.000238544							down	down	down	down	-56.7988	-5.82779	56.7988	-70.4565	-6.13866
14269	1.30621e-06	3.57584e-07	0.000176844	0.000196541	0.000151182	0.000180973							down	down	down	down	-2.34187	-1.22766	2.34187	-2.19139	-1.13185	2.19139	-2.05122	-1.03648	2.05122	-2.18789	-1.12954	2.18789	1.30621e-06	3.57584e-07	0.000176844	0.000196541	0.000151182	0.000180973							down	down	down	down	-2.34187	-1.22766	2.34187	-2.19139	-1.13185
14299	1.86564e-07	3.58557e-08	0.000196256	0.000151078	0.000176663	0.000180846							down	down	down	down	-3.52154	-1.8162	3.52154	-3.82768	-1.93647	3.82768	-3.6671	-1.87464	3.6671	-3.58165	-1.84062	3.58165	1.86564e-07	3.58557e-08	0.000196256	0.000151078	0.000176663	0.000180846							down	down	down	down	-3.52154	-1.8162	3.52154	-3.82768	-1.93647
11898	0.00102547	0.000630138	0.00100953	0.0797526	0.00680023	0.0532967	0.0194869		0.0414118				down	down	down	down	-4.97759	-2.31545	4.97759	-2.14488	-1.1009	2.14488	-8.5107	-3.08928	8.5107	-2.83837	-1.50506	2.83837	0.00102547	0.000630138	0.00100953	0.0797526	0.00680023	0.0532967	0.0194869		0.0414118				down	down	down	down	-4.97759	-2.31545	4.97759	-2.14488	-1.1009
98970	7.66437e-06	2.79842e-06	0.000185735	0.00015461	0.000198122	0.000180614							down	down	down	down	-23.6503	-4.56379	23.6503	-23.6503	-4.56379	23.6503	-16.9497	-4.08319	16.9497	-14.2175	-3.82959	14.2175	7.66437e-06	2.79842e-06	0.000185735	0.00015461	0.000198122	0.000180614							down	down	down	down	-23.6503	-4.56379	23.6503	-23.6503	-4.56379
23928	5.22735e-07	1.21818e-07	0.000181417	0.000151075	0.000184972	0.000196503	0.00475441	0.0857336		0.000458145	0.00810451	0.0503772	down	down	down	down	-18.643	-4.22056	18.643	-241.418	-7.91539	241.418	-42.7482	-5.41779	42.7482	-60.2555	-5.91302	60.2555	5.22735e-07	1.21818e-07	0.000181417	0.000151075	0.000184972	0.000196503	0.00475441	0.0857336		0.000458145	0.00810451	0.0503772	down	down	down	down	-18.643	-4.22056	18.643	-241.418	-7.91539
108897	2.64696e-05	1.14691e-05	0.00021587	0.000156512	0.000243356	0.00024275							down	down	down	down	-53.3384	-5.7371	53.3384	-328.182	-8.35835	328.182	-100.354	-6.64895	100.354	-118.775	-6.89208	118.775	2.64696e-05	1.14691e-05	0.00021587	0.000156512	0.000243356	0.00024275							down	down	down	down	-53.3384	-5.7371	53.3384	-328.182	-8.35835
241303	3.83621e-09	3.14699e-10	0.000176663	0.000180843	0.000151074	0.000196252							up	up	up	up	3.96	1.9855	3.96	3.89375	1.96116	3.89375	3.62859	1.85941	3.62859	3.95129	1.98232	3.95129	3.83621e-09	3.14699e-10	0.000176663	0.000180843	0.000151074	0.000196252							up	up	up	up	3.96	1.9855	3.96	3.89375	1.96116
227721	0.000400192	0.000227645	0.000760781	0.00065773	0.000460772	0.000930861							down	down	down	down	-2.05235	-1.03728	2.05235	-2.13708	-1.09564	2.13708	-2.29599	-1.19911	2.29599	-2.17428	-1.12054	2.17428	0.000400192	0.000227645	0.000760781	0.00065773	0.000460772	0.000930861							down	down	down	down	-2.05235	-1.03728	2.05235	-2.13708	-1.09564
227723	2.13921e-07	4.2097e-08	0.000181467	0.000197267	0.000151074	0.000178524		0.000298328		0.000229429		0.000224239	down	down	down	down	-2.34096	-1.2271	2.34096	-1.6696	-0.739501	1.6696	-1.65338	-0.725422	1.65338	-1.54827	-0.630653	1.54827	2.13921e-07	4.2097e-08	0.000181467	0.000197267	0.000151074	0.000178524		0.000298328		0.000229429		0.000224239	down	down	down	down	-2.34096	-1.2271	2.34096	-1.6696	-0.739501
13429	2.21396e-07	4.39075e-08	0.000176668	0.000196254	0.000180858	0.000151077							down	down	down	down	-49.1177	-5.61817	49.1177	-79.3864	-6.31082	79.3864	-45.8386	-5.51849	45.8386	-83.9825	-6.39202	83.9825	2.21396e-07	4.39075e-08	0.000176668	0.000196254	0.000180858	0.000151077							down	down	down	down	-49.1177	-5.61817	49.1177	-79.3864	-6.31082
73737	7.48939e-07	1.86112e-07	0.000181143	0.000196304	0.000176816	0.000151097							down	down	down	down	-6.46521	-2.6927	6.46521	-8.91296	-3.15591	8.91296	-6.89571	-2.7857	6.89571	-10.3975	-3.37817	10.3975	7.48939e-07	1.86112e-07	0.000181143	0.000196304	0.000176816	0.000151097							down	down	down	down	-6.46521	-2.6927	6.46521	-8.91296	-3.15591
98952	2.64718e-10	1.08138e-11	0.000180843	0.000196252	0.000151074	0.000176663							down	down	down	down	-4.03415	-2.01226	4.03415	-3.73493	-1.90108	3.73493	-3.62882	-1.8595	3.62882	-3.60062	-1.84825	3.60062	2.64718e-10	1.08138e-11	0.000180843	0.000196252	0.000151074	0.000176663							down	down	down	down	-4.03415	-2.01226	4.03415	-3.73493	-1.90108
20448	1.93221e-09	1.35587e-10	0.000196252	0.000180843	0.000176663	0.000151074							up	up	up	up	2.97592	1.57334	2.97592	3.34654	1.74267	3.34654	3.38817	1.7605	3.38817	3.48359	1.80057	3.48359	1.93221e-09	1.35587e-10	0.000196252	0.000180843	0.000176663	0.000151074							up	up	up	up	2.97592	1.57334	2.97592	3.34654	1.74267
50935	3.61989e-06	1.1743e-06	0.000182622	0.000179832	0.000197884	0.000151698							down	down	down	down	-2.04079	-1.02913	2.04079	-1.82763	-0.869977	1.82763	-1.96547	-0.974875	1.96547	-2.18163	-1.12541	2.18163	3.61989e-06	1.1743e-06	0.000182622	0.000179832	0.000197884	0.000151698							down	down	down	down	-2.04079	-1.02913	2.04079	-1.82763	-0.869977
338348	3.59299e-05	1.61116e-05	0.000197861	0.00019937	0.00022066	0.000239111							down	down	down	down	-34.5061	-5.10878	34.5061	-34.5061	-5.10878	34.5061	-31.1068	-4.95916	31.1068	-16.8088	-4.07115	16.8088	3.59299e-05	1.61116e-05	0.000197861	0.00019937	0.00022066	0.000239111							down	down	down	down	-34.5061	-5.10878	34.5061	-34.5061	-5.10878
329384	0.0224474	0.0171624	0.036008	0.0253271	0.0116792	0.0253576							down	down	down	down	-2.65565	-1.40906	2.65565	-2.72375	-1.44559	2.72375	-2.82147	-1.49645	2.82147	-3.22942	-1.69127	3.22942	0.0224474	0.0171624	0.036008	0.0253271	0.0116792	0.0253576							down	down	down	down	-2.65565	-1.40906	2.65565	-2.72375	-1.44559
227736	4.90342e-05	2.28571e-05	0.000232917	0.000192415	0.000261995	0.000295303							down	down	down	down	-22.1694	-4.4705	22.1694	-57.9562	-5.85689	57.9562	-48.4511	-5.59846	48.4511	-28.232	-4.81926	28.232	4.90342e-05	2.28571e-05	0.000232917	0.000192415	0.000261995	0.000295303							down	down	down	down	-22.1694	-4.4705	22.1694	-57.9562	-5.85689
20910	4.5673e-08	6.59255e-09	0.000196252	0.000180843	0.000151074	0.000176663							down	down	down	down	-3.82513	-1.93551	3.82513	-3.45268	-1.78772	3.45268	-3.6568	-1.87058	3.6568	-3.39763	-1.76453	3.39763	4.5673e-08	6.59255e-09	0.000196252	0.000180843	0.000151074	0.000176663							down	down	down	down	-3.82513	-1.93551	3.82513	-3.45268	-1.78772
227737	4.87948e-06	1.67332e-06	0.000182793	0.000152943	0.000197279	0.000179079							down	down	down	down	-2.95038	-1.5609	2.95038	-2.96147	-1.56631	2.96147	-2.6986	-1.43221	2.6986	-2.47814	-1.30926	2.47814	4.87948e-06	1.67332e-06	0.000182793	0.000152943	0.000197279	0.000179079							down	down	down	down	-2.95038	-1.5609	2.95038	-2.96147	-1.56631
269261	3.47842e-07	7.53124e-08	0.000180897	0.000196254	0.000151077	0.000178224			0.0520986		0.00476472	0.00577411	up	up	up	up	2.11284	1.07918	2.11284	2.08441	1.05964	2.08441	1.86011	0.895392	1.86011	1.6179	0.694125	1.6179	3.47842e-07	7.53124e-08	0.000180897	0.000196254	0.000151077	0.000178224			0.0520986		0.00476472	0.00577411	up	up	up	up	2.11284	1.07918	2.11284	2.08441	1.05964
99326	4.53565e-09	3.8719e-10	0.000180843	0.000151074	0.000176663	0.000196252							up	up	up	up	2.23463	1.16003	2.23463	2.40726	1.26739	2.40726	2.33597	1.22402	2.33597	2.33842	1.22553	2.33842	4.53565e-09	3.8719e-10	0.000180843	0.000151074	0.000176663	0.000196252							up	up	up	up	2.23463	1.16003	2.23463	2.40726	1.26739
26360	5.01127e-05	2.34233e-05	0.000238731	0.000176881	0.000275089	0.00024772							down	down	down	down	-38.5384	-5.26822	38.5384	-70.1453	-6.13227	70.1453	-35.3327	-5.14293	35.3327	-23.4504	-4.55154	23.4504	5.01127e-05	2.34233e-05	0.000238731	0.000176881	0.000275089	0.00024772							down	down	down	down	-38.5384	-5.26822	38.5384	-70.1453	-6.13227
241311	1.58651e-08	1.84848e-09	0.000151074	0.000196252	0.000176663	0.000180843							up	up	up	up	2.6401	1.40059	2.6401	3.1558	1.658	3.1558	3.15976	1.65982	3.15976	3.10948	1.63667	3.10948	1.58651e-08	1.84848e-09	0.000151074	0.000196252	0.000176663	0.000180843							up	up	up	up	2.6401	1.40059	2.6401	3.1558	1.658
100504399	4.91756e-05	2.29296e-05	0.000203415	0.000223136	0.000364918	0.000319441							down	down	down	down	-10.9852	-3.45749	10.9852	-27.6727	-4.79039	27.6727	-27.6727	-4.79039	27.6727	-15.5043	-3.9546	15.5043	4.91756e-05	2.29296e-05	0.000203415	0.000223136	0.000364918	0.000319441							down	down	down	down	-10.9852	-3.45749	10.9852	-27.6727	-4.79039
18516	3.73002e-05	1.67983e-05	0.000226751	0.000247999	0.000199586	0.000206993							down	down	down	down	-2.05904	-1.04197	2.05904	-1.76612	-0.820582	1.76612	-2.03499	-1.02502	2.03499	-1.97142	-0.979233	1.97142	3.73002e-05	1.67983e-05	0.000226751	0.000247999	0.000199586	0.000206993							down	down	down	down	-2.05904	-1.04197	2.05904	-1.76612	-0.820582
77996	0.00043983	0.000252479	0.000790182	0.000429816	0.000748923	0.00113023							down	down	down	down	-25.7103	-4.68427	25.7103	-23.7811	-4.57174	23.7811	-36.6558	-5.19597	36.6558	-27.0249	-4.75622	27.0249	0.00043983	0.000252479	0.000790182	0.000429816	0.000748923	0.00113023							down	down	down	down	-25.7103	-4.68427	25.7103	-23.7811	-4.57174
22029	0.000208012	0.000111865	0.000348788	0.000528495	0.00215854	0.000441776		0.0967198					down	down	down	down	-8.62264	-3.10813	8.62264	-26.4278	-4.72398	26.4278	-23.7515	-4.56995	23.7515	-26.2733	-4.71552	26.2733	0.000208012	0.000111865	0.000348788	0.000528495	0.00215854	0.000441776		0.0967198					down	down	down	down	-8.62264	-3.10813	8.62264	-26.4278	-4.72398
15139	0.0291136	0.0226666	0.04426						0.0623284				down	down	down	up	-5.46068	-2.44908	5.46068	-3.35118	-1.74467	3.35118	-12.2473	-3.61439	12.2473	1.01735	0.0248125	1.01735
26920	3.75066e-06	1.22472e-06	0.000152408	0.000183256	0.000178215	0.00019773							up	up	up	up	2.13277	1.09273	2.13277	2.21262	1.14576	2.21262	2.45241	1.2942	2.45241	2.36168	1.23981	2.36168	3.75066e-06	1.22472e-06	0.000152408	0.000183256	0.000178215	0.00019773							up	up	up	up	2.13277	1.09273	2.13277	2.21262	1.14576
227753	2.03428e-06	5.99332e-07	0.000151281	0.00017773	0.000196953	0.000183027							down	down	down	down	-9.3396	-3.22336	9.3396	-6.92244	-2.79128	6.92244	-11.7295	-3.55207	11.7295	-7.3425	-2.87627	7.3425	2.03428e-06	5.99332e-07	0.000151281	0.00017773	0.000196953	0.000183027							down	down	down	down	-9.3396	-3.22336	9.3396	-6.92244	-2.79128
13830	5.31289e-07	1.24166e-07	0.000196279	0.000176711	0.000180884	0.000151123							down	down	down	down	-2.7003	-1.43312	2.7003	-2.51213	-1.32891	2.51213	-2.85244	-1.5122	2.85244	-2.87716	-1.52465	2.87716	5.31289e-07	1.24166e-07	0.000196279	0.000176711	0.000180884	0.000151123							down	down	down	down	-2.7003	-1.43312	2.7003	-2.51213	-1.32891
14594	6.98821e-10	3.63708e-11	0.000180843	0.000176663	0.000196252	0.000151074							up	up	up	up	3.93308	1.97566	3.93308	3.75158	1.9075	3.75158	3.82857	1.93681	3.82857	3.94533	1.98015	3.94533	6.98821e-10	3.63708e-11	0.000180843	0.000176663	0.000196252	0.000151074							up	up	up	up	3.93308	1.97566	3.93308	3.75158	1.9075
69601	1.48272e-08	1.6916e-09	0.000180843	0.000151074	0.000196252	0.000176663							down	down	down	down	-25.4999	-4.67242	25.4999	-26.8175	-4.7451	26.8175	-21.2787	-4.41134	21.2787	-20.2006	-4.33633	20.2006	1.48272e-08	1.6916e-09	0.000180843	0.000151074	0.000196252	0.000176663							down	down	down	down	-25.4999	-4.67242	25.4999	-26.8175	-4.7451
74410	0.000221606	0.000119841	0.000588906	0.000664296	0.000657579	0.000334339							down	down	down	down	-16.311	-4.02778	16.311	-22.605	-4.49857	22.605	-30.1961	-4.91629	30.1961	-45.6757	-5.51335	45.6757	0.000221606	0.000119841	0.000588906	0.000664296	0.000657579	0.000334339							down	down	down	down	-16.311	-4.02778	16.311	-22.605	-4.49857
75495	4.27238e-06	1.42868e-06	0.000197613	0.000182546	0.00015271	0.00017827							down	down	down	down	-50.2569	-5.65125	50.2569	-36.0405	-5.17155	36.0405	-45.306	-5.50163	45.306	-28.1577	-4.81546	28.1577	4.27238e-06	1.42868e-06	0.000197613	0.000182546	0.00015271	0.00017827							down	down	down	down	-50.2569	-5.65125	50.2569	-36.0405	-5.17155
16874	4.09563e-07	9.15962e-08	0.000180858	0.000151083	0.000176818	0.000196274				0.0976063			down	down	down	down	-13.0628	-3.70739	13.0628	-28.4234	-4.82901	28.4234	-21.4096	-4.42019	21.4096	-22.802	-4.51109	22.802	4.09563e-07	9.15962e-08	0.000180858	0.000151083	0.000176818	0.000196274				0.0976063			down	down	down	down	-13.0628	-3.70739	13.0628	-28.4234	-4.82901
19224	3.63919e-11	6.59642e-13	0.000196252	0.000180843	0.000176663	0.000151074							up	up	up	up	4.79762	2.26232	4.79762	4.92294	2.29952	4.92294	5.36954	2.4248	5.36954	5.54099	2.47014	5.54099	3.63919e-11	6.59642e-13	0.000196252	0.000180843	0.000176663	0.000151074							up	up	up	up	4.79762	2.26232	4.79762	4.92294	2.29952
20744	7.38793e-08	1.16617e-08	0.000151075	0.000196252	0.000176663	0.000180843							down	down	down	down	-3.82839	-1.93674	3.82839	-4.18796	-2.06625	4.18796	-4.22687	-2.07959	4.22687	-4.11547	-2.04106	4.11547	7.38793e-08	1.16617e-08	0.000151075	0.000196252	0.000176663	0.000180843							down	down	down	down	-3.82839	-1.93674	3.82839	-4.18796	-2.06625
241324	1.60458e-05	6.52481e-06	0.000180768	0.000158542	0.000192911	0.000218687							down	down	down	down	-93.3218	-6.54414	93.3218	-172.748	-7.43252	172.748	-91.7365	-6.51942	91.7365	-97.9693	-6.61426	97.9693	1.60458e-05	6.52481e-06	0.000180768	0.000158542	0.000192911	0.000218687							down	down	down	down	-93.3218	-6.54414	93.3218	-172.748	-7.43252
16870	4.59674e-08	6.64423e-09	0.000176664	0.000151074	0.000180843	0.000196252	0.00609352			0.0333683	0.0191099		down	down	down	down	-202.581	-7.66235	202.581	-734.069	-9.51977	734.069	-117.521	-6.87677	117.521	-220.155	-7.78238	220.155	4.59674e-08	6.64423e-09	0.000176664	0.000151074	0.000180843	0.000196252	0.00609352			0.0333683	0.0191099		down	down	down	down	-202.581	-7.66235	202.581	-734.069	-9.51977
59126	4.92946e-10	2.34549e-11	0.000196252	0.000180843	0.000176663	0.000151074							up	up	up	up	3.14667	1.65382	3.14667	3.32768	1.73451	3.32768	3.4655	1.79306	3.4655	3.53604	1.82214	3.53604	4.92946e-10	2.34549e-11	0.000196252	0.000180843	0.000176663	0.000151074							up	up	up	up	3.14667	1.65382	3.14667	3.32768	1.73451
241327	2.06282e-05	8.67961e-06	0.00028139	0.000159455	0.000202614	0.00020224		0.0816156					down	down	down	down	-30.8746	-4.94835	30.8746	-33.2364	-5.05469	33.2364	-10.7009	-3.41966	10.7009	-19.6579	-4.29704	19.6579	2.06282e-05	8.67961e-06	0.00028139	0.000159455	0.000202614	0.00020224		0.0816156					down	down	down	down	-30.8746	-4.94835	30.8746	-33.2364	-5.05469
76646	0.000297799	0.000165649	0.000558136	0.000528238	0.000481186	0.000620712							down	down	down	down	-10.3437	-3.37068	10.3437	-12.8922	-3.68843	12.8922	-11.6222	-3.53881	11.6222	-7.4684	-2.9008	7.4684	0.000297799	0.000165649	0.000558136	0.000528238	0.000481186	0.000620712							down	down	down	down	-10.3437	-3.37068	10.3437	-12.8922	-3.68843
94217	1.28347e-05	5.04459e-06	0.000181981	0.000156071	0.000203016	0.000192835							down	down	down	down	-169.815	-7.40782	169.815	-231.389	-7.85417	231.389	-96.4635	-6.59191	96.4635	-107.133	-6.74326	107.133	1.28347e-05	5.04459e-06	0.000181981	0.000156071	0.000203016	0.000192835							down	down	down	down	-169.815	-7.40782	169.815	-231.389	-7.85417
70789	0.00312277	0.00208268	0.00717702	0.0052743	0.00375691	0.0028751							up	up	up	up	4.61407	2.20604	4.61407	4.84924	2.27776	4.84924	3.35737	1.74733	3.35737	6.01938	2.58962	6.01938	0.00312277	0.00208268	0.00717702	0.0052743	0.00375691	0.0028751							up	up	up	up	4.61407	2.20604	4.61407	4.84924	2.27776
76117	0.00059525	0.000351097	0.000837666	0.0011334	0.000749773	0.00106938							up	up	up	up	2.79527	1.48299	2.79527	2.97687	1.5738	2.97687	2.96305	1.56708	2.96305	2.39072	1.25745	2.39072	0.00059525	0.000351097	0.000837666	0.0011334	0.000749773	0.00106938							up	up	up	up	2.79527	1.48299	2.79527	2.97687	1.5738
433424	1.17864e-09	7.29682e-11	0.000176663	0.000196252	0.000151074	0.000180843							up	up	up	up	4.5714	2.19264	4.5714	4.48614	2.16547	4.48614	4.33276	2.11529	4.33276	4.37298	2.12862	4.37298	1.17864e-09	7.29682e-11	0.000176663	0.000196252	0.000151074	0.000180843							up	up	up	up	4.5714	2.19264	4.5714	4.48614	2.16547
16574	8.13937e-08	1.31588e-08	0.000176666	0.000151074	0.000196252	0.000180844	0.0478111	0.0598996					down	down	down	down	-223.177	-7.80205	223.177	-266.51	-8.05805	266.51	-75.3226	-6.23501	75.3226	-119.243	-6.89776	119.243	8.13937e-08	1.31588e-08	0.000176666	0.000151074	0.000196252	0.000180844	0.0478111	0.0598996					down	down	down	down	-223.177	-7.80205	223.177	-266.51	-8.05805
71897	4.12594e-08	5.82625e-09	0.000180843	0.000151074	0.000196252	0.000176663							down	down	down	down	-47.8819	-5.58141	47.8819	-47.8819	-5.58141	47.8819	-37.5573	-5.23102	37.5573	-35.7003	-5.15787	35.7003	4.12594e-08	5.82625e-09	0.000180843	0.000151074	0.000196252	0.000176663							down	down	down	down	-47.8819	-5.58141	47.8819	-47.8819	-5.58141
320343	0.000433738	0.000248577	0.000823618	0.000615336	0.000743072	0.000555819							down	down	down	down	-3.46752	-1.79391	3.46752	-4.14226	-2.05042	4.14226	-3.72605	-1.89765	3.72605	-3.19338	-1.67508	3.19338	0.000433738	0.000248577	0.000823618	0.000615336	0.000743072	0.000555819							down	down	down	down	-3.46752	-1.79391	3.46752	-4.14226	-2.05042
74194	0.000149323	7.78957e-05	0.000546794	0.000529531	0.000480833	0.000233793							down	down	down	down	-18.2278	-4.18806	18.2278	-30.7991	-4.94482	30.7991	-23.8937	-4.57856	23.8937	-57.923	-5.85607	57.923	0.000149323	7.78957e-05	0.000546794	0.000529531	0.000480833	0.000233793							down	down	down	down	-18.2278	-4.18806	18.2278	-30.7991	-4.94482
21930	3.61557e-07	7.89392e-08	0.000176891	0.000151085	0.000196257	0.000180848	0.0816911	0.0505192	0.0405089				down	down	down	down	-228.19	-7.83409	228.19	-230.741	-7.85013	230.741	-61.4669	-5.94174	61.4669	-191.009	-7.5775	191.009	3.61557e-07	7.89392e-08	0.000176891	0.000151085	0.000196257	0.000180848	0.0816911	0.0505192	0.0405089				down	down	down	down	-228.19	-7.83409	228.19	-230.741	-7.85013
12298	3.37814e-08	4.6217e-09	0.000176663	0.000151074	0.000196252	0.000180843	0.052224	0.0586281			0.0995209	0.0805488	down	down	down	down	-116.067	-6.85881	116.067	-131.188	-7.03549	131.188	-48.0591	-5.58674	48.0591	-60.2131	-5.91201	60.2131	3.37814e-08	4.6217e-09	0.000176663	0.000151074	0.000196252	0.000180843	0.052224	0.0586281			0.0995209	0.0805488	down	down	down	down	-116.067	-6.85881	116.067	-131.188	-7.03549
71409	3.09357e-07	6.53307e-08	0.000196269	0.00017667	0.000180862	0.000151081							down	down	down	down	-2.23489	-1.16021	2.23489	-2.19011	-1.131	2.19011	-2.31026	-1.20806	2.31026	-2.45043	-1.29303	2.45043	3.09357e-07	6.53307e-08	0.000196269	0.00017667	0.000180862	0.000151081							down	down	down	down	-2.23489	-1.16021	2.23489	-2.19011	-1.131
67874	5.8024e-06	2.03892e-06	0.000182695	0.000198929	0.000152461	0.000182222							down	down	down	down	-98.7108	-6.62514	98.7108	-70.608	-6.14176	70.608	-34.482	-5.10777	34.482	-67.8567	-6.08442	67.8567	5.8024e-06	2.03892e-06	0.000182695	0.000198929	0.000152461	0.000182222							down	down	down	down	-98.7108	-6.62514	98.7108	-70.608	-6.14176
271786	1.18524e-07	2.06861e-08	0.000151074	0.000180869	0.000196262	0.00017667	0.0243429	0.0422257	0.0357138				down	down	down	down	-26.8653	-4.74767	26.8653	-21.1556	-4.40297	21.1556	-54.0344	-5.75581	54.0344	-20.5783	-4.36305	20.5783	1.18524e-07	2.06861e-08	0.000151074	0.000180869	0.000196262	0.00017667	0.0243429	0.0422257	0.0357138				down	down	down	down	-26.8653	-4.74767	26.8653	-21.1556	-4.40297
16519	6.53163e-12	4.52679e-14	0.000176663	0.000151074	0.000196252	0.000180843							down	down	down	down	-88.326	-6.46477	88.326	-88.326	-6.46477	88.326	-69.435	-6.11759	69.435	-88.326	-6.46477	88.326	6.53163e-12	4.52679e-14	0.000176663	0.000151074	0.000196252	0.000180843							down	down	down	down	-88.326	-6.46477	88.326	-88.326	-6.46477
18227	0.0185591	0.0140004	0.0232564	0.0240762	0.0172335	0.0160979							down	down	down	down	-5.60366	-2.48637	5.60366	-4.06452	-2.02309	4.06452	-4.70202	-2.23328	4.70202	-3.58866	-1.84344	3.58866	0.0185591	0.0140004	0.0232564	0.0240762	0.0172335	0.0160979							down	down	down	down	-5.60366	-2.48637	5.60366	-4.06452	-2.02309
14571	1.49196e-08	1.70768e-09	0.000180843	0.000151074	0.000196252	0.000176663							down	down	down	down	-15.4313	-3.94779	15.4313	-16.3353	-4.02992	16.3353	-12.9021	-3.68954	12.9021	-12.0407	-3.58985	12.0407	1.49196e-08	1.70768e-09	0.000180843	0.000151074	0.000196252	0.000176663							down	down	down	down	-15.4313	-3.94779	15.4313	-16.3353	-4.02992
77767	2.02089e-08	2.49682e-09	0.000176713	0.000151074	0.000180843	0.000196252	0.000414567	0.000536494	0.00112252				down	down	down	down	-559.646	-9.12837	559.646	-965.542	-9.9152	965.542	-63.726	-5.99381	63.726	-568.532	-9.1511	568.532	2.02089e-08	2.49682e-09	0.000176713	0.000151074	0.000180843	0.000196252	0.000414567	0.000536494	0.00112252				down	down	down	down	-559.646	-9.12837	559.646	-965.542	-9.9152
227929																													2.62377e-05	1.13546e-05		0.00850195	0.000155529		0.0246868	0.000196802		0.000979781	0.0126839	0.000202996	up	up	up	up	3.87477	1.95411	3.87477	1.90759	0.93175
269275	0.000795977	0.000479782	0.000918129	0.000989752	0.00165696	0.00282221							down	down	down	down	-20.3973	-4.35031	20.3973	-17.6766	-4.14377	17.6766	-38.4508	-5.26494	38.4508	-20.7017	-4.37168	20.7017	0.000795977	0.000479782	0.000918129	0.000989752	0.00165696	0.00282221							down	down	down	down	-20.3973	-4.35031	20.3973	-17.6766	-4.14377
76654	0.0229069	0.0175412	0.0257826		0.033192								down	down	down	down	-8.13359	-3.02389	8.13359	-3.80873	-1.92931	3.80873	-10.2743	-3.36097	10.2743	-2.78823	-1.47935	2.78823
227933	0.000119043	6.0545e-05	0.000451742	0.000330993	0.000232797	0.000282718							down	down	down	down	-30.8708	-4.94817	30.8708	-32.0362	-5.00163	32.0362	-33.9469	-5.08521	33.9469	-49.3115	-5.62385	49.3115	0.000119043	6.0545e-05	0.000451742	0.000330993	0.000232797	0.000282718							down	down	down	down	-30.8708	-4.94817	30.8708	-32.0362	-5.00163
227937	8.18573e-09	8.05154e-10	0.000151074	0.000180843	0.000176663	0.000196252							down	down	down	down	-7.09666	-2.82714	7.09666	-7.44502	-2.89628	7.44502	-7.81198	-2.96569	7.81198	-7.71686	-2.94801	7.71686	8.18573e-09	8.05154e-10	0.000151074	0.000180843	0.000176663	0.000196252							down	down	down	down	-7.09666	-2.82714	7.09666	-7.44502	-2.89628
66860	4.60279e-07	1.04757e-07	0.000180868	0.000151104	0.000196271	0.000176672							down	down	down	down	-13.6793	-3.77392	13.6793	-14.1992	-3.82774	14.1992	-12.1221	-3.59957	12.1221	-11.4008	-3.51106	11.4008	4.60279e-07	1.04757e-07	0.000180868	0.000151104	0.000196271	0.000176672							down	down	down	down	-13.6793	-3.77392	13.6793	-14.1992	-3.82774
17076	0.00022235	0.000120317	0.00062556	0.000254767	0.00180248	0.000613528				0.0897856			down	down	down	down	-10.2121	-3.3522	10.2121	-47.8621	-5.58081	47.8621	-20.5906	-4.36392	20.5906	-25.9696	-4.69875	25.9696	0.00022235	0.000120317	0.00062556	0.000254767	0.00180248	0.000613528				0.0897856			down	down	down	down	-10.2121	-3.3522	10.2121	-47.8621	-5.58081
18779	0.0036119	0.00243297	0.00469956	0.00835796	0.0022346	0.0122713							down	down	down	down	-13.0269	-3.70342	13.0269	-7.8381	-2.9705	7.8381	-7.83757	-2.97041	7.83757	-4.63847	-2.21365	4.63847	0.0036119	0.00243297	0.00469956	0.00835796	0.0022346	0.0122713							down	down	down	down	-13.0269	-3.70342	13.0269	-7.8381	-2.9705
16420	0.0109271	0.00794009	0.0300113	0.00927092	0.00554583	0.0190293							down	down	down	down	-9.32573	-3.22122	9.32573	-4.79161	-2.26051	4.79161	-5.20416	-2.37966	5.20416	-5.06423	-2.34034	5.06423	0.0109271	0.00794009	0.0300113	0.00927092	0.00554583	0.0190293							down	down	down	down	-9.32573	-3.22122	9.32573	-4.79161	-2.26051
21375	2.13336e-06	6.34918e-07	0.000197003	0.000181907	0.000177036	0.000151436							down	down	down	down	-30.4678	-4.92921	30.4678	-31.7037	-4.98658	31.7037	-40.2016	-5.32918	40.2016	-53.3434	-5.73724	53.3434	2.13336e-06	6.34918e-07	0.000197003	0.000181907	0.000177036	0.000151436							down	down	down	down	-30.4678	-4.92921	30.4678	-31.7037	-4.98658
94229	2.23549e-05	9.52238e-06	0.000318716	0.000152831	0.000267496	0.000240565	0.0183669			0.0501388	0.0735223		down	down	down	down	-153.138	-7.25868	153.138	-1411.61	-10.4631	1411.61	-75.8377	-6.24484	75.8377	-273.105	-8.09331	273.105	2.23549e-05	9.52238e-06	0.000318716	0.000152831	0.000267496	0.000240565	0.0183669			0.0501388	0.0735223		down	down	down	down	-153.138	-7.25868	153.138	-1411.61	-10.4631
13482	3.51252e-06	1.13269e-06	0.000198097	0.000151321	0.000439457	0.000187084		0.010999		0.00191911	0.0970378	0.029446	down	down	down	down	-3.9716	-1.98972	3.9716	-15.2693	-3.93256	15.2693	-10.6225	-3.40905	10.6225	-7.98764	-2.99777	7.98764	3.51252e-06	1.13269e-06	0.000198097	0.000151321	0.000439457	0.000187084		0.010999		0.00191911	0.0970378	0.029446	down	down	down	down	-3.9716	-1.98972	3.9716	-15.2693	-3.93256
14089	3.14171e-06	9.93639e-07	0.000202203	0.000151384	0.000183983	0.000196646	0.0199375		0.0260104				down	down	down	down	-23.7779	-4.57155	23.7779	-50.7945	-5.6666	50.7945	-12.1957	-3.6083	12.1957	-42.3253	-5.40345	42.3253	3.14171e-06	9.93639e-07	0.000202203	0.000151384	0.000183983	0.000196646	0.0199375		0.0260104				down	down	down	down	-23.7779	-4.57155	23.7779	-50.7945	-5.6666
227960	1.61131e-06	4.56785e-07	0.000181185	0.000151287	0.000196363	0.000177422							down	down	down	down	-4.89467	-2.29121	4.89467	-4.92523	-2.30019	4.92523	-4.22055	-2.07743	4.22055	-3.60047	-1.84819	3.60047	1.61131e-06	4.56785e-07	0.000181185	0.000151287	0.000196363	0.000177422							down	down	down	down	-4.89467	-2.29121	4.89467	-4.92523	-2.30019
60344	3.65299e-05	1.63978e-05	0.000370005	0.000241011	0.000212995	0.000180729							down	down	down	down	-43.0979	-5.42954	43.0979	-25.6796	-4.68255	25.6796	-13.6825	-3.77426	13.6825	-46.113	-5.5271	46.113	3.65299e-05	1.63978e-05	0.000370005	0.000241011	0.000212995	0.000180729							down	down	down	down	-43.0979	-5.42954	43.0979	-25.6796	-4.68255
50915	1.93282e-06	5.65575e-07	0.000178777	0.000151122	0.000183423	0.00019663	0.0411025			0.05724			down	down	down	down	-61.1495	-5.93427	61.1495	-240.238	-7.90832	240.238	-47.5185	-5.57042	47.5185	-122.94	-6.94181	122.94	1.93282e-06	5.65575e-07	0.000178777	0.000151122	0.000183423	0.00019663	0.0411025			0.05724			down	down	down	down	-61.1495	-5.93427	61.1495	-240.238	-7.90832
319876	4.49612e-06	1.51471e-06	0.000182151	0.000153248	0.000197491	0.000177955							down	down	down	down	-52.1931	-5.70579	52.1931	-53.2832	-5.73561	53.2832	-42.8411	-5.42092	42.8411	-32.8391	-5.03734	32.8391	4.49612e-06	1.51471e-06	0.000182151	0.000153248	0.000197491	0.000177955							down	down	down	down	-52.1931	-5.70579	52.1931	-53.2832	-5.73561
320106	9.10241e-07	2.33973e-07	0.000151165	0.000196314	0.000181172	0.000176783							down	down	down	down	-41.2382	-5.36591	41.2382	-66.8989	-6.06391	66.8989	-71.766	-6.16523	71.766	-38.7832	-5.27736	38.7832	9.10241e-07	2.33973e-07	0.000151165	0.000196314	0.000181172	0.000176783							down	down	down	down	-41.2382	-5.36591	41.2382	-66.8989	-6.06391
20269	6.66964e-07	1.62663e-07	0.000180991	0.000177099	0.000196285	0.000151095					0.0828408		down	down	down	down	-38.0934	-5.25147	38.0934	-17.7465	-4.14946	17.7465	-26.2712	-4.71541	26.2712	-46.1046	-5.52684	46.1046	6.66964e-07	1.62663e-07	0.000180991	0.000177099	0.000196285	0.000151095					0.0828408		down	down	down	down	-38.0934	-5.25147	38.0934	-17.7465	-4.14946
110876	4.71131e-06	1.60371e-06	0.000179643	0.000151938	0.00018292	0.000197934							down	down	down	down	-105.181	-6.71673	105.181	-207.339	-7.69585	207.339	-67.5235	-6.07732	67.5235	-141.679	-7.14648	141.679	4.71131e-06	1.60371e-06	0.000179643	0.000151938	0.00018292	0.000197934							down	down	down	down	-105.181	-6.71673	105.181	-207.339	-7.69585
77771	4.22288e-06	1.40847e-06	0.000183809	0.000151473	0.000197777	0.000179491							down	down	down	down	-99.6058	-6.63816	99.6058	-168.614	-7.39758	168.614	-66.9711	-6.06547	66.9711	-49.6439	-5.63354	49.6439	4.22288e-06	1.40847e-06	0.000183809	0.000151473	0.000197777	0.000179491							down	down	down	down	-99.6058	-6.63816	99.6058	-168.614	-7.39758
14425	2.14068e-09	1.55922e-10	0.000151074	0.000180843	0.000196252	0.000176663							up	up	up	up	6.42392	2.68345	6.42392	6.10905	2.61095	6.10905	6.63097	2.72922	6.63097	6.06272	2.59996	6.06272	2.14068e-09	1.55922e-10	0.000151074	0.000180843	0.000196252	0.000176663							up	up	up	up	6.42392	2.68345	6.42392	6.10905	2.61095
20265	8.33313e-06	3.07758e-06	0.00018405	0.00019867	0.000152123	0.00020089							down	down	down	down	-93.2824	-6.54353	93.2824	-31.5781	-4.98085	31.5781	-29.7414	-4.8944	29.7414	-54.7078	-5.77367	54.7078	8.33313e-06	3.07758e-06	0.00018405	0.00019867	0.000152123	0.00020089							down	down	down	down	-93.2824	-6.54353	93.2824	-31.5781	-4.98085
20272	0.00487413	0.00335304	0.00599198	0.005986	0.00530147	0.013662							down	down	down	down	-25.4947	-4.67212	25.4947	-12.9236	-3.69193	12.9236	-28.8463	-4.85031	28.8463	-13.5124	-3.75621	13.5124	0.00487413	0.00335304	0.00599198	0.005986	0.00530147	0.013662							down	down	down	down	-25.4947	-4.67212	25.4947	-12.9236	-3.69193
53416	3.91911e-08	5.49761e-09	0.000176663	0.000151074	0.000180844	0.000196252	0.0119739			0.00944337	0.0427501		down	down	down	down	-59.8925	-5.9043	59.8925	-216.369	-7.75735	216.369	-56.1441	-5.81106	56.1441	-95.3734	-6.57552	95.3734	3.91911e-08	5.49761e-09	0.000176663	0.000151074	0.000180844	0.000196252	0.0119739			0.00944337	0.0427501		down	down	down	down	-59.8925	-5.9043	59.8925	-216.369	-7.75735
329416	3.10823e-09	2.45038e-10	0.000180843	0.000151074	0.000196252	0.000176663	0.0248593			0.0171883	0.0280866		down	down	down	down	-44.6707	-5.48126	44.6707	-87.7528	-6.45537	87.7528	-41.6184	-5.37915	41.6184	-39.313	-5.29694	39.313	3.10823e-09	2.45038e-10	0.000180843	0.000151074	0.000196252	0.000176663	0.0248593			0.0171883	0.0280866		down	down	down	down	-44.6707	-5.48126	44.6707	-87.7528	-6.45537
14725	3.35532e-05	1.49364e-05	0.000222967	0.000235168	0.000175933	0.000649268			0.0775369			0.0531366	down	down	down	down	-25.7046	-4.68395	25.7046	-15.3159	-3.93696	15.3159	-20.6529	-4.36827	20.6529	-7.24666	-2.85732	7.24666	3.35532e-05	1.49364e-05	0.000222967	0.000235168	0.000175933	0.000649268			0.0775369			0.0531366	down	down	down	down	-25.7046	-4.68395	25.7046	-15.3159	-3.93696
72569	0.00468974	0.003219	0.00393598	0.0049196	0.0114961	0.019451							down	down	down	down	-2.12395	-1.08675	2.12395	-2.10303	-1.07247	2.10303	-2.71373	-1.44028	2.71373	-2.1337	-1.09336	2.1337	0.00468974	0.003219	0.00393598	0.0049196	0.0114961	0.019451							down	down	down	down	-2.12395	-1.08675	2.12395	-2.10303	-1.07247
75051	0.00553503	0.00384015	0.0116677	0.0033468	0.0193234	0.00984653							down	down	down	down	-2.97201	-1.57144	2.97201	-6.6134	-2.72539	6.6134	-4.56043	-2.18917	4.56043	-4.18066	-2.06373	4.18066	0.00553503	0.00384015	0.0116677	0.0033468	0.0193234	0.00984653							down	down	down	down	-2.97201	-1.57144	2.97201	-6.6134	-2.72539
64406	1.16583e-09	7.10875e-11	0.000151074	0.000196252	0.000180843	0.000176663							down	down	down	down	-13.3593	-3.73977	13.3593	-13.3593	-3.73977	13.3593	-13.3593	-3.73977	13.3593	-12.0091	-3.58606	12.0091	1.16583e-09	7.10875e-11	0.000151074	0.000196252	0.000180843	0.000176663							down	down	down	down	-13.3593	-3.73977	13.3593	-13.3593	-3.73977
14415	2.5377e-07	5.1833e-08	0.000176676	0.000151076	0.000180871	0.000196256							down	down	down	down	-11.2474	-3.49151	11.2474	-18.3227	-4.19556	18.3227	-10.391	-3.37726	10.391	-15.18	-3.9241	15.18	2.5377e-07	5.1833e-08	0.000176676	0.000151076	0.000180871	0.000196256							down	down	down	down	-11.2474	-3.49151	11.2474	-18.3227	-4.19556
73649	4.0193e-05	1.82885e-05	0.000221516	0.000234606	0.000173347	0.000416042						0.0842972	down	down	down	down	-8.07524	-3.01351	8.07524	-6.50898	-2.70243	6.50898	-5.80456	-2.53719	5.80456	-3.8784	-1.95546	3.8784	4.0193e-05	1.82885e-05	0.000221516	0.000234606	0.000173347	0.000416042						0.0842972	down	down	down	down	-8.07524	-3.01351	8.07524	-6.50898	-2.70243
78830	4.03166e-08	5.67699e-09	0.000180843	0.000151074	0.000196252	0.000176663							down	down	down	down	-2.37813	-1.24983	2.37813	-2.40387	-1.26536	2.40387	-2.23144	-1.15798	2.23144	-2.07655	-1.05419	2.07655	4.03166e-08	5.67699e-09	0.000180843	0.000151074	0.000196252	0.000176663							down	down	down	down	-2.37813	-1.24983	2.37813	-2.40387	-1.26536
13390	1.83884e-09	1.27229e-10	0.000176663	0.000151074	0.000196252	0.000180843	0.003045	0.0146314	0.00645508				down	down	down	down	-235.522	-7.87972	235.522	-340.466	-8.41137	340.466	-82.298	-6.36279	82.298	-231.044	-7.85203	231.044	1.83884e-09	1.27229e-10	0.000176663	0.000151074	0.000196252	0.000180843	0.003045	0.0146314	0.00645508				down	down	down	down	-235.522	-7.87972	235.522	-340.466	-8.41137
111970	1.06918e-07	1.82828e-08	0.000176671	0.000151075	0.000196252	0.000180843	0.0654706	0.0728161	0.0877311				down	down	down	down	-99.6538	-6.63885	99.6538	-113.785	-6.83017	113.785	-39.5814	-5.30675	39.5814	-79.9394	-6.32083	79.9394	1.06918e-07	1.82828e-08	0.000176671	0.000151075	0.000196252	0.000180843	0.0654706	0.0728161	0.0877311				down	down	down	down	-99.6538	-6.63885	99.6538	-113.785	-6.83017
13392	1.99083e-08	2.44774e-09	0.000176663	0.000180843	0.000151074	0.000196252	0.0934006						down	down	down	down	-181.284	-7.50211	181.284	-174.67	-7.44849	174.67	-88.5661	-6.46868	88.5661	-181.284	-7.50211	181.284	1.99083e-08	2.44774e-09	0.000176663	0.000180843	0.000151074	0.000196252	0.0934006						down	down	down	down	-181.284	-7.50211	181.284	-174.67	-7.44849
228026	7.0539e-09	6.69852e-10	0.000151074	0.000176663	0.000196252	0.000180843							up	up	up	up	2.72183	1.44458	2.72183	2.59371	1.37502	2.59371	2.76475	1.46715	2.76475	2.7115	1.43909	2.7115	7.0539e-09	6.69852e-10	0.000151074	0.000176663	0.000196252	0.000180843							up	up	up	up	2.72183	1.44458	2.72183	2.59371	1.37502
56508	3.16655e-07	6.70408e-08	0.000180855	0.00019627	0.00015108	0.000176667							down	down	down	down	-86.6919	-6.43783	86.6919	-62.2851	-5.96081	62.2851	-57.4546	-5.84435	57.4546	-53.4241	-5.73942	53.4241	3.16655e-07	6.70408e-08	0.000180855	0.00019627	0.00015108	0.000176667							down	down	down	down	-86.6919	-6.43783	86.6919	-62.2851	-5.96081
65964	0.000383128	0.000217362	0.000874107	0.000536423	0.000447772	0.00114262							down	down	down	down	-2.39177	-1.25808	2.39177	-2.15234	-1.1059	2.15234	-2.15375	-1.10685	2.15375	-1.84662	-0.884886	1.84662	0.000383128	0.000217362	0.000874107	0.000536423	0.000447772	0.00114262							down	down	down	down	-2.39177	-1.25808	2.39177	-2.15234	-1.1059
381373	1.50878e-06	4.24e-07	0.00017737	0.000151283	0.000196375	0.000180996							down	down	down	down	-124.838	-6.96392	124.838	-130.686	-7.02996	130.686	-50.8299	-5.66761	50.8299	-98.0462	-6.61539	98.0462	1.50878e-06	4.24e-07	0.00017737	0.000151283	0.000196375	0.000180996							down	down	down	down	-124.838	-6.96392	124.838	-130.686	-7.02996
215280	1.59609e-10	5.15864e-12	0.000180843	0.000151074	0.000196252	0.000176663							up	up	up	up	2.69424	1.42988	2.69424	2.77796	1.47403	2.77796	2.67813	1.42123	2.67813	2.51311	1.32947	2.51311	1.59609e-10	5.15864e-12	0.000180843	0.000151074	0.000196252	0.000176663							up	up	up	up	2.69424	1.42988	2.69424	2.77796	1.47403
108699	4.94806e-08	7.28393e-09	0.000176663	0.000180843	0.000196252	0.000151074							down	down	down	down	-53.6187	-5.74466	53.6187	-52.2723	-5.70797	52.2723	-47.2817	-5.56321	47.2817	-94.3937	-6.56062	94.3937	4.94806e-08	7.28393e-09	0.000176663	0.000180843	0.000196252	0.000151074							down	down	down	down	-53.6187	-5.74466	53.6187	-52.2723	-5.70797
228033	1.10142e-08	1.17438e-09	0.000151074	0.000180843	0.000176663	0.000196252							down	down	down	down	-2.92051	-1.54622	2.92051	-3.20669	-1.68108	3.20669	-3.3915	-1.76192	3.3915	-3.36977	-1.75265	3.36977	1.10142e-08	1.17438e-09	0.000151074	0.000180843	0.000176663	0.000196252							down	down	down	down	-2.92051	-1.54622	2.92051	-3.20669	-1.68108
18024	1.64584e-08	1.93912e-09	0.000176663	0.000180843	0.000151074	0.000196252							up	up	up	up	2.40962	1.26881	2.40962	2.29026	1.19551	2.29026	2.18803	1.12963	2.18803	2.36236	1.24023	2.36236	1.64584e-08	1.93912e-09	0.000176663	0.000180843	0.000151074	0.000196252							up	up	up	up	2.40962	1.26881	2.40962	2.29026	1.19551
72421	3.93917e-06	1.29652e-06	0.000152259	0.000196921	0.000181379	0.000186433							down	down	down	down	-3.83824	-1.94045	3.83824	-5.57978	-2.48021	5.57978	-5.63395	-2.49415	5.63395	-4.21704	-2.07623	4.21704	3.93917e-06	1.29652e-06	0.000152259	0.000196921	0.000181379	0.000186433							down	down	down	down	-3.83824	-1.94045	3.83824	-5.57978	-2.48021
99031	4.09287e-07	9.14965e-08	0.000176818	0.00015108	0.000196257	0.000180868	0.0750815	0.0664702					down	down	down	down	-190.006	-7.5699	190.006	-211.318	-7.72327	211.318	-57.6756	-5.84989	57.6756	-113.68	-6.82883	113.68	4.09287e-07	9.14965e-08	0.000176818	0.00015108	0.000196257	0.000180868	0.0750815	0.0664702					down	down	down	down	-190.006	-7.5699	190.006	-211.318	-7.72327
14231	2.16578e-05	9.19368e-06	0.000208526	0.000196978	0.000171106	0.000207282							up	up	up	up	2.13362	1.0933	2.13362	1.96927	0.977661	1.96927	1.80053	0.84842	1.80053	2.08791	1.06206	2.08791	2.16578e-05	9.19368e-06	0.000208526	0.000196978	0.000171106	0.000207282							up	up	up	up	2.13362	1.0933	2.13362	1.96927	0.977661
545428	4.08613e-05	1.86362e-05	0.000236865	0.000181618	0.000255513	0.000210029							down	down	down	down	-101.502	-6.66536	101.502	-257.065	-8.00599	257.065	-166.476	-7.37917	166.476	-88.2332	-6.46325	88.2332	4.08613e-05	1.86362e-05	0.000236865	0.000181618	0.000255513	0.000210029							down	down	down	down	-101.502	-6.66536	101.502	-257.065	-8.00599
228071	1.56302e-05	6.33187e-06	0.000211301	0.000199016	0.000182643	0.000168866							down	down	down	down	-11.2999	-3.49823	11.2999	-11.3134	-3.49997	11.3134	-13.4861	-3.75341	13.4861	-16.0401	-4.00361	16.0401	1.56302e-05	6.33187e-06	0.000211301	0.000199016	0.000182643	0.000168866							down	down	down	down	-11.2999	-3.49823	11.2999	-11.3134	-3.49997
241494	6.42836e-07	1.56061e-07	0.000177126	0.000181103	0.000196271	0.000151088		0.0778535	0.0561005				down	down	down	down	-113.662	-6.82861	113.662	-56.2541	-5.81389	56.2541	-38.0074	-5.24821	38.0074	-141.121	-7.14079	141.121	6.42836e-07	1.56061e-07	0.000177126	0.000181103	0.000196271	0.000151088		0.0778535	0.0561005				down	down	down	down	-113.662	-6.82861	113.662	-56.2541	-5.81389
228094	3.46274e-05	1.5463e-05	0.000245477	0.000172237	0.000229066	0.000217373							down	down	down	down	-8.83966	-3.14399	8.83966	-18.4621	-4.2065	18.4621	-12.8026	-3.67837	12.8026	-11.7353	-3.55278	11.7353	3.46274e-05	1.5463e-05	0.000245477	0.000172237	0.000229066	0.000217373							down	down	down	down	-8.83966	-3.14399	8.83966	-18.4621	-4.2065
18012	8.0425e-08	1.29808e-08	0.000196254	0.000151074	0.000180844	0.000176663	0.0470124			0.0864164	0.0769961		down	down	down	down	-98.5532	-6.62283	98.5532	-256.987	-8.00555	256.987	-104.31	-6.70474	104.31	-85.1999	-6.41278	85.1999	8.0425e-08	1.29808e-08	0.000196254	0.000151074	0.000180844	0.000176663	0.0470124			0.0864164	0.0769961		down	down	down	down	-98.5532	-6.62283	98.5532	-256.987	-8.00555
18573	6.08047e-05	2.89315e-05	0.000204552	0.00030126	0.000391614	0.000286675							down	down	down	down	-20.1973	-4.33609	20.1973	-34.1713	-5.09471	34.1713	-67.5546	-6.07798	67.5546	-46.1086	-5.52696	46.1086	6.08047e-05	2.89315e-05	0.000204552	0.00030126	0.000391614	0.000286675							down	down	down	down	-20.1973	-4.33609	20.1973	-34.1713	-5.09471
20378	0.000263768	0.000145085	0.00261236	0.000213961	0.00134417	0.000966861	0.0367022						down	down	down	down	-48.2237	-5.59167	48.2237	-313.457	-8.29213	313.457	-22.9239	-4.51878	22.9239	-76.9586	-6.26601	76.9586	0.000263768	0.000145085	0.00261236	0.000213961	0.00134417	0.000966861	0.0367022						down	down	down	down	-48.2237	-5.59167	48.2237	-313.457	-8.29213
50884	1.01882e-08	1.0673e-09	0.000176663	0.000196252	0.000151074	0.000180843							down	down	down	down	-62.9241	-5.97554	62.9241	-52.5726	-5.71624	52.5726	-36.5084	-5.19016	36.5084	-38.2038	-5.25564	38.2038	1.01882e-08	1.0673e-09	0.000176663	0.000196252	0.000151074	0.000180843							down	down	down	down	-62.9241	-5.97554	62.9241	-52.5726	-5.71624
68082	8.05761e-05	3.93591e-05	0.000341704	0.000218539	0.000270947	0.000246472							down	down	down	down	-2.55245	-1.35188	2.55245	-2.47619	-1.30812	2.47619	-2.60313	-1.38025	2.60313	-2.81009	-1.49062	2.81009	8.05761e-05	3.93591e-05	0.000341704	0.000218539	0.000270947	0.000246472							down	down	down	down	-2.55245	-1.35188	2.55245	-2.47619	-1.30812
241514	0.000621829	0.000367851	0.00122551	0.000916829	0.00416302	0.000763287							down	down	down	down	-5.53012	-2.46731	5.53012	-14.457	-3.8537	14.457	-9.92682	-3.31133	9.92682	-13.7922	-3.78578	13.7922	0.000621829	0.000367851	0.00122551	0.000916829	0.00416302	0.000763287							down	down	down	down	-5.53012	-2.46731	5.53012	-14.457	-3.8537
241520	2.76019e-07	5.71132e-08	0.000176905	0.000180845	0.000151079	0.000196256	0.0196206	0.040589	0.0404888				down	down	down	down	-591.556	-9.20837	591.556	-475.643	-8.89374	475.643	-105.749	-6.7245	105.749	-501.727	-8.97076	501.727	2.76019e-07	5.71132e-08	0.000176905	0.000180845	0.000151079	0.000196256	0.0196206	0.040589	0.0404888				down	down	down	down	-591.556	-9.20837	591.556	-475.643	-8.89374
21788	3.64928e-09	2.96933e-10	0.000176663	0.000196252	0.000180843	0.000151074							up	up	up	up	2.93541	1.55356	2.93541	2.9811	1.57584	2.9811	2.81249	1.49185	2.81249	3.15657	1.65836	3.15657	3.64928e-09	2.96933e-10	0.000176663	0.000196252	0.000180843	0.000151074							up	up	up	up	2.93541	1.55356	2.93541	2.9811	1.57584
672763																													0.0555602	0.0453116		0.04931	0.0375088								up	up	up	up	4.28197	2.09828	4.28197	4.40763	2.14
66958	5.28199e-08	7.86702e-09	0.000196252	0.000176663	0.000151075	0.000180843							down	down	down	down	-2.17644	-1.12197	2.17644	-1.96976	-0.978019	1.96976	-2.13388	-1.09348	2.13388	-2.13247	-1.09252	2.13247	5.28199e-08	7.86702e-09	0.000196252	0.000176663	0.000151075	0.000180843							down	down	down	down	-2.17644	-1.12197	2.17644	-1.96976	-0.978019
98985	9.27632e-05	4.5955e-05	0.000317631	0.000359579	0.000202946	0.000291116							up	up	up	up	2.06574	1.04666	2.06574	1.79326	0.842583	1.79326	1.71357	0.777003	1.71357	1.92561	0.945312	1.92561	9.27632e-05	4.5955e-05	0.000317631	0.000359579	0.000202946	0.000291116							up	up	up	up	2.06574	1.04666	2.06574	1.79326	0.842583
241525	3.61697e-08	5.00388e-09	0.000176663	0.000151074	0.000180843	0.000196252							down	down	down	down	-33.3706	-5.06051	33.3706	-35.4091	-5.14605	35.4091	-23.7571	-4.57029	23.7571	-35.4091	-5.14605	35.4091	3.61697e-08	5.00388e-09	0.000176663	0.000151074	0.000180843	0.000196252							down	down	down	down	-33.3706	-5.06051	33.3706	-35.4091	-5.14605
12258	0.00111717	0.000690597	0.00135699	0.0089157	0.00144791	0.0129105							down	down	down	down	-15.6094	-3.96435	15.6094	-7.3848	-2.88456	7.3848	-18.1721	-4.18365	18.1721	-5.04255	-2.33415	5.04255	0.00111717	0.000690597	0.00135699	0.0089157	0.00144791	0.0129105							down	down	down	down	-15.6094	-3.96435	15.6094	-7.3848	-2.88456
56791	3.29744e-06	1.05168e-06	0.000200513	0.000181258	0.00018287	0.000151323					0.0787943		down	down	down	down	-2.97176	-1.57132	2.97176	-2.59792	-1.37736	2.59792	-2.98565	-1.57804	2.98565	-3.76993	-1.91454	3.76993	3.29744e-06	1.05168e-06	0.000200513	0.000181258	0.00018287	0.000151323					0.0787943		down	down	down	down	-2.97176	-1.57132	2.97176	-2.59792	-1.37736
72401	0.0366577	0.0290286	0.0746955	0.0371454	0.0410972	0.032069							up	up	up	up	2.17714	1.12244	2.17714	2.88814	1.53014	2.88814	2.29069	1.19578	2.29069	3.19412	1.67542	3.19412	0.0366577	0.0290286	0.0746955	0.0371454	0.0410972	0.032069							up	up	up	up	2.17714	1.12244	2.17714	2.88814	1.53014
269295	1.83711e-07	3.5234e-08	0.000176664	0.000196255	0.000151077	0.000180845							down	down	down	down	-15.5969	-3.96319	15.5969	-14.0921	-3.81682	14.0921	-12.1333	-3.6009	12.1333	-13.8292	-3.78964	13.8292	1.83711e-07	3.5234e-08	0.000176664	0.000196255	0.000151077	0.000180845							down	down	down	down	-15.5969	-3.96319	15.5969	-14.0921	-3.81682
58207
228139	0.0749027	0.0624888	0.0878931		0.0742061								down	down	down	down	-2.56575	-1.35938	2.56575	-1.82719	-0.869628	1.82719	-2.66738	-1.41542	2.66738	-1.60355	-0.681265	1.60355
241528	0.000124425	6.35809e-05	0.000344368	0.000382063	0.000261518	0.00029917							down	down	down	down	-12.1018	-3.59715	12.1018	-16.4963	-4.04407	16.4963	-16.4494	-4.03997	16.4494	-14.5565	-3.86359	14.5565	0.000124425	6.35809e-05	0.000344368	0.000382063	0.000261518	0.00029917							down	down	down	down	-12.1018	-3.59715	12.1018	-16.4963	-4.04407
19271	7.30075e-12	5.20579e-14	0.000151074	0.000196252	0.000176663	0.000180843							up	up	up	up	2.9819	1.57623	2.9819	3.08632	1.62589	3.08632	3.20838	1.68185	3.20838	3.05967	1.61338	3.05967	7.30075e-12	5.20579e-14	0.000151074	0.000196252	0.000176663	0.000180843							up	up	up	up	2.9819	1.57623	2.9819	3.08632	1.62589
271813	2.44915e-05	1.05288e-05	0.000181105	0.000194217	0.000325765	0.000222793				0.0999542			down	down	down	down	-16.9009	-4.07903	16.9009	-45.1056	-5.49523	45.1056	-56.1912	-5.81227	56.1912	-46.081	-5.5261	46.081	2.44915e-05	1.05288e-05	0.000181105	0.000194217	0.000325765	0.000222793				0.0999542			down	down	down	down	-16.9009	-4.07903	16.9009	-45.1056	-5.49523
67445	5.99894e-06	2.11678e-06	0.000183031	0.000198724	0.000153824	0.000178497							down	down	down	down	-108.068	-6.7558	108.068	-93.4066	-6.54545	93.4066	-77.3146	-6.27267	77.3146	-58.9631	-5.88174	58.9631	5.99894e-06	2.11678e-06	0.000183031	0.000198724	0.000153824	0.000178497							down	down	down	down	-108.068	-6.7558	108.068	-93.4066	-6.54545
19400	7.66409e-07	1.91321e-07	0.00019634	0.000180912	0.000151175	0.000176687							up	up	up	up	5.31729	2.41069	5.31729	4.85945	2.28079	4.85945	5.07933	2.34464	5.07933	4.7254	2.24044	4.7254	7.66409e-07	1.91321e-07	0.00019634	0.000180912	0.000151175	0.000176687							up	up	up	up	5.31729	2.41069	5.31729	4.85945	2.28079
20375	2.22199e-11	3.19839e-13	0.000196252	0.000176663	0.000151074	0.000180843							up	up	up	up	6.70118	2.74442	6.70118	6.00803	2.58689	6.00803	6.32881	2.66193	6.32881	6.21815	2.63649	6.21815	2.22199e-11	3.19839e-13	0.000196252	0.000176663	0.000151074	0.000180843							up	up	up	up	6.70118	2.74442	6.70118	6.00803	2.58689
17868	0.000929797	0.000567631	0.00808439	0.000408126	0.00192089	0.00514357	0.0762623				0.0812102		down	down	down	down	-16.5026	-4.04462	16.5026	-35.7088	-5.15821	35.7088	-8.54042	-3.09431	8.54042	-7.34376	-2.87652	7.34376	0.000929797	0.000567631	0.00808439	0.000408126	0.00192089	0.00514357	0.0762623				0.0812102		down	down	down	down	-16.5026	-4.04462	16.5026	-35.7088	-5.15821
22259	0.000730637	0.000437623	0.00100011	0.00175572	0.001044	0.00214587							down	down	down	down	-5.13638	-2.36075	5.13638	-4.16071	-2.05683	4.16071	-5.57767	-2.47966	5.57767	-3.41047	-1.76997	3.41047	0.000730637	0.000437623	0.00100011	0.00175572	0.001044	0.00214587							down	down	down	down	-5.13638	-2.36075	5.13638	-4.16071	-2.05683
11432	1.31398e-09	8.44112e-11	0.000180843	0.000151074	0.000176663	0.000196252							up	up	up	up	2.94337	1.55747	2.94337	3.14648	1.65374	3.14648	2.95395	1.56265	2.95395	2.95956	1.56538	2.95956	1.31398e-09	8.44112e-11	0.000180843	0.000151074	0.000176663	0.000196252							up	up	up	up	2.94337	1.55747	2.94337	3.14648	1.65374
80708	5.0245e-07	1.16221e-07	0.000176707	0.000180855	0.00019627	0.000151111							down	down	down	down	-67.395	-6.07457	67.395	-62.6112	-5.96835	62.6112	-38.7225	-5.2751	38.7225	-68.3984	-6.09589	68.3984	5.0245e-07	1.16221e-07	0.000176707	0.000180855	0.00019627	0.000151111							down	down	down	down	-67.395	-6.07457	67.395	-62.6112	-5.96835
228356	5.72925e-06	2.01093e-06	0.000154089	0.00017776	0.00018398	0.000201007							down	down	down	down	-3.15963	-1.65976	3.15963	-3.1284	-1.64543	3.1284	-3.52841	-1.81902	3.52841	-3.25312	-1.70182	3.25312	5.72925e-06	2.01093e-06	0.000154089	0.00017776	0.00018398	0.000201007							down	down	down	down	-3.15963	-1.65976	3.15963	-3.1284	-1.64543
228357	1.1778e-09	7.27916e-11	0.000180843	0.000196252	0.000151074	0.000176663							down	down	down	down	-4.79125	-2.2604	4.79125	-4.63269	-2.21185	4.63269	-4.0573	-2.02052	4.0573	-3.96738	-1.98819	3.96738	1.1778e-09	7.27916e-11	0.000180843	0.000196252	0.000151074	0.000176663							down	down	down	down	-4.79125	-2.2604	4.79125	-4.63269	-2.21185
75786	6.95179e-07	1.70807e-07	0.000196359	0.000176978	0.000151079	0.000181177				0.0373528		0.0615402	down	down	down	down	-2.79101	-1.48079	2.79101	-2.1035	-1.07279	2.1035	-2.4055	-1.26634	2.4055	-2.21512	-1.14739	2.21512	6.95179e-07	1.70807e-07	0.000196359	0.000176978	0.000151079	0.000181177				0.0373528		0.0615402	down	down	down	down	-2.79101	-1.48079	2.79101	-2.1035	-1.07279
14061																													0.0323	0.0253583		0.0268331		0.042368							up	up	up	up	2.62188	1.3906	2.62188	18.8481	4.23634
12672	9.14583e-07	2.3532e-07	0.00018096	0.000151085	0.000196508	0.000178461			0.0864301		0.0142474		down	down	down	down	-28.3432	-4.82493	28.3432	-53.0735	-5.72992	53.0735	-28.1017	-4.81259	28.1017	-14.293	-3.83724	14.293	9.14583e-07	2.3532e-07	0.00018096	0.000151085	0.000196508	0.000178461			0.0864301		0.0142474		down	down	down	down	-28.3432	-4.82493	28.3432	-53.0735	-5.72992
17242	2.01691e-07	3.9341e-08	0.000176736	0.000196253	0.000180847	0.000151076	0.0379251	0.0962156	0.049062				down	down	down	down	-135.997	-7.08743	135.997	-215.508	-7.7516	215.508	-58.9665	-5.88182	58.9665	-231.281	-7.8535	231.281	2.01691e-07	3.9341e-08	0.000176736	0.000196253	0.000180847	0.000151076	0.0379251	0.0962156	0.049062				down	down	down	down	-135.997	-7.08743	135.997	-215.508	-7.7516
26427	8.44161e-06	3.12215e-06	0.000186223	0.000198366	0.000153935	0.000185436							down	down	down	down	-5.68505	-2.50717	5.68505	-5.49342	-2.4577	5.49342	-3.85611	-1.94715	3.85611	-4.67236	-2.22415	4.67236	8.44161e-06	3.12215e-06	0.000186223	0.000198366	0.000153935	0.000185436							down	down	down	down	-5.68505	-2.50717	5.68505	-5.49342	-2.4577
228366	2.70708e-05	1.17567e-05	0.000188408	0.000182863	0.000196117	0.000221523							down	down	down	down	-16.5217	-4.04629	16.5217	-19.6741	-4.29823	19.6741	-13.8721	-3.79411	13.8721	-17.4386	-4.12422	17.4386	2.70708e-05	1.17567e-05	0.000188408	0.000182863	0.000196117	0.000221523							down	down	down	down	-16.5217	-4.04629	16.5217	-19.6741	-4.29823
19099	4.87755e-10	2.30453e-11	0.000176663	0.000151074	0.000180843	0.000196252	0.00479271	0.0521338	0.0158586				down	down	down	down	-78.594	-6.29635	78.594	-127.404	-6.99327	127.404	-47.5294	-5.57075	47.5294	-102.048	-6.67311	102.048	4.87755e-10	2.30453e-11	0.000176663	0.000151074	0.000180843	0.000196252	0.00479271	0.0521338	0.0158586				down	down	down	down	-78.594	-6.29635	78.594	-127.404	-6.99327
12953	8.99363e-10	5.05839e-11	0.000196252	0.000176663	0.000151074	0.000180843							down	down	down	down	-8.24085	-3.04279	8.24085	-6.7599	-2.757	6.7599	-7.82547	-2.96818	7.82547	-6.77844	-2.76095	6.77844	8.99363e-10	5.05839e-11	0.000196252	0.000176663	0.000151074	0.000180843							down	down	down	down	-8.24085	-3.04279	8.24085	-6.7599	-2.757
80976	6.66872e-06	2.39e-06	0.000186224	0.000153337	0.00018032	0.000198578							down	down	down	down	-72.8712	-6.18728	72.8712	-184.943	-7.53094	184.943	-91.7324	-6.51936	91.7324	-151.149	-7.23983	151.149	6.66872e-06	2.39e-06	0.000186224	0.000153337	0.00018032	0.000198578							down	down	down	down	-72.8712	-6.18728	72.8712	-184.943	-7.53094
241556	4.12405e-06	1.37029e-06	0.000199601	0.000183078	0.000180654	0.00015175							up	up	up	up	2.63335	1.3969	2.63335	2.96532	1.56819	2.96532	3.04953	1.60859	3.04953	3.55207	1.82866	3.55207	4.12405e-06	1.37029e-06	0.000199601	0.000183078	0.000180654	0.00015175							up	up	up	up	2.63335	1.3969	2.63335	2.96532	1.56819
11695	0.00553503	0.00384009	0.0064124	0.00580937	0.00665781	0.00472735							down	down	down	down	-14.3699	-3.84498	14.3699	-13.0775	-3.70902	13.0775	-10.4103	-3.37993	10.4103	-8.44956	-3.07888	8.44956	0.00553503	0.00384009	0.0064124	0.00580937	0.00665781	0.00472735							down	down	down	down	-14.3699	-3.84498	14.3699	-13.0775	-3.70902
329470	9.044e-09	9.14886e-10	0.000151074	0.000176663	0.000196252	0.000180843							up	up	up	up	4.11258	2.04004	4.11258	3.64261	1.86497	3.64261	4.65947	2.22017	4.65947	3.96162	1.98609	3.96162	9.044e-09	9.14886e-10	0.000151074	0.000176663	0.000196252	0.000180843							up	up	up	up	4.11258	2.04004	4.11258	3.64261	1.86497
241568	3.7053e-07	8.12125e-08	0.000181098	0.000196255	0.000151076	0.000176763	0.0361626	0.0299955			0.0622635	0.0369591	down	down	down	down	-263.635	-8.0424	263.635	-200.395	-7.6467	200.395	-65.9925	-6.04423	65.9925	-60.5398	-5.91981	60.5398	3.7053e-07	8.12125e-08	0.000181098	0.000196255	0.000151076	0.000176763	0.0361626	0.0299955			0.0622635	0.0369591	down	down	down	down	-263.635	-8.0424	263.635	-200.395	-7.6467
68170	2.0273e-07	3.95705e-08	0.000196253	0.000151076	0.000176737	0.000180894		0.036201	0.0635899	0.0516945			down	down	down	down	-2.19483	-1.13411	2.19483	-2.84994	-1.51093	2.84994	-2.82495	-1.49822	2.82495	-2.35438	-1.23535	2.35438	2.0273e-07	3.95705e-08	0.000196253	0.000151076	0.000176737	0.000180894		0.036201	0.0635899	0.0516945			down	down	down	down	-2.19483	-1.13411	2.19483	-2.84994	-1.51093
72446	4.49765e-08	6.45304e-09	0.000176663	0.000196252	0.000180843	0.000151074							down	down	down	down	-5.74265	-2.52172	5.74265	-6.05528	-2.59819	6.05528	-4.49317	-2.16773	4.49317	-6.36215	-2.66951	6.36215	4.49765e-08	6.45304e-09	0.000176663	0.000196252	0.000180843	0.000151074							down	down	down	down	-5.74265	-2.52172	5.74265	-6.05528	-2.59819
241576	1.35177e-06	3.72399e-07	0.000196571	0.000151304	0.00017677	0.000181024							down	down	down	down	-21.8565	-4.44999	21.8565	-30.9589	-4.95228	30.9589	-26.0907	-4.70546	26.0907	-24.957	-4.64137	24.957	1.35177e-06	3.72399e-07	0.000196571	0.000151304	0.00017677	0.000181024							down	down	down	down	-21.8565	-4.44999	21.8565	-30.9589	-4.95228
14221	6.19497e-08	9.47452e-09	0.000176674	0.000196252	0.000151074	0.000180844	0.0263653	0.00241421				0.0245931	down	down	down	down	-980.715	-9.93769	980.715	-450.339	-8.81487	450.339	-105.392	-6.71962	105.392	-225.437	-7.81658	225.437	6.19497e-08	9.47452e-09	0.000176674	0.000196252	0.000151074	0.000180844	0.0263653	0.00241421				0.0245931	down	down	down	down	-980.715	-9.93769	980.715	-450.339	-8.81487
210622	5.56684e-07	1.31622e-07	0.000180907	0.000196277	0.000151097	0.000176681							down	down	down	down	-199.231	-7.6383	199.231	-165.462	-7.37035	165.462	-112.618	-6.81529	112.618	-107.085	-6.74261	107.085	5.56684e-07	1.31622e-07	0.000180907	0.000196277	0.000151097	0.000176681							down	down	down	down	-199.231	-7.6383	199.231	-165.462	-7.37035
20511	1.59797e-09	1.06915e-10	0.000176663	0.000151074	0.000196252	0.000180843	0.00024192	0.000428579	0.0120569		0.00634911	0.0269837	down	down	down	down	-485.497	-8.92332	485.497	-741.75	-9.53479	741.75	-76.8032	-6.26309	76.8032	-207.432	-7.69649	207.432	1.59797e-09	1.06915e-10	0.000176663	0.000151074	0.000196252	0.000180843	0.00024192	0.000428579	0.0120569		0.00634911	0.0269837	down	down	down	down	-485.497	-8.92332	485.497	-741.75	-9.53479
13711	4.8906e-08	7.1635e-09	0.000151075	0.000176664	0.000196252	0.000180843					0.0621752		down	down	down	down	-12.2292	-3.61225	12.2292	-8.15235	-3.02722	8.15235	-12.2292	-3.61226	12.2292	-12.2292	-3.61225	12.2292	4.8906e-08	7.1635e-09	0.000151075	0.000176664	0.000196252	0.000180843					0.0621752		down	down	down	down	-12.2292	-3.61225	12.2292	-8.15235	-3.02722
99382	3.16382e-10	1.35147e-11	0.000180843	0.000151074	0.000176663	0.000196252	0.00447321		0.00320411	0.00161504		0.00157685	down	down	down	down	-29.1882	-4.86731	29.1882	-77.3457	-6.27325	77.3457	-34.9955	-5.1291	34.9955	-72.5061	-6.18003	72.5061	3.16382e-10	1.35147e-11	0.000180843	0.000151074	0.000176663	0.000196252	0.00447321		0.00320411	0.00161504		0.00157685	down	down	down	down	-29.1882	-4.86731	29.1882	-77.3457	-6.27325
16909	1.1747e-09	7.20194e-11	0.000151074	0.000176663	0.000196252	0.000180843							up	up	up	up	4.18657	2.06577	4.18657	3.79528	1.9242	3.79528	4.21279	2.07478	4.21279	3.94096	1.97855	3.94096	1.1747e-09	7.20194e-11	0.000151074	0.000176663	0.000196252	0.000180843							up	up	up	up	4.18657	2.06577	4.18657	3.79528	1.9242
12509	3.42066e-06	1.09736e-06	0.000197786	0.000176941	0.000153525	0.00018159							down	down	down	down	-28.8082	-4.84841	28.8082	-25.9068	-4.69526	25.9068	-27.8244	-4.79828	27.8244	-27.2648	-4.76897	27.2648	3.42066e-06	1.09736e-06	0.000197786	0.000176941	0.000153525	0.00018159							down	down	down	down	-28.8082	-4.84841	28.8082	-25.9068	-4.69526
241589	1.24852e-06	3.3996e-07	0.000196604	0.000176719	0.000181017	0.000151322							down	down	down	down	-90.177	-6.49469	90.177	-85.3841	-6.41589	85.3841	-92.9411	-6.53824	92.9411	-118.657	-6.89066	118.657	1.24852e-06	3.3996e-07	0.000196604	0.000176719	0.000181017	0.000151322							down	down	down	down	-90.177	-6.49469	90.177	-85.3841	-6.41589
211896	0.00641175	0.00449284	0.00958641	0.00625876	0.00901175	0.00673387							up	up	up	up	2.22345	1.1528	2.22345	1.96159	0.972026	1.96159	2.07292	1.05167	2.07292	2.40641	1.26688	2.40641	0.00641175	0.00449284	0.00958641	0.00625876	0.00901175	0.00673387							up	up	up	up	2.22345	1.1528	2.22345	1.96159	0.972026
228413	0.00406334	0.00275953	0.00787987	0.00561919	0.00338266	0.00258838							down	down	down	down	-12.1842	-3.60694	12.1842	-12.4762	-3.6411	12.4762	-12.7826	-3.67611	12.7826	-9.79857	-3.29257	9.79857	0.00406334	0.00275953	0.00787987	0.00561919	0.00338266	0.00258838							down	down	down	down	-12.1842	-3.60694	12.1842	-12.4762	-3.6411
19672	2.63679e-05	1.14215e-05	0.000187421	0.000190057	0.000220347	0.000202692							down	down	down	down	-2.58895	-1.37237	2.58895	-2.37045	-1.24516	2.37045	-2.65232	-1.40725	2.65232	-2.47248	-1.30596	2.47248	2.63679e-05	1.14215e-05	0.000187421	0.000190057	0.000220347	0.000202692							down	down	down	down	-2.58895	-1.37237	2.58895	-2.37045	-1.24516
18508	1.10647e-07	1.90678e-08	0.000180844	0.000151075	0.000196254	0.000176663							down	down	down	down	-131.58	-7.0398	131.58	-227.129	-7.82737	227.129	-127.815	-6.99792	127.815	-122.687	-6.93884	122.687	1.10647e-07	1.90678e-08	0.000180844	0.000151075	0.000196254	0.000176663							down	down	down	down	-131.58	-7.0398	131.58	-227.129	-7.82737
77766	8.10853e-06	2.98383e-06	0.000186443	0.000199218	0.000152717	0.000262433			0.0760628		0.049516	0.0278474	down	down	down	down	-2.64983	-1.4059	2.64983	-2.47535	-1.30763	2.47535	-2.28422	-1.1917	2.28422	-1.8373	-0.877587	1.8373	8.10853e-06	2.98383e-06	0.000186443	0.000199218	0.000152717	0.000262433			0.0760628		0.049516	0.0278474	down	down	down	down	-2.64983	-1.4059	2.64983	-2.47535	-1.30763
77015	2.75146e-06	8.54078e-07	0.000179164	0.000196968	0.00018171	0.000151424							down	down	down	down	-65.1918	-6.02662	65.1918	-83.3361	-6.38087	83.3361	-37.6723	-5.23543	37.6723	-116.399	-6.86293	116.399	2.75146e-06	8.54078e-07	0.000179164	0.000196968	0.00018171	0.000151424							down	down	down	down	-65.1918	-6.02662	65.1918	-83.3361	-6.38087
16492	7.78931e-05	3.79188e-05	0.000263948	0.000273517	0.000286642	0.000217217							down	down	down	down	-17.3244	-4.11474	17.3244	-14.8003	-3.88756	14.8003	-18.8176	-4.23401	18.8176	-13.7589	-3.7823	13.7589	7.78931e-05	3.79188e-05	0.000263948	0.000273517	0.000286642	0.000217217							down	down	down	down	-17.3244	-4.11474	17.3244	-14.8003	-3.88756
228421																													0.0526805	0.042756		0.0322741	0.0649409								down	down	down	down	-4.52794	-2.17885	4.52794	-6.2621	-2.64665
12064	1.52299e-07	2.80016e-08	0.00018086	0.000196252	0.000177024	0.000151075	0.067898	0.0738354		0.00428489		0.00595287	down	down	down	down	-12.1957	-3.6083	12.1957	-41.4404	-5.37297	41.4404	-22.3186	-4.48017	22.3186	-43.2175	-5.43354	43.2175	1.52299e-07	2.80016e-08	0.00018086	0.000196252	0.000177024	0.000151075	0.067898	0.0738354		0.00428489		0.00595287	down	down	down	down	-12.1957	-3.6083	12.1957	-41.4404	-5.37297
107515	9.28564e-09	9.449e-10	0.000176663	0.000151074	0.000196252	0.000180843							down	down	down	down	-20.8139	-4.37947	20.8139	-21.9709	-4.45752	21.9709	-16.014	-4.00126	16.014	-16.3843	-4.03425	16.3843	9.28564e-09	9.449e-10	0.000176663	0.000151074	0.000196252	0.000180843							down	down	down	down	-20.8139	-4.37947	20.8139	-21.9709	-4.45752
68201	1.26722e-06	3.45222e-07	0.000196442	0.000180996	0.000176818	0.00015143							down	down	down	down	-2.3915	-1.25792	2.3915	-2.54703	-1.34882	2.54703	-2.62214	-1.39075	2.62214	-2.63334	-1.39689	2.63334	1.26722e-06	3.45222e-07	0.000196442	0.000180996	0.000176818	0.00015143							down	down	down	down	-2.3915	-1.25792	2.3915	-2.54703	-1.34882
170442	0.000441761	0.000253705	0.000728486	0.00131502	0.000590817	0.000976553							down	down	down	down	-80.29	-6.32715	80.29	-38.9203	-5.28245	38.9203	-83.5254	-6.38414	83.5254	-29.6906	-4.89193	29.6906	0.000441761	0.000253705	0.000728486	0.00131502	0.000590817	0.000976553							down	down	down	down	-80.29	-6.32715	80.29	-38.9203	-5.28245
67606	2.47153e-06	7.51535e-07	0.000197195	0.00018129	0.000152608	0.000176786							down	down	down	down	-119.747	-6.90385	119.747	-111.771	-6.8044	111.771	-114.223	-6.83571	114.223	-111.176	-6.79671	111.176	2.47153e-06	7.51535e-07	0.000197195	0.00018129	0.000152608	0.000176786							down	down	down	down	-119.747	-6.90385	119.747	-111.771	-6.8044
228432	1.29784e-06	3.54946e-07	0.000151368	0.000181069	0.000196493	0.000176747							down	down	down	down	-55.062	-5.78299	55.062	-47.1975	-5.56064	47.1975	-61.0459	-5.93182	61.0459	-43.9479	-5.45772	43.9479	1.29784e-06	3.54946e-07	0.000151368	0.000181069	0.000196493	0.000176747							down	down	down	down	-55.062	-5.78299	55.062	-47.1975	-5.56064
99010	8.52253e-08	1.39032e-08	0.000180843	0.000196253	0.00017672	0.000151074		0.0232914		0.0380605		0.00717638	down	down	down	down	-5.59156	-2.48325	5.59156	-9.59804	-3.26274	9.59804	-9.20185	-3.20192	9.20185	-12.0907	-3.59583	12.0907	8.52253e-08	1.39032e-08	0.000180843	0.000196253	0.00017672	0.000151074		0.0232914		0.0380605		0.00717638	down	down	down	down	-5.59156	-2.48325	5.59156	-9.59804	-3.26274
20192	8.61962e-05	4.23514e-05	0.000201235	0.000744095	0.000530137	0.00372043			0.0199614				down	down	down	down	-11.2464	-3.49139	11.2464	-8.52972	-3.0925	8.52972	-20.0292	-4.32403	20.0292	-4.56806	-2.19158	4.56806	8.61962e-05	4.23514e-05	0.000201235	0.000744095	0.000530137	0.00372043			0.0199614				down	down	down	down	-11.2464	-3.49139	11.2464	-8.52972	-3.0925
20394	1.1236e-05	4.33535e-06	0.000188	0.000155066	0.000211582	0.000179319							down	down	down	down	-141.541	-7.14508	141.541	-279.217	-8.12524	279.217	-140.656	-7.13602	140.656	-133.367	-7.05926	133.367	1.1236e-05	4.33535e-06	0.000188	0.000155066	0.000211582	0.000179319							down	down	down	down	-141.541	-7.14508	141.541	-279.217	-8.12524
228482	1.7195e-09	1.16945e-10	0.000196252	0.000180843	0.000151074	0.000176663							up	up	up	up	3.85109	1.94527	3.85109	3.73899	1.90265	3.73899	3.81032	1.92991	3.81032	3.27888	1.7132	3.27888	1.7195e-09	1.16945e-10	0.000196252	0.000180843	0.000151074	0.000176663							up	up	up	up	3.85109	1.94527	3.85109	3.73899	1.90265
14617	1.15471e-08	1.24582e-09	0.000151074	0.000176663	0.000196252	0.000180843							down	down	down	down	-25.3164	-4.662	25.3164	-16.8767	-4.07696	16.8767	-25.3164	-4.662	25.3164	-22.4471	-4.48846	22.4471	1.15471e-08	1.24582e-09	0.000151074	0.000176663	0.000196252	0.000180843							down	down	down	down	-25.3164	-4.662	25.3164	-16.8767	-4.07696
320846	0.000940261	0.000574521	0.00145052	0.00102879	0.00118733	0.00127535							down	down	down	down	-9.3001	-3.21725	9.3001	-10.7349	-3.42424	10.7349	-6.02436	-2.59081	6.02436	-7.83232	-2.96944	7.83232	0.000940261	0.000574521	0.00145052	0.00102879	0.00118733	0.00127535							down	down	down	down	-9.3001	-3.21725	9.3001	-10.7349	-3.42424
11464	0.000678791	0.000404611	0.00125922	0.000690754	0.00105774	0.00343074							down	down	down	down	-8.27196	-3.04823	8.27196	-8.05682	-3.01021	8.05682	-8.68004	-3.1177	8.68004	-4.39866	-2.13707	4.39866	0.000678791	0.000404611	0.00125922	0.000690754	0.00105774	0.00343074							down	down	down	down	-8.27196	-3.04823	8.27196	-8.05682	-3.01021
17536	1.4808e-09	9.76937e-11	0.000176663	0.000151074	0.000196252	0.000180843	0.000198685			0.000177896	0.000184013		down	down	down	down	-67.9291	-6.08596	67.9291	-617.655	-9.27066	617.655	-56.1931	-5.81232	56.1931	-65.6526	-6.03678	65.6526	1.4808e-09	9.76937e-11	0.000176663	0.000151074	0.000196252	0.000180843	0.000198685			0.000177896	0.000184013		down	down	down	down	-67.9291	-6.08596	67.9291	-617.655	-9.27066
19419	2.96129e-06	9.2908e-07	0.000197459	0.000181536	0.000177568	0.000152066							down	down	down	down	-30.1151	-4.91242	30.1151	-41.2672	-5.36693	41.2672	-43.7311	-5.45059	43.7311	-52.5921	-5.71677	52.5921	2.96129e-06	9.2908e-07	0.000197459	0.000181536	0.000177568	0.000152066							down	down	down	down	-30.1151	-4.91242	30.1151	-41.2672	-5.36693
71313	4.33716e-09	3.67355e-10	0.000151074	0.000196252	0.000180843	0.000176663							down	down	down	down	-23.0934	-4.52941	23.0934	-23.0934	-4.52941	23.0934	-23.0934	-4.52941	23.0934	-17.7987	-4.1537	17.7987	4.33716e-09	3.67355e-10	0.000151074	0.000196252	0.000180843	0.000176663							down	down	down	down	-23.0934	-4.52941	23.0934	-23.0934	-4.52941
381413	0.00136461	0.000857631	0.00139066	0.0030405	0.000879997	0.00209815							down	down	down	down	-15.712	-3.9738	15.712	-19.6274	-4.29479	19.6274	-18.3292	-4.19607	18.3292	-19.3977	-4.27781	19.3977	0.00136461	0.000857631	0.00139066	0.0030405	0.000879997	0.00209815							down	down	down	down	-15.712	-3.9738	15.712	-19.6274	-4.29479
171543	7.76624e-11	1.87868e-12	0.000176663	0.000196252	0.000151074	0.000180843							up	up	up	up	4.61346	2.20585	4.61346	4.47952	2.16334	4.47952	4.174	2.06143	4.174	4.21293	2.07482	4.21293	7.76624e-11	1.87868e-12	0.000176663	0.000196252	0.000151074	0.000180843							up	up	up	up	4.61346	2.20585	4.61346	4.47952	2.16334
214230	0.000120721	6.14627e-05	0.000438662	0.000334674	0.000208206	0.000638755							down	down	down	down	-89.53	-6.4843	89.53	-40.5535	-5.34176	40.5535	-44.4123	-5.47289	44.4123	-19.5297	-4.2876	19.5297	0.000120721	6.14627e-05	0.000438662	0.000334674	0.000208206	0.000638755							down	down	down	down	-89.53	-6.4843	89.53	-40.5535	-5.34176
18796	1.50312e-10	4.76035e-12	0.000151074	0.000180843	0.000176663	0.000196252							up	up	up	up	5.25297	2.39313	5.25297	5.82844	2.54311	5.82844	6.33386	2.66308	6.33386	5.84884	2.54815	5.84884	1.50312e-10	4.76035e-12	0.000151074	0.000180843	0.000176663	0.000196252							up	up	up	up	5.25297	2.39313	5.25297	5.82844	2.54311
214239	1.91956e-05	7.98984e-06	0.000195962	0.000238049	0.000157512	0.000206188							down	down	down	down	-12.6826	-3.66478	12.6826	-7.25768	-2.85951	7.25768	-7.11607	-2.83108	7.11607	-10.7254	-3.42297	10.7254	1.91956e-05	7.98984e-06	0.000195962	0.000238049	0.000157512	0.000206188							down	down	down	down	-12.6826	-3.66478	12.6826	-7.25768	-2.85951
214240	2.36449e-05	1.01333e-05	0.000209493	0.000235449	0.000176357	0.000193599							down	down	down	down	-192.781	-7.59082	192.781	-83.7574	-6.38815	83.7574	-176.457	-7.46317	176.457	-82.3634	-6.36393	82.3634	2.36449e-05	1.01333e-05	0.000209493	0.000235449	0.000176357	0.000193599							down	down	down	down	-192.781	-7.59082	192.781	-83.7574	-6.38815
56357	9.51366e-09	9.74443e-10	0.000180843	0.000176663	0.000196252	0.000151074							down	down	down	down	-2.66818	-1.41585	2.66818	-2.64031	-1.40071	2.64031	-2.64753	-1.40465	2.64753	-2.83743	-1.50458	2.83743	9.51366e-09	9.74443e-10	0.000180843	0.000176663	0.000196252	0.000151074							down	down	down	down	-2.66818	-1.41585	2.66818	-2.64031	-1.40071
72136	8.19942e-06	3.02001e-06	0.000183481	0.000201205	0.000179718	0.000158489							up	up	up	up	2.03061	1.02191	2.03061	2.18418	1.12709	2.18418	2.1651	1.11443	2.1651	2.20675	1.14192	2.20675	8.19942e-06	3.02001e-06	0.000183481	0.000201205	0.000179718	0.000158489							up	up	up	up	2.03061	1.02191	2.03061	2.18418	1.12709
72008	1.35479e-08	1.52489e-09	0.000176663	0.000180843	0.000196252	0.000151074							up	up	up	up	2.20501	1.14079	2.20501	2.16053	1.11138	2.16053	2.11842	1.08299	2.11842	2.21183	1.14524	2.21183	1.35479e-08	1.52489e-09	0.000176663	0.000180843	0.000196252	0.000151074							up	up	up	up	2.20501	1.14079	2.20501	2.16053	1.11138
20732	1.68157e-09	1.13517e-10	0.000176663	0.000196252	0.000180843	0.000151074							up	up	up	up	5.33524	2.41555	5.33524	5.45723	2.44817	5.45723	5.26785	2.39721	5.26785	5.62376	2.49154	5.62376	1.68157e-09	1.13517e-10	0.000176663	0.000196252	0.000180843	0.000151074							up	up	up	up	5.33524	2.41555	5.33524	5.45723	2.44817
228543	0.000493416	0.000285935	0.000924022	0.000505338	0.00132248	0.00123462							down	down	down	down	-7.99818	-2.99967	7.99818	-19.4637	-4.28271	19.4637	-13.9182	-3.7989	13.9182	-10.6098	-3.40733	10.6098	0.000493416	0.000285935	0.000924022	0.000505338	0.00132248	0.00123462							down	down	down	down	-7.99818	-2.99967	7.99818	-19.4637	-4.28271
228545	1.90075e-10	6.96664e-12	0.000180843	0.000176663	0.000196252	0.000151074							up	up	up	up	2.49289	1.31782	2.49289	2.26827	1.18159	2.26827	2.4375	1.2854	2.4375	2.50863	1.3269	2.50863	1.90075e-10	6.96664e-12	0.000180843	0.000176663	0.000196252	0.000151074							up	up	up	up	2.49289	1.31782	2.49289	2.26827	1.18159
54485	9.02453e-05	4.45273e-05	0.000444409	0.000178181	0.000441436	0.000377252							down	down	down	down	-27.1117	-4.76084	27.1117	-91.739	-6.51946	91.739	-34.8134	-5.12157	34.8134	-21.0567	-4.39621	21.0567	9.02453e-05	4.45273e-05	0.000444409	0.000178181	0.000441436	0.000377252							down	down	down	down	-27.1117	-4.76084	27.1117	-91.739	-6.51946
69065	0.000826893	0.000500125	0.0212075	0.000384243	0.00247423	0.0431482	0.027022				0.00951267	0.087981	down	down	down	down	-5.2796	-2.40043	5.2796	-9.12106	-3.1892	9.12106	-3.09155	-1.62833	3.09155	-2.26375	-1.17872	2.26375	0.000826893	0.000500125	0.0212075	0.000384243	0.00247423	0.0431482	0.027022				0.00951267	0.087981	down	down	down	down	-5.2796	-2.40043	5.2796	-9.12106	-3.1892
228550	7.54236e-07	1.8778e-07	0.000177068	0.000151101	0.000196311	0.000180874							down	down	down	down	-34.4039	-5.1045	34.4039	-43.8038	-5.45298	43.8038	-17.7608	-4.15062	17.7608	-33.3458	-5.05943	33.3458	7.54236e-07	1.8778e-07	0.000177068	0.000151101	0.000196311	0.000180874							down	down	down	down	-34.4039	-5.1045	34.4039	-43.8038	-5.45298
17005	4.8349e-05	2.24733e-05	0.000253095	0.000197572	0.000232149	0.000206629							down	down	down	down	-11.0627	-3.46763	11.0627	-14.5802	-3.86594	14.5802	-12.189	-3.60751	12.189	-9.68354	-3.27553	9.68354	4.8349e-05	2.24733e-05	0.000253095	0.000197572	0.000232149	0.000206629							down	down	down	down	-11.0627	-3.46763	11.0627	-14.5802	-3.86594
22174	1.47117e-06	4.11469e-07	0.000185089	0.000196333	0.000181192	0.000151218	0.0193656	0.0556128	0.0291615				down	down	down	down	-263.063	-8.03927	263.063	-513.645	-9.00463	513.645	-67.9872	-6.08719	67.9872	-539.98	-9.07676	539.98	1.47117e-06	4.11469e-07	0.000185089	0.000196333	0.000181192	0.000151218	0.0193656	0.0556128	0.0291615				down	down	down	down	-263.063	-8.03927	263.063	-513.645	-9.00463
98878	2.26104e-10	8.83149e-12	0.000151074	0.000180843	0.000176663	0.000196252							up	up	up	up	3.93328	1.97573	3.93328	4.0248	2.00892	4.0248	4.28755	2.10015	4.28755	4.08559	2.03055	4.08559	2.26104e-10	8.83149e-12	0.000151074	0.000180843	0.000176663	0.000196252							up	up	up	up	3.93328	1.97573	3.93328	4.0248	2.00892
12335	8.55108e-12	7.2615e-14	0.000196252	0.000151074	0.000180843	0.000176663							up	up	up	up	4.9597	2.31025	4.9597	5.49736	2.45874	5.49736	5.0556	2.33788	5.0556	4.89028	2.28992	4.89028	8.55108e-12	7.2615e-14	0.000196252	0.000151074	0.000180843	0.000176663							up	up	up	up	4.9597	2.31025	4.9597	5.49736	2.45874
96957	7.93237e-09	7.71654e-10	0.000196252	0.000180843	0.000176663	0.000151074							down	down	down	down	-4.3577	-2.12357	4.3577	-4.93332	-2.30256	4.93332	-5.057	-2.33828	5.057	-5.29757	-2.40533	5.29757	7.93237e-09	7.71654e-10	0.000196252	0.000180843	0.000176663	0.000151074							down	down	down	down	-4.3577	-2.12357	4.3577	-4.93332	-2.30256
12716	1.61026e-06	4.56165e-07	0.00017815	0.0001814	0.000196508	0.000151169			0.0954249				down	down	down	down	-121.26	-6.92196	121.26	-82.0626	-6.35865	82.0626	-47.6069	-5.5731	47.6069	-181.613	-7.50472	181.613	1.61026e-06	4.56165e-07	0.00017815	0.0001814	0.000196508	0.000151169			0.0954249				down	down	down	down	-121.26	-6.92196	121.26	-82.0626	-6.35865
140476	5.43252e-12	3.1858e-14	0.000151074	0.000196252	0.000180843	0.000176663							down	down	down	down	-6.04046	-2.59466	6.04046	-6.04046	-2.59466	6.04046	-6.04046	-2.59466	6.04046	-6.04046	-2.59466	6.04046	5.43252e-12	3.1858e-14	0.000151074	0.000196252	0.000180843	0.000176663							down	down	down	down	-6.04046	-2.59466	6.04046	-6.04046	-2.59466
228564	8.20139e-07	2.07248e-07	0.000179581	0.000151093	0.000196285	0.000180933	0.0149738	0.0245639	0.0457416				down	down	down	down	-342.932	-8.42178	342.932	-474.318	-8.88971	474.318	-59.8878	-5.90419	59.8878	-214.874	-7.74735	214.874	8.20139e-07	2.07248e-07	0.000179581	0.000151093	0.000196285	0.000180933	0.0149738	0.0245639	0.0457416				down	down	down	down	-342.932	-8.42178	342.932	-474.318	-8.88971
319996	1.64985e-08	1.94932e-09	0.000180843	0.000151074	0.000196252	0.000176665	0.0400665		0.0209904		0.000697821	0.00446185	down	down	down	down	-3.78654	-1.92088	3.78654	-4.34483	-2.1193	4.34483	-3.35076	-1.74449	3.35076	-2.61727	-1.38806	2.61727	1.64985e-08	1.94932e-09	0.000180843	0.000151074	0.000196252	0.000176665	0.0400665		0.0209904		0.000697821	0.00446185	down	down	down	down	-3.78654	-1.92088	3.78654	-4.34483	-2.1193
12010	1.75361e-10	6.05617e-12	0.000176663	0.000151074	0.000196252	0.000180843	0.00152475	0.0621003		0.0364317	0.00142451	0.0445629	up	up	up	up	3.40848	1.76913	3.40848	3.89598	1.96199	3.89598	2.95022	1.56082	2.95022	3.00047	1.58519	3.00047	1.75361e-10	6.05617e-12	0.000176663	0.000151074	0.000196252	0.000180843	0.00152475	0.0621003		0.0364317	0.00142451	0.0445629	up	up	up	up	3.40848	1.76913	3.40848	3.89598	1.96199
20322	1.56084e-06	4.40812e-07	0.000181608	0.000196381	0.000151187	0.000176953							up	up	up	up	2.05838	1.04151	2.05838	2.00045	1.00032	2.00045	1.83187	0.873318	1.83187	1.81365	0.858899	1.81365	1.56084e-06	4.40812e-07	0.000181608	0.000196381	0.000151187	0.000176953							up	up	up	up	2.05838	1.04151	2.05838	2.00045	1.00032
213696	3.78372e-08	5.27744e-09	0.000176663	0.000151074	0.000196252	0.000180843							up	up	up	up	14.4397	3.85196	14.4397	15.2034	3.92632	15.2034	12.9485	3.69471	12.9485	14.146	3.82232	14.146	3.78372e-08	5.27744e-09	0.000176663	0.000151074	0.000196252	0.000180843							up	up	up	up	14.4397	3.85196	14.4397	15.2034	3.92632
435684	5.08065e-07	1.17722e-07	0.000151102	0.000176705	0.000196275	0.000180914							down	down	down	down	-7.04832	-2.81728	7.04832	-5.55098	-2.47274	5.55098	-7.39386	-2.88633	7.39386	-5.98896	-2.58231	5.98896	5.08065e-07	1.17722e-07	0.000151102	0.000176705	0.000196275	0.000180914							down	down	down	down	-7.04832	-2.81728	7.04832	-5.55098	-2.47274
81913																													0.0895741	0.0755763		0.0495176									down	down	down	down	-2.11526	-1.08084	2.11526	-5.66588	-2.5023
67092	8.59838e-09	8.58348e-10	0.000176663	0.000180843	0.000151074	0.000196252							down	down	down	down	-3.06791	-1.61726	3.06791	-3.00191	-1.58588	3.00191	-2.92657	-1.54921	2.92657	-3.06054	-1.61379	3.06054	8.59838e-09	8.58348e-10	0.000176663	0.000180843	0.000151074	0.000196252							down	down	down	down	-3.06791	-1.61726	3.06791	-3.00191	-1.58588
59010	4.34347e-08	6.18552e-09	0.000176663	0.000151074	0.000180843	0.000196252							up	up	up	up	2.54437	1.34731	2.54437	2.71209	1.43941	2.71209	2.37998	1.25095	2.37998	2.60561	1.38162	2.60561	4.34347e-08	6.18552e-09	0.000176663	0.000151074	0.000180843	0.000196252							up	up	up	up	2.54437	1.34731	2.54437	2.71209	1.43941
214968	2.13611e-09	1.55168e-10	0.000180843	0.000196252	0.000151074	0.000176663							down	down	down	down	-11.0612	-3.46744	11.0612	-10.9207	-3.44899	10.9207	-9.51292	-3.24989	9.51292	-9.15841	-3.1951	9.15841	2.13611e-09	1.55168e-10	0.000180843	0.000196252	0.000151074	0.000176663							down	down	down	down	-11.0612	-3.46744	11.0612	-10.9207	-3.44899
317750	3.22739e-05	1.43024e-05	0.000565225	0.000213613	0.00023153	0.000176188	0.0620159		0.0643856				down	down	down	down	-25.6118	-4.67874	25.6118	-40.0518	-5.32379	40.0518	-10.9063	-3.44709	10.9063	-46.0197	-5.52418	46.0197	3.22739e-05	1.43024e-05	0.000565225	0.000213613	0.00023153	0.000176188	0.0620159		0.0643856				down	down	down	down	-25.6118	-4.67874	25.6118	-40.0518	-5.32379
381418	7.20713e-08	1.12867e-08	0.000151075	0.000180843	0.000196252	0.000176663							down	down	down	down	-17.6234	-4.13942	17.6234	-15.9231	-3.99305	15.9231	-17.6234	-4.13942	17.6234	-14.1379	-3.82149	14.1379	7.20713e-08	1.12867e-08	0.000151075	0.000180843	0.000196252	0.000176663							down	down	down	down	-17.6234	-4.13942	17.6234	-15.9231	-3.99305
110074	2.25058e-06	6.75353e-07	0.000196935	0.000151143	0.000180035	0.000186171				0.0364956	0.039805		down	down	down	down	-3.81379	-1.93123	3.81379	-6.89518	-2.78559	6.89518	-5.30787	-2.40813	5.30787	-4.06943	-2.02483	4.06943	2.25058e-06	6.75353e-07	0.000196935	0.000151143	0.000180035	0.000186171				0.0364956	0.039805		down	down	down	down	-3.81379	-1.93123	3.81379	-6.89518	-2.78559
14118	5.71846e-05	2.70561e-05	0.000235527	0.000344239	0.000195275	0.00039625							down	down	down	down	-58.6509	-5.87408	58.6509	-26.0138	-4.7012	26.0138	-49.1507	-5.61914	49.1507	-17.2687	-4.11009	17.2687	5.71846e-05	2.70561e-05	0.000235527	0.000344239	0.000195275	0.00039625							down	down	down	down	-58.6509	-5.87408	58.6509	-26.0138	-4.7012
99100	1.19231e-05	4.63942e-06	0.000188601	0.000183209	0.000202892	0.000159443							up	up	up	up	3.12485	1.64379	3.12485	2.71133	1.439	2.71133	2.91108	1.54155	2.91108	3.21318	1.684	3.21318	1.19231e-05	4.63942e-06	0.000188601	0.000183209	0.000202892	0.000159443							up	up	up	up	3.12485	1.64379	3.12485	2.71133	1.439
271849	0.000282956	0.000156695	0.00070504	0.000527219	0.000672376	0.000453782							down	down	down	down	-15.0292	-3.90969	15.0292	-23.1618	-4.53368	23.1618	-25.3272	-4.66262	25.3272	-35.1138	-5.13396	35.1138	0.000282956	0.000156695	0.00070504	0.000527219	0.000672376	0.000453782							down	down	down	down	-15.0292	-3.90969	15.0292	-23.1618	-4.53368
14178	1.42026e-05	5.68523e-06	0.000157687	0.000215508	0.000207666	0.000201562							down	down	down	down	-19.6833	-4.2989	19.6833	-10.4386	-3.38385	10.4386	-24.912	-4.63877	24.912	-14.8525	-3.89264	14.8525	1.42026e-05	5.68523e-06	0.000157687	0.000215508	0.000207666	0.000201562							down	down	down	down	-19.6833	-4.2989	19.6833	-10.4386	-3.38385
15186	0.001175	0.0007304	0.00410332	0.0171954	0.0602733	0.00104696						0.0272457	down	down	down	down	-5.31985	-2.41139	5.31985	-13.4971	-3.75457	13.4971	-32.2155	-5.00968	32.2155	-74.8782	-6.22647	74.8782	0.001175	0.0007304	0.00410332	0.0171954	0.0602733	0.00104696						0.0272457	down	down	down	down	-5.31985	-2.41139	5.31985	-13.4971	-3.75457
14391	1.41226e-07	2.56552e-08	0.000180844	0.000176673	0.000196253	0.000151076							up	up	up	up	2.10686	1.07509	2.10686	1.85101	0.888314	1.85101	2.0526	1.03745	2.0526	2.11742	1.08231	2.11742	1.41226e-07	2.56552e-08	0.000180844	0.000176673	0.000196253	0.000151076							up	up	up	up	2.10686	1.07509	2.10686	1.85101	0.888314
215387	1.06421e-05	4.06935e-06	0.000178933	0.000202712	0.000169808	0.000184682							up	up	up	up	2.9874	1.57889	2.9874	2.98541	1.57793	2.98541	2.79916	1.48499	2.79916	2.92658	1.54922	2.92658	1.06421e-05	4.06935e-06	0.000178933	0.000202712	0.000169808	0.000184682							up	up	up	up	2.9874	1.57889	2.9874	2.98541	1.57793
73338	1.11209e-09	6.66989e-11	0.000176663	0.000180843	0.000196252	0.000151074							up	up	up	up	3.86824	1.95168	3.86824	3.74829	1.90623	3.74829	3.59951	1.8478	3.59951	3.90084	1.96379	3.90084	1.11209e-09	6.66989e-11	0.000176663	0.000180843	0.000196252	0.000151074							up	up	up	up	3.86824	1.95168	3.86824	3.74829	1.90623
13537	0.00388492	0.00263007	0.00481668	0.0106485	0.00562464	0.00580854							up	up	up	up	3.56093	1.83225	3.56093	2.70433	1.43527	2.70433	4.0625	2.02237	4.0625	4.23474	2.08228	4.23474	0.00388492	0.00263007	0.00481668	0.0106485	0.00562464	0.00580854							up	up	up	up	3.56093	1.83225	3.56093	2.70433	1.43527
68126	2.67371e-06	8.25133e-07	0.000182831	0.000196974	0.000151181	0.000179162						0.0676946	down	down	down	down	-4.04452	-2.01597	4.04452	-3.41533	-1.77203	3.41533	-3.01668	-1.59296	3.01668	-2.7409	-1.45465	2.7409	2.67371e-06	8.25133e-07	0.000182831	0.000196974	0.000151181	0.000179162						0.0676946	down	down	down	down	-4.04452	-2.01597	4.04452	-3.41533	-1.77203
56461	8.07151e-06	2.96698e-06	0.000185238	0.000200364	0.000153238	0.000182446							down	down	down	down	-3.57763	-1.839	3.57763	-3.25541	-1.70284	3.25541	-3.05165	-1.60959	3.05165	-2.74845	-1.45862	2.74845	8.07151e-06	2.96698e-06	0.000185238	0.000200364	0.000153238	0.000182446							down	down	down	down	-3.57763	-1.839	3.57763	-3.25541	-1.70284
17153	1.59592e-07	2.97147e-08	0.000181498	0.000151074	0.000181006	0.000196269	0.000220291	0.0479984	0.00911041	0.000966574	0.00436326		down	down	down	down	-265.112	-8.05046	265.112	-5150.83	-12.3306	5150.83	-68.6316	-6.1008	68.6316	-614.002	-9.2621	614.002	1.59592e-07	2.97147e-08	0.000181498	0.000151074	0.000181006	0.000196269	0.000220291	0.0479984	0.00911041	0.000966574	0.00436326		down	down	down	down	-265.112	-8.05046	265.112	-5150.83	-12.3306
228576	9.0275e-06	3.36772e-06	0.000198977	0.000154345	0.00025214	0.000203133		0.0516797		0.0585085			down	down	down	down	-19.2158	-4.26422	19.2158	-89.5217	-6.48416	89.5217	-79.3833	-6.31076	79.3833	-36.2233	-5.17884	36.2233	9.0275e-06	3.36772e-06	0.000198977	0.000154345	0.00025214	0.000203133		0.0516797		0.0585085			down	down	down	down	-19.2158	-4.26422	19.2158	-89.5217	-6.48416
53885	7.13642e-07	1.75914e-07	0.000151128	0.000196304	0.00018096	0.000176749							down	down	down	down	-4.72894	-2.24152	4.72894	-5.35402	-2.42062	5.35402	-5.65196	-2.49875	5.65196	-4.36429	-2.12575	4.36429	7.13642e-07	1.75914e-07	0.000151128	0.000196304	0.00018096	0.000176749							down	down	down	down	-4.72894	-2.24152	4.72894	-5.35402	-2.42062
12125	1.9027e-09	1.33136e-10	0.000151074	0.000180843	0.000176663	0.000196252							up	up	up	up	3.0074	1.58852	3.0074	3.19635	1.67642	3.19635	3.29344	1.71959	3.29344	3.22873	1.69097	3.22873	1.9027e-09	1.33136e-10	0.000151074	0.000180843	0.000176663	0.000196252							up	up	up	up	3.0074	1.58852	3.0074	3.19635	1.67642
17289	8.95877e-08	1.47701e-08	0.000196252	0.000180843	0.000176671	0.000151075						0.0715626	up	up	up	up	2.30102	1.20227	2.30102	2.70124	1.43362	2.70124	2.75117	1.46004	2.75117	2.9095	1.54077	2.9095	8.95877e-08	1.47701e-08	0.000196252	0.000180843	0.000176671	0.000151075						0.0715626	up	up	up	up	2.30102	1.20227	2.30102	2.70124	1.43362
70370	1.41299e-05	5.64968e-06	0.000202355	0.00019507	0.000168145	0.00019332							down	down	down	down	-86.9633	-6.44233	86.9633	-52.2258	-5.70669	52.2258	-83.9182	-6.39091	83.9182	-36.1975	-5.17782	36.1975	1.41299e-05	5.64968e-06	0.000202355	0.00019507	0.000168145	0.00019332							down	down	down	down	-86.9633	-6.44233	86.9633	-52.2258	-5.70669
69737	3.91019e-06	1.2849e-06	0.000151641	0.000183893	0.000183892	0.000201558							down	down	down	down	-2.05615	-1.03995	2.05615	-1.87273	-0.905144	1.87273	-2.37543	-1.24819	2.37543	-2.08046	-1.0569	2.08046	3.91019e-06	1.2849e-06	0.000151641	0.000183893	0.000183892	0.000201558							down	down	down	down	-2.05615	-1.03995	2.05615	-1.87273	-0.905144
20515	4.5949e-11	9.30861e-13	0.000176663	0.000151074	0.000196252	0.000180843	0.00139398	0.00257885	0.00442127				down	down	down	down	-4.89362	-2.2909	4.89362	-5.11217	-2.35394	5.11217	-3.74145	-1.9036	3.74145	-4.65399	-2.21847	4.65399	4.5949e-11	9.30861e-13	0.000176663	0.000151074	0.000196252	0.000180843	0.00139398	0.00257885	0.00442127				down	down	down	down	-4.89362	-2.2909	4.89362	-5.11217	-2.35394
329513	8.51176e-06	3.15114e-06	0.000184032	0.000154599	0.000199744	0.00018828							down	down	down	down	-11.9291	-3.57641	11.9291	-13.1237	-3.7141	13.1237	-10.6837	-3.41734	10.6837	-7.34807	-2.87737	7.34807	8.51176e-06	3.15114e-06	0.000184032	0.000154599	0.000199744	0.00018828							down	down	down	down	-11.9291	-3.57641	11.9291	-13.1237	-3.7141
16175	4.53282e-07	1.02763e-07	0.000196272	0.000181328	0.000177066	0.000151081	0.0975093	0.0928905			0.0561764	0.0381623	up	up	up	up	4.32884	2.11398	4.32884	4.74591	2.24668	4.74591	6.5845	2.71907	6.5845	7.6009	2.92617	7.6009	4.53282e-07	1.02763e-07	0.000196272	0.000181328	0.000177066	0.000151081	0.0975093	0.0928905			0.0561764	0.0381623	up	up	up	up	4.32884	2.11398	4.32884	4.74591	2.24668
16176	1.08565e-05	4.16215e-06	0.000201632	0.000184171	0.00018975	0.00016774							up	up	up	up	6.46269	2.69213	6.46269	5.70375	2.51191	5.70375	7.66718	2.9387	7.66718	7.71154	2.94702	7.71154	1.08565e-05	4.16215e-06	0.000201632	0.000184171	0.00018975	0.00016774							up	up	up	up	6.46269	2.69213	6.46269	5.70375	2.51191
19261	1.03255e-10	2.86245e-12	0.000176663	0.000180843	0.000196252	0.000151074							up	up	up	up	3.66792	1.87496	3.66792	3.63759	1.86298	3.63759	3.62629	1.8585	3.62629	3.88968	1.95965	3.88968	1.03255e-10	2.86245e-12	0.000176663	0.000180843	0.000196252	0.000151074							up	up	up	up	3.66792	1.87496	3.66792	3.63759	1.86298
654409	0.000648092	0.00038464	0.00114806	0.00392584	0.00163497	0.000695888							down	down	down	down	-3.3415	-1.7405	3.3415	-2.40199	-1.26423	2.40199	-3.24112	-1.69649	3.24112	-4.07336	-2.02622	4.07336	0.000648092	0.00038464	0.00114806	0.00392584	0.00163497	0.000695888							down	down	down	down	-3.3415	-1.7405	3.3415	-2.40199	-1.26423
21818
228598	7.76186e-05	3.77748e-05	0.000245769	0.000246113	0.000205858	0.000338621							down	down	down	down	-32.6418	-5.02865	32.6418	-28.106	-4.81281	28.106	-16.1726	-4.01548	16.1726	-17.3525	-4.11707	17.3525	7.76186e-05	3.77748e-05	0.000245769	0.000246113	0.000205858	0.000338621							down	down	down	down	-32.6418	-5.02865	32.6418	-28.106	-4.81281
56264	0.00046043	0.000265286	0.00128339	0.00083133	0.000375037	0.00210899							down	down	down	down	-62.4437	-5.96448	62.4437	-27.7387	-4.79383	27.7387	-28.9937	-4.85767	28.9937	-13.4555	-3.75012	13.4555	0.00046043	0.000265286	0.00128339	0.00083133	0.000375037	0.00210899							down	down	down	down	-62.4437	-5.96448	62.4437	-27.7387	-4.79383
18429	2.26874e-07	4.52054e-08	0.000196255	0.000151082	0.000176697	0.000180846							down	down	down	down	-5.61497	-2.48928	5.61497	-8.16585	-3.0296	8.16585	-8.16585	-3.0296	8.16585	-7.69441	-2.94381	7.69441	2.26874e-07	4.52054e-08	0.000196255	0.000151082	0.000176697	0.000180846							down	down	down	down	-5.61497	-2.48928	5.61497	-8.16585	-3.0296
11998	1.36435e-10	4.10959e-12	0.000196252	0.000151074	0.000180843	0.000176663							down	down	down	down	-123	-6.94251	123	-140.442	-7.13383	140.442	-140.442	-7.13383	140.442	-110.924	-6.79342	110.924	1.36435e-10	4.10959e-12	0.000196252	0.000151074	0.000180843	0.000176663							down	down	down	down	-123	-6.94251	123	-140.442	-7.13383
228602	9.4488e-11	2.51238e-12	0.000176663	0.000196252	0.000151074	0.000180843	0.0157255	0.0181921	0.0722397				down	down	down	down	-14.5679	-3.86472	14.5679	-14.2067	-3.8285	14.2067	-9.81943	-3.29564	9.81943	-12.2651	-3.61649	12.2651	9.4488e-11	2.51238e-12	0.000176663	0.000196252	0.000151074	0.000180843	0.0157255	0.0181921	0.0722397				down	down	down	down	-14.5679	-3.86472	14.5679	-14.2067	-3.8285
100043766	0.0039832	0.00270192	0.00530476	0.00424256	0.00700746	0.00781051							down	down	down	down	-6.62505	-2.72793	6.62505	-8.9277	-3.15829	8.9277	-9.4204	-3.23579	9.4204	-5.00416	-2.32313	5.00416	0.0039832	0.00270192	0.00530476	0.00424256	0.00700746	0.00781051							down	down	down	down	-6.62505	-2.72793	6.62505	-8.9277	-3.15829
11990	1.12412e-08	1.20232e-09	0.000180843	0.000196252	0.000151074	0.000176663		0.0084057		0.00681061		0.00421061	down	down	down	down	-4.06181	-2.02212	4.06181	-3.10265	-1.6335	3.10265	-3.00552	-1.58762	3.00552	-2.8383	-1.50503	2.8383	1.12412e-08	1.20232e-09	0.000180843	0.000196252	0.000151074	0.000176663		0.0084057		0.00681061		0.00421061	down	down	down	down	-4.06181	-2.02212	4.06181	-3.10265	-1.6335
14588	8.295e-06	3.06129e-06	0.000207151	0.000773599	0.000154175	0.000198024	0.0526001			0.00800591	0.00484375		down	down	down	down	-32.2461	-5.01105	32.2461	-6.29567	-2.65436	6.29567	-15.3344	-3.9387	15.3344	-31.7169	-4.98718	31.7169	8.295e-06	3.06129e-06	0.000207151	0.000773599	0.000154175	0.000198024	0.0526001			0.00800591	0.00484375		down	down	down	down	-32.2461	-5.01105	32.2461	-6.29567	-2.65436
110751	0.00738778	0.00523092	0.015888	0.00961945	0.0232275								up	up	up	up	2.68184	1.42322	2.68184	2.6463	1.40397	2.6463	2.67243	1.41815	2.67243	1.34971	0.43265	1.34971	0.00738778	0.00523092	0.015888	0.00961945	0.0232275								up	up	up	up	2.68184	1.42322	2.68184	2.6463	1.40397
20612	0.00215457	0.00139876	0.00205096	0.00358276	0.00547579	0.00322655							up	up	up	up	3.30869	1.72626	3.30869	4.80876	2.26566	4.80876	4.79604	2.26184	4.79604	5.33728	2.4161	5.33728	0.00215457	0.00139876	0.00205096	0.00358276	0.00547579	0.00322655							up	up	up	up	3.30869	1.72626	3.30869	4.80876	2.26566
72630	2.77899e-05	1.21039e-05	0.000271174	0.000153646	0.000623827	0.000336923	0.0625377			0.00882654	0.0390356		down	down	down	down	-28.3232	-4.82391	28.3232	-482.37	-8.914	482.37	-107.998	-6.75486	107.998	-63.1078	-5.97975	63.1078	2.77899e-05	1.21039e-05	0.000271174	0.000153646	0.000623827	0.000336923	0.0625377			0.00882654	0.0390356		down	down	down	down	-28.3232	-4.82391	28.3232	-482.37	-8.914
70997	0.00014644	7.62649e-05	0.000392595	0.000401585	0.000759785	0.000287399							down	down	down	down	-10.9266	-3.44977	10.9266	-23.9353	-4.58107	23.9353	-26.258	-4.71469	26.258	-23.7256	-4.56837	23.7256	0.00014644	7.62649e-05	0.000392595	0.000401585	0.000759785	0.000287399							down	down	down	down	-10.9266	-3.44977	10.9266	-23.9353	-4.58107
12531	0.0001077	5.41513e-05	0.000314173	0.000375127	0.000269603	0.000301839							down	down	down	down	-3.64309	-1.86516	3.64309	-3.80283	-1.92707	3.80283	-4.52747	-2.17871	4.52747	-4.46808	-2.15965	4.46808	0.0001077	5.41513e-05	0.000314173	0.000375127	0.000269603	0.000301839							down	down	down	down	-3.64309	-1.86516	3.64309	-3.80283	-1.92707
51902	0.0002013	0.000107808	0.00391577	0.000420353	0.000211528	0.0019698	0.0870558	0.0235232				0.0688715	down	down	down	down	-2.39063	-1.25739	2.39063	-2.10197	-1.07174	2.10197	-1.56161	-0.643033	1.56161	-1.74642	-0.8044	1.74642	0.0002013	0.000107808	0.00391577	0.000420353	0.000211528	0.0019698	0.0870558	0.0235232				0.0688715	down	down	down	down	-2.39063	-1.25739	2.39063	-2.10197	-1.07174
11550	0.00174542	0.0011143	0.00281348	0.0031235	0.002588	0.00107955							down	down	down	down	-11.592	-3.53506	11.592	-13.1291	-3.71469	13.1291	-15.523	-3.95634	15.523	-11.492	-3.52256	11.492	0.00174542	0.0011143	0.00281348	0.0031235	0.002588	0.00107955							down	down	down	down	-11.592	-3.53506	11.592	-13.1291	-3.71469
414081	2.32321e-05	9.94402e-06	0.000175933	0.000209151	0.000206369	0.000254353							down	down	down	down	-35.2224	-5.13842	35.2224	-16.8384	-4.07368	16.8384	-35.2224	-5.13842	35.2224	-18.3489	-4.19762	18.3489	2.32321e-05	9.94402e-06	0.000175933	0.000209151	0.000206369	0.000254353							down	down	down	down	-35.2224	-5.13842	35.2224	-16.8384	-4.07368
71995	1.21604e-07	2.13656e-08	0.000176663	0.000151076	0.000196252	0.000180844							down	down	down	down	-15.3204	-3.93738	15.3204	-15.3204	-3.93738	15.3204	-12.2487	-3.61456	12.2487	-13.584	-3.76384	13.584	1.21604e-07	2.13656e-08	0.000176663	0.000151076	0.000196252	0.000180844							down	down	down	down	-15.3204	-3.93738	15.3204	-15.3204	-3.93738
19122	1.1778e-09	7.28372e-11	0.000176663	0.000151074	0.000196252	0.000180843	0.00422777	0.0153222	0.0494037				down	down	down	down	-149.971	-7.22854	149.971	-197.277	-7.62408	197.277	-60.933	-5.92915	60.933	-110.762	-6.79131	110.762	1.1778e-09	7.28372e-11	0.000176663	0.000151074	0.000196252	0.000180843	0.00422777	0.0153222	0.0494037				down	down	down	down	-149.971	-7.22854	149.971	-197.277	-7.62408
246313	1.72215e-08	2.04969e-09	0.000196252	0.000176663	0.000151074	0.000180843							down	down	down	down	-57.5831	-5.84757	57.5831	-36.9862	-5.20891	36.9862	-51.0054	-5.67258	51.0054	-45.626	-5.51178	45.626	1.72215e-08	2.04969e-09	0.000196252	0.000176663	0.000151074	0.000180843							down	down	down	down	-57.5831	-5.84757	57.5831	-36.9862	-5.20891
12653	1.12716e-06	3.00756e-07	0.000181175	0.000151096	0.000177228	0.000196533				0.0698195			down	down	down	down	-67.2	-6.07039	67.2	-292.183	-8.19073	292.183	-105.137	-6.71612	105.137	-134.606	-7.0726	134.606	1.12716e-06	3.00756e-07	0.000181175	0.000151096	0.000177228	0.000196533				0.0698195			down	down	down	down	-67.2	-6.07039	67.2	-292.183	-8.19073
66634	0.0641701	0.0529106	0.065548			0.0916918							down	down	down	down	-2.14543	-1.10127	2.14543	-1.79448	-0.843566	1.79448	-3.06191	-1.61443	3.06191	-2.63635	-1.39854	2.63635
18795	3.84452e-07	8.49043e-08	0.000176674	0.000180889	0.000196295	0.000151079							down	down	down	down	-53.6503	-5.74551	53.6503	-45.6832	-5.51359	45.6832	-45.1918	-5.49799	45.1918	-87.4112	-6.44975	87.4112	3.84452e-07	8.49043e-08	0.000176674	0.000180889	0.000196295	0.000151079							down	down	down	down	-53.6503	-5.74551	53.6503	-45.6832	-5.51359
18798	6.29612e-09	5.79431e-10	0.000176663	0.000151074	0.000196252	0.000180843							down	down	down	down	-27.5972	-4.78645	27.5972	-28.1345	-4.81427	28.1345	-20.6198	-4.36596	20.6198	-21.7159	-4.44068	21.7159	6.29612e-09	5.79431e-10	0.000176663	0.000151074	0.000196252	0.000180843							down	down	down	down	-27.5972	-4.78645	27.5972	-28.1345	-4.81427
241656	2.82081e-08	3.72198e-09	0.000176663	0.000196252	0.000180843	0.000151074							down	down	down	down	-223.008	-7.80095	223.008	-286.749	-8.16365	286.749	-116.396	-6.8629	116.396	-298.091	-8.21961	298.091	2.82081e-08	3.72198e-09	0.000176663	0.000196252	0.000180843	0.000151074							down	down	down	down	-223.008	-7.80095	223.008	-286.749	-8.16365
20614	1.33465e-09	8.6273e-11	0.000176663	0.000180843	0.000196252	0.000151074							down	down	down	down	-76.4976	-6.25734	76.4976	-75.5001	-6.23841	75.5001	-60.9318	-5.92912	60.9318	-96.2587	-6.58884	96.2587	1.33465e-09	8.6273e-11	0.000176663	0.000180843	0.000196252	0.000151074							down	down	down	down	-76.4976	-6.25734	76.4976	-75.5001	-6.23841
16449	2.82287e-06	8.78363e-07	0.000151344	0.000187201	0.000187825	0.000198371		0.0382355					down	down	down	down	-5.48096	-2.45443	5.48096	-6.84682	-2.77543	6.84682	-12.3809	-3.63004	12.3809	-8.78248	-3.13463	8.78248	2.82287e-06	8.78363e-07	0.000151344	0.000187201	0.000187825	0.000198371		0.0382355					down	down	down	down	-5.48096	-2.45443	5.48096	-6.84682	-2.77543
228662	5.99054e-10	3.00605e-11	0.000180843	0.000151074	0.000196252	0.000176663	0.0621754	0.0508775			0.0423016	0.0484615	down	down	down	down	-3.79918	-1.92569	3.79918	-3.89459	-1.96147	3.89459	-3.28307	-1.71504	3.28307	-3.17304	-1.66587	3.17304	5.99054e-10	3.00605e-11	0.000180843	0.000151074	0.000196252	0.000176663	0.0621754	0.0508775			0.0423016	0.0484615	down	down	down	down	-3.79918	-1.92569	3.79918	-3.89459	-1.96147
228677	3.24391e-07	6.90677e-08	0.000151094	0.000196261	0.000180847	0.000176682							down	down	down	down	-26.9136	-4.75026	26.9136	-26.9136	-4.75026	26.9136	-26.9136	-4.75026	26.9136	-17.9321	-4.16447	17.9321	3.24391e-07	6.90677e-08	0.000151094	0.000196261	0.000180847	0.000176682							down	down	down	down	-26.9136	-4.75026	26.9136	-26.9136	-4.75026
319909	4.5452e-09	3.88308e-10	0.000180843	0.000151074	0.000196252	0.000176663			0.0646159				down	down	down	down	-137.62	-7.10455	137.62	-146.782	-7.19753	146.782	-129.701	-7.01905	129.701	-69.1011	-6.11064	69.1011	4.5452e-09	3.88308e-10	0.000180843	0.000151074	0.000196252	0.000176663			0.0646159				down	down	down	down	-137.62	-7.10455	137.62	-146.782	-7.19753
69487	0.00071759	0.000429378	0.000911736	0.00109122	0.00309242	0.00126609							down	down	down	down	-2.06843	-1.04853	2.06843	-2.44349	-1.28895	2.44349	-2.59834	-1.37759	2.59834	-2.06455	-1.04583	2.06455	0.00071759	0.000429378	0.000911736	0.00109122	0.00309242	0.00126609							down	down	down	down	-2.06843	-1.04853	2.06843	-2.44349	-1.28895
72899	7.91524e-05	3.85688e-05	0.000358632	0.000536928	0.000268146	0.000188071							down	down	down	down	-13.9488	-3.80207	13.9488	-15.6689	-3.96983	15.6689	-15.5212	-3.95616	15.5212	-33.4915	-5.06572	33.4915	7.91524e-05	3.85688e-05	0.000358632	0.000536928	0.000268146	0.000188071							down	down	down	down	-13.9488	-3.80207	13.9488	-15.6689	-3.96983
71436	5.8525e-07	1.39741e-07	0.000180865	0.000177125	0.000196286	0.000151128	0.0713638						down	down	down	down	-58.8407	-5.87874	58.8407	-24.7673	-4.63036	24.7673	-54.803	-5.77618	54.803	-61.908	-5.95205	61.908	5.8525e-07	1.39741e-07	0.000180865	0.000177125	0.000196286	0.000151128	0.0713638						down	down	down	down	-58.8407	-5.87874	58.8407	-24.7673	-4.63036
378776	1.55848e-05	6.31141e-06	0.000202309	0.000209336	0.000168361	0.000199616							down	down	down	down	-19.1397	-4.2585	19.1397	-11.9904	-3.5838	11.9904	-18.806	-4.23312	18.806	-10.1209	-3.33927	10.1209	1.55848e-05	6.31141e-06	0.000202309	0.000209336	0.000168361	0.000199616							down	down	down	down	-19.1397	-4.2585	19.1397	-11.9904	-3.5838
18549	1.53034e-05	6.18518e-06	0.000192413	0.000155436	0.000205771	0.000193124							down	down	down	down	-150.768	-7.23619	150.768	-241.629	-7.91665	241.629	-67.0101	-6.06631	67.0101	-106.004	-6.72798	106.004	1.53034e-05	6.18518e-06	0.000192413	0.000155436	0.000205771	0.000193124							down	down	down	down	-150.768	-7.23619	150.768	-241.629	-7.91665
81910	1.99824e-09	1.41951e-10	0.000180843	0.000196252	0.000151074	0.000176663							up	up	up	up	3.55281	1.82896	3.55281	3.31323	1.72824	3.31323	3.08923	1.62725	3.08923	3.0762	1.62115	3.0762	1.99824e-09	1.41951e-10	0.000180843	0.000196252	0.000151074	0.000176663							up	up	up	up	3.55281	1.82896	3.55281	3.31323	1.72824
433481	4.16839e-08	5.90564e-09	0.000180843	0.000151074	0.000196252	0.000176663							down	down	down	down	-15.6503	-3.96812	15.6503	-15.6503	-3.96812	15.6503	-14.5313	-3.86109	14.5313	-12.4005	-3.63232	12.4005	4.16839e-08	5.90564e-09	0.000180843	0.000151074	0.000196252	0.000176663							down	down	down	down	-15.6503	-3.96812	15.6503	-15.6503	-3.96812
69178	1.42777e-12	1.22645e-15	0.000180843	0.000151074	0.000196252	0.000176663	0.00134175	0.000755285			0.000568336	0.000437451	up	up	up	up	3.25253	1.70156	3.25253	3.26799	1.7084	3.26799	2.86407	1.51806	2.86407	2.78649	1.47845	2.78649	1.42777e-12	1.22645e-15	0.000180843	0.000151074	0.000196252	0.000176663	0.00134175	0.000755285			0.000568336	0.000437451	up	up	up	up	3.25253	1.70156	3.25253	3.26799	1.7084
668917	0.00725595	0.00512984	0.0500807	0.00696882	0.0594906	0.00678838							down	down	down	down	-2.92291	-1.5474	2.92291	-7.9345	-2.98814	7.9345	-3.92874	-1.97407	3.92874	-8.97565	-3.16602	8.97565	0.00725595	0.00512984	0.0500807	0.00696882	0.0594906	0.00678838							down	down	down	down	-2.92291	-1.5474	2.92291	-7.9345	-2.98814
66044	5.46322e-07	1.28553e-07	0.000180903	0.000151084	0.000176691	0.000196323							down	down	down	down	-2.72284	-1.44511	2.72284	-3.31314	-1.7282	3.31314	-2.81398	-1.49261	2.81398	-2.90639	-1.53923	2.90639	5.46322e-07	1.28553e-07	0.000180903	0.000151084	0.000176691	0.000196323							down	down	down	down	-2.72284	-1.44511	2.72284	-3.31314	-1.7282
74030	2.27592e-05	9.71128e-06	0.000177751	0.000188627	0.000198548	0.000229024							up	up	up	up	2.33002	1.22034	2.33002	2.2273	1.1553	2.2273	2.51986	1.33334	2.51986	2.35068	1.23308	2.35068	2.27592e-05	9.71128e-06	0.000177751	0.000188627	0.000198548	0.000229024							up	up	up	up	2.33002	1.22034	2.33002	2.2273	1.1553
78774	2.89121e-05	1.26469e-05	0.000194028	0.000178795	0.000222541	0.000245732							down	down	down	down	-11.2406	-3.49064	11.2406	-12.9747	-3.69763	12.9747	-11.0982	-3.47226	11.0982	-6.82788	-2.77144	6.82788	2.89121e-05	1.26469e-05	0.000194028	0.000178795	0.000222541	0.000245732							down	down	down	down	-11.2406	-3.49064	11.2406	-12.9747	-3.69763
53626	1.0993e-05	4.22249e-06	0.000185624	0.000192801	0.000204945	0.000157412							down	down	down	down	-56.3306	-5.81585	56.3306	-28.5659	-4.83622	28.5659	-53.4402	-5.73985	53.4402	-72.3343	-6.17661	72.3343	1.0993e-05	4.22249e-06	0.000185624	0.000192801	0.000204945	0.000157412							down	down	down	down	-56.3306	-5.81585	56.3306	-28.5659	-4.83622
18088	4.02278e-09	3.33757e-10	0.000176663	0.000151074	0.000196252	0.000180843	0.00606298	0.0321514	0.0442246				down	down	down	down	-155.492	-7.2807	155.492	-226.132	-7.82102	226.132	-62.9455	-5.97603	62.9455	-126.849	-6.98697	126.849	4.02278e-09	3.33757e-10	0.000176663	0.000151074	0.000196252	0.000180843	0.00606298	0.0321514	0.0442246				down	down	down	down	-155.492	-7.2807	155.492	-226.132	-7.82102
100313531	9.26465e-08	1.53546e-08	0.000176724	0.000151075	0.000196252	0.000180843	0.0180936	0.0102704	0.00603133				down	down	down	down	-38.8613	-5.28026	38.8613	-38.8613	-5.28026	38.8613	-13.8249	-3.7892	13.8249	-36.5009	-5.18986	36.5009	9.26465e-08	1.53546e-08	0.000176724	0.000151075	0.000196252	0.000180843	0.0180936	0.0102704	0.00603133				down	down	down	down	-38.8613	-5.28026	38.8613	-38.8613	-5.28026
20608	1.16975e-08	1.26828e-09	0.000176663	0.000151074	0.000196252	0.000180843							down	down	down	down	-64.2992	-6.00673	64.2992	-64.2992	-6.00673	64.2992	-44.0037	-5.45955	44.0037	-48.6044	-5.60301	48.6044	1.16975e-08	1.26828e-09	0.000176663	0.000151074	0.000196252	0.000180843							down	down	down	down	-64.2992	-6.00673	64.2992	-64.2992	-6.00673
21824	1.58651e-08	1.84913e-09	0.000151074	0.000180843	0.000176663	0.000196252						0.088567	down	down	down	down	-9.79857	-3.29257	9.79857	-12.5649	-3.65132	12.5649	-15.9079	-3.99167	15.9079	-15.3535	-3.94049	15.3535	1.58651e-08	1.84913e-09	0.000151074	0.000180843	0.000176663	0.000196252						0.088567	down	down	down	down	-9.79857	-3.29257	9.79857	-12.5649	-3.65132
17064	0.000350024	0.000197171	0.000817297	0.000445085	0.000450793	0.000716679							down	down	down	down	-3.40546	-1.76785	3.40546	-2.70875	-1.43763	2.70875	-2.97146	-1.57117	2.97146	-2.81127	-1.49122	2.81127	0.000350024	0.000197171	0.000817297	0.000445085	0.000450793	0.000716679							down	down	down	down	-3.40546	-1.76785	3.40546	-2.70875	-1.43763
17957	6.47252e-10	3.32555e-11	0.000176663	0.000151074	0.000196252	0.000180843							down	down	down	down	-10.8686	-3.44209	10.8686	-11.1701	-3.48157	11.1701	-9.94614	-3.31414	9.94614	-10.573	-3.40231	10.573	6.47252e-10	3.32555e-11	0.000176663	0.000151074	0.000196252	0.000180843							down	down	down	down	-10.8686	-3.44209	10.8686	-11.1701	-3.48157
13010	1.17929e-08	1.28413e-09	0.000176663	0.000151074	0.000180843	0.000196252	0.0101301				0.0719215		up	up	up	up	2.80453	1.48776	2.80453	3.28149	1.71435	3.28149	2.47359	1.30661	2.47359	2.83478	1.50324	2.83478	1.17929e-08	1.28413e-09	0.000176663	0.000151074	0.000180843	0.000196252	0.0101301				0.0719215		up	up	up	up	2.80453	1.48776	2.80453	3.28149	1.71435
104348	1.55689e-06	4.39489e-07	0.000181782	0.000177054	0.000151157	0.000196486							up	up	up	up	2.69272	1.42906	2.69272	2.209	1.1434	2.209	2.24737	1.16824	2.24737	2.48995	1.31612	2.48995	1.55689e-06	4.39489e-07	0.000181782	0.000177054	0.000151157	0.000196486							up	up	up	up	2.69272	1.42906	2.69272	2.209	1.1434
13011	3.56381e-06	1.15279e-06	0.000177663	0.000182159	0.000152098	0.000197091							up	up	up	up	8.46476	3.08147	8.46476	6.92106	2.79099	6.92106	6.21687	2.63619	6.21687	8.01542	3.00278	8.01542	3.56381e-06	1.15279e-06	0.000177663	0.000182159	0.000152098	0.000197091							up	up	up	up	8.46476	3.08147	8.46476	6.92106	2.79099
114889	4.07188e-05	1.85577e-05	0.000247162	0.000217696	0.000201924	0.00018931							down	down	down	down	-15.0035	-3.90722	15.0035	-12.0329	-3.58891	12.0329	-13.0719	-3.7084	13.0719	-11.9678	-3.58109	11.9678	4.07188e-05	1.85577e-05	0.000247162	0.000217696	0.000201924	0.00018931							down	down	down	down	-15.0035	-3.90722	15.0035	-12.0329	-3.58891
110078	6.5057e-12	4.40817e-14	0.000176663	0.000151074	0.000196252	0.000180843							down	down	down	down	-4.70036	-2.23277	4.70036	-4.73933	-2.24468	4.73933	-4.35188	-2.12164	4.35188	-4.51379	-2.17434	4.51379	6.5057e-12	4.40817e-14	0.000176663	0.000151074	0.000196252	0.000180843							down	down	down	down	-4.70036	-2.23277	4.70036	-4.73933	-2.24468
76192	4.20608e-11	8.07245e-13	0.000180843	0.000151074	0.000176663	0.000196252							up	up	up	up	2.93795	1.55481	2.93795	3.31321	1.72823	3.31321	3.11653	1.63994	3.11653	3.23614	1.69427	3.23614	4.20608e-11	8.07245e-13	0.000180843	0.000151074	0.000176663	0.000196252							up	up	up	up	2.93795	1.55481	2.93795	3.31321	1.72823
14225	8.18115e-09	8.04158e-10	0.000196252	0.000180843	0.000176663	0.000151074							down	down	down	down	-2.46732	-1.30294	2.46732	-2.47785	-1.30909	2.47785	-2.66355	-1.41335	2.66355	-2.8583	-1.51516	2.8583	8.18115e-09	8.04158e-10	0.000196252	0.000180843	0.000176663	0.000151074							down	down	down	down	-2.46732	-1.30294	2.46732	-2.47785	-1.30909
228765	0.00175256	0.00111921	0.00366914	0.00120413	0.00524429	0.023599					0.0799298		down	down	down	down	-7.127	-2.8333	7.127	-14.5562	-3.86356	14.5562	-9.24286	-3.20834	9.24286	-3.71334	-1.89272	3.71334	0.00175256	0.00111921	0.00366914	0.00120413	0.00524429	0.023599					0.0799298		down	down	down	down	-7.127	-2.8333	7.127	-14.5562	-3.86356
241727	4.48063e-08	6.42265e-09	0.000180843	0.000151074	0.000196252	0.000176663							down	down	down	down	-3.06541	-1.61608	3.06541	-3.07511	-1.62064	3.07511	-2.65073	-1.40639	2.65073	-2.59268	-1.37445	2.59268	4.48063e-08	6.42265e-09	0.000180843	0.000151074	0.000196252	0.000176663							down	down	down	down	-3.06541	-1.61608	3.06541	-3.07511	-1.62064
73847	8.86505e-07	2.26677e-07	0.000196358	0.000176779	0.000151187	0.000180912							up	up	up	up	3.08613	1.6258	3.08613	2.65291	1.40758	2.65291	2.98057	1.57559	2.98057	2.92015	1.54604	2.92015	8.86505e-07	2.26677e-07	0.000196358	0.000176779	0.000151187	0.000180912							up	up	up	up	3.08613	1.6258	3.08613	2.65291	1.40758
[truncated: 6,475 more rows]
[truncated: 76 more columns]

## Sheet: Figure 2I - 5322 DOWN in sort
Gene ID	FC ([TytoOnly-Input] vs [Cell-Input]) ( DOWN - FC ([TytoOnly-Input] vs [Cell-Input]) )	Log FC ([TytoOnly-Input] vs [Cell-Input]) ( DOWN - FC ([TytoOnly-Input] vs [Cell-Input]) )	FC (abs) ([TytoOnly-Input] vs [Cell-Input]) ( DOWN - FC ([TytoOnly-Input] vs [Cell-Input]) )	Regulation ([TytoOnly-Input] vs [Cell-Input]) ( DOWN - FC ([TytoOnly-Input] vs [Cell-Input]) )	FC ([AM + Tyto-Input] vs [Cell-Input]) ( DOWN - FC ([AM + Tyto-Input] vs [Cell-Input]) )	Log FC ([AM + Tyto-Input] vs [Cell-Input]) ( DOWN - FC ([AM + Tyto-Input] vs [Cell-Input]) )	FC (abs) ([AM + Tyto-Input] vs [Cell-Input]) ( DOWN - FC ([AM + Tyto-Input] vs [Cell-Input]) )	Regulation ([AM + Tyto-Input] vs [Cell-Input]) ( DOWN - FC ([AM + Tyto-Input] vs [Cell-Input]) )	FC ([AutoMACSonly-Input] vs [Cell-Input]) ( DOWN - FC ([AutoMACSonly-Input] vs [Cell-Input]) )	Log FC ([AutoMACSonly-Input] vs [Cell-Input]) ( DOWN - FC ([AutoMACSonly-Input] vs [Cell-Input]) )	FC (abs) ([AutoMACSonly-Input] vs [Cell-Input]) ( DOWN - FC ([AutoMACSonly-Input] vs [Cell-Input]) )	Regulation ([AutoMACSonly-Input] vs [Cell-Input]) ( DOWN - FC ([AutoMACSonly-Input] vs [Cell-Input]) )	FC ([FACSonly-Input] vs [Cell-Input]) ( DOWN - FC ([FACSonly-Input] vs [Cell-Input]) )	Log FC ([FACSonly-Input] vs [Cell-Input]) ( DOWN - FC ([FACSonly-Input] vs [Cell-Input]) )	FC (abs) ([FACSonly-Input] vs [Cell-Input]) ( DOWN - FC ([FACSonly-Input] vs [Cell-Input]) )	Regulation ([FACSonly-Input] vs [Cell-Input]) ( DOWN - FC ([FACSonly-Input] vs [Cell-Input]) )	946CellInput_S41(raw)	947CellInput_S42(raw)	948CellInput_S43(raw)	949CellInput_S44(raw)	66AMInput_S49(raw)	67AMInput_S50(raw)	73AMInput_S52(raw)	66AM + TytoInput_S57(raw)	67AM + TytoInput_S58(raw)	73AM + TytoInput_S60(raw)	69RTytoInput_S74(raw)	822RTytoInput_S76(raw)	823LTytoInput_S77(raw)	945RTytoInput_S75(raw)	991RTytoInput_S73(raw)	69LFACSInput_S67(raw)	945LFACSInput_S68(raw)	991LFACSInput_S65(raw)	992RFACSInput_S66(raw)	946CellInput_S41(normalized)	947CellInput_S42(normalized)	948CellInput_S43(normalized)	949CellInput_S44(normalized)	66AMInput_S49(normalized)	67AMInput_S50(normalized)	73AMInput_S52(normalized)	66AM + TytoInput_S57(normalized)	67AM + TytoInput_S58(normalized)	73AM + TytoInput_S60(normalized)	69RTytoInput_S74(normalized)	822RTytoInput_S76(normalized)	823LTytoInput_S77(normalized)	945RTytoInput_S75(normalized)
[truncated: 5,322 more rows]
[truncated: 18 more columns]

[truncated: 5 more sheets: Figure 2I - 1759 UP in sort , Figure 2J - UP in sort ORA, Figure 2K - DOWN in Sort ORA, Figure 2L - Up in Sort TF, Figure 2M - Down in Sort TF]
