# Supplementary material for: Minimizing the Ex Vivo Confounds of Cell-Isolation Techniques on Transcriptomic and Translatomic Profiles of Purified Microglia
Source: eNeuro. 2022 Mar 28;9(2):ENEURO.0348-21.2022. doi: 10.1523/ENEURO.0348-21.2022 (PMC8970438; doi:10.1523/ENEURO.0348-21.2022)
Supplement: Extended Data Figure 3-1 — Figure 3 source data. Download Figure 3-1, XLS file. [file enu-eN-NWR-0348-21-s03.xls]

## Sheet: Fig 3A - Microglia Markers
Figure 3-1. Figure 3 Source Data
Chucair-Elliott, Ocanas et al, 2020; Communications Biology		Chucair-Elliott, Ocanas et al, 2020; Communications Biology		Haage et al, 2019; Acta Neuropathologica Communications		Chucair-Elliott, Ocanas et al, 2020 and Haage et al, 2019
Microglial markers common to ribosomal tagging studies		Microglial markers from cell sorting curated from McKenzie et al 2018; Scientific Reports		Microglia markers from five previous studies		113 Microglia Marker genes in at least 2/3 lists
Gene Symbol		Gene Symbol		Gene Symbol		Gene Symbol
Ptpn18		Mgat4a		Jun		Inpp5d
Neurl3		Slc11a1		Tspan18		Ncf2
Casp8		Inpp5d		Gtf2h2		Fcer1g
Inpp5d		Arl4c		Hps4		Apbb1ip
Ncf2		Tnfrsf11a		Fads1		Psd4
Fcer1g		Rassf5		Rhob		Hck
F11r		Btg2		Ckb		Tnfaip8l2
Hmga2-ps1		Ptprc		Spire1		Ctss
Hlx		Cfh		Golm1		Laptm5
Apbb1ip		Rgs2		Ctsl		C1qb
Psd4		Ncf2		Scoc		C1qc
Rapsn		Ier5		Ank2		Tnfrsf1b
Sfpi1		Rcsd1		Rilpl1		Crybb1
Spint1		Fcgr2b		Arhgef40		Selplg
Capn3		Fcer1g		Zfp532		Hvcn1
Hck		Arhgap30		Il1rl2		Ncf1
P2ry13		Cd84		Nek6		Lat2
P2ry12		Aim2		Ctsf		Alox5ap
Tnfaip8l2		Atf3		Kitl		Clec5a
Ctss		Mrc1		Mlph		Arhgdib
Fcgr1		Apbb1ip		Aif1		Kcnk6
Olfml3		Psd4		Abcb4		Tyrobp
Adora3		Card9		Zfp691		Cebpa
Tgfbr1		Ggta1		Cd86		Cd37
Tlr12		Ptgs1		Prune2		Fes
Laptm5		Plcb2		Tmem206		Ctsc
C1qb		Capn3		Asph		Pycard
C1qc		B2m		Abhd12		Itgam
Tnfrsf1b		Mertk		Frmd4a		Rgs10
Slc2a5		Gm14023		Clcf1		Lpcat2
Pf4		Sirpa		Fgd2		Plcg2
Cryba4		Cst3		Cfh		Irf8
Crybb1		Hck		Zfp90		Il10ra
Tmem119		Mafb		Ntpcr		Itgb2
Selplg		Ctsz		Grap		Gna15
Hvcn1		P2ry13		Ivns1abp		Ikzf1
Ncf1		P2ry12		St6galnac4		Plek
Lat2		Tlr2		Fchsd2		Lcp2
Pilra		Fcrls		Ppcdc		Ltc4s
Gal3st4		Tnfaip8l2		Il7r		Cd68
Alox5ap		Ctss		Adora3		Abcc3
B230378P21Rik		Plekho1		Cxxc5		Abi3
Clec5a		Txnip		Rtn1		Cbr2
Hpgds		Olfml3		Tlr12		Pik3cg
Dok1		Cd53		Cacnb2		Ly86
Gp9		Dapp1		Smad7		Susd3
Alox5		Lyn		Cd276		Syk
BC035044		B4galt1		Ebf3		Tifab
Arhgdib		Galnt12		Tmc7		Stab1
Lrmp		Tgfbr1		Mmp14		Slc7a7
Lair1		Col27a1		Sema4g		Lcp1
Tgfb1		Tlr4		Slc37a2		Cyth4
Kcnk6		Csf3r		Dock9		Nfam1
Tyrobp		Rnf19b		Sgk1		Bin2
Hcst		Laptm5		Hexb		Nckap1l
Cebpa		Themis2		St5		Klhl6
Cd33		Rps6ka1		Clstn1		Hcls1
Siglece		C1qb		Mras		Samsn1
Cd37		C1qc		Apbb2		Rasal3
Siglech		C1qa		Ang		Lst1
Fes		Tnfrsf1b		Trem2		Vav1
Ctsc		Pik3cd		Inpp4b		Tmem173
Il21r		Slc2a5		Tgfbr1		Csf1r
Pycard		Rbm47		Blnk		Ccdc88b
Itgam		Tec		Lgmn		Fermt3
Rgs10		Crybb1		Bco2		Dock8
Tnni2		Myo18b		Snn		Entpd1
Ifi30		Tmem119		Lair1		Was
Snx20		Selplg		Il21r		Sash3
Lpcat2		Hvcn1		Slc7a8		Elf4
Plcg2		Ncf1		Cd81		Arhgap4
Irf8		Lat2		Mgat4a		Tlr13
Il10ra		Mlxipl		Myo1b		Capn3
Cx3cr1		Alox5ap		Pde3b		P2ry13
Ccr5		Pon3		Rnase4		P2ry12
4632428N05Rik		Irf5		Kcnd1		Olfml3
Itgb2		Tbxas1		Usp2		Tgfbr1
Hmha1		Clec5a		Lag3		Slc2a5
Gna15		Skap2		Cd34		Tmem119
Arhgap9		Hpgds		Phyhd1		Hpgds
Ikzf1		Hk2		Lhfpl2		Lair1
Plek		Arhgap25		Col15a1		Il21r
Lcp2		Il17ra		Serpinf1		Cx3cr1
Havcr2		Apobec1		Asap3		Havcr2
Ltc4s		C3ar1		Whrn		Hexb
Grap		Ptpn6		Syngr1		Rnase4
Cd68		Lag3		B3galt5		Ang
Clec10a		Arhgdib		Mrc2		Itgb5
Abcc3		Lair1		Cadm1		Fgd2
Abi3		Pou2f2		Spsb1		Aif1
AF251705		Zfp36		Slc1a3		Trem2
Cbr2		Kcnk6		Tgfa		Rab3il1
Pik3cg		Tyrobp		Cx3cr1		Gpr34
F13a1		Nfkbid		Serpine2		F11r
Ly86		Cebpa		Havcr2		Spint1
Susd3		Cd37		Itgb5		Adora3
Syk		Lrrk1		Lrrc3		Tlr12
Tifab		Fes		Rab3il1		Siglech
Hexb		Il16		Tspan7		Ccr5
Stab1		Ctsc		Fcrls		Grap
Rnase4		Ucp2		Hpgds		Mgat4a
Ang		P2ry6		Tmem119		Cfh
Slc7a7		Pde3b		Olfml3		Fcrls
Lcp1		Igsf6		Siglech		Lag3
Gpr183		Il21r		Sall1		Pde3b
Gsdmd		Coro1a		Slc2a5		Slc37a2
Cyth4		Pycard		Gpr34		Sgk1
Mfng		Itgam		Slco2b1		Lrrc3
Nfam1		Rgs10		Sparc		Lgmn
Bin2		Ctsd		P2ry12		Golm1
Nckap1l		Lsp1		P2ry13		Slc7a8
Tnfrsf17		Ppp1r3b		St3gal6		Cd86
Klhl6		Hpgd		F11r		Blnk
Itgb5		Gmip		Upk1b
Hcls1		Lyl1		Atp8a2
Samsn1		Junb		Gas6
Fgd2		Man2b1		Sgce
Rasal3		Lpcat2		Capn3
H2-DMb1		Pla2g15		Rnf180
H2-Ob		Zfhx3		Camk2n1
Gpsm3		Maf		Sncaip
Aif1		Plcg2		Npnt
Lst1		Irf8		Sall3
Treml2		Cyba		Spint1
Trem2		Icam1		Rgs1
Ebi3		Slc37a2		Dst
Vav1		Il10ra		Ccr5
Tmem173		Tlr9		Tlr3
Csf1r		Uba7		Slc46a1
Ccdc88b		Cmtm6		Arhgap5
Fermt3		Cx3cr1		Ophn1
Rab3il1		Tnfaip3		Il1a
Lpxn		Ifngr1		Tanc2
Dock8		Sgk1		Nuak1
Hhex		Pald1		Rtn4rl1
Entpd1		Itgb2		Cttnbp2nl
Was		Lrrc3		Rapgef5
Gpr34		Gna15		Bhlhe41
Sash3		Stat6		Tjp1
Elf4		Ikzf1		Fscn1
Arhgap4		Plek		Egr1
Tlr13		Rel		Pmepa1
		Lcp2		Scamp5
		Havcr2
		Ltc4s
		Pik3r5
		Cd68
		Cxcl16
		Adap2
		Abcc3
		Abi3
		Gngt2
		Grn
		Slc16a6
		Abca9
		Cd300a
		Cbr2
		Pik3cg
		Nfkbia
		Lgmn
		Pld4
		Ly86
		Cd83
		Mylip
		Susd3
		Syk
		Hk3
		Tifab
		Golm1
		Hexb
		Cd180
		Plau
		Prkcd
		Stab1
		Wdfy4
		Rnase4
		Ang
		Slc7a7
		Slc7a8
		Lcp1
		Kctd12
		Fyb
		Fam105a
		Sla
		Csf2rb
		Rac2
		Cyth4
		Pdgfb
		Nfam1
		Parvg
		Bin2
		Nckap1l
		Klhl6
		Itgb5
		Cd86
		Hcls1
		Nfkbiz
		Samsn1
		Runx1
		Fgd2
		Rasal3
		Myo1f
		Psmb8
		Clic1
		Aif1
		Lst1
		Ier3
		Nfkbie
		Trem2
		Dennd1c
		Vav1
		Tgif1
		Ttc7
		Cables1
		Tmem173
		Cd14
		Cd74
		Csf1r
		Adrb2
		Tcirg1
		Unc93b1
		Slc25a45
		Ccdc88b
		Fermt3
		Rab3il1
		Slc15a3
		Mpeg1
		Gcnt1
		Dock8
		Entpd1
		Blnk
		Pik3ap1
		Was
		Gpr34
		Sash3
		Elf4
		Arhgap4
		Tlr13
		Tlr7

## Sheet: Fig 3B - Macrophage Markers
Figure 3B Source Data
DePaula-Silva et al, 2019; Journal of Neuroinflammation		Haage et al, 2019; Acta Pathologica Communications		Faraco et al, 2017; J Mol Med (Berl)		Union of DePaula-Silva, Haage, and Faraco
Macrophage cell surface enriched genes (Table 1)		Macrophage enriched genes		Brain perivascular, meningeal, & choroid plexus macrophage genes		Macrophage enriched genes
Gene Symbol		Gene Symbol		Gene Symbol		Gene Symbol
Ecm1		Ha		Mrc1		Ecm1
Emb		Mcm10		Cd163		Emb
Slco3a1		Gas7		Lyve1		Slco3a1
Emp1		Kcnab2		Ly6c		Emp1
Ms4a7		Pdlim1				Ms4a7
Gpr132		Pi16				Gpr132
Pdpn		Plekhg3				Pdpn
Alcam		Rara				Alcam
Ms4a6d		Ifi203				Ms4a6d
Msr1		Itga4				Msr1
Kcnn4		Bmx				Kcnn4
Scarf1		Plxnc1				Scarf1
Antxr2		Rab3d				Antxr2
Fam26f		Samd9l				Fam26f
Ms4a8a		Atp2a3				Ms4a8a
Wfdc17		Arhgap15				Wfdc17
Lilr4b		Sema4a				Lilr4b
Trem1		Fgr				Trem-1
Gpr141		Rasgrp2				Gpr141
Clec4e		Mfsd6				Clec4e
Sirpb1a		Nedd9				Sirpb1a
Bst1		Slc22a15				Bst1
Lilra6		Prkar2b				Lilra6
Slfn4		Serpinb1a				Slfn4
Ifitm6		Racgap1				Ifitm6
Iqgap2		Cenpa				Iqgap2
		Smc4				Cdca7l
		Kif23				Mcm10
		Bub1				Gas7
		Trim59				Kcnab2
		Pygl				Pdlim1
		Aurkb				Pi16
		Neil3				Plekhg3
		Foxn2				Rara
		Rbms1				Ifi203
		Add3				Itga4
		Myo1g				Bmx
		Flot2				Plxnc1
		Prdx6				Rab3d
		Nin				Samd9l
		Myo5a				Atp2a3
		Svil				Arhgap15
		Gyg				Sema4a
		Hip1				Fgr
		Oas1g				Rasgrp2
		Emp3				Mfsd6
		Lsp1				Nedd9
		Map4k1				Slc22a15
		Capn1				Prkar2b
		Slfn2				Serpinb1a
		Aldh2				Racgap1
		Capg				Cenpa
		Irak3				Smc4
		Rasgrp4				Kif23
		Atrnl1				Bub1
		Ezr				Trim59
		Gsr				Pygl
		Nup210				Aurkb
		Kif22				Neil3
		Plaur				Foxn2
		Pfkp				Rbms1
		Olfm1				Add3
		Palm				Myo1g
		Arhgap26				Flot2
		Zbp1				Prdx6
		Sept9				Nin
		Stom				Myo5a
		Clec4a1				Svil
		Lrrc8c				Gyg
		Cd93				Hip1
		Trps1				Oas1g
		Clec2i				Emp3
		Fxyd5				Lsp1
		P2ry1				Map4k1
		Btla				Capn1
		Oas2				Slfn2
		Zc3h12d				Aldh2
		Mob3b				Capg
		St3gal1				Irak3
		Sh3bgrl				Rasgrp4
		Capn2				Atrnl1
		Tagln2				Ezr
		Grk5				Gsr
		Il2rg				Nup210
		Hp				Kif22
		Sell				Plaur
		Mgst1				Pfkp
		S100a6				Olfm1
		Napsa				Palm
		Cytip				Arhgap26
		Klra2				Zbp1
		Vav3				Sept9
		Hpse				Stom
		Xdh				Clec4a1
		Cybb				Lrrc8c
		Vcan				Cd93
		Crip1				Trps1
		AB124611				Clec2i
		Nfe2				Fxyd5
		Glipr2				P2ry1
		Cd300lb				Btla
		Slc25a24				Oas2
		Lrrk2				Zc3h12d
		Cd44				Mob3b
		Gapt				St3gal1
		Ccr2				Sh3bgrl
		F13a1				Capn2
		E2f8				Tagln2
		Lgals3				Grk5
		Pira2				Il2rg
		Ifitm3				Hp
		Iqgap1				Sell
		Cd24a				Mgst1
		Mki67				S100a6
		Gda				Napsa
		Anxa2				Cytip
		C3				Klra2
		Fn1				Vav3
		Slpi				Hpse
		F5				Xdh
		Emilin2				Cybb
		F10				Vcan
		Ccdc88c				Crip1
		Ikbke				AB124611
		Lyz2				Nfe2
		Plec				Glipr2
		Dock5				Cd300lb
		Mndal				Slc25a24
		Cd300lg				Lrrk2
		Itgb7				Cd44
		Rnd3				Gapt
		Vim				Ccr2
		S100a4				F13a1
		Slfn1				E2f8
		Spn				Lgals3
		Plk1				Pira2
		Aspm				Ifitm3
		Bub1b				Iqgap1
		Atp1a3				Cd24a
		Plcb1				Mki67
		Msr1				Gda
		S100a10				Anxa2
		Birc5				C3
		Mlkl				Fn1
		Smpdl3a				Slpi
						F5
						Emilin2
						F10
						Ccdc88c
						Ikbke
						Lyz2
						Plec
						Dock5
						Mndal
						Cd300lg
						Itgb7
						Rnd3
						Vim
						S100a4
						Slfn1
						Spn
						Plk1
						Aspm
						Bub1b
						Atp1a3
						Plcb1
						S100a10
						Birc5
						Mlkl
						Smpdl3a
						Mrc1
						Cd163
						Lyve1
						Ly6c

## Sheet: Fig 3C-D Gene Expression
Figure 3C Source Data
	AutoMACS					AutoMACS to Tyto				Tyto						FACSAria
Hexb	2.22138	2.06962	1.88107	2.22041		2.52321	2.27728	2.32122		2.27476	2.17008	1.95354	2.23761	2.23813		2.30414	2.37431	2.33278	2.39552
Tmem119	2.22578	2.17846	1.25515	2.07105		2.19389	2.27198	2.12544		2.04793	1.95867	2.0073	2.04269	2.17884		2.12301	2.17557	2.07596	2.14265
P2ry12	2.45471	2.31373	1.31067	2.39216		2.60545	2.58243	2.42014		2.51363	2.42355	2.11176	2.65381	2.62648		2.71552	2.76825	2.67135	2.59048
Siglech	2.5662	2.48809	2.10909	2.49085		2.66851	2.59457	2.49391		2.59038	2.47013	2.32044	2.63023	2.5609		2.62648	2.60793	2.43765	2.51194
Lyve1	1.23571	1.8155	-0.94599	1.17453		1.07642	1.67695	2.38293		1.17038	1.06923	1.22654	0.874287	0.806605		0.174788	0.001649	0.933081	1.40061
Ly6c1	-5.56703	-4.38972	-4.89714	-5.95294		-10.1792	-9.45744	-6.77573		-6.26878	-6.41461	-5.27132	-7.63437	-5.32721		-6.67172	-5.34662	-4.01148	-6.63873
CD163	1.54893	2.18153	0.060672	1.70232		1.46313	2.02533	2.93441		2.06155	1.82528	2.39491	1.4404	0.76803		1.11723	0.732275	1.16787	2.12082
Mrc1	2.13445	2.58514	1.00938	2.06659		2.0662	2.40672	3.02541		2.56899	2.72608	1.94847	2.32921	1.72849		1.6014	1.55811	2.00146	2.01141
Figure 3D Source Data
	AutoMACS					AutoMACS to Tyto				Tyto						FACSAria
Emp1	-2.88638	-2.26568	-2.46592	-1.49619		-3.14283	-2.67876	-1.82147		-2.40996	-2.51111	-4.09152	-4.37027	-3.23969		-2.63001	-3.83097	-2.11795	-3.14545
Scarf1	-4.30039	-2.89542	-1.40512	-3.80259		-3.39949	-3.45534	-4.08348		-2.52485	-2.83725	-3.67546	-4.43963	-3.86427		-4.80255	-2.98195	-2.75847	-3.40746
Emb	-2.88599	-2.81094	-3.88227	-3.54918		-3.73104	-4.43459	-3.76017		-4.34511	-4.38841	-4.39168	-4.74081	-4.78298		-6.55577	-6.6457	-2.52359	-6.44561
Clec4e	0.978028	1.42186	1.60494	1.89951		-2.23654	-0.70743	-0.11318		1.61651	-0.37885	-1.60562	-0.23229	-3.67565		-3.31404	-2.40396	-3.67565	-3.67565
Emilin2	-1.30786	-1.01198	-1.63841	-0.84339		-1.33839	-1.95536	-0.85855		-1.32968	-1.57935	-2.47519	-2.28999	-2.68548		-3.01922	-2.19488	-1.70955	-1.78973
F5	-7.05456	-5.26393	-5.19352	-4.18519		-5.03263	-8.16886	-5.09348		-5.23021	-6.20284	-5.46026	-8.02387	-6.05423		-5.26767	-10.3297	-3.2052	-7.31363
Fn1	-4.81854	-4.35615	-4.07383	-4.23422		-4.5844	-6.10936	-4.49239		-5.40076	-5.22917	-4.8312	-6.11383	-4.82315		-4.65707	-5.14293	-3.19259	-5.21349
Gda	-1.11019	-1.38111	-0.98742	-1.3532		-2.12002	-2.91284	-1.52504		-1.64403	-2.05374	-2.81103	-3.5752	-4.12912		-3.7539	-2.9771	-4.53789	-4.18689

## Sheet: Fig 3E - Microglia GSEA
NAME	SYMBOL	TITLE	RANK IN GENE LIST	RANK METRIC SCORE	RUNNING ES	CORE ENRICHMENT	FC ([AutoMACS-Input] vs [Cell-Input])	Log FC ([AutoMACS-Input] vs [Cell-Input])	FC ([AM + Tyto-Input] vs [Cell-Input])	Log FC ([AM + Tyto-Input] vs [Cell-Input])	FC ([Tyto-Input] vs [Cell-Input])	Log FC ([Tyto-Input] vs [Cell-Input])	FC ([FACS-Input] vs [Cell-Input])	Log FC ([FACS-Input] vs [Cell-Input])
row_0	Slc7a8	NA	167	3.22354	0.0137593	Yes	5.10514	2.35195	6.23948	2.64143	6.44347	2.68784	7.17312	2.8426
row_1	Mgat4a	NA	303	2.77218	0.0261374	Yes	5.19402	2.37685	5.35884	2.42192	5.61262	2.48867	5.93098	2.56827
row_2	Rgs10	NA	737	2.04765	0.0141813	Yes	5.98131	2.58046	5.79431	2.53464	5.03574	2.33221	4.9644	2.31162
row_3	Abi3	NA	770	2.01811	0.0273883	Yes	5.23337	2.38774	5.11789	2.35555	5.44211	2.44417	5.53573	2.46877
row_4	Hvcn1	NA	1245	1.63109	0.00969223	Yes	5.79879	2.53575	6.34964	2.66667	6.34143	2.66481	6.52069	2.70503
row_5	Lst1	NA	1289	1.59942	0.0190426	Yes	7.7	2.94486	6.65421	2.73427	6.14437	2.61926	4.90189	2.29334
row_6	Pycard	NA	1464	1.51061	0.0194293	Yes	6.24695	2.64315	5.84716	2.54774	5.72455	2.51716	5.62731	2.49245
row_7	Lgmn	NA	1468	1.50944	0.0306327	Yes	4.87797	2.28628	5.15993	2.36735	4.74687	2.24698	5.15968	2.36728
row_8	Lat2	NA	1521	1.47889	0.0385035	Yes	7.06166	2.82001	6.60761	2.72413	6.68732	2.74143	6.46033	2.69161
row_9	Blnk	NA	1652	1.41585	0.0409606	Yes	4.81625	2.26791	4.91294	2.29659	4.58777	2.19779	4.47597	2.1622
row_10	Rab3il1	NA	1673	1.40632	0.0503094	Yes	4.7035	2.23373	4.99578	2.32071	5.43684	2.44277	5.40959	2.43552
row_11	Lrrc3	NA	1679	1.40492	0.0605973	Yes	4.78653	2.25898	5.4501	2.44628	5.42466	2.43953	5.50067	2.45961
row_12	Ccdc88b	NA	1685	1.40218	0.0708645	Yes	5.9283	2.56762	5.5307	2.46746	5.90809	2.56269	6.23322	2.63998
row_13	Aif1	NA	1696	1.39882	0.0807898	Yes	7.00126	2.80761	6.46534	2.69273	5.62073	2.49076	5.71027	2.51356
row_14	Plek	NA	1715	1.38819	0.0901285	Yes	5.4945	2.45799	5.76086	2.52628	5.8995	2.56059	5.86463	2.55204
row_15	Pde3b	NA	1809	1.35228	0.094448	Yes	5.45851	2.44851	5.67319	2.50416	5.57417	2.47876	5.77354	2.52946
row_16	Samsn1	NA	1836	1.34395	0.102946	Yes	5.93749	2.56985	5.64471	2.4969	6.09735	2.60818	6.34253	2.66506
row_17	Apbb1ip	NA	1837	1.34366	0.113088	Yes	5.85883	2.55061	5.90883	2.56287	6.34225	2.665	6.51563	2.7039
row_18	Tlr12	NA	1846	1.33847	0.122685	Yes	7.06428	2.82054	6.57149	2.71622	6.79923	2.76537	7.43062	2.89348
row_19	Arhgap4	NA	1858	1.33417	0.132059	Yes	5.24286	2.39035	5.13706	2.36094	5.96344	2.57614	5.18859	2.37534
row_20	Cebpa	NA	1921	1.30294	0.137968	Yes	5.77123	2.52888	5.91209	2.56367	5.06659	2.34102	5.4986	2.45906
row_21	Lag3	NA	1933	1.29825	0.147071	Yes	6.75338	2.75561	6.84631	2.77533	6.0034	2.58578	6.22969	2.63916
row_22	Golm1	NA	1950	1.29279	0.155816	Yes	4.55981	2.18897	5.00246	2.32264	4.88675	2.28887	5.27431	2.39898
row_23	Crybb1	NA	1962	1.28678	0.164833	Yes	6.02632	2.59128	5.27511	2.3992	4.53649	2.18158	4.1	2.03562
row_24	Spint1	NA	2004	1.27132	0.171833	Yes	5.33524	2.41555	5.45723	2.44817	5.26785	2.39721	5.62376	2.49154
row_25	Capn3	NA	2016	1.26582	0.180691	Yes	4.9597	2.31025	5.49736	2.45874	5.0556	2.33788	4.89028	2.28992
row_26	Tnfaip8l2	NA	2023	1.26388	0.189851	Yes	5.92739	2.5674	5.36031	2.42232	5.15902	2.3671	5.31549	2.4102
row_27	Trem2	NA	2060	1.2512	0.197016	Yes	6.32101	2.66015	6.15982	2.62289	5.7413	2.52138	5.67713	2.50516
row_28	Itgb5	NA	2063	1.24945	0.206321	Yes	4.35714	2.12338	4.6149	2.2063	4.03606	2.01295	4.02585	2.00929
row_29	Bin2	NA	2072	1.24662	0.215224	Yes	6.40654	2.67954	6.17551	2.62656	6.45575	2.69058	6.65932	2.73537
row_30	Tyrobp	NA	2093	1.23912	0.223311	Yes	5.50958	2.46194	5.47695	2.45337	4.86845	2.28346	4.439	2.15024
row_31	Clec5a	NA	2100	1.23738	0.232271	Yes	6.08488	2.60523	5.73736	2.52039	5.2578	2.39446	4.8951	2.29134
row_32	Hpgds	NA	2114	1.23388	0.240761	Yes	6.12137	2.61386	5.63861	2.49534	6.48137	2.6963	6.11693	2.61281
row_33	Cd37	NA	2120	1.2331	0.249752	Yes	5.44844	2.44584	5.87315	2.55413	6.01181	2.5878	6.00863	2.58704
row_34	Fcer1g	NA	2130	1.22952	0.258463	Yes	5.64329	2.49654	5.37552	2.42641	4.81274	2.26686	4.45802	2.1564
row_35	Lcp1	NA	2141	1.22388	0.267068	Yes	5.16783	2.36956	6.0322	2.59268	5.73567	2.51996	5.7818	2.53152
row_36	Slc2a5	NA	2142	1.22384	0.276305	Yes	6.17705	2.62692	6.67913	2.73966	6.31644	2.65911	6.96686	2.80051
row_37	Ly86	NA	2160	1.21947	0.284434	Yes	6.23283	2.63989	6.44565	2.68833	5.63065	2.4933	5.59745	2.48477
row_38	Hcls1	NA	2167	1.21585	0.293231	Yes	5.82188	2.54148	5.89749	2.5601	5.28878	2.40294	5.27394	2.39888
row_39	Ltc4s	NA	2171	1.21404	0.302205	Yes	4.69129	2.22999	3.90274	1.96449	4.08222	2.02935	3.92844	1.97396
row_40	Arhgdib	NA	2183	1.21062	0.310646	Yes	3.94272	1.97919	4.22998	2.08065	3.74423	1.90467	3.57877	1.83946
row_41	Lpcat2	NA	2213	1.19539	0.317833	Yes	5.55119	2.4728	5.9432	2.57124	5.75253	2.5242	5.92131	2.56592
row_42	Lair1	NA	2270	1.17816	0.323181	Yes	5.49762	2.45881	5.84506	2.54722	6.22998	2.63923	6.26178	2.64657
row_43	Klhl6	NA	2282	1.17448	0.33135	Yes	5.09335	2.34861	5.00941	2.32464	5.92707	2.56732	6.10947	2.61105
row_44	Cyth4	NA	2299	1.16893	0.33916	Yes	5.4876	2.45618	5.58018	2.48031	5.83448	2.5446	5.81101	2.53879
row_45	Cd68	NA	2335	1.1573	0.34568	Yes	5.2091	2.38104	5.69682	2.51016	5.48094	2.45442	5.54753	2.47185
row_46	Fcrls	NA	2341	1.15504	0.354081	Yes	5.85092	2.54866	5.86654	2.55251	4.77577	2.25573	5.70862	2.51314
row_47	Susd3	NA	2370	1.14862	0.360979	Yes	6.23819	2.64113	6.13167	2.61628	6.52022	2.70492	6.58082	2.71827
row_48	Laptm5	NA	2393	1.14028	0.368193	Yes	4.80149	2.26348	5.52523	2.46603	4.9746	2.31458	5.36176	2.42271
row_49	Siglech	NA	2401	1.13903	0.376347	Yes	5.76934	2.52841	6.05875	2.59902	5.76682	2.52778	5.89445	2.55936
row_50	Vav1	NA	2402	1.13887	0.384943	Yes	5.44931	2.44607	5.20317	2.37939	5.25413	2.39345	5.29186	2.40377
row_51	C1qb	NA	2412	1.13459	0.392938	Yes	4.61461	2.20621	5.08091	2.34509	4.13603	2.04825	4.31821	2.11043
row_52	Itgb2	NA	2421	1.13276	0.400981	Yes	5.76858	2.52822	6.02219	2.59029	5.57268	2.47837	5.65671	2.49996
row_53	Fermt3	NA	2436	1.12897	0.408617	Yes	4.85748	2.28021	5.19025	2.3758	5.02643	2.32953	4.98863	2.31864
row_54	Olfml3	NA	2460	1.12256	0.415634	Yes	5.53972	2.46981	5.83976	2.54591	5.10294	2.35133	5.74899	2.52331
row_55	Il21r	NA	2466	1.12033	0.423773	Yes	5.55683	2.47426	4.80661	2.26502	4.86237	2.28166	4.96387	2.31146
row_56	Plcg2	NA	2483	1.11568	0.431182	Yes	4.09963	2.03549	4.75543	2.24958	4.758	2.25036	4.73786	2.24424
row_57	Slc37a2	NA	2489	1.11343	0.439269	Yes	4.10252	2.03651	4.77126	2.25437	4.66953	2.22328	4.9182	2.29813
row_58	Fes	NA	2513	1.10949	0.446188	Yes	4.4284	2.14679	4.29589	2.10296	4.68871	2.22919	4.20178	2.071
row_59	Tmem173	NA	2516	1.10838	0.454427	Yes	5.37639	2.42664	5.54131	2.47023	5.48449	2.45536	5.81641	2.54013
row_60	Gna15	NA	2522	1.10681	0.462465	Yes	5.14944	2.36441	5.10656	2.35235	5.46068	2.44908	5.54014	2.46992
row_61	Slc7a7	NA	2537	1.10353	0.469908	Yes	5.05079	2.33651	5.55702	2.47431	5.21309	2.38214	5.7257	2.51745
row_62	Il10ra	NA	2539	1.10315	0.478172	Yes	6.14933	2.62043	5.55746	2.47442	5.49906	2.45919	5.981	2.58039
row_63	Ncf2	NA	2546	1.1004	0.486098	Yes	5.4354	2.44239	5.22531	2.38552	5.0411	2.33374	4.91916	2.29841
row_64	Ctss	NA	2561	1.09534	0.493479	Yes	5.13305	2.35982	5.64363	2.49662	4.64915	2.21697	4.81178	2.26657
row_65	Cx3cr1	NA	2584	1.08897	0.500306	Yes	5.87833	2.55541	6.32842	2.66185	6.23252	2.63982	6.71719	2.74786
row_66	F11r	NA	2589	1.08759	0.508262	Yes	4.49146	2.16718	4.19289	2.06795	4.42608	2.14603	4.65488	2.21875
row_67	Itgam	NA	2594	1.08678	0.516212	Yes	5.84486	2.54717	6.97005	2.80117	5.86989	2.55333	6.3714	2.67161
row_68	Irf8	NA	2604	1.08353	0.523821	Yes	5.31147	2.40911	5.09336	2.34862	5.98225	2.58069	5.78169	2.53149
row_69	Hck	NA	2605	1.0828	0.531994	Yes	5.35848	2.42183	5.43352	2.44189	5.20099	2.37879	4.91063	2.29591
row_70	Nckap1l	NA	2633	1.07341	0.538387	Yes	4.79492	2.26151	5.59055	2.48299	5.40411	2.43406	5.50492	2.46072
row_71	P2ry13	NA	2653	1.06722	0.545239	Yes	5.72962	2.51844	6.93827	2.79458	7.30732	2.86934	8.01564	3.00282
row_72	C1qc	NA	2659	1.06503	0.552962	Yes	4.77719	2.25616	5.21697	2.38321	4.47053	2.16045	4.57014	2.19224
row_73	Ccr5	NA	2664	1.0633	0.560735	Yes	8.03138	3.00565	7.76192	2.95641	6.33016	2.66224	6.53758	2.70876
row_74	Psd4	NA	2667	1.06205	0.568624	Yes	4.52462	2.1778	4.76721	2.25314	4.87392	2.28508	4.87858	2.28646
row_75	Abcc3	NA	2675	1.06068	0.576187	Yes	5.41802	2.43777	5.82295	2.54175	6.21169	2.63499	6.40707	2.67966
row_76	Hexb	NA	2681	1.05967	0.583869	Yes	4.68402	2.22775	5.39334	2.43118	4.69817	2.2321	5.31093	2.40896
row_77	Fgd2	NA	2697	1.05493	0.590882	Yes	4.85025	2.27806	4.65937	2.22013	5.311	2.40898	4.93378	2.30269
row_78	Nfam1	NA	2712	1.05054	0.597926	Yes	4.58392	2.19658	5.44362	2.44457	4.93925	2.30429	5.13819	2.36126
row_79	Ang	NA	2735	1.04118	0.604392	Yes	4.1157	2.04114	4.0466	2.01671	3.9511	1.98226	3.52092	1.81595
row_80	Cfh	NA	2763	1.03357	0.610484	Yes	4.30264	2.10522	5.39528	2.4317	4.61934	2.20769	4.83	2.27202
row_81	Was	NA	2767	1.03241	0.618087	Yes	5.14737	2.36384	5.74036	2.52114	5.46808	2.45103	5.59778	2.48485
row_82	Cd86	NA	2788	1.02527	0.624559	Yes	5.75005	2.52357	5.58267	2.48095	5.31914	2.41119	5.49812	2.45894
row_83	Havcr2	NA	2797	1.02304	0.631775	Yes	5.0636	2.34016	4.75923	2.25073	4.65849	2.21986	4.94958	2.30731
row_84	Lcp2	NA	2807	1.01911	0.638897	Yes	4.50432	2.17131	4.82289	2.2699	4.86156	2.28142	4.88675	2.28888
row_85	Tnfrsf1b	NA	2821	1.01394	0.645728	Yes	5.23481	2.38814	5.20876	2.38094	5.0141	2.32599	5.47258	2.45222
row_86	Dock8	NA	2836	1.00875	0.652455	Yes	4.26489	2.09251	5.09135	2.34805	4.70035	2.23277	4.94061	2.30469
row_87	Pik3cg	NA	2853	1.00352	0.659017	Yes	4.42029	2.14414	5.57882	2.47996	5.90721	2.56248	6.06798	2.60122
row_88	Tifab	NA	2862	1.00144	0.66607	Yes	4.96629	2.31217	5.10105	2.35079	5.53102	2.46755	5.50572	2.46093
row_89	Rnase4	NA	2871	0.997814	0.673095	Yes	4.7267	2.24083	4.93921	2.30428	4.3484	2.12048	4.5174	2.17549
row_90	Syk	NA	2873	0.997151	0.680558	Yes	4.02849	2.01024	4.09705	2.03459	3.87605	1.95459	3.89285	1.96083
row_91	Alox5ap	NA	2882	0.993084	0.687548	Yes	5.63084	2.49335	5.22826	2.38633	3.0154	1.59235	2.91564	1.54381
row_92	Elf4	NA	2893	0.989338	0.694382	Yes	4.24948	2.08728	5.20063	2.37869	5.22271	2.3848	5.41658	2.43738
row_93	Ncf1	NA	2894	0.98927	0.701849	Yes	4.95839	2.30987	4.80028	2.26312	4.24658	2.0863	4.24592	2.08608
row_94	Tgfbr1	NA	2905	0.98566	0.708656	Yes	4.78532	2.25862	5.1715	2.37058	4.71831	2.23827	5.35815	2.42174
row_95	Adora3	NA	2912	0.983872	0.715702	Yes	5.41466	2.43687	5.40676	2.43476	5.48056	2.45432	5.63697	2.49492
row_96	Kcnk6	NA	2966	0.966429	0.719642	Yes	5.10336	2.35145	4.82119	2.26939	4.02295	2.00825	4.21249	2.07467
row_97	Ctsc	NA	2987	0.961247	0.725631	Yes	4.32163	2.11158	4.59511	2.2001	4.26355	2.09206	4.04874	2.01747
row_98	Csf1r	NA	2990	0.960427	0.732754	Yes	4.55425	2.18721	5.49871	2.45909	4.97286	2.31408	5.2704	2.39791
row_99	Selplg	NA	3008	0.95611	0.738895	Yes	4.63678	2.21312	5.02502	2.32913	4.47093	2.16058	4.82788	2.27139
row_100	Ikzf1	NA	3014	0.953839	0.745778	Yes	4.54808	2.18526	4.79333	2.26103	4.59994	2.20161	5.00961	2.3247
row_101	Tmem119	NA	3027	0.951149	0.752197	Yes	4.77552	2.25566	4.90527	2.29433	4.42081	2.14431	4.68006	2.22653
row_102	Grap	NA	3056	0.943089	0.757543	Yes	3.45251	1.78765	3.32687	1.73416	2.67261	1.41825	2.72561	1.44658
row_103	Sash3	NA	3069	0.939974	0.763879	Yes	5.28147	2.40094	5.37703	2.42681	5.42079	2.4385	5.45248	2.44691
row_104	Stab1	NA	3091	0.937278	0.769624	Yes	3.42847	1.77757	4.45664	2.15596	4.33352	2.11554	3.73415	1.90078
row_105	Rasal3	NA	3115	0.928544	0.775176	Yes	4.19454	2.06851	4.53143	2.17997	5.00915	2.32457	4.92053	2.29881
row_106	P2ry12	NA	3219	0.896945	0.775426	Yes	5.4579	2.44835	6.05231	2.59749	5.76501	2.52732	6.71729	2.74788
row_107	Gpr34	NA	3253	0.886556	0.780029	Yes	5.67358	2.50426	5.72246	2.51663	5.61059	2.48815	6.405	2.6792
row_108	Cbr2	NA	3379	0.850096	0.778532	Yes	3.40511	1.7677	3.59265	1.84505	2.53078	1.33958	1.76297	0.818009
row_109	Entpd1	NA	3416	0.838409	0.782581	Yes	3.60667	1.85067	4.42116	2.14442	3.92793	1.97377	3.93949	1.97801
row_110	Tlr13	NA	3487	0.816617	0.784314	Yes	4.13141	2.04664	4.73175	2.24237	4.37292	2.1286	4.46073	2.15728
row_111	Sgk1	NA	5148	0.251496	0.681122	No	1.23614	0.305848	1.2166	0.282854	1.14621	0.196876	1.33566	0.417548

## Sheet: Fig 3F - Macrophage GSEA
NAME	SYMBOL	TITLE	RANK IN GENE LIST	RANK METRIC SCORE	RUNNING ES	CORE ENRICHMENT	FC ([AutoMACS-Input] vs [Cell-Input])	Log FC ([AutoMACS-Input] vs [Cell-Input])	FC ([AM + Tyto-Input] vs [Cell-Input])	Log FC ([AM + Tyto-Input] vs [Cell-Input])	FC ([Tyto-Input] vs [Cell-Input])	Log FC ([Tyto-Input] vs [Cell-Input])	FC ([FACS-Input] vs [Cell-Input])	Log FC ([FACS-Input] vs [Cell-Input])
row_0	Arhgap15	NA	1175	1.68748	-0.0684437	No	2.79527	1.48299	2.97687	1.5738	2.96305	1.56708	2.39072	1.25745
row_1	Lsp1	NA	1460	1.51266	-0.0809169	No	4.9634	2.31133	4.21431	2.0753	4.76254	2.25173	3.70753	1.89046
row_2	Pygl	NA	1655	1.41408	-0.0880346	No	2.14891	1.10361	2.01648	1.01184	1.3975	0.482853	1.59414	0.672776
row_3	Klra2	NA	1982	1.28019	-0.104033	No	7.56725	2.91977	6.2554	2.6451	3.65023	1.86799	5.36981	2.42487
row_4	Rasgrp4	NA	2045	1.25857	-0.103336	No	2.03131	1.02241	1.97195	0.979626	2.28948	1.19502	2.04376	1.03122
row_5	Fgr	NA	2107	1.23553	-0.102661	No	6.15173	2.62099	5.90802	2.56267	5.1762	2.37189	4.88337	2.28788
row_6	Fam26f	NA	2172	1.21402	-0.102255	No	4.78788	2.25939	3.72468	1.89712	4.45164	2.15434	4.43783	2.14986
row_7	Pira2	NA	2223	1.19334	-0.101036	No	7.0747	2.82267	7.59219	2.92452	4.30223	2.10508	1.51168	0.596149
row_8	Cybb	NA	2228	1.1912	-0.096902	No	5.79653	2.53519	6.07029	2.60176	5.26859	2.39742	5.07468	2.34332
row_9	Cd300lb	NA	2305	1.16692	-0.0974324	No	6.95491	2.79803	3.35852	1.74783	4.88429	2.28815	2.51632	1.33132
row_10	Ms4a7	NA	2424	1.13236	-0.100759	No	6.40641	2.67952	6.67652	2.7391	4.39701	2.13652	3.32443	1.73311
row_11	Lyz2	NA	2477	1.11768	-0.0999457	No	5.71033	2.51357	5.36784	2.42434	4.2051	2.07214	3.99381	1.99776
row_12	Emp3	NA	2538	1.10325	-0.099694	No	2.73325	1.45062	2.02942	1.02106	2.25458	1.17286	2.05049	1.03597
row_13	Hp	NA	2542	1.1022	-0.0958243	No	3.56837	1.83527	4.11851	2.04212	1.80038	0.848301	4.06978	2.02495
row_14	C3	NA	2617	1.07898	-0.0965516	No	1.91553	0.937741	4.9286	2.30118	1.71077	0.774645	3.73714	1.90194
row_15	Msr1	NA	2649	1.06882	-0.094584	No	5.88591	2.55726	5.38647	2.42934	5.14302	2.36261	3.98279	1.99378
row_16	Slfn2	NA	2795	1.02315	-0.100028	No	3.3506	1.74442	2.82055	1.49598	2.54081	1.34529	2.01317	1.00947
row_17	Wfdc17	NA	2978	0.962911	-0.108046	No	4.84759	2.27727	3.51672	1.81423	3.05723	1.61222	1.4633	0.54923
row_18	Ms4a6d	NA	2996	0.957844	-0.105597	No	4.85564	2.27966	4.7472	2.24708	4.09144	2.03261	3.87638	1.95471
row_19	Capg	NA	3004	0.956858	-0.102517	No	2.48369	1.31248	2.61384	1.38617	2.40254	1.26456	2.48869	1.31539
row_20	Myo1g	NA	3083	0.938409	-0.104016	No	4.5822	2.19604	4.08493	2.03031	4.22519	2.07902	3.75829	1.91008
row_21	Mrc1	NA	3189	0.902319	-0.107364	No	4.26012	2.09089	5.02203	2.32827	4.25477	2.08908	3.07786	1.62193
row_22	F13a1	NA	3202	0.900419	-0.10481	No	4.26693	2.0932	4.73368	2.24296	4.03289	2.01181	2.52307	1.33518
row_23	Map4k1	NA	3304	0.870728	-0.10802	No	2.68969	1.42744	1.78785	0.838229	1.78029	0.832112	1.73478	0.794753
row_24	Ccr2	NA	3321	0.865146	-0.105849	No	4.88431	2.28816	3.01007	1.58979	2.63961	1.40032	2.28925	1.19488
row_25	Clec4a1	NA	3555	0.791919	-0.117737	No	4.16974	2.05996	3.69646	1.88614	2.59055	1.37326	1.9722	0.979804
row_26	Sirpb1a	NA	3637	0.768219	-0.120054	No	7.81753	2.96671	2.29197	1.19659	2.01733	1.01245	1.34037	0.422629
row_27	AB124611	NA	3672	0.757592	-0.119424	No	4.00955	2.00344	2.99032	1.5803	2.66169	1.41234	1.87957	0.910404
row_28	Plaur	NA	3781	0.719312	-0.123636	No	2.76351	1.4665	1.82065	0.864457	2.18384	1.12686	2.24913	1.16937
row_29	Gapt	NA	3902	0.676841	-0.128768	No	6.59078	2.72045	1.80543	0.852343	2.92474	1.54831	2.12044	1.08436
row_30	Cd163	NA	3903	0.67654	-0.126275	No	3.05917	1.61314	3.84548	1.94317	2.8289	1.50024	2.12396	1.08676
row_31	Hpse	NA	4081	0.618521	-0.135244	No	1.8611	0.896153	1.28316	0.359702	2.1269	1.08875	1.51834	0.602494
row_32	Zbp1	NA	4181	0.583996	-0.139383	No	2.30688	1.20594	2.16405	1.11374	1.98445	0.988742	1.40283	0.488338
row_33	Oas1g	NA	4206	0.57505	-0.138789	No	2.36353	1.24094	1.68527	0.752979	1.68619	0.753771	1.49983	0.5848
row_34	Cenpa	NA	4322	0.532842	-0.144134	No	1.41333	0.499096	1.68368	0.751621	1.24768	0.319252	1.05263	0.073999
row_35	Clec2i	NA	4376	0.512067	-0.145615	No	2.65818	1.41044	2.67863	1.42149	2.69632	1.43099	1.21599	0.282129
row_36	Itga4	NA	4419	0.497781	-0.14645	No	1.68023	0.748659	1.80795	0.854354	1.40417	0.48972	1.28276	0.359252
row_37	Lyve1	NA	4449	0.487626	-0.146496	No	2.37943	1.25061	2.93658	1.55414	1.82949	0.871444	1.38469	0.469568
row_38	Bst1	NA	4590	0.442044	-0.153764	No	3.79528	1.92421	2.52599	1.33685	1.56526	0.646399	-1.16228	-0.216956
row_39	Cytip	NA	4627	0.42906	-0.15447	No	3.87477	1.95411	1.90759	0.93175	1.2509	0.322968	1.08963	0.123839
row_40	Ifitm6	NA	4664	0.417748	-0.155219	No	8.50573	3.08843	4.06681	2.0239	1.21451	0.280378	-1.0878	-0.121415
row_41	F10	NA	4804	0.363965	-0.16271	No	1.39825	0.483621	1.61829	0.694474	-1.09061	-0.125133	1.47411	0.559842
row_42	Lilra6	NA	4963	0.308012	-0.171615	No	2.32596	1.21783	1.51875	0.60288	1.50558	0.590318	-1.13077	-0.177303
row_43	Svil	NA	5083	0.271268	-0.178177	No	1.13478	0.18241	1.22512	0.292921	1.25935	0.332682	1.26699	0.341407
row_44	Zc3h12d	NA	5165	0.246911	-0.182414	No	2.74202	1.45524	1.24118	0.311707	1.20288	0.266488	-1.25032	-0.322299
row_45	Mndal	NA	5204	0.232889	-0.183971	No	2.02585	1.01853	1.49183	0.577083	1.1614	0.215864	-1.32635	-0.407466
row_46	Nin	NA	5240	0.223125	-0.185373	No	-1.02475	-0.0352735	1.07878	0.1094	1.18038	0.239253	1.1967	0.259059
row_47	Oas2	NA	5325	0.192316	-0.190002	No	1.19426	0.256114	1.38431	0.469171	1.39655	0.481868	-1.06674	-0.0932063
row_48	Aurkb	NA	5338	0.186899	-0.190076	No	1.91249	0.935453	1.48052	0.566106	-1.06567	-0.0917586	1.32814	0.409406
row_49	Trem1	NA	5424	0.155268	-0.194905	No	5.46462	2.45012	2.23481	1.16015	1.79348	0.842762	-5.10015	-2.35054
row_50	Gpr141	NA	5426	0.154566	-0.194399	No	6.79658	2.76481	2.2457	1.16716	-1.34636	-0.429066	-2.32306	-1.21603
row_51	Irak3	NA	5615	0.0944849	-0.205997	No	1.13075	0.177276	1.05196	0.0730776	1.14377	0.193798	1.16585	0.221376
row_52	Slfn1	NA	5777	0.0417984	-0.216073	No	3.15194	1.65624	1.51372	0.598099	-1.29017	-0.36756	-2.058	-1.04124
row_53	Kcnn4	NA	5842	0.0224821	-0.220056	No	1.24327	0.314139	-1.02487	-0.0354458	1.09098	0.125627	1.27839	0.354325
row_54	Gpr132	NA	5859	0.0187697	-0.221004	No	2.2563	1.17396	-1.10044	-0.138087	-1.28933	-0.366618	-1.73867	-0.797986
row_55	Il2rg	NA	5950	-0.00781513	-0.226694	No	1.36854	0.452642	1.08849	0.122323	-1.08142	-0.112929	-1.04929	-0.0694078
row_56	Nfe2	NA	5986	-0.0186855	-0.228849	No	3.84043	1.94127	1.27857	0.354532	-1.62188	-0.697669	-2.12258	-1.08582
row_57	Mki67	NA	6030	-0.0318726	-0.231464	No	-1.02263	-0.0322837	-1.24562	-0.316862	-1.13843	-0.187049	1.02488	0.035459
row_58	Plk1	NA	6089	-0.0451809	-0.234983	No	-1.19674	-0.259113	-1.35448	-0.43774	1.5519	0.634031	1.10208	0.140233
row_59	Clec4e	NA	6101	-0.0475039	-0.235507	No	4.63707	2.21321	-1.18015	-0.238972	-1.05343	-0.0750993	-5.60706	-2.48725
row_60	Kif23	NA	6141	-0.0668254	-0.237738	No	1.37432	0.458715	-1.03254	-0.0462008	1.10664	0.146188	-1.53015	-0.613669
row_61	E2f8	NA	6201	-0.0864559	-0.241169	No	-1.13937	-0.188237	-1.087	-0.120351	-1.42158	-0.507493	1.49136	0.576628
row_62	Birc5	NA	6203	-0.0875454	-0.24091	No	-1.10137	-0.1393	-1.63146	-0.706161	-1.1402	-0.189289	-1.0771	-0.107154
row_63	Spn	NA	6251	-0.101115	-0.243524	No	3.34265	1.74099	1.10737	0.147141	-2.10301	-1.07245	-2.36505	-1.24187
row_64	Slpi	NA	6310	-0.122738	-0.246757	No	3.65606	1.87029	1.20942	0.27432	1.01349	0.0193363	-11.8697	-3.56922
row_65	Slfn4	NA	6363	-0.141153	-0.249541	No	1.54772	0.63014	-2.14698	-1.10231	-1.40749	-0.493122	-2.67936	-1.42189
row_66	Ifi203	NA	6390	-0.152192	-0.250633	No	1.10593	0.145255	-1.07257	-0.101077	-1.26937	-0.34411	-1.2605	-0.333996
row_67	Lgals3	NA	6428	-0.168828	-0.252362	No	1.63879	0.712627	1.03643	0.0516215	-1.30516	-0.384224	-1.69422	-0.760622
row_68	Tagln2	NA	6638	-0.2273	-0.264804	No	-1.12158	-0.16553	-1.20025	-0.263331	-1.19779	-0.260374	-1.10817	-0.148185
row_69	Bub1b	NA	6755	-0.26968	-0.271182	No	-1.22732	-0.29551	-1.06517	-0.0910791	-1.01056	-0.0151555	-1.07668	-0.106585
row_70	Bub1	NA	6766	-0.272934	-0.270811	No	-1.20605	-0.270292	-1.09037	-0.12482	-1.12088	-0.164634	-1.90742	-0.931619
row_71	Antxr2	NA	6829	-0.293486	-0.27367	No	1.06139	0.0859483	-1.01526	-0.0218471	-1.05612	-0.0787747	-1.16904	-0.225325
row_72	Napsa	NA	6878	-0.308682	-0.275583	No	3.59817	1.84726	-1.21961	-0.286418	-2.366	-1.24245	-2.78449	-1.47741
row_73	Sell	NA	6916	-0.321664	-0.276749	No	1.97582	0.982453	1.02238	0.0319362	-1.95142	-0.964523	-4.05119	-2.01835
row_74	Nup210	NA	7049	-0.372112	-0.283765	No	-1.21868	-0.285314	-1.47294	-0.558696	-1.0299	-0.0424988	-1.08444	-0.116954
row_75	Itgb7	NA	7128	-0.400089	-0.287248	No	2.23327	1.15916	-1.51094	-0.595448	-2.23972	-1.16332	-3.16427	-1.66187
row_76	Mlkl	NA	7197	-0.422579	-0.290012	No	-1.1005	-0.138155	-1.57435	-0.654756	-1.68579	-0.753426	-1.41982	-0.505703
row_77	Neil3	NA	7243	-0.436079	-0.291265	No	-2.12359	-1.08651	-4.18208	-2.06422	-2.70364	-1.4349	-1.18558	-0.24559
row_78	Myo5a	NA	7426	-0.501777	-0.30098	No	-1.50738	-0.592042	-1.3135	-0.393415	-1.32626	-0.407358	-1.5468	-0.629286
row_79	Iqgap2	NA	7437	-0.506791	-0.299749	No	-1.34142	-0.42376	-1.10289	-0.141293	-1.26345	-0.337365	-1.63887	-0.712697
row_80	Foxn2	NA	7477	-0.51927	-0.300314	No	1.00139	0.00199858	-1.12257	-0.16681	-1.1465	-0.19724	-1.07389	-0.102845
row_81	Capn1	NA	7523	-0.541191	-0.30118	No	-1.09955	-0.136913	1.02712	0.0385977	-1.21159	-0.276903	-1.13844	-0.187061
row_82	Mcm10	NA	7527	-0.543251	-0.299369	No	-2.08503	-1.06007	-1.03456	-0.0490128	-2.7814	-1.47581	-2.05521	-1.03929
row_83	Cd44	NA	7551	-0.551008	-0.298801	No	1.4173	0.503143	-1.42621	-0.512188	-1.72025	-0.782618	-3.39175	-1.76203
row_84	Cd300lg	NA	7594	-0.562787	-0.299396	No	1.17599	0.233874	-1.62252	-0.69824	-3.52123	-1.81608	-1.47999	-0.565587
row_85	Kif22	NA	7794	-0.631637	-0.309714	No	-1.63083	-0.705603	-1.93698	-0.953807	-1.68807	-0.755371	-2.03346	-1.02393
row_86	S100a4	NA	7836	-0.646728	-0.309937	No	1.66003	0.731206	-3.1116	-1.63766	-3.55902	-1.83148	-5.86874	-2.55305
row_87	Cdca7l	NA	7936	-0.687338	-0.313695	No	1.01431	0.0204985	-1.56499	-0.646153	-1.43767	-0.523729	-1.43793	-0.523997
row_88	Aspm	NA	7961	-0.695277	-0.312659	No	-1.15509	-0.208	-1.83573	-0.876358	-1.6273	-0.70248	-1.50771	-0.592357
row_89	Smc4	NA	8331	-0.833118	-0.333037	No	-1.15954	-0.213553	-1.38449	-0.469351	-1.75358	-0.810301	-1.85348	-0.890238
row_90	Cd93	NA	8596	-0.933206	-0.346374	No	-3.40546	-1.76785	-2.70875	-1.43763	-2.97146	-1.57117	-2.81127	-1.49122
row_91	Ikbke	NA	8989	-1.08059	-0.367301	No	-3.11138	-1.63755	-4.23306	-2.0817	-4.65152	-2.2177	-4.92462	-2.30001
row_92	Samd9l	NA	9024	-1.09709	-0.36542	No	-2.39811	-1.2619	-2.22623	-1.15461	-1.8039	-0.851122	-2.25601	-1.17378
row_93	Crip1	NA	9033	-1.10031	-0.361875	No	-1.51266	-0.597086	-2.93618	-1.55394	-4.00648	-2.00234	-4.74855	-2.24749
row_94	Ifitm3	NA	9077	-1.11631	-0.360495	No	-1.46921	-0.55504	-1.79846	-0.846763	-2.31293	-1.20972	-2.97894	-1.5748
row_95	Rab3d	NA	9164	-1.14805	-0.36173	No	-1.19218	-0.253602	-1.55566	-0.637526	-1.24517	-0.316347	-1.68557	-0.753241
row_96	Gsr	NA	9251	-1.18153	-0.362842	No	-1.02167	-0.030935	-1.23519	-0.304731	-1.39419	-0.479431	-1.54397	-0.626642
row_97	Pi16	NA	9343	-1.22397	-0.364115	No	-1.58717	-0.666454	-7.8683	-2.97605	-4.02537	-2.00912	-5.91566	-2.56454
row_98	Iqgap1	NA	9452	-1.26427	-0.36632	No	-1.94928	-0.962938	-2.21294	-1.14597	-2.2672	-1.18091	-2.3651	-1.2419
row_99	Atp1a3	NA	9926	-1.45853	-0.391002	No	-7.29899	-2.8677	-6.76315	-2.7577	-6.95769	-2.79861	-7.89547	-2.98103
row_100	Kcnab2	NA	10013	-1.49368	-0.390964	No	-5.96412	-2.57631	-6.50433	-2.7014	-7.9262	-2.98663	-9.62604	-3.26694
row_101	Gda	NA	10299	-1.60655	-0.403155	Yes	-2.60868	-1.38332	-4.88305	-2.28778	-7.69777	-2.94444	-15.6248	-3.96576
row_102	Bmx	NA	10389	-1.64178	-0.402762	Yes	-6.42041	-2.68267	-39.3547	-5.29846	-19.9734	-4.32001	-31.3181	-4.96893
row_103	Emilin2	NA	10458	-1.66252	-0.400959	Yes	-2.06954	-1.04931	-2.60089	-1.379	-4.18969	-2.06684	-4.51037	-2.17325
row_104	Fxyd5	NA	10461	-1.66295	-0.39496	Yes	-2.18251	-1.12599	-3.72717	-1.89808	-4.1374	-2.04873	-4.28904	-2.10066
row_105	Stom	NA	10530	-1.69145	-0.39305	Yes	-2.7003	-1.43312	-2.51213	-1.32891	-2.85244	-1.5122	-2.87716	-1.52465
row_106	Plxnc1	NA	10624	-1.73352	-0.392573	Yes	-2.25007	-1.16997	-2.19498	-1.13421	-2.48338	-1.3123	-2.94881	-1.56013
row_107	Flot2	NA	10703	-1.77235	-0.391	Yes	-2.00085	-1.00061	-2.03402	-1.02434	-1.81656	-0.861212	-2.24231	-1.16498
row_108	Arhgap26	NA	10822	-1.83263	-0.391747	Yes	-4.98078	-2.31637	-4.97492	-2.31467	-5.00503	-2.32338	-5.66493	-2.50206
row_109	Atrnl1	NA	10962	-1.88732	-0.393627	Yes	-3.84604	-1.94337	-3.69309	-1.88483	-3.84864	-1.94435	-4.09828	-2.03502
row_110	Gyg	NA	11037	-1.91779	-0.391264	Yes	-1.50805	-0.592684	-1.23085	-0.299658	-1.65602	-0.727724	-1.78375	-0.834913
row_111	Rbms1	NA	11079	-1.9362	-0.386736	Yes	-1.67	-0.739847	-1.84885	-0.886632	-1.90058	-0.92644	-1.96418	-0.973927
row_112	Racgap1	NA	11330	-2.03906	-0.39511	Yes	-1.69746	-0.763375	-2.0019	-1.00137	-1.85714	-0.893083	-1.67947	-0.748005
row_113	Vav3	NA	11336	-2.03984	-0.387913	Yes	-2.79713	-1.48395	-2.2465	-1.16768	-3.48026	-1.7992	-4.28728	-2.10006
row_114	Sema4a	NA	11486	-2.09617	-0.389659	Yes	-1.60222	-0.68007	-1.86942	-0.902593	-2.66386	-1.41352	-2.70569	-1.436
row_115	Prkar2b	NA	11556	-2.12593	-0.386212	Yes	-5.44052	-2.44375	-6.94854	-2.79671	-12.294	-3.61989	-6.09832	-2.60841
row_116	Emp1	NA	11595	-2.14516	-0.380724	Yes	-4.77364	-2.25509	-6.00721	-2.5867	-10.2925	-3.36352	-7.83592	-2.9701
row_117	F5	NA	11951	-2.28237	-0.394873	Yes	-37.6892	-5.23608	-57.0115	-5.83318	-60.9323	-5.92914	-76.8467	-6.26391
row_118	Slc25a24	NA	11984	-2.29483	-0.388453	Yes	-5.8271	-2.54278	-11.4277	-3.51446	-10.7991	-3.43284	-7.55975	-2.91834
row_119	Scarf1	NA	11989	-2.29779	-0.380243	Yes	-11.7316	-3.55233	-11.5698	-3.5323	-10.2282	-3.35448	-10.3661	-3.3738
row_120	Mgst1	NA	12059	-2.32674	-0.376056	Yes	-8.4408	-3.07738	-4.30938	-2.10748	-10.4615	-3.38702	-4.89349	-2.29086
row_121	Rasgrp2	NA	12123	-2.35637	-0.371378	Yes	-6.26993	-2.64845	-12.0716	-3.59355	-16.6245	-4.05523	-21.9196	-4.45415
row_122	S100a6	NA	12180	-2.37622	-0.366183	Yes	-2.79394	-1.4823	-7.64112	-2.93378	-8.85427	-3.14637	-10.6578	-3.41384
row_123	Anxa2	NA	12241	-2.4014	-0.361149	Yes	-4.17599	-2.06212	-6.97745	-2.8027	-8.99756	-3.16953	-11.1068	-3.47337
row_124	Rara	NA	12244	-2.40246	-0.352426	Yes	-2.71104	-1.43885	-3.19092	-1.67397	-5.12163	-2.3566	-7.73268	-2.95097
row_125	Glipr2	NA	12342	-2.44444	-0.349585	Yes	-4.32708	-2.11339	-7.70672	-2.94612	-13.7095	-3.7771	-18.1239	-4.17982
row_126	Olfm1	NA	12362	-2.4532	-0.341755	Yes	-22.4041	-4.48569	-42.4222	-5.40675	-42.242	-5.40061	-46.7767	-5.54772
row_127	Ly6c1	NA	12649	-2.56035	-0.350496	Yes	-34.9195	-5.12596	-395.312	-8.62685	-64.2662	-6.00599	-44.9381	-5.48987
row_128	Emb	NA	12850	-2.64548	-0.353459	Yes	-7.64656	-2.93481	-14.2022	-3.82804	-20.8586	-4.38257	-42.0909	-5.39544
row_129	Vim	NA	13012	-2.72025	-0.353668	Yes	-4.62773	-2.2103	-8.03217	-3.00579	-10.3415	-3.37037	-8.93706	-3.1598
row_130	Cd24a	NA	13074	-2.75777	-0.347385	Yes	-17.6076	-4.13813	-54.1661	-5.75932	-33.6464	-5.07238	-32.5278	-5.0236
row_131	Gas7	NA	13082	-2.76118	-0.337658	Yes	-12.1562	-3.60362	-12.1948	-3.6082	-11.2013	-3.4856	-15.6394	-3.96711
row_132	St3gal1	NA	13104	-2.76856	-0.328794	Yes	-2.66371	-1.41344	-2.45541	-1.29596	-2.32657	-1.21821	-2.47486	-1.30735
row_133	Smpdl3a	NA	13337	-2.88505	-0.332907	Yes	-3.53929	-1.82346	-4.05263	-2.01886	-4.34745	-2.12017	-4.14827	-2.05251
row_134	Xdh	NA	13456	-2.94529	-0.329555	Yes	-11.8126	-3.56225	-12.537	-3.64812	-13.1396	-3.71585	-15.1862	-3.92468
row_135	Mfsd6	NA	13525	-2.98649	-0.322874	Yes	-9.49431	-3.24706	-11.4975	-3.52325	-11.0531	-3.46638	-14.7585	-3.88347
row_136	Nedd9	NA	13694	-3.09353	-0.322153	Yes	-4.8791	-2.28661	-11.8005	-3.56078	-10.3626	-3.37332	-11.316	-3.50029
row_137	Lrrk2	NA	13699	-3.09585	-0.311003	Yes	-11.9622	-3.58041	-19.0433	-4.25121	-18.1556	-4.18234	-43.9046	-5.4563
row_138	Dock5	NA	13702	-3.09671	-0.299722	Yes	-36.8935	-5.2053	-117.75	-6.87958	-86.9084	-6.44142	-145.364	-7.18353
row_139	Pfkp	NA	13703	-3.09679	-0.288314	Yes	-21.4628	-4.42377	-29.1148	-4.86368	-31.7982	-4.99088	-47.3457	-5.56516
row_140	Atp2a3	NA	13711	-3.10124	-0.277335	Yes	-3.03057	-1.59959	-3.77359	-1.91594	-3.21559	-1.68508	-2.45041	-1.29302
row_141	Rnd3	NA	13739	-3.11768	-0.267566	Yes	-18.2278	-4.18806	-30.7991	-4.94482	-23.8937	-4.57856	-57.923	-5.85607
row_142	Aldh2	NA	13743	-3.12086	-0.25626	Yes	-2.41301	-1.27084	-2.38011	-1.25103	-2.70442	-1.43532	-2.99581	-1.58294
row_143	Fn1	NA	13777	-3.14706	-0.246763	Yes	-22.2458	-4.47546	-33.5415	-5.06788	-39.0011	-5.28544	-23.5449	-4.55734
row_144	Serpinb1a	NA	13863	-3.19779	-0.240384	Yes	-123.434	-6.94759	-48.8164	-5.60929	-53.8247	-5.7502	-119.713	-6.90343
row_145	Pdlim1	NA	13877	-3.20656	-0.229398	Yes	-14.7834	-3.8859	-130.995	-7.03337	-78.3281	-6.29146	-81.7972	-6.35398
row_146	Trim59	NA	13982	-3.25973	-0.223998	Yes	-25.4358	-4.66879	-86.0548	-6.42718	-22.5782	-4.49686	-30.4086	-4.92641
row_147	S100a10	NA	13983	-3.26024	-0.211988	Yes	-3.07079	-1.61861	-5.14004	-2.36178	-5.39062	-2.43045	-5.71642	-2.51511
row_148	Slc22a15	NA	14030	-3.29061	-0.202789	Yes	-19.2879	-4.26962	-18.3754	-4.1997	-27.6539	-4.78941	-12.2762	-3.61779
row_149	Plcb1	NA	14060	-3.30768	-0.192447	Yes	-53.6503	-5.74551	-45.6832	-5.51359	-45.1918	-5.49799	-87.4112	-6.44975
row_150	Septin9	NA	14065	-3.30951	-0.18051	Yes	-3.23375	-1.69321	-3.50926	-1.81116	-3.41068	-1.77006	-3.10836	-1.63615
row_151	Lrrc8c	NA	14403	-3.53177	-0.188913	Yes	-13.5148	-3.75647	-13.0917	-3.71058	-16.0303	-4.00273	-11.1245	-3.47567
row_152	Grk5	NA	14447	-3.57074	-0.178491	Yes	-3.37843	-1.75635	-2.84787	-1.50988	-3.28057	-1.71395	-4.68587	-2.22832
row_153	Plec	NA	14464	-3.57741	-0.166329	Yes	-8.87457	-3.14968	-8.55019	-3.09596	-9.08379	-3.18329	-9.2046	-3.20235
row_154	Pdpn	NA	14478	-3.58863	-0.153936	Yes	-158.033	-7.30408	-267.947	-8.0658	-67.2591	-6.07166	-205.919	-7.68593
row_155	Palm	NA	14513	-3.60528	-0.142815	Yes	-26.1299	-4.70763	-33.1396	-5.05048	-28.3268	-4.8241	-32.3077	-5.0138
row_156	Ccdc88c	NA	14940	-3.93128	-0.155401	Yes	-14.7162	-3.87934	-23.3099	-4.54287	-26.6505	-4.73609	-36.1215	-5.17479
row_157	Hip1	NA	15114	-4.09806	-0.151297	Yes	-7.66847	-2.93894	-7.297	-2.8673	-6.96086	-2.79927	-10.1376	-3.34165
row_158	Vcan	NA	15141	-4.12327	-0.13776	Yes	-38.8323	-5.27918	-130.691	-7.03002	-48.66	-5.60466	-53.8983	-5.75217
row_159	Add3	NA	15219	-4.19559	-0.127197	Yes	-2.70838	-1.43743	-2.86727	-1.51968	-2.77083	-1.47032	-2.62304	-1.39124
row_160	Slco3a1	NA	15294	-4.27723	-0.116143	Yes	-57.635	-5.84887	-200.243	-7.64561	-94.3631	-6.56015	-185.691	-7.53676
row_161	Alcam	NA	15357	-4.36207	-0.104013	Yes	-15.5201	-3.95606	-34.7696	-5.11976	-30.9926	-4.95385	-32.4522	-5.02024
row_162	Mob3b	NA	15473	-4.49788	-0.0947513	Yes	-21.6595	-4.43693	-20.08	-4.32769	-22.1385	-4.46849	-29.0476	-4.86035
row_163	P2ry1	NA	15501	-4.53084	-0.0797763	Yes	-31.4642	-4.97564	-167.768	-7.39032	-82.5299	-6.36684	-52.2373	-5.70701
row_164	Trps1	NA	15521	-4.54928	-0.064225	Yes	-5.66291	-2.50154	-5.68448	-2.50703	-5.67265	-2.50402	-5.90206	-2.56122
row_165	Sh3bgrl	NA	15547	-4.60344	-0.0488554	Yes	-4.3679	-2.12694	-4.92943	-2.30142	-5.45279	-2.44699	-6.18635	-2.62909
row_166	Plekhg3	NA	15561	-4.63094	-0.032622	Yes	-11.1423	-3.47797	-17.3523	-4.11706	-13.7537	-3.78175	-22.6319	-4.50029
row_167	Ezr	NA	15637	-4.77179	-0.0198093	Yes	-14.8332	-3.89076	-27.1666	-4.76376	-25.0043	-4.6441	-25.1791	-4.65415
row_168	Prdx6	NA	15828	-5	-0.0134631	Yes	-15.9447	-3.995	-14.3482	-3.84279	-14.8207	-3.88954	-14.6534	-3.87317
row_169	Capn2	NA	15892	-5	0.000953	Yes	-10.9271	-3.44984	-12.6786	-3.66433	-12.6195	-3.65759	-10.9147	-3.44821

## Sheet: Fig 3G - Sort Enrichment Scores
NAME	PHENOTYPE	SIZE	ENRICHMENT SCORE	NORMALIZED ENRICHMENT SCORE	NOMINAL p-val	FDR q-val	FWER p-val	RANK AT MAX	LEADING EDGE
AM Input v. Cell Input	MACROPHAGES	170	-0.38166	-1.4678	0.0628803	0.0261876	0.031	3824	tags=30%, list=24%, signal=39%
AM Input v. Cell Input	MICROGLIA	112	0.773506	1.33368	0.134	0.131642	0.129	3477	tags=97%, list=22%, signal=124%
AM + Tyto Input v. Cell Input	MACROPHAGES	170	-0.390439	-1.28534	0.219917	0.138743	0.106	4199	tags=32%, list=26%, signal=43%
AM + Tyto Input v. Cell Input	MICROGLIA	112	0.779513	0.99958	0.692098	0.549307	0.418	3568	tags=99%, list=22%, signal=127%
Tyto Input v. Cell Input	MACROPHAGES	170	-0.42942	-1.55355	0.0583501	0.0498688	0.029	4608	tags=37%, list=29%, signal=52%
Tyto Input v. Cell Input	MICROGLIA	112	0.768076	1.12408	0.218354	0.278149	0.31	3757	tags=99%, list=24%, signal=129%
FACS Input v. Cell Input	MACROPHAGES	170	-0.434897	-1.4947	0.0246914	0.0306681	0.012	3465	tags=32%, list=22%, signal=41%
FACS Input v. Cell Input	MICROGLIA	112	0.760242	1.3019	0.417178	0.305131	0.271	3788	tags=98%, list=24%, signal=128%
