# Supplementary material for: Minimizing the Ex Vivo Confounds of Cell-Isolation Techniques on Transcriptomic and Translatomic Profiles of Purified Microglia
Source: eNeuro. 2022 Mar 28;9(2):ENEURO.0348-21.2022. doi: 10.1523/ENEURO.0348-21.2022 (PMC8970438; doi:10.1523/ENEURO.0348-21.2022)
Supplement: Extended Data Figure 5-1 — Figure 5 source data. Download Figure 5-1, XLS file. [file enu-eN-NWR-0348-21-s05.xls]

## Sheet: Figure 5A-B Sig Post Hocs 
Figure 5-1. Figure 5 Source Data
Gene ID	p ( [Tissue] vs [Cell] ) ( v2 Cell v Tissue Pos Oneway ANOVA custom selection )	p ( [Tissue] vs [Tyto] ) ( v2 Tyto v Tissue Pos Oneway ANOVA custom selection ) ( Union of All Sort Post-Hocs )	p ( [Tissue] vs [FACS] ) ( v2 FACS v. Tissue Pos Oneway ANOVA custom selection ) ( Union of All Sort Post-Hocs )	p ( [Tissue] vs [AM + Tyto] ) ( v2 AM + Tyto v Tissue Pos Oneway ANOVA custom selection ) ( Union of All Sort Post-Hocs )	p ( [Tissue] vs [AutoMACS] ) ( v2 AutoMACS v Tissue Pos Oneway ANOVA custom selection ) ( Union of All Sort Post-Hocs )	66AutoMACSPos_S53(normalized)	67AutoMACSPos_S54(normalized)	72AutoMACSPos_S55(normalized)	73AutoMACSPos_S56(normalized)	66AM + TytoPos_S61(normalized)	67AM + TytoPos_S62(normalized)	73AM + TytoPos_S64(normalized)	69LFACSPos_S71(normalized)	945LFACSPos_S72(normalized)	991LFACSPos_S69(normalized)	992RFACSPos_S70(normalized)	946CellPos_S45(normalized)	947CellPos_S46(normalized)	948CellPos_S47(normalized)	949CellPos_S48(normalized)	946TissuePos_S37(normalized)	947TissuePos_S38(normalized)	948TissuePos_S39(normalized)	949TissuePos_S40(normalized)	69RTytoPos_S79(normalized)	822RTytoPos_S81(normalized)	823LTytoPos_S82(normalized)	945RTytoPos_S80(normalized)	991RTytoPos_S78(normalized)	Gene Symbol	Aliases	Entrez ID	Ensembl ID	GO Accession	Chromosome	DBXrefs	Description	End	Gene Type	Paralogs	Start	Strand
497097	0.000161562	0.000157425	0.00014943	0.000142532	0.000178905	-5.36168	-5.36168	-5.36168	-5.36168	-5.36168	-5.36168	-5.36168	-5.36168	-4.08167	-5.36168	-5.36168	-3.53359	-1.87754	-5.36168	-3.79315	0.217424	-0.217424	-0.406026	0.381582	-5.36168	-5.36168	-5.36168	-5.36168	-5.36168	Xkr4	AY534250|Gm210|XRG4|mKIAA1889	497097		GO:0003674|GO:0005575|GO:0008150|GO:0016020|GO:0016021	chr1	MGI:3528744	X Kell blood group precursor related family member 4	3671498	protein-coding		3214482	-
20671	0.00062078	0.000178905	0.000161473	0.000142532	0.000149431	-6.34525	-4.31844	-4.928	-4.07836	-5.14425	-6.34525	-6.16759	-5.70621	-4.06524	-3.95145	-4.42754	2.17455	2.30602	1.98635	2.03934	0.416353	0.302562	-0.302562	-0.313303	-5.50214	-5.12216	-4.08977	-5.84613	-4.37111	Sox17	Sox	20671	ENSMUSG00000025902	GO:0000122|GO:0001525|GO:0001570|GO:0001706|GO:0001828|GO:0001947|GO:0003142|GO:0003143|GO:0003151|GO:0003308|GO:0003677|GO:0003700|GO:0003705|GO:0003713|GO:0005515|GO:0005634|GO:0005667|GO:0006351|GO:0006355|GO:0007283|GO:0007369|GO:0007492|GO:0007493|GO:0008013|GO:0008134|GO:0010628|GO:0016055|GO:0021903|GO:0023019|GO:0030178|GO:0030308|GO:0031648|GO:0035050|GO:0042074|GO:0042661|GO:0042662|GO:…	chr1	MGI:107543	SRY-box containing gene 17	4496413	protein-coding	20664|20665|20666|20668|20669|20670|20672|20674|20675|20677|20678|20679|20680|20681|20682|223227	4490928	-
18777	0.000142532	0.000149431	0.000161518	0.000178905	0.000157425	1.25593	1.23558	1.05795	1.0933	0.990617	0.984696	1.1122	0.965872	0.543944	0.611105	0.942307	1.06165	1.09857	1.22656	1.1269	0.0330248	-0.167009	0.0537529	-0.0330257	0.855616	0.887569	1.24117	0.826346	0.871226	Lypla1	Pla1a	18777	ENSMUSG00000025903	GO:0004622|GO:0005737|GO:0005739|GO:0006629|GO:0006631|GO:0008474|GO:0016787	chr1	MGI:1344588|Vega:OTTMUSG00000021562	lysophospholipase 1	4846735	protein-coding	226791|26394	4807893	+
58175	0.000161472	0.000178905	0.000142532	0.00014943	0.000157425	-7.86077	-7.86077	-7.86077	-7.86077	-6.89337	-7.86077	-7.86077	-7.77641	-7.86077	-7.86077	-7.86077	-1.88318	-2.23043	-2.47142	-2.15582	-0.0229702	0.215704	-0.0201159	0.0201154	-6.65619	-7.86077	-7.86077	-7.86077	-7.86077	Rgs20	2900073E09Rik|Rgsz1	58175	ENSMUSG00000002459	GO:0005096|GO:0005634|GO:0005737|GO:0005794|GO:0005886|GO:0007186|GO:0009968|GO:0016020|GO:0038032	chr1	MGI:1929866|Vega:OTTMUSG00000029338	regulator of G-protein signaling 20	5070285	protein-coding	19734|19735|19736|19737|246709|50778|50780|56470|56533|64214|67792	4909576	-
108664	0.000142532	0.000178905	0.000157425	0.00014943	0.000161471	-1.10153	-1.21541	-1.12087	-1.18058	-1.33894	-1.18623	-1.21936	-1.35556	-1.39937	-1.29916	-1.61024	-1.35108	-1.51159	-1.29776	-1.37883	0.228518	-0.341931	0.0196905	-0.0196905	-1.33255	-1.26165	-1.38393	-1.23107	-1.21771	Atp6v1h	0710001F19Rik|AU022349|CGI-11|SFD|SFDalpha|SFDbeta|VMA13	108664	ENSMUSG00000033793	GO:0000221|GO:0006810|GO:0006811|GO:0006897|GO:0015991|GO:0015992|GO:0016820|GO:0046961	chr1	MGI:1914864	ATPase, H+ transporting, lysosomal V1 subunit H	5162549	protein-coding		5083173	+
18387	0.000161471	0.000142532	0.000178905	0.000157425	0.00014943	-5.91007	-5.91007	-5.91007	-5.91007	-5.91007	-5.91007	-5.91007	-5.91007	-5.91007	-5.91007	-5.91007	-5.08198	-5.91007	-5.91007	-5.91007	-0.12149	-0.0459185	0.0459189	0.324623	-5.91007	-5.91007	-5.91007	-5.91007	-5.91007	Oprk1	K-OR-1|KOR|KOR-1|MSL-1|Oprk2|R21	18387	ENSMUSG00000025905	GO:0004871|GO:0004930|GO:0004985|GO:0005886|GO:0006955|GO:0007165|GO:0007186|GO:0007200|GO:0016020|GO:0016021|GO:0038003|GO:0038048|GO:0051607	chr1	MGI:97439|Vega:OTTMUSG00000034734	opioid receptor, kappa 1	5606133	protein-coding	114229|14427|14428|18386|18389|18390|20605|20606|20607|20608|20609|207911|226304	5588493	+
240690	0.000243004	0.000178905	0.00014943	0.000157425	0.000142532	-7.35269	-5.91085	-7.35269	-7.0858	-7.35269	-7.35269	-7.35269	-5.39172	-7.35269	-5.39185	-6.43498	-2.13229	-1.70919	-2.35268	-2.49876	-0.186	-0.581655	0.209984	0.186001	-6.33965	-6.71457	-7.35269	-5.85357	-6.37855	St18	AV348974|Myt3|NZF-3|Nzf3|mKIAA0535	240690	ENSMUSG00000033740	GO:0000122|GO:0003677|GO:0003700|GO:0005634|GO:0006351|GO:0006355|GO:0008270|GO:0046872	chr1	MGI:2446700|Vega:OTTMUSG00000024833	suppression of tumorigenicity 18	6860940	protein-coding	17932|17933	6487231	+
71096	0.000161471	0.000157425	0.00014943	0.000142532	0.000178905	-6.87134	-6.87134	-6.87134	-6.87134	-6.87134	-6.87134	-6.87134	-6.87134	-6.87134	-6.23243	-6.87134	-5.04325	-6.87134	-6.50592	-6.87134	-0.174785	-0.128051	0.225922	0.12805	-6.87134	-6.87134	-6.87134	-6.87134	-6.87134	Sntg1	4933426D16Rik|G1SYN|SYN4	71096	ENSMUSG00000025909	GO:0003779|GO:0005543|GO:0005634|GO:0005737|GO:0005856|GO:0008022|GO:0032587	chr1	MGI:1918346|Vega:OTTMUSG00000033160	syntrophin, gamma 1	9299730	protein-coding	20648|20649|20650|268534	8362661	-
76187		0.00014288	0.000154863	0.000157902	0.000180277	-4.95204	-6.8476	-5.35795	-3.84758	-6.8476	-6.16411	-4.34801	-5.62359	-4.56759	-3.40133	-4.92988	-1.16153	-1.11197	-1.61625	-1.03114	-0.199199	-0.0765581	0.0864687	0.0765586	-6.8476	-6.20947	-6.8476	-4.02654	-4.86835	Adhfe1	6330565B14Rik|AI043035|Adh8	76187	ENSMUSG00000025911	GO:0005739|GO:0015993|GO:0016491|GO:0046872|GO:0047988|GO:0055114	chr1	MGI:1923437|Vega:OTTMUSG00000022305	alcohol dehydrogenase, iron containing, 1	9577968	protein-coding		9548046	+
72481	0.000178906	0.000161472	0.000142533	0.000149431	0.000157425	2.10479	2.15831	1.57681	2.0497	1.63428	1.39039	1.70576	1.85426	1.6557	1.43059	1.88816	1.72576	1.44662	1.70308	1.53627	-0.00296211	-0.0347943	0.537712	0.00296259	1.60342	1.61741	1.79047	1.41125	1.40069	2610203C22Rik	2310007M24Rik	72481		GO:0003674|GO:0005575|GO:0008150	chr1	MGI:1919731	RIKEN cDNA 2610203C22 gene	9631092	miscRNA		9560833	-
76982	0.000161471	0.000142532	0.00014943	0.000178905	0.000157425	-11.044	-11.044	-11.044	-11.044	-11.044	-10.3605	-11.044	-11.044	-11.044	-9.82015	-8.80438	-5.82362	-7.47832	-8.98261	-7.89053	-0.0119905	-0.159865	0.0119896	0.452929	-11.044	-10.084	-11.044	-11.044	-11.044	3110035E14Rik	AI415019|AV164974|R75066	76982	ENSMUSG00000067879	GO:0003674|GO:0005575|GO:0008150	chr1	MGI:1924232|Vega:OTTMUSG00000022603	RIKEN cDNA 3110035E14 gene	9627142	protein-coding		9601267	+
170755	0.000157425	0.000178905	0.000161471	0.00014943	0.000142532	1.94287	1.97315	1.72348	1.92064	1.72712	1.45557	1.80888	1.46128	1.60945	1.53337	1.62726	2.2747	2.19338	2.18257	2.07084	-0.103691	-0.0624695	0.06247	0.092845	1.27676	2.05936	2.26128	1.706	1.4936	Sgk3	2510015P22Rik|A330005P07Rik|Cisk|fy|fz	170755	ENSMUSG00000025915	GO:0000166|GO:0004672|GO:0004674|GO:0005524|GO:0005768|GO:0006468|GO:0007154|GO:0016023|GO:0016301|GO:0016310|GO:0016740|GO:0016772|GO:0031410|GO:0035091	chr1	MGI:2182368	serum/glucocorticoid regulated kinase 3	9902568	protein-coding	110651|11651|11652|20111|20112|20393|23797|27219|56613|58988|67071|72508|73086	9798130	+
73824	0.000508319	0.00166363	0.00064828	0.00557142	0.00427055	-1.57489	-1.2213	-0.532196	-0.300945	-0.527448	-1.20656	-1.2703	-2.083	-1.36403	-1.7612	-0.854428	-1.30899	-1.94021	-1.37112	-1.41655	0.424654	-0.179813	-0.187645	0.179813	-1.65653	-0.968436	-1.38855	-1.1838	-1.08494	Snhg6	1110008H02Rik	73824		GO:0003674|GO:0005575|GO:0008150	chr1	MGI:1921074	small nucleolar RNA host gene (non-protein coding) 6	9944118	miscRNA		9942025	-
329093	0.000161471	0.000157425	0.000142532	0.000178905	0.00014943	-4.15084	-4.15084	-4.15084	-4.15084	-4.15084	-4.15084	-4.15084	-4.15084	-4.15084	-4.15084	-4.15084	-3.32275	-3.1701	-3.67438	-4.15084	0.342281	-0.328962	-0.870215	0.328963	-4.15084	-4.15084	-4.15084	-4.15084	-4.15084	Cpa6	9030616D13Rik	329093	ENSMUSG00000042501	GO:0003674|GO:0004180|GO:0004181|GO:0005575|GO:0005576|GO:0005578|GO:0006508|GO:0008233|GO:0008237|GO:0008270|GO:0016787|GO:0046872	chr1	MGI:3045348|Vega:OTTMUSG00000024232	carboxypeptidase A6	10719943	protein-coding	109697|12873|232680|56373|71791|74649|76703	10324727	-
320492	0.000161483	0.000157425	0.00014943	0.000142532	0.000178905	-6.98226	-7.08626	-8.39374	-4.74733	-5.57908	-8.63817	-7.64716	-6.43975	-6.08538	-6.12708	-7.34633	-4.93693	-5.6729	-5.06559	-5.43601	0.0256586	-0.0256586	-0.0453329	0.506081	-7.68499	-7.81782	-8.0137	-8.55949	-7.23945	A830018L16Rik		320492	ENSMUSG00000057715	GO:0003674|GO:0005575|GO:0007165|GO:0008150|GO:0008603	chr1	MGI:2444149|Vega:OTTMUSG00000033915	RIKEN cDNA A830018L16 gene	11975902	protein-coding		11414105	+
240725	0.0634702	0.00014257	0.000157428	0.000149452	0.000178951	-7.4132	-5.38639	-7.4132	-4.1463	-5.47523	-7.4132	-5.23554	-7.4132	-6.13319	-6.77428	-7.4132	-0.812004	-1.36637	-2.006	-1.3211	0.0970998	0.237692	-0.223654	-0.0971003	-6.57008	-6.77507	-7.4132	-4.59214	-6.02402	Sulf1	AI467640|AW121680|mKIAA1077	240725	ENSMUSG00000016918	GO:0001822|GO:0001937|GO:0002063|GO:0003094|GO:0003824|GO:0004065|GO:0005509|GO:0005615|GO:0005783|GO:0005794|GO:0005886|GO:0006790|GO:0006915|GO:0008152|GO:0008449|GO:0008484|GO:0009986|GO:0010575|GO:0014846|GO:0016525|GO:0016787|GO:0030177|GO:0030201|GO:0030336|GO:0030513|GO:0032836|GO:0035860|GO:0040036|GO:0040037|GO:0045121|GO:0046872|GO:0048010|GO:0048706|GO:0051216|GO:0060348|GO:0060384|GO:…	chr1	MGI:2138563	sulfatase 1	12860372	protein-coding	72043|75612|77041	12692430	+
240726	0.000163574	0.000157425	0.000142534	0.000149442	0.00017891	-4.32306	-5.78798	-4.78576	-5.19916	-5.78798	-5.1045	-3.28839	-5.78798	-5.09294	-5.78798	-4.87027	-2.63797	-4.80725	-2.50417	-3.89753	0.531105	-0.373641	-0.391885	0.37364	-4.94487	-5.78798	-5.78798	-5.28886	-5.78798	Slco5a1	4732454B15|A630033C23Rik|AA407151	240726	ENSMUSG00000025938	GO:0003674|GO:0005575|GO:0008150	chr1	MGI:2443431|Vega:OTTMUSG00000022327	solute carrier organic anion transporter family, member 5A1	12991135	protein-coding	101488|108096|108115|108116|227394|24059|28248|28250|28253|28254|435927|58807|625716|67854|70866|74441	12866550	-
72265	0.000161471	0.000142532	0.00014943	0.000178905	0.000157425	2.28215	2.26976	2.10872	2.09202	2.0782	2.06597	2.15094	2.11771	2.03341	2.00442	1.82022	1.93437	1.84707	2.15546	2.02061	0.00516891	-0.0178013	0.0873346	-0.00516796	2.01202	2.1572	2.12527	2.10809	2.14457	Tram1	1810049E02Rik|TRAMP	72265	ENSMUSG00000025935	GO:0003674|GO:0005575|GO:0005783|GO:0006810|GO:0015031|GO:0016020|GO:0016021	chr1	MGI:1919515	translocating chain-associating membrane protein 1	13589864	protein-coding	170829|229801	13564702	-
212442	0.000161471	0.000142532	0.000178905	0.000157425	0.00014943	2.15178	2.04664	2.18129	1.83181	2.31281	2.28154	2.28562	2.28453	2.41536	2.1497	2.06687	2.03955	1.91019	1.99136	1.92155	0.0164967	-0.0681462	0.0624943	-0.0164967	2.11668	2.42367	2.39083	2.34911	2.08851	Lactb2	Cgi-83|E430032H21Rik	212442	ENSMUSG00000025937	GO:0003674|GO:0005739|GO:0008150|GO:0016787|GO:0046872	chr1	MGI:2442551|Vega:OTTMUSG00000021599	lactamase, beta 2	13660509	protein-coding		13625900	-
433273	0.00014943	0.000157425	0.000142532	0.000178905	0.000161471	-1.47728	-1.50459	-1.74409	-1.52818	-1.75652	-1.64411	-1.7498	-1.3412	-1.73237	-1.76486	-2.05876	-1.55868	-1.72948	-1.73358	-1.57415	0.0767703	-0.3925	0.057889	-0.057889	-2.08684	-1.76278	-1.67379	-1.8648	-1.75215	Gm5523	EG433273	433273			chr1	MGI:3649089	glyceraldehyde-3-phosphate dehydrogenase pseudogene	13786929	pseudo		13785685	-
14048	0.00280031	0.000142532	0.000178905	0.00014943	0.000157425	-6.05739	-6.05739	-5.05518	-6.05739	-4.634	-4.56655	-5.1332	-6.05739	-5.36235	-4.83352	-4.33232	-2.22931	-1.15383	-0.979375	-1.31894	-0.351282	-0.117959	0.117959	0.494412	-5.59652	-4.8343	-4.38687	-6.05739	-6.05739	Eya1	bor	14048	ENSMUSG00000025932	GO:0000132|GO:0001656|GO:0001657|GO:0001658|GO:0003151|GO:0004725|GO:0005634|GO:0005737|GO:0006302|GO:0006470|GO:0007389|GO:0009887|GO:0010212|GO:0014706|GO:0016576|GO:0034613|GO:0035088|GO:0035909|GO:0042472|GO:0042473|GO:0042474|GO:0043066|GO:0045165|GO:0045664|GO:0045739|GO:0045747|GO:0045944|GO:0048704|GO:0048752|GO:0048856|GO:0050679|GO:0060037|GO:0060487|GO:0071600|GO:0072513|GO:0090103	chr1	MGI:109344	eyes absent 1 homolog (Drosophila)	14310199	protein-coding	14049|14050|14051	14168958	-
17681	0.000161471	0.000157425	0.000178905	0.000142532	0.00014943	-3.68358	-3.68358	-3.68358	-2.83172	-3.68358	-3.68358	-3.68358	-3.04454	-3.68358	-3.68358	-3.68358	-3.68358	-2.70284	-3.68358	-2.53009	0.437569	0.180566	-0.180566	-0.20378	-3.68358	-3.68358	-3.68358	-3.68358	-3.68358	Msc	MyoR|bHLHa22	17681	ENSMUSG00000025930	GO:0003677|GO:0005634|GO:0006351|GO:0006355|GO:0014707|GO:0046983|GO:0060021|GO:0060539	chr1	MGI:1333884	musculin	14755966	protein-coding	13345|15110|15111|17095|18071|18072|20289|21349|21350|21407|21412|22160|69852	14753346	-
98741	0.000161473	0.000178905	0.000157425	0.00014943	0.000142532	-6.58812	-6.58812	-6.58812	-6.58812	-6.58812	-5.90464	-6.58812	-6.58812	-6.58812	-6.58812	-6.58812	-3.43811	-6.58812	-3.65224	-3.56016	0.0894213	0.0992656	-0.404891	-0.0894213	-6.58812	-6.58812	-6.58812	-6.58812	-6.58812	Kcnb2	9630047L19Rik|BB130875|Kv2.2	98741	ENSMUSG00000092083	GO:0005216|GO:0005244|GO:0005249|GO:0005267|GO:0006810|GO:0006811|GO:0006813|GO:0008076|GO:0016020|GO:0016021|GO:0034765|GO:0043025|GO:0051260|GO:0055085|GO:0071805	chr1	MGI:99632	potassium voltage gated channel, Shab-related subfamily, member 2	15714214	protein-coding	16500|16538|16539|225030|238076|240444|240595|241794|382571|66733|67498	15312452	+
98711	0.000142533	0.000161515	0.000178906	0.000149503	0.000157425	1.34085	1.52053	1.18255	1.47575	0.982083	1.10014	1.14718	1.41163	1.1071	1.21712	1.38527	1.14254	1.48718	1.64372	1.04625	-0.00404644	0.00404596	0.359242	-0.0719638	0.932067	1.02963	1.06769	1.07515	1.14452	Rdh10	3110069K09Rik|4921506A21Rik|AI875664|AW549993|D1Ertd762e|m366Asp	98711	ENSMUSG00000025921	GO:0000166|GO:0001656|GO:0001701|GO:0002138|GO:0004745|GO:0005737|GO:0005783|GO:0007601|GO:0008152|GO:0008406|GO:0009887|GO:0014032|GO:0016020|GO:0016021|GO:0016491|GO:0031076|GO:0035115|GO:0042572|GO:0042574|GO:0043231|GO:0043583|GO:0043584|GO:0044297|GO:0048568|GO:0048703|GO:0052650|GO:0055114|GO:0060431|GO:0060449	chr1	MGI:1924238|Vega:OTTMUSG00000025248	retinol dehydrogenase 10 (all-trans)	16132550	protein-coding	114664|20148|242285|242286|243168	16105882	+
29819	0.000161471	0.000142532	0.00014943	0.000157425	0.000178905	-2.52482	-2.66694	-2.5931	-3.0998	-2.46596	-2.80506	-3.18546	-2.44558	-2.98642	-2.56736	-2.39851	-2.36899	-2.77148	-2.54375	-2.53489	0.0112686	0.229763	-0.0112677	-0.0223579	-2.6347	-2.54503	-2.93065	-2.90962	-2.93295	Stau2		29819	ENSMUSG00000025920	GO:0003723|GO:0003725|GO:0005622|GO:0005634|GO:0005737|GO:0005783|GO:0005874|GO:0006810	chr1	MGI:1352508|Vega:OTTMUSG00000033135	staufen (RNA binding protein) homolog 2 (Drosophila)	16519302	protein-coding	20853|21357|23992	16228810	-
17087	0.000142544	0.000178914	0.000151877	0.000276368	0.000157425	1.31099	1.62644	1.17328	1.42862	0.300571	0.777577	0.776999	0.70131	0.777525	0.893157	1.15008	0.94883	1.41974	1.11207	1.30491	0.0127268	0.0777268	-0.0127268	-0.0752006	1.24725	1.23091	1.3121	1.05202	1.07766	Ly96	ESOP-1|MD-2|MD2	17087	ENSMUSG00000025779	GO:0001875|GO:0005515|GO:0005576|GO:0006954|GO:0031663|GO:0032496|GO:0032497|GO:0045087|GO:0046696	chr1	MGI:1341909	lymphocyte antigen 96	16709605	protein-coding		16688456	+
57339	0.00016148	0.00014943	0.000157425	0.000142532	0.000178905	-6.68986	-6.68986	-5.2588	-5.838	-6.68986	-6.68986	-5.5122	-6.68986	-6.68986	-6.68986	-5.18719	-3.86177	-4.12416	-3.75398	-3.95141	0.274562	-0.232192	0.165668	-0.165668	-5.84675	-6.68986	-6.68986	-4.60578	-6.30068	Jph1	ENSMUSG00000054314|JP-1|Jp1	57339	ENSMUSG00000042686	GO:0005634|GO:0005783|GO:0005789|GO:0005886|GO:0007517|GO:0008307|GO:0014701|GO:0016020|GO:0016021|GO:0016529|GO:0030018|GO:0030314	chr1	MGI:1891495	junctophilin 1	17097889	protein-coding	22092|226123|235633|319984|57340|59091|74018|74890|75136|76866	16994940	-
14545	0.000161471	0.000178905	0.00014943	0.000157425	0.000142532	-10.0163	-10.0163	-10.0163	-10.0163	-10.0163	-10.0163	-10.0163	-10.0163	-8.32121	-7.79238	-7.51358	-4.54432	-4.75012	-5.95484	-4.99599	-0.039115	0.0176754	-0.0176754	0.0489206	-10.0163	-10.0163	-10.0163	-10.0163	-9.62708	Gdap1		14545	ENSMUSG00000025777	GO:0000266|GO:0003674|GO:0005737|GO:0005739|GO:0005741|GO:0006626|GO:0016020|GO:0016021|GO:0031307|GO:0032526	chr1	MGI:1338002|Vega:OTTMUSG00000022300	ganglioside-induced differentiation-associated-protein 1	17164270	protein-coding	228858	17145373	+
94227	0.017244	0.0218581			0.0214327	-2.48152	-1.82088	-3.5577	-1.12115	-0.720471	-1.10888	-0.948728	-1.55906	-0.998996	-1.21615	-1.34634	-3.89741	-1.23813	-2.35345	-1.37068	-0.326174	0.68283	0.326174	-1.02216	-1.31722	-3.45964	-1.69068	-1.46203	-2.20339	Pi15	P24TI|P25TI|PI-15|SugarCrisp	94227	ENSMUSG00000067780	GO:0005576|GO:0010466|GO:0030414	chr1	MGI:1934659	peptidase inhibitor 15	17630939	protein-coding	100043899|11571|11572|22024|353287|67537|69286|73690|74116|78081|78892|83691	17601901	+
83691	0.0470916	0.000178905	0.000161476	0.000142534	0.000149442	-5.07209	-3.54278	-5.07209	-3.96983	-5.07209	-5.07209	-4.85459	-5.07209	-5.07209	-2.26165	-5.07209	1.07811	1.03793	1.14596	0.857628	0.285269	-0.28527	-0.528538	0.438049	-5.07209	-5.07209	-5.07209	-5.07209	-4.68292	Crispld1	Cocoacrisp|Lcrisp1	83691	ENSMUSG00000025776	GO:0003674|GO:0005575|GO:0005576|GO:0008150	chr1	MGI:1934666|Vega:OTTMUSG00000029743	cysteine-rich secretory protein LCCL domain containing 1	17766207	protein-coding	100043899|11571|11572|22024|353287|67537|69286|73690|74116|78081|78892|94227	17727417	+
21419	0.000161471	0.000157425	0.000178905	0.00014943	0.000142532	-8.43046	-8.43046	-8.43046	-8.43046	-8.43046	-8.43046	-6.2528	-7.56903	-8.43046	-8.43046	-6.70539	-5.01741	-3.86476	-6.78408	-6.86193	-0.0229359	0.0229359	0.479896	-0.125394	-8.43046	-8.43046	-8.43046	-8.43046	-8.43046	Tfap2b	AI606113|AP-2(beta)|E130018K07Rik|Tcfap2b	21419	ENSMUSG00000025927	GO:0000122|GO:0000979|GO:0000981|GO:0000983|GO:0001077|GO:0001105|GO:0001106|GO:0001158|GO:0001822|GO:0003091|GO:0003677|GO:0003682|GO:0003700|GO:0003713|GO:0003714|GO:0005515|GO:0005634|GO:0006006|GO:0006351|GO:0006355|GO:0006366|GO:0008284|GO:0008285|GO:0010960|GO:0030510|GO:0035136|GO:0035137|GO:0035810|GO:0035909|GO:0042593|GO:0042803|GO:0043027|GO:0043066|GO:0043525|GO:0043565|GO:0045595|GO:…	chr1	MGI:104672	transcription factor AP-2 beta	19238734	protein-coding	21418|21420|226896|332937	19208914	+
17215	0.000161471	0.000142532	0.000157425	0.000178905	0.00014943	2.03137	2.18027	2.26782	2.15859	2.13153	2.17209	2.33161	2.47033	2.18572	2.34408	2.25183	1.85114	1.77569	1.88257	1.94921	-0.0428319	-0.0248294	0.174817	0.0248299	2.44259	2.25191	2.04568	2.30568	2.31297	Mcm3	AL033361|C80350|Mcmd|P1|p1.m	17215	ENSMUSG00000041859	GO:0000166|GO:0003677|GO:0004386|GO:0005524|GO:0005634|GO:0005737|GO:0005813|GO:0006260|GO:0006270|GO:0007049|GO:0016787|GO:0017111|GO:0042555|GO:0043231|GO:0048471	chr1	MGI:101845	minichromosome maintenance deficient 3 (S. cerevisiae)	20820213	protein-coding		20803014	-
74229	0.000163342	0.00014943	0.000178905	0.000157425	0.000142532	-5.76326	-5.55015	-5.81093	-5.70975	-5.55203	-5.31388	-6.27292	-5.45125	-5.64006	-5.38263	-5.24336	-1.18124	-1.21304	-1.16468	-0.895211	-0.0557413	-0.188193	0.0894642	0.0557404	-4.90251	-5.09973	-4.89585	-5.45801	-5.26349	Paqr8	1700019B16Rik|3110001D06Rik	74229	ENSMUSG00000025931	GO:0003674|GO:0005496|GO:0005575|GO:0005886|GO:0007275|GO:0008150|GO:0008289|GO:0016020|GO:0016021|GO:0030154|GO:0048477	chr1	MGI:1921479	progestin and adipoQ receptor family member VIII	20938756	protein-coding	101055651|231474|68465|68957|71904|72674|74090|75552|76498	20890622	+
170829	0.00014943	0.000157425	0.000178905	0.000142532	0.000161525	3.94642	2.43562	3.22436	1.97256	4.25106	4.5585	4.15671	4.78729	4.14227	4.08614	4.12105	4.36383	3.77887	4.31636	4.10533	0.569425	0.592529	-0.768603	-0.569425	4.53335	4.18152	4.12614	4.82094	4.45114	Tram2	C330003D03Rik	170829	ENSMUSG00000041779	GO:0005515|GO:0005575|GO:0006810|GO:0015031|GO:0016020|GO:0016021|GO:0032964	chr1	MGI:1924817|Vega:OTTMUSG00000026556	translocating chain-associating membrane protein 2	21079225	protein-coding	229801|72265	21001397	-
75712	0.000161471	0.000157425	0.000142532	0.00014943	0.000178905	-4.72982	-3.98336	-4.57932	-3.90216	-4.11001	-3.7363	-4.37259	-4.52931	-4.15919	-5.21749	-4.4661	-3.1294	-3.31362	-2.98002	-2.72871	0.0466251	-0.531702	0.020915	-0.0209141	-4.23795	-4.23026	-5.58662	-4.82676	-4.69788	Tmem14a	5730496E24Rik|C85783|PTD011	75712	ENSMUSG00000025933	GO:0003674|GO:0005575|GO:0008150|GO:0016020|GO:0016021	chr1	MGI:1922962|Vega:OTTMUSG00000029833	transmembrane protein 14A	21230167	protein-coding	66154	21218631	+
14859	0.0492031	0.0753996			0.020619	-3.33857	-3.33857	-1.33635	-1.48671	-1.13757	-2.07013	0.839089	0.88543	-0.0585637	-0.240226	0.579141	-1.92552	-2.35784	-1.86212	-0.962688	0.502469	0.536495	-0.835558	-0.502469	-0.910494	-0.700445	-2.66805	-1.83945	-2.9494	Gsta3	Gst2-3	14859	ENSMUSG00000025934	GO:0004364|GO:0005737|GO:0008152|GO:0016740	chr1	MGI:95856|Vega:OTTMUSG00000026333	glutathione S-transferase, alpha 3	21265559	protein-coding	100042314|14857|14858|14860|14862|14863|14864|14865|14866|14867|14869|14870|225884|54486|68312	21240589	+
226922	0.000161471	0.00014943	0.000178905	0.000157425	0.000142532	-9.67966	-9.67966	-9.67966	-8.8278	-9.67966	-9.67966	-9.502	-9.67966	-9.67966	-9.67966	-8.17698	-4.94468	-7.11396	-7.39585	-8.11113	-0.121188	-0.146726	0.121187	0.404697	-8.83654	-9.67966	-7.6872	-9.67966	-9.29048	Kcnq5	7730402H11|9230107O05Rik|AA589396|D1Mgi1	226922	ENSMUSG00000028033	GO:0005216|GO:0005244|GO:0005249|GO:0005267|GO:0006810|GO:0006811|GO:0006813|GO:0008076|GO:0016020|GO:0016021|GO:0034765|GO:0055085|GO:0071805	chr1	MGI:1924937|Vega:OTTMUSG00000019675	potassium voltage-gated channel, subfamily Q, member 5	21961942	protein-coding	110862|16535|16536|60613	21398403	-
116837.chr1.1	0.000161471	0.000157425	0.00014943	0.000142532	0.000178905	-8.68746	-8.68746	-8.68746	-8.68746	-8.68746	-8.68746	-8.68746	-8.68746	-8.68746	-8.68746	-7.76975	-3.93347	-4.90244	-6.40365	-4.70773	-0.0484152	-0.266582	0.0484152	0.216205	-8.68746	-8.68746	-8.68746	-8.68746	-8.68746	Rims1	C030033M19Rik|RIM1|RIM1a|RIM1alpha|Rab3ip1|Rim|Serg1|mKIAA0340	116837	ENSMUSG00000041670	GO:0005515|GO:0005886|GO:0006461|GO:0006810|GO:0006836|GO:0006886|GO:0006887|GO:0016020|GO:0017124|GO:0017137|GO:0019901|GO:0030054|GO:0042391|GO:0042734|GO:0044325|GO:0045202|GO:0046872|GO:0048169|GO:0048791|GO:0060291|GO:2000300	chr1	MGI:2152971	regulating synaptic membrane exocytosis 1	22432843	protein-coding	116838|241770|242662	22288422	-
116837.chr1.2	0.000161474	0.000178905	0.00014943	0.000142532	0.000157425	-7.23776	-7.23776	-7.23776	-7.23776	-7.23776	-7.23776	-7.23776	-7.23776	-7.23776	-6.59884	-7.23776	-3.16068	-2.45736	-5.02127	-2.96879	-0.143591	-0.608682	0.14359	0.416122	-7.23776	-6.59963	-7.23776	-7.23776	-7.08124	Rims1	C030033M19Rik|RIM1|RIM1a|RIM1alpha|Rab3ip1|Rim|Serg1|mKIAA0340	116837	ENSMUSG00000041670	GO:0005515|GO:0005886|GO:0006461|GO:0006810|GO:0006836|GO:0006886|GO:0006887|GO:0016020|GO:0017124|GO:0017137|GO:0019901|GO:0030054|GO:0042391|GO:0042734|GO:0044325|GO:0045202|GO:0046872|GO:0048169|GO:0048791|GO:0060291|GO:2000300	chr1	MGI:2152971	regulating synaptic membrane exocytosis 1	22805724	protein-coding	116838|241770|242662	22468191	-
280645	0.000167152	0.000142535	0.000157425	0.000178914	0.000149435	-5.55421	-5.89922	-5.92381	-5.48921	-5.72503	-7.34107	-4.28894	-6.70203	-4.64602	-7.34107	-7.34107	-3.70562	-4.77537	-3.61669	-3.18757	-0.0220847	0.147867	-0.203794	0.0220847	-6.49795	-7.34107	-5.86319	-5.25698	-5.95189	B3gat2	GlcAT-S|Glcats	280645	ENSMUSG00000026156	GO:0005575|GO:0005794|GO:0008152|GO:0015018|GO:0015020|GO:0016020|GO:0016021|GO:0016051|GO:0016740|GO:0046872	chr1	MGI:2389490|Vega:OTTMUSG00000026519	beta-1,3-glucuronyltransferase 2 (glucuronosyltransferase S)	23847858	protein-coding	72727|76898	23761926	+
68002	0.000149444	0.000178905	0.000157425	0.000142532	0.000161758	-1.29371	-0.837101	-1.23649	-0.813671	-1.68025	-1.64814	-1.86338	-1.60022	-1.91466	-1.53476	-1.95233	-1.38804	-1.44958	-1.24698	-0.95404	0.0657492	-0.114301	0.102676	-0.0657492	-1.44159	-1.76687	-1.48193	-1.94712	-1.72176	1110058L19Rik	1700001E18Rik|C6orf57	68002	ENSMUSG00000026154	GO:0003674|GO:0005576|GO:0005739|GO:0008150	chr1	MGI:1915252|Vega:OTTMUSG00000022115	RIKEN cDNA 1110058L19 gene	24005640	protein-coding		23995939	-
12823	0.000161471	0.000178905	0.00014943	0.000157425	0.000142532	-6.47169	-6.47169	-6.47169	-6.20479	-6.47169	-6.47169	-6.47169	-6.47169	-6.47169	-4.83277	-5.55398	-6.47169	-3.40349	-6.47169	-6.47169	-0.483806	0.275859	-0.275859	0.363914	-6.47169	-5.51163	-6.47169	-6.47169	-6.47169	Col19a1		12823	ENSMUSG00000026141	GO:0005576|GO:0005578|GO:0005581|GO:0007155|GO:0007275|GO:0007517|GO:0007519|GO:0030154|GO:0030198	chr1	MGI:1095415|Vega:OTTMUSG00000021418	collagen, type XIX, alpha 1	24587437	protein-coding	107581|12814|12815|12824|12825|12826|12827|12828|12829|12830|12831|12832|12836|12842|12843|373864|53867|69700|71355|94216	24257683	-
210933	0.000161471	0.000157425	0.000142532	0.000178905	0.00014943	-9.10384	-9.10384	-9.10384	-9.10384	-9.10384	-9.10384	-9.10384	-9.10384	-9.10384	-9.10384	-9.10384	-2.9359	-3.42267	-3.19258	-2.78726	-0.0162296	0.0162287	-0.0367165	0.0250521	-9.10384	-9.10384	-9.10384	-9.10384	-9.10384	Bai3	A830096D10Rik	210933	ENSMUSG00000033569	GO:0004871|GO:0004930|GO:0005515|GO:0005886|GO:0007165|GO:0007186|GO:0016020|GO:0016021	chr1	MGI:2441837|Vega:OTTMUSG00000025352	brain-specific angiogenesis inhibitor 3	25829707	protein-coding	107448|107449|107831|18636|210801|22253|230775|76589	25067476	-
170771	0.00014943	0.000157425	0.000161471	0.000142532	0.000178905	-6.21386	-6.21386	-6.21386	-6.21386	-6.21386	-6.21386	-6.21386	-6.21386	-6.21386	-6.21386	-5.29615	-5.38577	-6.21386	-6.21386	-6.21386	-0.136711	0.0281224	0.103071	-0.0281224	-6.21386	-6.21386	-6.21386	-6.21386	-6.21386	Khdrbs2	6330586C16Rik|Slim1|Slm1	170771	ENSMUSG00000026058	GO:0003723|GO:0005070|GO:0005634|GO:0006351|GO:0006355|GO:0008143|GO:0008266|GO:0017124|GO:0042169|GO:0046982	chr1	MGI:2159649	KH domain containing, RNA binding, signal transduction associated 2	32657738	protein-coding	13992|19317|20218|22668	32172806	+
19335	0.000161481	0.000142532	0.000157425	0.000178905	0.00014943	-1.59976	-1.65825	-1.79459	-1.86034	-2.17265	-1.38998	-1.74961	-1.54404	-2.30551	-1.79716	-1.90392	-1.21061	-1.40588	-1.3621	-1.41338	-0.149398	0.0463266	0.0927496	-0.0463266	-1.75017	-2.0132	-1.50953	-1.88749	-1.83726	Rab23	AW545388|opb|opb2	19335	ENSMUSG00000004768	GO:0000166|GO:0005525|GO:0007165|GO:0007399|GO:0008589|GO:0021513|GO:0042733|GO:0045861	chr1	MGI:99833|Vega:OTTMUSG00000021871	RAB23, member RAS oncogene family	33742564	protein-coding	11891|19339|19340|67295|69908|80718	33719896	+
213539	0.000226993	0.000142721	0.000149673	0.000157455	0.000179315	-2.45642	-2.37259	-2.61957	-2.76993	-3.68382	-2.23786	-2.9847	-2.52332	-2.46731	-2.66095	-2.38215	-1.36744	-1.05609	-2.28735	-1.81994	0.0843234	0.162923	-0.10595	-0.0843234	-3.45674	-2.17631	-1.95126	-2.91321	-3.06269	Bag2	2610042A13Rik|BC016230	213539	ENSMUSG00000042215	GO:0003674|GO:0005575|GO:0019538|GO:0051087	chr1	MGI:1891254|Vega:OTTMUSG00000021814	BCL2-associated athanogene 2	33757750	protein-coding		33745484	-
320705	0.00014943	0.000142532	0.000178905	0.000157425	0.000161471	-3.4516	-3.545	-3.16681	-3.55953	-4.04582	-4.22615	-3.84981	-3.46532	-3.64769	-3.7844	-3.89122	-3.85847	-3.55366	-3.72562	-3.64419	-0.35303	0.0038805	-0.00388145	0.0654793	-3.78409	-3.64901	-3.70248	-3.76607	-3.68279	Bend6	B230209C24Rik	320705	ENSMUSG00000042182	GO:0003674|GO:0005575|GO:0008150	chr1	MGI:2444572|Vega:OTTMUSG00000021502	BEN domain containing 6	33907621	protein-coding		33852052	-
27993	0.000178905	0.00014943	0.000161471	0.000142532	0.000157425	1.24881	1.23547	1.26252	1.2517	1.2129	1.20308	1.22587	1.24165	1.19033	1.03081	1.24884	1.17698	1.23792	1.18876	1.17	-0.0691719	-0.0923424	0.215087	0.0691709	1.12857	1.09933	1.36783	1.25825	1.04303	Imp4	AA409888|AV031295|D1Wsu40e	27993	ENSMUSG00000026127	GO:0003723|GO:0005634|GO:0005730|GO:0006364|GO:0030519|GO:0030529|GO:0042254	chr1	MGI:106572|Vega:OTTMUSG00000029577	IMP4, U3 small nucleolar ribonucleoprotein, homolog (yeast)	34445747	protein-coding		34439829	+
226970	0.000161471	0.000142532	0.00014943	0.000157425	0.000178905	-4.92658	-5.06735	-5.12109	-5.04067	-5.06128	-5.42518	-5.28935	-4.75034	-4.73009	-5.08788	-4.41598	-3.98589	-3.79395	-4.2533	-3.88694	-0.00109196	-0.0619621	0.00109196	0.0518971	-5.04315	-5.50132	-4.79603	-4.88575	-5.28814	Arhgef4	9330140K16Rik|Asef|ENSMUSG00000070955	226970	ENSMUSG00000037509	GO:0005085|GO:0005089|GO:0005543|GO:0005622|GO:0005737|GO:0019904|GO:0030032|GO:0030676|GO:0035023|GO:0035556|GO:0046847	chr1	MGI:2442507|Vega:OTTMUSG00000033276	Rho guanine nucleotide exchange factor (GEF) 4	34812754	protein-coding	101497|109294|213783|21844|219140|22324|22325|236915|24001|263406|277360|54126|57257|73341	34801722	+
320011	0.000161471	0.000178905	0.000142532	0.000157425	0.00014943	1.18862	1.03775	1.28155	0.902202	1.59922	1.53114	1.6826	1.51272	1.39957	1.65292	1.39718	1.10203	0.829843	1.0999	1.01673	0.0213251	-0.42454	-0.0213261	0.062089	1.63628	1.40764	1.46944	1.4125	1.49429	Uggt1	0910001L17Rik|A930007H10Rik|AA589501|AI414429|AI448372|C820010P03Rik|GT|UGT1|Ugcgl1	320011	ENSMUSG00000037470	GO:0003980|GO:0005515|GO:0005783|GO:0005788|GO:0005793|GO:0006486|GO:0016740|GO:0016757|GO:0051082|GO:0097359	chr1	MGI:2443162|Vega:OTTMUSG00000037695	UDP-glucose glycoprotein glucosyltransferase 1	36244302	protein-coding	66435	36140028	-
214854	0.000161471	0.000178905	0.000142532	0.00014943	0.000157425	2.77459	2.70072	2.86464	2.93012	2.76885	2.53566	2.40164	2.7718	2.82942	2.70479	2.64776	1.88857	1.93105	2.08789	2.1347	-0.136247	-0.341294	0.500672	0.136248	2.591	2.7612	2.43801	2.88169	2.87426	Neurl3	2010300P06Rik|Lincr	214854	ENSMUSG00000047180	GO:0003674|GO:0005575|GO:0008150|GO:0008270|GO:0016874|GO:0046872	chr1	MGI:2429944	neuralized homolog 3 homolog (Drosophila)	36273425	protein-coding	18011|240055|415115	36264602	-
20353	0.000161471	0.000142532	0.000157425	0.00014943	0.000178905	2.76371	2.74355	2.85283	2.81072	2.62835	2.85624	2.55503	2.8156	3.03502	2.93078	2.71264	2.48441	2.83373	2.65726	2.61969	-0.0159845	-0.365133	0.158065	0.0159845	2.71334	2.94909	2.72899	2.9021	3.04176	Sema4c	AI426163|Semacl1|Semaf|Semai|mKIAA1739	20353	ENSMUSG00000026121	GO:0001843|GO:0004872|GO:0005515|GO:0005886|GO:0007275|GO:0007399|GO:0014069|GO:0016020|GO:0016021|GO:0021535|GO:0021549|GO:0030054|GO:0030154|GO:0030672|GO:0031410|GO:0032874|GO:0042692|GO:0045202|GO:0045211|GO:0071526	chr1	MGI:109252|Vega:OTTMUSG00000020876	sema domain, immunoglobulin domain (Ig), transmembrane domain (TM) and short cytoplasmic domain, (semaphorin) 4C	36558381	protein-coding	108151|20346|20347|20348|20349|20350|20351|20352|20354|20355|218877|26456	36548642	-
12859	0.000161471	0.000142532	0.000178905	0.000157425	0.00014943	-2.55727	-2.37262	-2.54737	-2.41436	-3.01352	-3.1146	-2.89145	-2.91218	-3.06745	-2.94563	-2.85252	-2.42276	-2.28484	-2.41785	-2.12745	0.0139437	0.256513	-0.0139427	-0.225145	-3.13955	-2.82357	-3.0291	-2.9125	-2.84195	Cox5b		12859	ENSMUSG00000061518	GO:0005739|GO:0005743	chr1	MGI:88475	cytochrome c oxidase, subunit Vb	36693388	protein-coding		36691487	+
226977	0.000161471	0.000142532	0.00014943	0.000157425	0.000178905	-1.66233	-1.65283	-1.72517	-1.7673	-1.65254	-1.67901	-1.87663	-1.64822	-1.64542	-1.77024	-1.71115	-1.62123	-1.38435	-1.489	-1.5557	0.0253086	0.0126057	-0.0126047	-0.0128574	-1.84453	-1.73566	-1.64748	-1.58421	-1.77906	Actr1b	2310066K23Rik|AA960180|AI851923|Arp1b	226977	ENSMUSG00000037351	GO:0000166|GO:0003674|GO:0005524|GO:0005737|GO:0005813|GO:0005856|GO:0008150	chr1	MGI:1917446|Vega:OTTMUSG00000034164	ARP1 actin-related protein 1B, centractin beta	36709925	protein-coding	11459|11461|11464|11465|11468|11470|11471|11475|238880|54130|69481|73353|73360|76652	36699202	-
56030	0.00014943	0.000157425	0.000142532	0.000178905	0.000161552	1.24334	1.21783	1.20992	0.625174	1.91214	1.96945	2.22024	2.13776	2.12743	2.25263	1.7846	1.7187	1.51468	1.5891	1.62921	-0.297377	0.272409	-0.0253382	0.0253382	2.16519	2.05274	2.23733	1.96127	2.07726	Tmem131	2610524E03Rik|CC28|D1Bwg0491e|Neg|RW1|YR-23|mKIAA0257	56030	ENSMUSG00000026116	GO:0003674|GO:0005575|GO:0008150|GO:0016020|GO:0016021	chr1	MGI:1927110	transmembrane protein 131	36939527	protein-coding	229473	36792189	-
269180	0.000161471	0.00014943	0.000142532	0.000178905	0.000157425	-2.38608	-2.32069	-2.22912	-1.92534	-2.02828	-1.94046	-1.99777	-2.19752	-1.96487	-2.16565	-1.9599	-1.5138	-2.00848	-1.92922	-2.01442	0.0207281	-0.168898	-0.0207272	0.0269766	-1.88672	-1.78764	-1.83526	-2.11916	-2.2628	Inpp4a	107kDa|9630012D15|D130048C09Rik|R74740	269180	ENSMUSG00000026113	GO:0006798|GO:0016311|GO:0016316|GO:0016787|GO:0034597	chr1	MGI:1931123|Vega:OTTMUSG00000033181	inositol polyphosphate-4-phosphatase, type I	37410735	protein-coding	234515	37299893	+
76178	0.00014943	0.000142532	0.000161471	0.000157425	0.000178905	-1.02182	-1.04001	-0.965936	-1.24342	-1.25637	-1.39818	-1.22995	-0.971326	-1.33406	-1.11266	-0.822087	-1.00306	-0.995769	-1.10501	-1.16369	-0.184391	-0.12528	0.125281	0.218232	-1.22859	-1.21115	-1.35496	-1.30769	-1.30689	Coa5	1700001A24Rik|6330578E17Rik	76178	ENSMUSG00000026112	GO:0003674|GO:0005739|GO:0008150	chr1	MGI:1923428|Vega:OTTMUSG00000022117	cytochrome C oxidase assembly factor 5	37430103	protein-coding		37417085	-
269181	0.000161471	0.000142532	0.000157425	0.000178905	0.00014943	2.48103	2.2789	2.50213	2.14327	2.40721	2.48499	2.45308	2.74394	2.62899	2.57409	2.41278	1.66626	1.79845	2.13843	2.09594	-0.113121	-0.220165	0.113122	0.281397	2.66083	2.50718	2.43583	2.52326	2.58919	Mgat4a	9530018I07Rik|GnT-IVa|glcNAc-T-IVa	269181	ENSMUSG00000026110	GO:0005576|GO:0005794|GO:0005975|GO:0008454|GO:0016020|GO:0016021|GO:0016740|GO:0016757|GO:0016758|GO:0046872	chr1	MGI:2662992|Vega:OTTMUSG00000033899	mannoside acetylglucosaminyltransferase 4, isoenzyme A	37536259	protein-coding	103534|240755|67555|67569|71001	37439340	-
72097	0.000161471	0.000157425	0.000142532	0.000178905	0.00014943	-8.14155	-7.31663	-7.51114	-8.66151	-7.505	-9.24492	-8.42881	-8.7044	-8.64839	-8.28949	-9.27372	-4.99528	-5.59011	-5.59927	-5.63104	-0.0442419	0.0442419	-0.273208	0.150712	-7.78663	-10.2903	-7.7423	-10.4293	-8.2173	2010300C02Rik		72097	ENSMUSG00000026090	GO:0003674|GO:0005575|GO:0008150	chr1	MGI:1919347|Vega:OTTMUSG00000030326	RIKEN cDNA 2010300C02 gene	37719811	protein-coding	320827	37611676	-
623661	0.000235651	0.000776583	0.00172891	0.00152863	0.00210566	-1.58924	-1.77582	-1.44426	-1.59462	-1.54504	-1.42315	-1.51393	-1.05255	-1.16647	-2.01315	-2.03691	-2.44847	-2.35722	-2.06314	-1.59255	0.091032	0.0365758	-0.0365758	-0.681278	-1.55897	-1.13593	-2.60603	-0.970077	-1.04608	Lipt1	EG623661	623661	ENSMUSG00000037216	GO:0003674|GO:0003824|GO:0005739|GO:0006464|GO:0008150|GO:0009249|GO:0016740|GO:0016746	chr1	MGI:3645211|Vega:OTTMUSG00000022093	lipoyltransferase 1	37876298	protein-coding		37872206	+
107734	0.000161471	0.000178905	0.000142532	0.000157425	0.00014943	-2.39931	-2.15938	-2.24982	-1.97128	-2.53875	-2.96092	-2.84533	-2.46643	-2.24548	-2.81535	-2.7474	-2.22022	-2.12859	-2.03517	-1.81958	-0.0102568	0.285554	-0.0648766	0.0102568	-2.72837	-2.45283	-2.34836	-2.64571	-2.58678	Mrpl30	2310001L22Rik|MRP-L28|Rpml28	107734	ENSMUSG00000026087	GO:0003674|GO:0005739|GO:0005761|GO:0005840|GO:0008150|GO:0030529	chr1	MGI:1333820|Vega:OTTMUSG00000026562	mitochondrial ribosomal protein L30	37898333	protein-coding		37890553	+
226982	0.0001792	0.000157623	0.000149753	0.000163471	0.000142818	-1.78249	-1.65889	-1.83848	-1.09276	-1.29651	-1.27339	-1.09585	-1.46838	-1.39135	-1.60442	-1.4052	-1.30515	-1.43938	-1.88169	-1.5657	-0.133734	0.892057	-0.096096	0.096097	-1.19052	-1.65091	-1.92116	-1.59606	-1.91674	Eif5b	A030003E17Rik|BC018347|IF2	226982	ENSMUSG00000026083	GO:0000166|GO:0003743|GO:0003924|GO:0005525|GO:0005575|GO:0005737|GO:0006412|GO:0006413|GO:0006446	chr1	MGI:2441772	eukaryotic translation initiation factor 5B	38055579	protein-coding	67407|74914	37998010	+
16764	0.000161471	0.000178905	0.00014943	0.000157425	0.000142532	-9.22298	-9.22298	-9.22298	-8.95609	-9.22298	-9.22298	-9.22298	-7.99898	-9.22298	-7.26214	-9.22298	-4.14697	-4.92032	-5.63105	-4.48453	-0.0449801	0.153889	-0.0920239	0.0449801	-8.05794	-9.22298	-7.55246	-9.22298	-8.83381	Aff3	3222402O04Rik|A730046J16|LAF-4|Laf4	16764	ENSMUSG00000037138	GO:0003690|GO:0003700|GO:0005634|GO:0005730|GO:0006351|GO:0006355|GO:0034612|GO:0035116	chr1	MGI:106927|Vega:OTTMUSG00000019698	AF4/FMR2 family, member 3	38664955	protein-coding	14266|17355|93736	38177327	-
381338	0.000161471	0.000142532	0.000157425	0.000178905	0.00014943	-10.8816	-10.8816	-10.8816	-8.80733	-10.2655	-10.8816	-10.8816	-10.2425	-10.8816	-10.8816	-10.8816	-4.42399	-4.73092	-5.50593	-4.8925	-0.00692844	0.00692749	-0.113039	0.0559111	-10.8816	-10.8816	-10.8816	-10.3825	-10.4924	Lonrf2	2900060P06Rik|AI851349	381338	ENSMUSG00000048814	GO:0003674|GO:0005575|GO:0008150|GO:0046872	chr1	MGI:1920209|Vega:OTTMUSG00000026560	LON peptidase N-terminal domain and ring finger 2	38821215	protein-coding	244421|74365	38794509	-
98388	0.000161471	0.00014943	0.000178905	0.000142532	0.000157425	-4.62319	-4.9142	-4.42422	-4.34631	-4.44782	-4.42929	-4.54782	-4.49883	-4.18825	-4.52449	-4.56119	-3.00312	-2.85047	-2.90559	-2.38862	0.170149	-0.0859528	0.0524559	-0.0524559	-4.34628	-4.24517	-4.09078	-4.51743	-3.89788	Chst10	AI507003|AU041319|Hnk-1st|ST	98388	ENSMUSG00000026080	GO:0005794|GO:0005975|GO:0007612|GO:0007616|GO:0008146|GO:0008152|GO:0016020|GO:0016021|GO:0016051|GO:0016232|GO:0016740	chr1	MGI:2138283	carbohydrate sulfotransferase 10	38898160	protein-coding	58250|59031|68947|71367|71797|72136	38863873	-
18143	0.000161472	0.000142532	0.00014943	0.000178905	0.000157425	-8.2427	-8.2427	-8.2427	-8.2427	-6.44985	-8.2427	-8.2427	-8.2427	-8.2427	-6.60378	-7.32498	-3.57393	-3.1745	-3.85935	-3.67417	-0.223865	0.0855579	-0.0855579	0.18907	-8.2427	-7.60457	-8.2427	-8.2427	-8.2427	Npas2	MOP4|bHLHe9	18143	ENSMUSG00000026077	GO:0003677|GO:0003700|GO:0004871|GO:0005634|GO:0005667|GO:0005737|GO:0006351|GO:0006355|GO:0007165|GO:0042745|GO:0045475|GO:0045944|GO:0046983|GO:0048511|GO:0051879	chr1	MGI:109232|Vega:OTTMUSG00000036938	neuronal PAS domain protein 2	39363240	protein-coding	11863|11864|11865|12753|13819|15251|18142|20464|20465|272322|27386|53417	39194272	+
114641	0.000157425	0.00014943	0.000178905	0.000142532	0.000161471	-1.02696	-0.932739	-1.07754	-0.746399	-0.98037	-1.22367	-1.21474	-1.24006	-1.10608	-1.11473	-0.98955	-1.31897	-1.38297	-1.41022	-1.338	0.00773811	0.288906	-0.00773907	-0.0930204	-1.11683	-1.06162	-1.0464	-1.13969	-1.18914	Rpl31		114641	ENSMUSG00000073702	GO:0003674|GO:0022625	chr1	MGI:2149632	ribosomal protein L31	39371910	protein-coding		39367851	+
263764	0.000161471	0.00014943	0.000142532	0.000157425	0.000178905	-8.50587	-6.23495	-7.37198	-7.10533	-7.8712	-7.47286	-6.93601	-7.54109	-7.45234	-6.129	-8.52577	-4.94002	-5.47566	-5.89953	-5.39865	-0.0948772	-0.253656	0.0948763	0.493196	-6.97686	-7.54351	-7.77584	-5.97981	-7.48604	Creg2	A830098L22Rik	263764	ENSMUSG00000050967	GO:0003674|GO:0005576|GO:0005783|GO:0005794|GO:0008150|GO:0010181|GO:0016491|GO:0055114	chr1	MGI:1928333	cellular repressor of E1A-stimulated genes 2	39651182	protein-coding	433375	39618406	-
100047133	0.0156588	0.0299892	0.0536683	0.0846306	0.0519714	-3.42539	-2.39858	-0.686207	-2.57353	-1.80935	-2.74191	-1.24773	-1.0149	-1.14538	-2.03121	-3.42539	-3.42539	-3.42539	-3.42539	-1.04951	0.873123	-0.916223	-0.407804	0.407804	-0.36575	-3.42539	-1.75487	-1.3413	-2.03621	Gm16894		100047133			chr1	MGI:4439818	predicted gene, 16894	40085851	miscRNA		40076212	-
107527	0.00014943	0.000157425	0.000142532	0.000178905	0.000161471	3.79994	2.85752	3.8226	2.71825	4.12975	3.45999	3.58719	4.22374	4.32246	3.9275	3.67735	3.12201	3.25691	3.58122	3.83327	-0.435551	0.435551	-0.507137	0.964825	4.18841	4.24156	3.9495	4.31989	3.92969	Il1rl2	AI481289|AW551444|IL-1Rrp2	107527	ENSMUSG00000070942	GO:0004888|GO:0004896|GO:0004908|GO:0004909|GO:0005575|GO:0005622|GO:0007165|GO:0016020|GO:0016021|GO:0019221|GO:0031224|GO:0045087	chr1	MGI:1913107	interleukin 1 receptor-like 2	40365471	protein-coding	16174|16177|16178|16180|16182|17082|24058|331461|60367	40324627	+
17082	0.000161471	0.000142532	0.000157425	0.00014943	0.000178905	2.1639	1.88589	2.15631	1.83081	2.10191	1.80416	2.11993	2.49086	2.18385	2.12522	2.00765	1.96228	1.78971	2.04895	1.92833	-0.0595317	-0.108161	0.199085	0.0595317	2.44904	2.37965	1.98148	1.94317	2.02719	Il1rl1	DER4|Fit-1|Ly84|ST2L|St2|St2-rs1|T1|T1/ST2	17082	ENSMUSG00000026069	GO:0002113|GO:0002114|GO:0002826|GO:0004888|GO:0004908|GO:0005576|GO:0005615|GO:0005622|GO:0005886|GO:0007165|GO:0008285|GO:0009897|GO:0009986|GO:0016020|GO:0016021|GO:0031224|GO:0032689|GO:0032754|GO:0043032|GO:0043124|GO:0045087|GO:0050729|GO:0090197	chr1	MGI:98427|Vega:OTTMUSG00000037806	interleukin 1 receptor-like 1	40465414	protein-coding	107527|16174|16177|16178|16180|16182|24058|331461|60367	40439649	+
16174	0.0552244	0.00460669	0.00548484	0.0705125	0.0239345	2.02149	2.99841	2.56559	2.7075	3.70017	2.24005	-0.0283962	3.2901	3.14824	3.41787	3.58976	2.12162	-0.0283962	3.28389	1.54013	-0.0283962	0.0283962	-0.0283962	0.866442	4.62208	1.60973	2.96406	4.11458	3.20921	Il18rap		16174	ENSMUSG00000026068	GO:0004888|GO:0004908|GO:0005622|GO:0007165|GO:0016020|GO:0016021|GO:0031224|GO:0045087	chr1	MGI:1338888|Vega:OTTMUSG00000034788	interleukin 18 receptor accessory protein	40549297	protein-coding	107527|16177|16178|16180|16182|17082|24058|331461|60367	40515362	+
110895	0.000295952	0.000149439	0.000157435	0.000142541	0.000178921	-2.42733	-3.89226	-3.89226	-3.89226	-3.27622	-3.89226	-3.89226	-3.89226	-3.19721	-3.89226	-3.89226	-1.74224	-1.58959	-1.83084	-2.32373	-0.536645	-0.250506	0.388362	0.250505	-3.89226	-3.89226	-2.22173	-3.89226	-3.50308	Slc9a4	AW990558|D730009J23Rik|NHE4	110895	ENSMUSG00000026065	GO:0005886|GO:0006810|GO:0006811|GO:0006812|GO:0006814|GO:0006885|GO:0015297|GO:0015299|GO:0015385|GO:0016020|GO:0016021|GO:0055085	chr1	MGI:105074	solute carrier family 9 (sodium/hydrogen exchanger), member 4	40630731	protein-coding	105243|20544|226999|236727|236794|277973|331004|77031	40580227	+
66297	0.000161471	0.000178905	0.00014943	0.000157425	0.000142532	-7.51708	-7.51708	-7.51708	-7.51708	-7.51708	-7.51708	-7.51708	-7.51708	-7.51708	-7.51708	-6.59936	-2.88163	-3.62945	-2.75522	-3.30469	0.211916	-0.350237	-0.0491056	0.0491052	-6.80269	-7.51708	-7.51708	-7.51708	-7.51708	2610017I09Rik		66297			chr1	MGI:1913547	RIKEN cDNA 2610017I09 gene	42694825	miscRNA		42648200	-
18993	0.000161484	0.000178905	0.00014943	0.000157425	0.000142532	-9.79567	-9.79567	-9.79567	-9.79567	-9.79567	-9.79567	-9.79567	-9.79567	-9.68559	-8.15676	-8.70803	-2.63324	-2.08542	-2.2906	-2.13274	0.0504026	-0.123249	-0.0504036	0.0528212	-9.79567	-9.04207	-9.79567	-9.79567	-9.79567	Pou3f3	Brn-1|Brn1|Otf8|Skin1	18993	ENSMUSG00000045515	GO:0000122|GO:0001822|GO:0003677|GO:0003700|GO:0003705|GO:0005515|GO:0005634|GO:0006351|GO:0006355|GO:0007275|GO:0007399|GO:0008284|GO:0010628|GO:0021799|GO:0021869|GO:0043066|GO:0043565|GO:0045892|GO:0045893|GO:0045944|GO:0071837|GO:0072218|GO:0072227|GO:0072233|GO:0072236|GO:0072240	chr1	MGI:102564|Vega:OTTMUSG00000022569	POU domain, class 3, transcription factor 3	42700209	protein-coding	18736|18986|18987|18988|18991|18992|18994|18996|18997|18998|18999|19009|218030|75507	42697146	+
73100	0.000241453	0.000142533	0.000178905	0.00015007	0.000157425	-7.36166	-7.36166	-7.35944	-5.03011	-4.65816	-5.67818	-3.72407	-6.62308	-6.44422	-5.53763	-7.36166	-2.84697	-3.68048	-3.53471	-2.58989	-0.00527811	0.00527763	-0.158038	0.0810561	-4.78158	-7.36166	-7.36166	-6.05518	-7.36166	2900092D14Rik		73100			chr1	MGI:1920350	RIKEN cDNA 2900092D14 gene	42703176	miscRNA		42700336	+
93690	0.000161471	0.000157425	0.000142532	0.000178905	0.00014943	-6.4823	-6.4823	-6.4823	-6.4823	-6.4823	-6.4823	-6.4823	-6.4823	-6.4823	-6.4823	-6.4823	-5.65421	-6.4823	-6.4823	-5.32881	0.0591841	-0.0591841	-0.128427	0.0707512	-6.4823	-6.4823	-6.4823	-6.4823	-6.4823	Gpr45	9230112G11Rik|AW046772	93690	ENSMUSG00000041907	GO:0004871|GO:0004930|GO:0005886|GO:0007165|GO:0007186|GO:0016020|GO:0016021	chr1	MGI:2135882	G protein-coupled receptor 45	43035449	protein-coding	238252|81006	42952872	+
14200	0.000161471	0.000142532	0.000178905	0.000157425	0.00014943	-7.18026	-7.18026	-6.763	-5.91336	-7.18026	-7.18026	-7.18026	-7.18026	-6.48521	-7.18026	-7.18026	-4.35217	-4.61456	-4.38188	-4.2898	0.151758	-0.438777	-0.147785	0.147786	-7.18026	-7.18026	-7.18026	-7.18026	-7.18026	Fhl2	C76204|SLIM3	14200	ENSMUSG00000008136	GO:0000122|GO:0005515|GO:0005634|GO:0005737|GO:0005925|GO:0006351|GO:0006355|GO:0006357|GO:0008134|GO:0008270|GO:0009725|GO:0015629|GO:0030018|GO:0031430|GO:0042802|GO:0043066|GO:0045892|GO:0046872	chr1	MGI:1338762	four and a half LIM domains 2	43163961	protein-coding	107321|110829|13829|14199|14201|14202|19303|21804|225341|226251|231148|24131|319713|56376|57756|67399	43123074	-
17974	0.00018267	0.000157425	0.000178905	0.000142532	0.00014943	-9.03792	-6.59608	-9.03792	-5.72663	-7.42188	-9.03792	-7.35776	-7.39888	-7.75791	-8.39901	-7.83213	-3.56598	-3.12645	-3.75411	-3.89954	0.0356884	-0.0356874	-0.241601	0.13808	-8.19481	-7.07787	-9.03792	-9.03792	-7.64875	Nck2	4833426I10Rik|Grb4|NCKbeta|Nck-2	17974	ENSMUSG00000066877	GO:0005737|GO:0005783|GO:0006417|GO:0007015|GO:0012506|GO:0016477|GO:0030032|GO:0030838|GO:0042102|GO:0045944	chr1	MGI:1306821|Vega:OTTMUSG00000021065	non-catalytic region of tyrosine kinase adaptor protein 2	43570518	protein-coding	14784|17444|17973|71520	43445751	+
22019	0.00014943	0.000157425	0.000178905	0.000142532	0.000161471	1.09811	0.906775	1.13515	0.783454	1.40629	1.303	1.52076	1.28045	1.43456	1.41308	1.50399	1.17664	1.11245	1.00295	0.964042	-0.0276442	0.061923	0.0163126	-0.0163126	1.62975	1.34181	1.47896	1.38862	1.3202	Tpp2	TPP-2|TppII	22019	ENSMUSG00000041763	GO:0004177|GO:0004252|GO:0005634|GO:0005737|GO:0006508|GO:0008233|GO:0008236|GO:0008240|GO:0016787|GO:0042277	chr1	MGI:102724	tripeptidyl peptidase II	44002971	protein-coding		43934007	+
72050	0.000161479	0.000149433	0.000178907	0.000142536	0.000157425	1.26203	1.30862	1.48438	1.41891	1.30458	1.30183	1.16707	0.993453	1.26183	1.24878	1.46865	1.04395	1.1652	1.2427	0.974157	-0.416774	0.385146	0.00575924	-0.00575924	1.18002	1.01522	1.20399	1.25676	1.36753	Kdelc1	1810049A15Rik|5730416C13Rik|EP58|Kdel1	72050	ENSMUSG00000026047	GO:0005783|GO:0005788	chr1	MGI:1919300|Vega:OTTMUSG00000034049	KDEL (Lys-Asp-Glu-Leu) containing 1	44118773	protein-coding	224143|68304	44106546	-
12825		0.0476731			0.0655616	-4.24816	-1.36435	-2.71086	-0.539297	-1.09704	-0.16528	1.39532	0.247885	-0.848112	-0.614737	0.0119863	1.9479	1.1503	1.94328	0.809644	-0.219965	-0.656292	0.219965	0.705317	-0.548038	-1.2676	-2.45759	-1.629	-4.71308	Col3a1	AW550625|Col3a-1|MMS10-W|Ms10w|mKIAA4231	12825	ENSMUSG00000026043	GO:0001568|GO:0005178|GO:0005201|GO:0005576|GO:0005578|GO:0005581|GO:0005586|GO:0005615|GO:0007160|GO:0007179|GO:0007229|GO:0007507|GO:0009314|GO:0018149|GO:0030199|GO:0031012|GO:0032964|GO:0034097|GO:0042060|GO:0043206|GO:0043588|GO:0046332|GO:0048407|GO:0048565|GO:0050777|GO:0060414|GO:0071230	chr1	MGI:88453|Vega:OTTMUSG00000021335	collagen, type III, alpha 1	45349706	protein-coding	107581|12814|12815|12823|12824|12826|12827|12828|12829|12830|12831|12832|12836|12842|12843|373864|53867|69700|71355|94216	45311538	+
12832	0.020924	0.000319787	0.00564959	0.00295603	0.00102833	-4.55939	-4.55939	-3.14213	-1.48514	-1.94335	-2.29094	-3.38172	-3.92035	-2.27938	-0.711018	-3.64167	2.2687	0.975939	2.04635	1.56373	-0.718344	0.0823674	-0.0823674	0.379845	-4.55939	-2.92126	-3.88886	-4.55939	-4.55939	Col5a2	1110014L14Rik|D230017N05	12832	ENSMUSG00000026042	GO:0001501|GO:0005201|GO:0005576|GO:0005578|GO:0005581|GO:0005588|GO:0030199|GO:0043588|GO:0046332|GO:0048592|GO:0071230	chr1	MGI:88458|Vega:OTTMUSG00000021356	collagen, type V, alpha 2	45503282	protein-coding	107581|12814|12815|12823|12824|12825|12826|12827|12828|12829|12830|12831|12836|12842|12843|373864|53867|69700|71355|94216	45374331	-
53945	0.000161471	0.00014943	0.000157425	0.000178905	0.000142532	3.22728	3.1601	3.31708	2.95124	3.23584	3.03009	3.18401	3.3887	3.19102	3.04892	3.20919	2.69912	2.5164	2.92168	2.82129	-0.137093	-0.256947	0.137093	0.215306	3.31722	3.09369	2.77633	3.23384	3.12973	Slc40a1	Dusg|Fpn1|IREG1|MTP|MTP1|Ol5|Pcm|Slc11a3|Slc39a1	53945	ENSMUSG00000025993	GO:0002260|GO:0003158|GO:0005381|GO:0005515|GO:0005771|GO:0005886|GO:0006810|GO:0006811|GO:0006826|GO:0006879|GO:0006915|GO:0008021|GO:0016020|GO:0016021|GO:0034755|GO:0048536|GO:0055072|GO:0060345|GO:0060586	chr1	MGI:1315204	solute carrier family 40 (iron-regulated transporter), member 1	45925594	protein-coding		45908070	-
227058	0.0480068	0.000178955	0.000149624	0.000157472	0.000142563	-5.06483	-5.06483	-5.06483	-5.06483	-5.06483	-5.06483	-5.06483	-5.06483	-5.06483	-2.42592	-5.06483	-2.23674	-0.0470047	-2.26645	-0.286848	-0.446181	0.239888	-0.239889	0.318445	-4.05179	-5.06483	-5.06483	-5.06483	-5.06483	Dnahc7b	Gm107	227058	ENSMUSG00000041144	GO:0000166|GO:0003674|GO:0005524|GO:0005575|GO:0008150	chr1	MGI:2684953	dynein, axonemal, heavy chain 7B	46373550	protein-coding	110082|110084|110350|13411|13417|13424|237806|327954|330355|381917|56087|627872|69926	46066738	+
56363	0.000161474	0.000142532	0.000178905	0.00014943	0.000157425	-9.17088	-9.17088	-9.17088	-8.90398	-7.55484	-9.17088	-7.99322	-9.17088	-8.47583	-6.53196	-9.17088	-3.58961	-4.10268	-4.05057	-3.84746	0.213747	-0.118831	-0.212762	0.118832	-9.17088	-9.17088	-9.17088	-8.67175	-9.17088	Tmeff2	4832418D20Rik|7630402F16Rik	56363	ENSMUSG00000026109	GO:0016020|GO:0016021	chr1	MGI:1861735|Vega:OTTMUSG00000022395	transmembrane protein with EGF-like and two follistatin-like domains 2	51187270	protein-coding	12223|21802|230157	50927523	+
20324	0.00549995	0.000142683	0.000165558	0.000153301	0.000180914	-3.91938	-3.52742	-4.09258	-3.05852	-3.0313	-4.96386	-2.02342	-3.62979	-3.95229	-2.57547	-2.2442	1.92221	1.95785	1.65439	1.55346	0.58798	0.0300369	-0.0447907	-0.0300374	-4.12615	-3.33114	-3.97681	-4.88518	-4.99513	Sdpr		20324	ENSMUSG00000045954	GO:0001786|GO:0005737|GO:0005794|GO:0005829|GO:0005886|GO:0008289|GO:0016020|GO:0045944	chr1	MGI:99513	serum deprivation response	51302960	protein-coding	109042|19285|68016	51289126	+
109019	0.000164486	0.000181647	0.000155834	0.000146407	0.000160366	1.41067	1.57337	1.52796	1.46726	1.68358	1.34378	1.29101	1.44256	1.3762	0.952558	1.37475	1.44317	1.1737	1.25921	1.16071	-0.264599	-0.635514	0.463869	0.264598	1.51628	1.67801	1.25165	1.71704	0.961267	Nabp1	4930434H03Rik|4930442A21Rik|4930488J04Rik|4933440J18Rik|5830411E10Rik|AI852561|Nbp1|Obfc2a	109019	ENSMUSG00000026107	GO:0000724|GO:0003676|GO:0003677|GO:0003697|GO:0003723|GO:0005634|GO:0006281|GO:0006974|GO:0010212|GO:0031576|GO:0070876	chr1	MGI:1923258	nucleic acid binding protein 1	51478399	protein-coding	69917	51469488	-
17912	0.000161471	0.000157425	0.000142532	0.000178905	0.00014943	2.09782	1.80582	2.18158	1.93386	2.42194	2.30791	2.28289	2.4348	2.1812	2.47441	2.28231	2.00777	1.81922	1.92009	1.85774	-0.205412	0.20327	-0.038414	0.038414	2.51218	2.30459	2.43165	2.21687	2.45945	Myo1b	AA406997|myosin-1b	17912	ENSMUSG00000018417	GO:0000146|GO:0000166|GO:0003774|GO:0003779|GO:0005516|GO:0005524|GO:0005546|GO:0005547|GO:0005737|GO:0005886|GO:0005903|GO:0016459|GO:0030048|GO:0030175|GO:0051017|GO:0071944	chr1	MGI:107752|Vega:OTTMUSG00000016470	myosin IB	51915974	protein-coding	17913|17916|231646|246177|338367|432516|66196|71602	51749766	-
20846	0.000161475	0.000142533	0.000149435	0.000157425	0.000178906	1.64768	1.79688	2.23026	2.04117	1.87953	2.0383	2.36197	1.75373	1.76024	2.10704	1.56041	2.38892	1.52004	1.46507	1.61736	0.33154	-0.132512	-0.0212202	0.0212212	1.93566	2.21957	2.00818	1.75663	2.10587	Stat1	2010005J02Rik|AA408197	20846	ENSMUSG00000026104	GO:0000979|GO:0000983|GO:0001937|GO:0003677|GO:0003690|GO:0003700|GO:0005164|GO:0005634|GO:0005730|GO:0005737|GO:0006351|GO:0006355|GO:0006917|GO:0007259|GO:0007584|GO:0008015|GO:0008284|GO:0009612|GO:0009617|GO:0016525|GO:0019221|GO:0019899|GO:0030424|GO:0030425|GO:0031663|GO:0031730|GO:0032496|GO:0032869|GO:0033209|GO:0034097|GO:0042493|GO:0042803|GO:0043124|GO:0043330|GO:0043434|GO:0043565|GO:…	chr1	MGI:103063	signal transducer and activator of transcription 1	52161865	protein-coding	20847|20848|20849|20850|20851|20852	52119438	+
14660	0.000157425	0.000178905	0.000149431	0.000161471	0.000142532	-1.42465	-1.7824	-1.63606	-1.56712	-1.20957	-1.45353	-1.65217	-1.48631	-1.75113	-1.45231	-1.0964	-1.41444	-1.63783	-1.88704	-1.9474	0.00925255	-0.151606	-0.0092535	0.121079	-1.25937	-1.70832	-1.64327	-1.38233	-1.6317	Gls	6330442B14|AI314027|B230365M23Rik	14660	ENSMUSG00000026103	GO:0002087|GO:0004359|GO:0005737|GO:0005739|GO:0006537|GO:0006541|GO:0006543|GO:0007268|GO:0007610|GO:0016787|GO:0051289	chr1	MGI:95752|Vega:OTTMUSG00000021410	glutaminase	52233232	protein-coding	216456	52163450	-
227094	0.000161471	0.000157425	0.000142532	0.00014943	0.000178905	2.28459	1.92732	2.46833	2.42814	2.44714	2.04867	1.77786	2.48066	2.54949	2.38054	2.1	1.52056	2.24382	2.01851	1.82196	0.0221481	-0.107456	-0.0221481	0.101583	2.70393	2.44718	1.86831	2.69919	2.3168	Tmem194b	5330401P04Rik|9830163O08	227094	ENSMUSG00000043015	GO:0003674|GO:0005575|GO:0008150|GO:0016020|GO:0016021	chr1	MGI:2444113	transmembrane protein 194B	52651919	protein-coding	210035	52630705	+
98682	0.000161542	0.000178905	0.000157425	0.00014943	0.000142532	-4.33059	-3.97516	-4.82283	-4.16024	-4.64796	-3.9392	-2.99179	-4.93784	-4.4224	-4.96068	-4.01531	-2.13896	-2.91666	-3.21001	-2.80868	0.0458374	-0.0649328	-0.0458374	0.105679	-3.85586	-3.85129	-4.13817	-4.25758	-5.28081	Mfsd6	2210010L05Rik|9630025I22Rik|AI836200|AW212394|MMR2	98682	ENSMUSG00000041439	GO:0016020|GO:0016021|GO:0055085	chr1	MGI:1922925|Vega:OTTMUSG00000033382	major facilitator superfamily domain containing 6	52727318	protein-coding	215723	52656305	-
16329	0.000161486	0.00014943	0.000178905	0.000142532	0.000157425	-1.67652	-2.02159	-2.00225	-1.87619	-1.85563	-1.81382	-1.72727	-1.92204	-2.08209	-1.57118	-1.44532	-1.47277	-1.06492	-1.31726	-1.16323	0.194028	-0.0243893	-0.17162	0.0243893	-1.73604	-1.75219	-1.3732	-1.70313	-2.11522	Inpp1	2300002C06Rik|AV137389	16329	ENSMUSG00000026102	GO:0003674|GO:0004441|GO:0005575|GO:0016787|GO:0046854|GO:0046872	chr1	MGI:104848|Vega:OTTMUSG00000026596	inositol polyphosphate-1-phosphatase	52817688	protein-coding		52789420	-
67080	0.000164458	0.000150406	0.000157434	0.000178968	0.000142561	-5.25813	-5.25813	-4.84088	-4.54301	-3.64209	-5.25813	-5.25813	-5.25813	-5.25813	-5.25813	-5.25813	-5.25813	-3.18993	-2.97432	-2.52666	0.546692	-0.413855	-0.272095	0.272095	-2.83005	-4.62	-4.58761	-4.75901	-3.0616	1700019D03Rik	2410136C24Rik|AA410151	67080	ENSMUSG00000043629	GO:0003674|GO:0005575|GO:0008150	chr1	MGI:1914330|Vega:OTTMUSG00000021472	RIKEN cDNA 1700019D03 gene	52952840	protein-coding		52925127	-
227102	0.000142659	0.000183658	0.000253291	0.000277988	0.000157553	1.03014	1.24675	0.832788	1.11189	0.606292	0.677998	0.438856	0.687843	0.595031	0.559203	0.706758	0.978565	1.0089	1.10885	1.05272	-0.0915394	-0.471194	0.364516	0.0915394	0.924341	0.823531	0.892893	0.846719	0.70647	Ormdl1	C730042F17Rik	227102	ENSMUSG00000026097	GO:0003674|GO:0005783|GO:0005789|GO:0006672|GO:0016020|GO:0016021	chr1	MGI:2181669|Vega:OTTMUSG00000021828	ORM1-like 1 (S. cerevisiae)	53310245	protein-coding	66612|66844	53297095	+
98267	0.000178905	0.00014943	0.000161471	0.000157425	0.000142532	1.786	1.90755	1.69584	1.83787	1.59143	1.7937	2.06276	1.5407	1.50375	1.52545	1.91745	1.91927	1.70758	1.63848	1.47551	0.029911	-0.561492	0.178485	-0.0299101	1.7026	1.79731	1.74399	1.71268	1.41872	Stk17b	3110009A03Rik|AI120141|Drak2	98267	ENSMUSG00000026094	GO:0000166|GO:0004672|GO:0004674|GO:0005524|GO:0005634|GO:0005886|GO:0006468|GO:0006915|GO:0006917|GO:0007243|GO:0012501|GO:0015629|GO:0016020|GO:0016301|GO:0016310|GO:0016740|GO:0016772|GO:0046777	chr1	MGI:2138162|Vega:OTTMUSG00000021434	serine/threonine kinase 17b (apoptosis-inducing)	53785215	protein-coding	107589|11790|13143|13144|213435|22138|228785|238564|380698|69635|98733	53755512	-
329152	0.000161471	0.000142532	0.000157425	0.000178905	0.00014943	-8.21007	-7.76822	-6.79281	-7.94317	-7.59402	-7.52658	-8.21007	-8.21007	-8.21007	-8.21007	-8.21007	-3.33758	-3.70577	-4.48568	-4.47161	0.12283	-0.0871839	-0.119586	0.087183	-7.36695	-7.57194	-8.21007	-7.71094	-8.21007	Hecw2	A730039N16Rik|D030049F17Rik|Gm971|Nedl2|mKIAA1301	329152	ENSMUSG00000042807	GO:0004842|GO:0005622|GO:0005634|GO:0005737|GO:0006464|GO:0016874|GO:0016881|GO:0042787	chr1	MGI:2685817|Vega:OTTMUSG00000029246	HECT, C2 and WW domain containing E3 ubiquitin protein ligase 2	54195034	protein-coding	107568|16396|17999|209462|66313|66894|68497|75788|83814|94253	53806874	-
329154	0.00014943	0.000142532	0.000178905	0.000157425	0.000161471	2.55805	2.43221	2.51004	2.24326	2.72918	2.79747	2.75943	2.75971	2.72529	2.68618	2.6566	2.55539	2.49116	2.59132	2.46195	0.00591373	-0.317935	0.167701	-0.00591373	2.718	2.73645	2.78361	2.80391	2.69375	Ankrd44	4930444A19Rik|A130096K20|E130014H08Rik|PP6-ARS-B	329154	ENSMUSG00000052331	GO:0003674|GO:0005575|GO:0008150	chr1	MGI:3045243|Vega:OTTMUSG00000042322	ankyrin repeat domain 44	54926387	protein-coding	105522|108857|109676|11733|11735|16348|21951|237615|66860|74493|77097|81702|99696	54645340	-
81898	0.000161471	0.000178905	0.000142532	0.000157425	0.00014943	1.51505	1.41842	1.70098	1.57103	1.8296	1.83504	1.74941	1.53984	1.47566	1.68696	1.73696	1.2705	1.20397	0.98804	0.993846	-0.166189	0.245761	-0.0376205	0.0376196	1.75669	1.56153	1.46041	1.68729	1.57651	Sf3b1	155kDa|2810001M05Rik|AA409119|Prp10|SAP155|SF3b155|TA-8|Targ4	81898	ENSMUSG00000025982	GO:0000375|GO:0000398|GO:0003682|GO:0005515|GO:0005634|GO:0005681|GO:0005689|GO:0009952|GO:0071013	chr1	MGI:1932339	splicing factor 3b, subunit 1	55027478	protein-coding		54985170	-
15528	0.00014944	0.000142532	0.000157425	0.000178905	0.000161476	-1.15758	-1.08476	-1.3253	-0.959253	-1.41466	-1.60195	-1.56711	-1.71884	-2.00611	-1.96356	-1.37768	-1.18064	-1.04782	-1.17689	-1.18076	0.0127401	0.121095	-0.0127401	-0.200953	-1.65237	-1.84833	-1.38827	-1.84078	-1.80004	Hspe1	10kDa|Hsp10|mt-cpn10	15528	ENSMUSG00000073676	GO:0005524|GO:0005737|GO:0005739|GO:0005759|GO:0006457|GO:0006950|GO:0051087	chr1	MGI:104680|Vega:OTTMUSG00000021821	heat shock protein 1 (chaperonin 10)	55091317	protein-coding		55088148	+
74013	0.00220596	0.000178905	0.000142532	0.000157425	0.00014943	-4.22972	-4.5224	-3.92946	-4.07982	-4.31232	-4.8461	-4.65448	-5.19311	-3.81517	-4.15761	-4.91443	-1.32599	-1.15012	-1.48779	-1.16488	-0.306606	-0.071681	0.351331	0.071681	-3.61052	-4.34602	-3.93923	-5.65495	-4.95754	Rftn2	2700010E02Rik|3222401M22Rik	74013	ENSMUSG00000025978	GO:0003674|GO:0005575|GO:0005886|GO:0008150|GO:0016020	chr1	MGI:1921263|Vega:OTTMUSG00000021806	raftlin family member 2	55226782	protein-coding	76438	55170160	-
227120	0.000161471	0.000157425	0.000178905	0.000142532	0.00014943	1.46384	1.34962	1.45461	1.36827	1.40951	1.71055	1.76591	1.66624	1.74546	1.49895	1.42453	1.12835	1.25179	1.69382	1.40506	-0.136102	-0.326918	0.136101	0.187721	1.62891	1.52947	1.86601	1.82045	1.60997	Plcl1	C230017K02Rik|PLC-L|PLC-L1|PLCE|PLCL|PLDL1|PRIP|PRIP-1	227120	ENSMUSG00000038349	GO:0004435|GO:0004629|GO:0004871|GO:0005509|GO:0005543|GO:0005737|GO:0006629|GO:0007165|GO:0007610|GO:0008081|GO:0035556|GO:0050811	chr1	MGI:3036262	phospholipase C-like 1	55754285	protein-coding	114875|18795|18796|18797|18798|18799|18802|18803|224860|234779|269437|269615|72469	55405946	+
212712	0.000157425	0.000142532	0.000161471	0.00014943	0.000178905	-3.47961	-3.31588	-3.64649	-3.01401	-3.9122	-3.0539	-2.88351	-3.56185	-3.1393	-3.15822	-2.71145	-3.54878	-3.22951	-3.88445	-3.73626	0.16137	-0.280072	-0.161371	0.61337	-3.10085	-3.08289	-3.41747	-3.78664	-3.9616	Satb2	mKIAA1034	212712	ENSMUSG00000038331	GO:0000118|GO:0000122|GO:0000790|GO:0001764|GO:0002076|GO:0003677|GO:0003682|GO:0003700|GO:0005515|GO:0005634|GO:0005667|GO:0005737|GO:0006338|GO:0006351|GO:0006355|GO:0007275|GO:0009880|GO:0010468|GO:0016568|GO:0043565|GO:0045944|GO:0048704|GO:0051216|GO:0060021|GO:0071310	chr1	MGI:2679336|Vega:OTTMUSG00000023028	special AT-rich sequence binding protein 2	56971334	protein-coding	20230	56793981	-
329160	0.000161471	0.000178905	0.000157425	0.000142532	0.00014943	-4.3108	-4.65581	-5.09766	-4.95629	-5.09766	-5.09766	-5.09766	-5.09766	-5.09766	-5.09766	-5.09766	-3.26957	-5.09766	-5.09766	-5.09766	-0.0639687	0.207064	-1.15407	0.0639687	-5.09766	-4.45953	-5.09766	-5.09766	-5.09766	9130024F11Rik	B530002L08|EG329160	329160		GO:0003674|GO:0005575|GO:0008150	chr1	MGI:1926150	RIKEN cDNA 9130024F11 gene	56975196	miscRNA		56971469	+
73467	0.000161781	0.000178964	0.000142612	0.000157426	0.000149468	-1.33002	-1.6208	-1.36034	-1.49356	-1.36492	-1.51107	-2.32356	-1.4954	-1.53054	-1.30288	-1.65152	-1.10088	-1.32546	-1.03429	-1.54729	0.025579	-0.257725	-0.0255795	0.141994	-1.39823	-1.41058	-1.31043	-1.66506	-1.6185	1700066M21Rik	AI428479	73467	ENSMUSG00000038323	GO:0003674|GO:0005575|GO:0005576|GO:0008150	chr1	MGI:1920717	RIKEN cDNA 1700066M21 gene	57385422	protein-coding		57377620	+
67198	0.000153468	0.000145477	0.000180915	0.000172973	0.000160759	-3.03121	-2.80765	-4.50209	-3.15769	-2.92985	-2.76456	-2.17875	-3.83285	-3.06902	-2.78567	-3.50687	-2.30276	-3.81308	-2.5804	-3.38398	0.067832	0.182347	-0.140086	-0.067832	-2.51329	-2.69626	-4.31593	-2.91387	-4.18225	Spats2l	2810022L02Rik|A230104H11Rik|AA987173|AI480531|AI842453|AW413586	67198	ENSMUSG00000038305	GO:0003674|GO:0005634|GO:0005737|GO:0008150|GO:0043234	chr1	MGI:1914448|Vega:OTTMUSG00000035161	spermatogenesis associated, serine-rich 2-like	57948397	protein-coding	72572	57774861	+
71872	0.000157425	0.000142532	0.000178905	0.00014943	0.000161471	-3.17197	-3.17197	-3.17197	-3.17197	-3.17197	-3.17197	-3.17197	-3.17197	-3.17197	-3.17197	-3.17197	-3.17197	-3.17197	-3.17197	-3.17197	-0.138286	-0.115182	0.331041	0.115182	-3.17197	-3.17197	-3.17197	-3.17197	-3.17197	Aox4	2310003G12Rik|Aoh2	71872	ENSMUSG00000038242	GO:0004031|GO:0009055|GO:0030151|GO:0046872|GO:0051536|GO:0051537|GO:0055114	chr1	MGI:1919122|Vega:OTTMUSG00000026036	aldehyde oxidase 4	58268596	protein-coding	11761|213043|22436|71724	58210397	+
12747	0.000161471	0.00014943	0.000157425	0.000142532	0.000178905	2.35547	2.22538	2.54524	2.5182	2.4739	2.51642	2.27184	2.3867	2.33738	2.39165	2.60943	2.13763	2.3744	2.07823	2.00969	-0.300196	0.90756	0.00312805	-0.00312805	2.28694	2.32493	2.41205	2.53068	2.46916	Clk1	STY	12747	ENSMUSG00000026034	GO:0000166|GO:0004672|GO:0004674|GO:0004712|GO:0004713|GO:0005524|GO:0005634|GO:0005737|GO:0006468|GO:0016301|GO:0016310|GO:0016740|GO:0016772|GO:0018105|GO:0018107|GO:0018108|GO:0043484|GO:0046777	chr1	MGI:107403|Vega:OTTMUSG00000021803	CDC-like kinase 1	58424088	protein-coding	102414|12748|12750|19134	58411988	-
213056	0.00014943	0.000161471	0.000178905	0.000157425	0.000142532	-2.19275	-2.36897	-2.21542	-2.49529	-2.31698	-2.33155	-2.38393	-2.00657	-2.27236	-2.35165	-2.29484	-2.09381	-2.09147	-2.30377	-2.11042	-0.0260878	-0.42062	0.0260878	0.269433	-1.86432	-2.24452	-2.11577	-2.09313	-2.3611	Fam126b	C130065N10Rik|D1Ertd53e|D630010C10	213056	ENSMUSG00000038174	GO:0003674|GO:0005622|GO:0008150	chr1	MGI:1098784|Vega:OTTMUSG00000026622	family with sequence similarity 126, member B	58586333	protein-coding	84652	58522806	-
66495	0.00014943	0.000142532	0.000178905	0.000157425	0.000161471	-1.89821	-1.76974	-1.78084	-1.40184	-1.96274	-2.44935	-2.39427	-2.1692	-2.01847	-2.21099	-2.07166	-1.98074	-1.88794	-1.87502	-1.75592	0.0171165	0.0660953	-0.0171165	-0.163196	-2.17014	-2.19833	-2.16638	-2.20127	-2.12436	Ndufb3	2700033I16Rik|AI415450	66495	ENSMUSG00000026032	GO:0003674|GO:0005739|GO:0005743|GO:0005747|GO:0006810|GO:0008137|GO:0008150|GO:0016020|GO:0016021|GO:0022900|GO:0070469	chr1	MGI:1913745|Vega:OTTMUSG00000026621	NADH dehydrogenase (ubiquinone) 1 beta subcomplex 3	58595948	protein-coding		58586599	+
12633	0.000142532	0.000178905	0.00014943	0.000157425	0.000161471	1.45866	1.31889	1.43042	1.28016	1.38642	1.3895	1.60312	1.45109	1.28114	1.36348	1.53116	1.5542	1.43077	1.39651	1.42692	-0.0811338	-0.566627	0.0811338	0.146808	1.33606	1.49578	1.42955	1.53704	1.40097	Cflar	2310024N18Rik|A430105C05Rik|CLARP|Cash|Casper|ENSMUSG00000072980|FLAME|FLAME-1|Flip|Gm9845|I-FLICE|MRIT|c-Flip	12633	ENSMUSG00000026031	GO:0004197|GO:0005737|GO:0006508|GO:0006915|GO:0008234|GO:0031264|GO:0031265|GO:0042981|GO:0043066|GO:0043154|GO:2001237	chr1	MGI:1336166|Vega:OTTMUSG00000019581	CASP8 and FADD-like apoptosis regulator	58758882	protein-coding		58713286	+
12370	0.000161471	0.000142532	0.000157425	0.00014943	0.000178905	1.69603	1.66313	1.68434	1.56518	1.57906	1.64994	1.65589	1.74094	1.72481	1.72792	1.69613	1.38919	1.30441	1.5163	1.42212	-0.299984	0.152934	0.200903	-0.152934	1.67092	1.66051	1.67308	1.68931	1.74764	Casp8	CASP-8|FLICE|MACH|Mch5	12370	ENSMUSG00000026029	GO:0001525|GO:0001841|GO:0004197|GO:0005164|GO:0005515|GO:0005634|GO:0005737|GO:0005739|GO:0005813|GO:0005829|GO:0006508|GO:0006915|GO:0007507|GO:0008152|GO:0008233|GO:0008234|GO:0008624|GO:0016787|GO:0030225|GO:0030690|GO:0031264|GO:0031265|GO:0034612|GO:0042802|GO:0042981|GO:0043005|GO:0043234|GO:0044297|GO:0045121|GO:0045471|GO:0051291|GO:0051603|GO:0097191	chr1	MGI:1261423	caspase 8	58847503	protein-coding	12362|12363|12364|12365|12366|12367|12368|12369|12371	58795374	+
70827	0.00016306	0.000142532	0.000157425	0.00014943	0.000178905	-2.08114	-2.18803	-1.9554	-2.30156	-1.92475	-2.22627	-2.11984	-2.04036	-2.988	-2.52051	-1.88954	-1.03647	-1.11543	-1.75064	-1.5922	-0.0491495	-0.157753	0.0491495	0.209995	-2.31894	-2.01928	-2.11792	-2.22177	-2.64703	Trak2	2900022D04Rik|4733401O11Rik|AI480836|AW046271|Als2cr3|CALS-C|GRIF-1|GRIF1|OIP98|mKIAA0549	70827	ENSMUSG00000026028	GO:0005102|GO:0005634|GO:0005737|GO:0005739|GO:0005886|GO:0006357|GO:0006493|GO:0006605|GO:0019899|GO:0050811	chr1	MGI:1918077|Vega:OTTMUSG00000037699	trafficking protein, kinesin binding 2	58973482	protein-coding	15114|67095	58900450	-
227157	0.000149909	0.000142578	0.000157429	0.000179966	0.000161884	-1.60761	-1.67878	-2.01132	-1.52692	-1.68679	-1.70507	-2.01825	-1.9442	-2.55334	-2.77939	-2.17969	-1.62059	-1.11564	-2.34285	-2.10211	0.422735	-0.243121	0.213614	-0.213614	-1.96901	-2.15569	-2.14895	-1.86029	-2.53436	Mpp4	Dlg6	227157	ENSMUSG00000079550	GO:0005102|GO:0005737|GO:0035418|GO:0042734	chr1	MGI:2386681	membrane protein, palmitoylated 4 (MAGUK p55 subfamily member 4)	59163389	protein-coding	12361|13383|13384|13385|17524|23859|50997|53310|56217|56524|75739	59120935	-
14369	0.000233822	0.000247989	0.000485979	0.00610836	0.0130108	0.646616	0.680169	0.888454	0.716857	0.490107	0.928947	1.33513	0.73087	1.91881	1.45999	1.06861	1.52818	1.42487	1.67117	1.47072	-0.0268979	-0.0583997	0.436529	0.0268974	0.916283	1.37985	1.84888	1.69748	1.41848	Fzd7	Fz7	14369	ENSMUSG00000041075	GO:0001944|GO:0004871|GO:0004930|GO:0005515|GO:0005737|GO:0005886|GO:0006355|GO:0006357|GO:0007165|GO:0007186|GO:0007199|GO:0007223|GO:0007275|GO:0007409|GO:0007420|GO:0008406|GO:0009790|GO:0010812|GO:0014834|GO:0016020|GO:0016021|GO:0016055|GO:0017147|GO:0019827|GO:0030165|GO:0030855|GO:0032589|GO:0033077|GO:0034446|GO:0035412|GO:0035567|GO:0038031|GO:0042327|GO:0042666|GO:0042813|GO:0045177|GO:…	chr1	MGI:108570|Vega:OTTMUSG00000020777	frizzled homolog 7 (Drosophila)	59486955	protein-coding	14362|14365|14366|14367|14368|14370|14371|20319|20377|20378|20379|319757|54612|57265|93897	59482147	+
381260	0.000845905	0.000142532	0.000178905	0.000157425	0.00014943	-6.27222	-6.73715	-6.31989	-4.77217	-6.73715	-6.73715	-6.73715	-6.73715	-6.73715	-4.09823	-6.73715	-2.90111	-1.62713	-1.86837	-1.88321	-0.160345	0.0338912	-0.0262938	0.0262938	-6.73715	-6.73715	-6.06662	-6.73715	-6.73715	Gm973	AW554518	381260	ENSMUSG00000047361	GO:0003674|GO:0005575|GO:0008150	chr1	MGI:2685819	predicted gene 973	59634509	protein-coding		59516264	+
22218	0.00014943	0.000178905	0.000142532	0.000157425	0.000161471	-0.971166	-0.942981	-0.974811	-0.880521	-1.36782	-1.65295	-1.71554	-1.35452	-1.33153	-1.43237	-1.31131	-1.20659	-1.02932	-1.04002	-0.989152	0.166432	-0.0721264	0.0575457	-0.0575457	-1.36018	-1.30579	-1.1496	-1.27431	-1.34656	Sumo1	GMP1|PIC1|SENTRIN|SMT3|SMT3H3|SMTP3|SUMO-1|Smt3C|Ubl1	22218	ENSMUSG00000026021	GO:0005515|GO:0005634|GO:0005737|GO:0006355|GO:0006950|GO:0008134|GO:0016020|GO:0016604|GO:0016605|GO:0016925|GO:0019789|GO:0030425|GO:0030578|GO:0031334|GO:0031625|GO:0032436|GO:0043392|GO:0043433|GO:0045202|GO:0045892|GO:0060021|GO:0090204	chr1	MGI:1197010|Vega:OTTMUSG00000022159	SMT3 suppressor of mif two 3 homolog 1 (yeast)	59670834	protein-coding	170930|20610	59639434	-
70375	0.000186271	0.000157425	0.000142532	0.00014943	0.000178905	-8.40862	-6.41887	-8.40862	-6.48686	-7.79258	-8.40862	-5.64599	-8.40862	-7.71357	-8.40862	-6.80908	-3.1211	-3.14248	-3.57461	-3.2855	0.0471344	0.0829802	-0.301303	-0.0471344	-8.40862	-8.40862	-6.73809	-7.90949	-8.40862	Ica1l	1700030B17Rik|Als2cr15	70375	ENSMUSG00000026018	GO:0003674|GO:0005575|GO:0008150|GO:0019904	chr1	MGI:1917625	islet cell autoantigen 1-like	60043087	protein-coding	15893	59989068	-
269198	0.00014943	0.000142532	0.000178905	0.000157425	0.000161473	2.49384	1.90429	2.16086	1.43113	3.14537	3.10421	3.33551	2.97779	2.94463	3.32743	3.3841	3.14865	3.15235	2.79673	2.70539	-0.0159349	0.704819	0.0159349	-0.141622	3.30487	3.31193	3.1428	3.17559	2.96995	Nbeal1	2310076G13Rik|A530050O19Rik|A530083I02Rik|AI662228|ALS2CR17	269198	ENSMUSG00000073664	GO:0003674|GO:0005575|GO:0008150	chr1	MGI:2444343|Vega:OTTMUSG00000034193	neurobeachin like 1	60334705	protein-coding	17101|18201|235627|26422|545030|72145|80877	60180599	+
77951	0.000161471	0.000142532	0.00014943	0.000157425	0.000178905	1.77576	1.64023	1.76258	1.65396	1.9176	1.83833	1.72697	1.56949	1.63194	1.77272	1.53656	1.44596	1.4082	1.61413	1.48476	-0.000749588	-0.243155	0.000749588	0.00511122	1.68957	1.9395	1.54722	1.77335	1.70937	Cyp20a1	A930011N14Rik|Cypm	77951	ENSMUSG00000049439	GO:0004497|GO:0005506|GO:0005575|GO:0009055|GO:0016020|GO:0016021|GO:0016491|GO:0016705|GO:0020037|GO:0046872|GO:0055114	chr1	MGI:1925201|Vega:OTTMUSG00000021516	cytochrome P450, family 20, subfamily a, polypeptide 1	60387387	protein-coding		60343372	+
329165	0.000161471	0.000178905	0.00014943	0.000157425	0.000142532	-1.98736	-2.23251	-2.19488	-2.41828	-2.24095	-2.3503	-2.18398	-1.87997	-1.92661	-2.12062	-2.09202	-1.91517	-1.9735	-1.91923	-1.97935	0.00989437	-0.104513	-0.00989437	0.453597	-1.956	-2.1339	-2.06397	-1.94665	-2.05044	Abi2	8430425M24Rik|AI839867|C130078H13	329165	ENSMUSG00000026782	GO:0005737|GO:0005829|GO:0005856|GO:0005913|GO:0006928|GO:0007611|GO:0016358|GO:0016477|GO:0017124|GO:0018108|GO:0030027|GO:0030175|GO:0030425|GO:0031625|GO:0042995|GO:0043010|GO:0070064	chr1	MGI:106913	abl-interactor 2	60481163	protein-coding	11308|66610	60409619	+
77300	0.00014943	0.000178905	0.000142532	0.000161471	0.000157425	-3.08378	-3.15567	-3.01206	-3.29084	-2.28547	-2.17474	-1.58397	-2.51464	-3.17484	-2.43886	-1.98055	-1.78502	-2.47427	-1.94597	-2.38823	-0.0498734	-0.0258837	0.0258837	0.12711	-2.10176	-2.09451	-2.32149	-2.35214	-2.47603	Raph1	9430025M21Rik|C730009O10Rik	77300	ENSMUSG00000026014	GO:0005515|GO:0031252|GO:0048675	chr1	MGI:1924550|Vega:OTTMUSG00000002211	Ras association (RalGDS/AF-6) and pleckstrin homology domains 1	60566765	protein-coding	14783|14786|50915|54519	60483185	-
72823	0.000149555	0.000178922	0.000157428	0.000142554	0.000178787	0.74015	0.64305	1.05146	0.507246	1.29192	1.1604	1.19424	1.43946	1.18952	1.06864	1.56715	0.790132	1.08407	1.32404	1.04292	0.00567913	-0.00567961	0.113101	-0.252178	1.32301	1.38256	1.20092	0.954881	1.14534	Pard3b	1810008K04Rik|2010002N16Rik|2810455B10Rik|Als2cr19|PAR3B|PAR3L|PAR3beta|RP23-20G7.1	72823	ENSMUSG00000052062	GO:0003674|GO:0005575|GO:0005923|GO:0007049|GO:0008150|GO:0016020|GO:0030054|GO:0051301	chr1	MGI:1919301|Vega:OTTMUSG00000002383	par-3 partitioning defective 3 homolog B (C. elegans)	62642284	protein-coding	12695|140887|16170|16924|17475|68070|93742	61638824	+
18187	0.00014943	0.000142532	0.000157425	0.000178905	0.000161894	0.86931	0.660866	0.99099	0.81848	1.14925	1.06651	1.55101	1.44874	1.32323	1.25012	1.43286	1.21481	1.19664	1.38884	0.998425	-0.0545626	-0.265075	0.0545626	0.132977	1.47877	1.0902	1.43342	1.32658	1.10198	Nrp2	1110048P06Rik|Np-2|Np2|Npn-2|Npn2	18187	ENSMUSG00000025969	GO:0001755|GO:0005515|GO:0005886|GO:0007155|GO:0007275|GO:0007399|GO:0007411|GO:0007507|GO:0008201|GO:0016020|GO:0016021|GO:0017154|GO:0030154|GO:0030424|GO:0046872|GO:0050919	chr1	MGI:1100492|Vega:OTTMUSG00000002566	neuropilin 2	62818692	protein-coding	13612|17304|18186|20147|66686|73379	62703317	+
100380944	0.0077356	0.0794233	0.0467261		0.0401137	-0.625905	-2.49527	-2.40439	-2.65496	-0.999152	-0.931707	-1.1745	-0.139798	-1.93502	-2.34712	-3.03484	-3.93712	-3.93712	-1.04084	-1.78363	-0.318471	0.418415	-0.0528982	0.0528979	-2.094	-1.29134	-2.02677	-1.14084	-0.96298	Gm11602	OTTMUSG00000002611	100380944		GO:0003674|GO:0005575|GO:0008150	chr1	MGI:3651861	predicted gene 11602	63158295	miscRNA		63114471	+
227197	0.000157425	0.00014943	0.000161471	0.000178905	0.000142532	-1.30553	-1.26202	-1.14703	-1.29647	-1.24499	-1.13526	-0.966717	-1.21668	-1.06938	-0.953602	-1.16594	-1.44469	-1.4037	-1.40826	-1.30491	0.028779	-0.345421	0.0592623	-0.028779	-0.904996	-1.05036	-1.28179	-1.15215	-1.14592	Ndufs1	5830412M15Rik|9930026A05Rik	227197	ENSMUSG00000025968	GO:0003954|GO:0005739|GO:0005743|GO:0005747|GO:0005758|GO:0006810|GO:0006915|GO:0008137|GO:0009055|GO:0016020|GO:0016491|GO:0016651|GO:0022900|GO:0042773|GO:0045333|GO:0046034|GO:0046872|GO:0051536|GO:0051537|GO:0051539|GO:0051881|GO:0055114|GO:0070469|GO:0072593	chr1	MGI:2443241|Vega:OTTMUSG00000002613	NADH dehydrogenase (ubiquinone) Fe-S protein 1	63176822	protein-coding		63143592	-
55949	0.000157425	0.000166501	0.00021433	0.000169542	0.00193949	-0.502935	-0.490995	-0.455621	-0.241138	-0.552916	-0.80398	-0.751124	-0.80462	-0.77895	-0.635399	-0.494001	-0.970625	-1.17131	-1.34077	-1.39289	0.0717068	-0.300025	0.05692	-0.0569191	-0.660036	-0.673063	-0.587712	-0.682984	-0.736486	Eef1b2	2810017J07Rik|Eef1b	55949	ENSMUSG00000025967	GO:0003746|GO:0005853|GO:0006412|GO:0006414	chr1	MGI:1929520|Vega:OTTMUSG00000002614	eukaryotic translation elongation factor 1 beta 2	63180486	protein-coding	66656	63176831	+
73884	0.000161471	0.000142532	0.000178905	0.00014943	0.000157425	-8.65159	-8.65159	-8.65159	-8.65159	-7.45059	-8.65159	-7.152	-7.01255	-8.65159	-6.69074	-8.65159	-4.6271	-4.76396	-6.17513	-5.62363	0.0247526	0.263185	-0.110438	-0.0247526	-8.65159	-6.69153	-7.98106	-8.15246	-7.67745	Zdbf2	4930431J08Rik|9330107J05Rik	73884	ENSMUSG00000027520	GO:0003674|GO:0005575|GO:0008150	chr1	MGI:1921134|Vega:OTTMUSG00000002659	zinc finger, DBF-type containing 2	63314575	protein-coding		63273269	+
23792	0.00016148	0.000157425	0.000178905	0.00014943	0.000142532	-11.402	-10.3752	-9.17738	-10.5501	-10.464	-10.7185	-8.41697	-11.402	-11.402	-8.76308	-9.89931	-4.58522	-4.58836	-5.48259	-5.10162	-0.0486364	-0.150933	0.0486364	0.113806	-11.3365	-10.7639	-11.402	-11.402	-11.402	Adam23	AW046396|MDC3	23792	ENSMUSG00000025964	GO:0004222|GO:0005515|GO:0005576|GO:0005886|GO:0006508|GO:0007155|GO:0007229|GO:0008233|GO:0008237|GO:0008270|GO:0016020|GO:0016021	chr1	MGI:1345162|Vega:OTTMUSG00000002497	a disintegrin and metallopeptidase domain 23	63596515	protein-coding	110751|11488|11489|11490|11492|11496|11498|11500|11501|11502|13522|13525|13526|214321|23793|238405|238406|244486|280667|280668|382007|384806|384813|546055|56622|71078	63445904	+
76668	0.00016152	0.000157428	0.000149512	0.000178906	0.000142534	-3.59022	-3.59022	-3.59022	-3.59022	-3.59022	-3.59022	-3.59022	-3.59022	-3.59022	-2.95131	-1.67251	-1.76214	-3.59022	-3.11377	-3.02169	0.350353	-0.211504	-0.309602	0.211504	-3.59022	-3.59022	-3.59022	-3.59022	-3.59022	Mdh1b	1700124B08Rik|AV255588	76668	ENSMUSG00000025963	GO:0000166|GO:0003824|GO:0005575|GO:0005975|GO:0006099|GO:0006108|GO:0016491|GO:0016615|GO:0016616|GO:0055114	chr1	MGI:1923918|Vega:OTTMUSG00000008270	malate dehydrogenase 1B, NAD (soluble)	63730318	protein-coding	17449	63698827	-
14367	0.000186917	0.000322073	0.000162844	0.000218917	0.00064163	0.775335	0.72338	1.36046	0.605013	1.04418	1.33611	1.14626	1.43681	1.68089	1.36406	1.91734	1.34535	1.31885	1.71218	1.01999	-0.0618491	0.186322	0.0618491	-0.767045	1.41174	1.06371	0.592819	1.66818	1.1766	Fzd5	5330434N09Rik|AI427138|Fz-5|Fz5|mFz5	14367	ENSMUSG00000045005	GO:0000578|GO:0001525|GO:0001944|GO:0004871|GO:0004888|GO:0004930|GO:0005515|GO:0005737|GO:0005794|GO:0005886|GO:0006357|GO:0007165|GO:0007166|GO:0007186|GO:0007275|GO:0007409|GO:0007420|GO:0008285|GO:0008406|GO:0008595|GO:0009986|GO:0016020|GO:0016021|GO:0016055|GO:0017147|GO:0019901|GO:0030154|GO:0030165|GO:0031076|GO:0031077|GO:0031625|GO:0032729|GO:0033077|GO:0042813|GO:0042995|GO:0043507|GO:…	chr1	MGI:108571	frizzled homolog 5 (Drosophila)	64737750	protein-coding	14362|14365|14366|14368|14369|14370|14371|20319|20377|20378|20379|319757|54612|57265|93897	64730558	-
98303	0.000161471	0.000157425	0.000142532	0.000178905	0.00014943	-5.25113	-5.25113	-5.25113	-3.98423	-4.63509	-5.25113	-5.25113	-5.25113	-5.25113	-5.25113	-5.25113	-3.82788	-5.25113	-4.77467	-5.25113	0.565965	0.00250101	-0.545375	-0.00250101	-5.25113	-5.25113	-5.25113	-5.25113	-5.25113	D630023F18Rik	AI314969	98303	ENSMUSG00000044816	GO:0003674|GO:0005575|GO:0008150	chr1	MGI:2138198|Vega:OTTMUSG00000026624	RIKEN cDNA D630023F18 gene	65123193	protein-coding		65107313	-
329178	0.000161491	0.000142532	0.00014943	0.000157425	0.000178905	-11.0292	-11.0791	-9.33991	-9.35277	-11.0791	-11.0791	-9.90143	-9.44005	-11.0791	-8.56571	-9.57642	-4.15591	-3.74455	-5.40624	-4.82406	-0.0016346	0.213482	-0.0988054	0.0016346	-9.65101	-11.0791	-9.82361	-10.258	-11.0791	Unc80	C030018G13Rik|C230061B10Rik|UNC-80	329178	ENSMUSG00000055567	GO:0003674|GO:0005575|GO:0008150|GO:0016020|GO:0016021	chr1	MGI:2652882|Vega:OTTMUSG00000026091	unc-80 homolog (C. elegans)	66699148	protein-coding		66468447	+
68691	0.00014943	0.000178905	0.000142532	0.000157425	0.000161471	2.11682	2.06991	2.18738	1.96214	2.34058	2.50337	2.19275	2.44067	2.37491	2.41545	2.0888	1.94404	2.11496	2.26116	2.1615	0.141112	-0.141112	-0.149474	0.755524	2.36214	2.2819	2.36281	2.36422	2.24321	Kansl1l	1110028C15Rik|1190030G24|AI427598|C430010P07Rik|mKIAA4189	68691	ENSMUSG00000026004	GO:0003674|GO:0005575|GO:0008150	chr1	MGI:1915941|Vega:OTTMUSG00000025009	KAT8 regulatory NSL complex subunit 1-like	66817595	protein-coding	76719	66719243	-
14768	0.000142532	0.000178905	0.000161471	0.000157425	0.00014943	-2.47282	-2.45448	-2.5149	-2.32945	-2.52278	-2.4935	-2.59359	-2.39425	-2.35934	-2.2606	-2.5346	-2.42809	-2.4897	-2.62483	-2.57644	0.13849	-0.179867	0.00474358	-0.00474358	-2.45698	-2.49075	-2.69782	-2.32681	-2.38686	Lancl1	AW124738|Gpr69|Gpr69a|p40	14768	ENSMUSG00000026000	GO:0003824|GO:0005634|GO:0005737|GO:0008270|GO:0015630|GO:0016020|GO:0017124|GO:0043231|GO:0043295|GO:0046872|GO:0050750	chr1	MGI:1336997|Vega:OTTMUSG00000021584	LanC (bacterial lantibiotic synthetase component C)-like 1	67038872	protein-coding	236285|71835	67000517	-
66722	0.0600407	0.00619611	0.00406017	0.00455131	0.00623056	-3.06083	-3.06083	-3.06083	-0.793936	-2.44479	-3.06083	-3.06083	-3.06083	-3.06083	-3.06083	-3.06083	1.01518	0.439457	0.210038	0.889289	0.557817	-3.00404	-0.557817	0.641361	-3.06083	-3.06083	-3.06083	-3.06083	-3.06083	Spag16	4921511D23Rik|4930524F24Rik|4930585K05Rik|AV261009|Pf20|Wdr29	66722	ENSMUSG00000053153	GO:0005515|GO:0005634|GO:0005737|GO:0005856|GO:0005874|GO:0005929|GO:0005930|GO:0007283|GO:0019861|GO:0019901|GO:0030030|GO:0035085|GO:0035086|GO:0042384|GO:0042995	chr1	MGI:1913972|Vega:OTTMUSG00000034211	sperm associated antigen 16	70725132	protein-coding		69826970	+
320460	0.000161471	0.000157425	0.000142532	0.000178905	0.00014943	-6.78169	-6.78169	-6.78169	-6.78169	-6.78169	-6.78169	-6.78169	-6.78169	-6.78169	-6.78169	-6.78169	-4.9536	-6.78169	-6.78169	-6.21316	0.05935	-0.0106544	0.0106549	-0.380072	-6.78169	-6.78169	-6.78169	-6.78169	-6.78169	Vwc2l	A830006F12Rik|Brl	320460	ENSMUSG00000045648	GO:0003674|GO:0005576|GO:0005615|GO:0030514|GO:0045666	chr1	MGI:2444069|Vega:OTTMUSG00000026625	von Willebrand factor C domain-containing protein 2-like	70885397	protein-coding	319922	70725715	+
14268	0.00832048	0.0294421		0.0330261	0.053243	-3.17899	-2.85415	-2.24315	-0.37429	-1.46494	-3.8963	-1.04304	-2.55742	-1.60095	0.70737	-0.681807	2.65954	2.32378	2.14221	2.12472	-0.0143776	0.13832	0.0143776	-0.113617	-2.21584	-2.7373	-1.66464	-4.51676	-1.58906	Fn1	E330027I09|Fn|Fn-1	14268	ENSMUSG00000026193	GO:0002020|GO:0005515|GO:0005577|GO:0005578|GO:0005604|GO:0005615|GO:0005793|GO:0007044|GO:0007155|GO:0007160|GO:0007161|GO:0010952|GO:0016324|GO:0016504|GO:0018149|GO:0030198|GO:0031012|GO:0034446|GO:0042060|GO:0045340	chr1	MGI:95566	fibronectin 1	71653234	protein-coding	14133|14134|21923|21960|329278|76293|81877|98970	71585473	-
381269	0.000161482	0.000157427	0.000142544	0.000149437	0.000178914	-5.59854	-4.94355	-7.38539	-5.79657	-4.76935	-7.38539	-5.20773	-5.42442	-7.38539	-5.74648	-5.46768	-6.5573	-4.81969	-5.32398	-5.01409	-0.156949	-0.0524764	0.413555	0.0524769	-6.54228	-5.1623	-7.38539	-6.88627	-5.99622	Mreg	Gm974|Wdt2|dsu	381269	ENSMUSG00000039395	GO:0005886|GO:0016020|GO:0030318|GO:0042640|GO:0043473|GO:0048066	chr1	MGI:2151839	melanoregulin	72212307	protein-coding		72159233	-
271711	0.000161471	0.000142532	0.000178905	0.00014943	0.000157425	-7.67029	-6.22844	-7.67029	-7.67029	-5.78866	-6.40184	-5.3227	-5.03125	-7.67029	-7.67029	-6.75257	-4.78576	-5.10459	-5.60887	-6.10176	0.0358238	-0.0599213	0.125717	-0.0358233	-7.67029	-6.03216	-6.99976	-7.17116	-7.67029	Tmem169	A830020B06Rik	271711	ENSMUSG00000026188	GO:0003674|GO:0005575|GO:0008150|GO:0016020|GO:0016021	chr1	MGI:2442781|Vega:OTTMUSG00000026656	transmembrane protein 169	72302995	protein-coding		72284373	+
381270	0.000161474	0.000157425	0.00014943	0.000142532	0.000178905	-9.12744	-9.12744	-9.12744	-7.91849	-8.289	-9.12744	-9.12744	-8.48398	-6.97296	-5.85542	-9.12744	-4.16521	-4.55445	-4.40305	-4.78392	-0.0532465	-0.150802	0.0532465	0.236392	-8.5108	-9.12744	-9.12744	-9.12744	-9.12744	2021-03-04	BC056494|mKIAA1399	381270	ENSMUSG00000039372	GO:0004842|GO:0005794|GO:0005795|GO:0005802|GO:0008270|GO:0016020|GO:0016021|GO:0016874|GO:0046872	chr1	MGI:2683550|Vega:OTTMUSG00000026658	membrane-associated ring finger (C3HC4) 4	72536564	protein-coding	211147|216438|224703|320253|71779|72925	72427112	-
54380	0.000157425	0.000149466	0.000161484	0.00017891	0.000142532	-1.00995	-1.18757	-0.956617	-1.1263	-0.781163	-0.820445	-0.667643	-0.654223	-0.695308	-0.51325	-0.837679	-0.911383	-1.15628	-1.15242	-1.21413	-0.107235	-0.0859117	0.0859117	0.118389	-0.64667	-0.711688	-0.813009	-0.572566	-0.649854	Smarcal1	6030401P21Rik|AI851716|Mharp	54380	ENSMUSG00000039354	GO:0000166|GO:0000733|GO:0003676|GO:0003677|GO:0004386|GO:0005524|GO:0005634|GO:0006200|GO:0006259|GO:0006357|GO:0008094|GO:0016568|GO:0016787|GO:0036310	chr1	MGI:1859183|Vega:OTTMUSG00000021499	SWI/SNF related matrix associated, actin dependent regulator of chromatin, subfamily a-like 1	72636790	protein-coding	107182|226409	72583251	+
16008		0.000159984	0.000180999	0.00014457	0.000151612	-9.08588	-6.3016	-9.5508	-3.85764	-7.12741	-8.86732	-7.37314	-7.3268	-7.27079	-6.10453	-9.5508	-1.31757	-1.62755	-1.12598	-0.760942	-0.181725	-0.00617027	0.0139828	0.00617123	-6.70768	-9.5508	-7.29531	-6.59225	-9.16162	Igfbp2	AI255832|IBP-2|Igfbp-2|mIGFBP-2	16008	ENSMUSG00000039323	GO:0001558|GO:0005520|GO:0005576|GO:0005615|GO:0016324|GO:0019838|GO:0031410|GO:0031994|GO:0031995|GO:0040008|GO:0042104	chr1	MGI:96437|Vega:OTTMUSG00000029573	insulin-like growth factor binding protein 2	72852471	protein-coding	16006|16009|16010|16011|16012	72824480	+
16011	0.00507519	0.000142532	0.000178916	0.000149445	0.000157425	-11.2537	-10.2768	-9.13148	-7.92821	-6.97334	-8.71325	-5.56372	-9.07962	-7.70169	-5.24686	-7.63103	-2.16033	-3.02563	-2.52293	-2.45541	-0.0639582	0.0639582	-0.0641422	0.264136	-7.66609	-8.6211	-8.72621	-8.41219	-10.3295	Igfbp5	AI256729|AW208790|IGFBP-5|IGFBP-5P	16011	ENSMUSG00000026185	GO:0001558|GO:0001968|GO:0005520|GO:0005576|GO:0006006|GO:0010906|GO:0014912|GO:0016942|GO:0017148|GO:0019838|GO:0030336|GO:0031069|GO:0031994|GO:0040008|GO:0042593|GO:0043568|GO:0043569|GO:0044342|GO:0045668|GO:0048662|GO:0051146|GO:0051897|GO:0060056|GO:0071320|GO:0071407	chr1	MGI:96440|Vega:OTTMUSG00000017306	insulin-like growth factor binding protein 5	72874865	protein-coding	16006|16008|16009|16010|16012	72858065	-
21961	0.000157425	0.00014943	0.000178905	0.000142532	0.000161471	1.24026	0.937418	1.22971	0.857146	1.68001	1.56088	1.53212	1.50713	1.66582	1.70566	1.4641	1.68059	1.76226	1.55397	1.52324	-0.00240326	0.00589371	-0.0462503	0.00240326	1.55706	1.584	1.54475	1.46973	1.49643	Tns1	1110018I21Rik|1200014E20Rik|AI648117|E030018G17Rik|E030037J05Rik|Tns	21961	ENSMUSG00000055322	GO:0003779|GO:0005925|GO:0007044|GO:0010761|GO:0030055|GO:0046872	chr1	MGI:104552	tensin 1	74124447	protein-coding	19211|209039|217169|231580|234129|319939|72685	73910231	-
12765	0.0778506	0.0243742	0.0647288	0.0768102	0.0527781	-4.01326	-2.99194	-1.60149	0.565697	-0.669682	-1.7358	-4.30052	-2.06655	-2.42558	-3.21477	-0.884274	-2.98713	-1.48249	-2.79227	-2.15476	0.0473599	0.197731	-0.0473595	-0.054563	-1.86247	-1.86277	-1.98323	-2.23489	-1.84108	Cxcr2	CD128|CDw128|Cmkar2|Gpcr16|IL-8Rh|IL-8rb|IL8RA|Il8rb|mIL-8RH	12765	ENSMUSG00000026180	GO:0004871|GO:0004918|GO:0004930|GO:0004950|GO:0005515|GO:0005622|GO:0005886|GO:0006915|GO:0006935|GO:0006968|GO:0007165|GO:0007166|GO:0007186|GO:0007200|GO:0007204|GO:0008284|GO:0009986|GO:0016020|GO:0016021|GO:0016494|GO:0019959|GO:0030593|GO:0031623|GO:0038112|GO:0042119|GO:0042629|GO:0070098	chr1	MGI:105303	chemokine (C-X-C motif) receptor 2	74161246	protein-coding	12145|12458|12766|12767|12768|12769|12770|12771|12772|12773|12774|12775|12776|12777|13051|227288|252837|54199|59289|80901	74153994	+
56695	0.000161471	0.000157425	0.000178905	0.000142532	0.00014943	-4.23785	-3.97142	-4.41442	-3.90608	-4.32965	-4.43924	-4.45297	-4.1462	-4.0233	-4.21349	-4.26457	-3.43899	-3.35639	-3.2528	-3.16856	0.0258532	0.326632	-0.0258541	-0.0615625	-4.93561	-4.9925	-4.48055	-4.43316	-4.46287	Pnkd	2210013N15Rik|2810403H05Rik|AI854243|Brp17|MNCb-5687|MR-1|Tahccp2	56695	ENSMUSG00000026179	GO:0003674|GO:0004416|GO:0005634|GO:0005737|GO:0005739|GO:0006750|GO:0008150|GO:0008270|GO:0016020|GO:0016787|GO:0046872	chr1	MGI:1930773|Vega:OTTMUSG00000021729	paroxysmal nonkinesiogenic dyskinesia	74353692	protein-coding	14651|66071|68977	74285034	+
18173	0.000161471	0.000157425	0.000178905	0.000142532	0.00014943	2.55846	2.54393	2.75875	2.5295	2.63813	2.73608	2.5031	2.45195	2.66649	2.84845	2.43748	2.15869	2.08684	2.13841	2.25443	0.0356178	-0.0935793	0.184718	-0.0356178	2.72806	2.78337	2.71479	2.64208	2.81904	Slc11a1	Bcg|Ity|Lsh|Nramp|Nramp1|ity	18173	ENSMUSG00000026177	GO:0000060|GO:0000165|GO:0001818|GO:0001819|GO:0002309|GO:0002369|GO:0002606|GO:0002827|GO:0005215|GO:0005384|GO:0005764|GO:0005770|GO:0005886|GO:0006810|GO:0006811|GO:0006826|GO:0006828|GO:0006876|GO:0006879|GO:0006909|GO:0006954|GO:0007035|GO:0009279|GO:0009617|GO:0009986|GO:0010008|GO:0010628|GO:0015707|GO:0016020|GO:0016021|GO:0030670|GO:0032147|GO:0032496|GO:0032623|GO:0032632|GO:0032729|GO:…	chr1	MGI:1345275|Vega:OTTMUSG00000016632	solute carrier family 11 (proton-coupled divalent metal ion transporters), member 1	74386051	protein-coding	18174	74375203	+
22349	0.00696764	0.000178905	0.000161472	0.000142533	0.00014943	-3.43	-3.43765	-3.87949	-3.87949	-3.87949	-3.87949	-3.87949	-3.87949	-3.87949	-2.24058	-3.87949	1.03606	1.27117	1.24082	0.332894	0.476123	-0.0153456	-0.861904	0.0153456	-3.03638	-3.87949	-3.87949	-3.87949	-3.87949	Vil1	Vil	22349	ENSMUSG00000026175	GO:0001726|GO:0003779|GO:0005509|GO:0005515|GO:0005546|GO:0005737|GO:0005856|GO:0005902|GO:0005903|GO:0006915|GO:0007010|GO:0007173|GO:0008360|GO:0009617|GO:0010634|GO:0030027|GO:0030041|GO:0030042|GO:0030175|GO:0030335|GO:0032233|GO:0032432|GO:0032433|GO:0035727|GO:0035729|GO:0042802|GO:0042803|GO:0042995|GO:0043027|GO:0043154|GO:0043231|GO:0051014|GO:0051015|GO:0051125|GO:0051693|GO:0060327|GO:…	chr1	MGI:98930|Vega:OTTMUSG00000021741	villin 1	74435560	protein-coding	11567|12332|14248|20259|22351|225115|227753	74409384	+
18802	0.00440509	0.000142532	0.000178905	0.00014943	0.000157425	-7.90128	-7.90128	-7.90128	-6.63438	-6.28524	-7.90128	-6.72362	-7.90128	-6.62127	-6.34122	-7.90128	-2.48823	-1.04311	-3.1261	-1.1592	-0.18303	0.154524	-0.0196891	0.0196891	-7.90128	-7.90128	-5.4234	-7.90128	-7.5121	Plcd4	4921507K24Rik	18802	ENSMUSG00000026173	GO:0004435|GO:0004629|GO:0004871|GO:0005509|GO:0005543|GO:0005622|GO:0005634|GO:0005737|GO:0005783|GO:0006629|GO:0007165|GO:0007340|GO:0008081|GO:0016020|GO:0016042|GO:0016787|GO:0035556|GO:0046488|GO:0046872	chr1	MGI:107469|Vega:OTTMUSG00000021578	phospholipase C, delta 4	74565977	protein-coding	114875|18795|18796|18797|18798|18799|18803|224860|227120|234779|269437|269615|72469	74542889	+
67534	0.000149433	0.000157425	0.000142532	0.000178905	0.000162984	1.59388	1.34634	1.42965	0.845401	2.04047	1.96997	2.15152	1.95545	2.2299	1.9944	2.615	2.02868	2.03111	1.65554	1.73617	-0.678931	0.416201	-0.0219865	0.021987	1.99942	2.28509	2.49469	2.21936	2.07623	Ttll4	4632407P03Rik|AI451681|mKIAA0173	67534	ENSMUSG00000033257	GO:0004835|GO:0005524|GO:0005575|GO:0005737|GO:0005856|GO:0005929|GO:0006464|GO:0015631|GO:0016874|GO:0018095|GO:0042995	chr1	MGI:1914784|Vega:OTTMUSG00000021753	tubulin tyrosine ligase-like family, member 4	74697973	protein-coding	100216474|101100|237930|239591|269954|319953|320244|330010|69737|70892|74410|74711	74661754	+
104086	0.000161479	0.000142532	0.00014943	0.000157425	0.000178905	1.61138	1.52507	1.66997	2.00058	2.1204	1.64749	1.48047	1.36352	1.6758	1.41252	1.91369	1.47624	1.2232	1.48042	1.1307	-0.253481	0.157619	0.0551839	-0.0551839	1.60877	2.00205	1.62256	1.76835	1.56302	Cyp27a1	1300013A03Rik|Cyp27	104086	ENSMUSG00000026170	GO:0004497|GO:0005506|GO:0005739|GO:0005740|GO:0005743|GO:0008203|GO:0009055|GO:0016020|GO:0016491|GO:0016705|GO:0020037|GO:0030343|GO:0031073|GO:0046872|GO:0047749|GO:0055114	chr1	MGI:88594	cytochrome P450, family 27, subfamily a, polypeptide 1	74737890	protein-coding	110115|13070|13072|13081|13115	74713574	+
241113	0.00635833	0.00156339	0.00338935	0.00648464	0.00216004	-4.34859	-4.34859	-4.34859	-0.228938	-1.32996	-3.41212	-2.73289	-3.32836	-2.39552	-4.21371	-1.95056	-3.06984	-1.07481	-2.22416	-2.17915	-0.0593986	1.66533	0.0593986	-0.0752373	-3.83041	-3.72253	-2.65717	-3.49552	-4.22244	Prkag3	AMPKg3L|AMPKg3S|Amkg3|Ampkg3	241113	ENSMUSG00000006542	GO:0000166|GO:0004679|GO:0005524|GO:0005978|GO:0006633|GO:0008610|GO:0015758|GO:0019901|GO:0031588	chr1	MGI:1891343|Vega:OTTMUSG00000034607	protein kinase, AMP-activated, gamma 3 non-catatlytic subunit	74748955	protein-coding	108099|19082	74738922	-
22420	0.00491912	0.000142557	0.000149547	0.000157455	0.000178958	-4.32636	-4.32636	-4.32636	-3.05946	-4.32636	-4.32636	-4.1487	-4.32636	-4.32636	-1.88009	-4.32636	-0.690917	-2.34562	-0.943016	-1.58791	-0.122748	0.122748	-0.146371	0.738402	-4.32636	-4.32636	-4.32636	-3.82724	-4.32636	Wnt6	AA409270|Wnt-6	22420	ENSMUSG00000033227	GO:0000122|GO:0001658|GO:0001664|GO:0005102|GO:0005515|GO:0005576|GO:0005578|GO:0005615|GO:0005886|GO:0007165|GO:0007267|GO:0007275|GO:0009798|GO:0009887|GO:0009952|GO:0009986|GO:0010628|GO:0016055|GO:0031012|GO:0042475|GO:0045893|GO:0060070|GO:0060684|GO:0070172|GO:0072079|GO:0072080	chr1	MGI:98960	wingless-related MMTV integration site 6	74785319	protein-coding	22408|22409|22410|22411|22413|22414|22415|22416|22417|22418|22419|22421|22422|93735	74771892	+
22409	0.000161471	0.000142532	0.000178905	0.000157425	0.00014943	-6.38805	-6.38805	-6.38805	-6.38805	-6.38805	-6.38805	-6.38805	-6.38805	-6.38805	-6.38805	-6.38805	-3.88573	-3.40731	-6.38805	-3.42011	0.0474277	-0.0474277	-0.299339	0.141409	-6.38805	-6.38805	-6.38805	-6.38805	-6.38805	Wnt10a		22409	ENSMUSG00000026167	GO:0000122|GO:0001664|GO:0001942|GO:0005102|GO:0005576|GO:0005578|GO:0005615|GO:0005886|GO:0007165|GO:0007267|GO:0007275|GO:0008585|GO:0009798|GO:0009887|GO:0009952|GO:0010628|GO:0014033|GO:0016055|GO:0031069|GO:0042476|GO:0042487|GO:0043586|GO:0043588|GO:0045944|GO:0048730|GO:0048733|GO:0060070	chr1	MGI:108071|Vega:OTTMUSG00000020879	wingless related MMTV integration site 10a	74804175	protein-coding	22408|22410|22411|22413|22414|22415|22416|22417|22418|22419|22420|22421|22422|93735	74792019	+
12570	0.000161472	0.000142532	0.00014943	0.000178905	0.000157425	-11.9014	-11.9014	-11.9014	-10.519	-11.9014	-11.9014	-10.1388	-11.9014	-11.9014	-9.45511	-9.3987	-5.42249	-6.16348	-6.49419	-5.95781	0.0280409	-0.0280418	-0.180902	0.0333843	-11.9014	-11.9014	-9.90893	-11.9014	-11.9014	Cdk5r2	B230310J22Rik|p39	12570	ENSMUSG00000090071	GO:0001764|GO:0005737|GO:0005886|GO:0008092|GO:0008289|GO:0016020|GO:0016533|GO:0016534|GO:0021549|GO:0021722|GO:0021766|GO:0021819|GO:0045860|GO:0045956|GO:0071902	chr1	MGI:1330828|Vega:OTTMUSG00000034759	cyclin-dependent kinase 5, regulatory subunit 2 (p39)	74857732	protein-coding	12569	74855029	+
69171	0.000161471	0.000157425	0.000178905	0.00014943	0.000142532	1.40563	1.5295	1.42852	1.4612	1.40214	1.5148	1.4054	1.39578	1.50894	1.44474	1.42919	1.2958	1.14655	1.31955	1.19074	0.0128078	-0.140829	0.0844154	-0.0128069	1.42376	1.44429	1.3821	1.46245	1.59806	Cnppd1	1810031K17Rik|AU043960	69171	ENSMUSG00000033159	GO:0000079|GO:0003674|GO:0005575|GO:0008150|GO:0016020|GO:0016021|GO:0019901	chr1	MGI:1916421	cyclin Pas1/PHO80 domain containing 1	75142368	protein-coding		75135215	-
245860	0.000161471	0.000142532	0.00014943	0.000178905	0.000157425	-1.78829	-1.78489	-1.76513	-1.94383	-1.86853	-1.56095	-1.71403	-1.97574	-1.5222	-1.54266	-1.78613	-1.32531	-1.53029	-1.35173	-1.63936	0.0254383	0.065383	-0.113578	-0.0254374	-1.74778	-1.92489	-1.75722	-1.65172	-1.61289	Atg9a	AU019532|Apg9l1|Atg9|Atg9l1	245860	ENSMUSG00000033124	GO:0000045|GO:0003674|GO:0005737|GO:0005770|GO:0005776|GO:0006914|GO:0034067|GO:0045087	chr1	MGI:2138446	autophagy related 9A	75191923	protein-coding	213948	75180866	-
20872	0.000166841	0.000157466	0.000179273	0.000142649	0.000149819	-1.6309	-1.63285	-1.79242	-1.34692	-1.44967	-1.61682	-2.35328	-1.70377	-1.63979	-2.03786	-1.3251	-1.39406	-1.27552	-1.47662	-1.02016	-0.189998	0.186142	0.0418825	-0.0418835	-1.97211	-2.11582	-1.27795	-2.18977	-2.01941	Stk16	EDPK|Krct|PKL12	20872	ENSMUSG00000026201	GO:0000166|GO:0001077|GO:0004672|GO:0004674|GO:0004715|GO:0005524|GO:0005737|GO:0005798|GO:0006468|GO:0016020|GO:0016301|GO:0016310|GO:0016740|GO:0016772|GO:0045944|GO:0046777|GO:0071560	chr1	MGI:1313271|Vega:OTTMUSG00000029626	serine/threonine kinase 16	75215606	protein-coding		75210829	+
22145	0.000161471	0.00014943	0.000157425	0.000142532	0.000178905	-6.28141	-6.88733	-6.43165	-6.2815	-6.6129	-6.36895	-6.43117	-6.50684	-6.72121	-6.91876	-5.90638	-4.13493	-4.66324	-4.62716	-4.48173	0.124653	0.0451422	-0.0451422	-0.0453196	-6.36619	-6.48973	-6.44445	-6.07415	-6.60332	Tuba4a	M[a]4|Tuba4	22145	ENSMUSG00000026202	GO:0000166|GO:0003924|GO:0005198|GO:0005525|GO:0005737|GO:0005856|GO:0005874|GO:0006184|GO:0007017|GO:0007018|GO:0043234|GO:0051258	chr1	MGI:1095410	tubulin, alpha 4A	75219253	protein-coding	22142|22143|22144|22146|22147|238463|53857	75214974	-
56812	0.000161471	0.000157425	0.000142532	0.000178905	0.00014943	-1.97856	-1.9959	-2.11748	-1.82826	-2.31538	-2.01773	-2.13319	-2.23275	-2.33311	-2.30474	-1.95276	-1.20625	-1.37216	-1.4962	-1.57015	0.207095	-0.167539	0.0443935	-0.0443935	-2.41244	-2.20539	-2.0716	-2.46793	-2.10054	Dnajb2	2700059H22Rik|Dnajb10|Hsj1|mDj8	56812	ENSMUSG00000026203	GO:0006457|GO:0008285|GO:0016234|GO:0030308|GO:0030433|GO:0030544|GO:0031072|GO:0031398|GO:0031593|GO:0032436|GO:0051082|GO:0070628|GO:0090084|GO:0090086	chr1	MGI:1928739	DnaJ (Hsp40) homolog, subfamily B, member 2	75245692	protein-coding	100037258|15504|230935|23950|27362|56323|56354|56691|57755|67035|69387|75015|81489	75236423	+
19275	0.000161471	0.000178905	0.00014943	0.000157425	0.000142532	-12.0759	-12.5408	-12.5408	-12.5408	-12.5408	-12.5408	-12.5408	-11.3168	-12.5408	-9.44249	-11.6231	-4.61371	-5.82343	-5.82964	-5.58491	0.0095911	0.213121	-0.150487	-0.0095911	-12.5408	-11.9027	-12.5408	-12.5408	-12.5408	Ptprn	IA-2|mIA-A|mKIAA4064	19275	ENSMUSG00000026204	GO:0000302|GO:0004725|GO:0005886|GO:0006470|GO:0007185|GO:0016020|GO:0016021|GO:0016311|GO:0016787|GO:0016791|GO:0019221|GO:0051020	chr1	MGI:102765	protein tyrosine phosphatase, receptor type, N	75264208	protein-coding	19276	75247041	-
19711	0.000161471	0.00014943	0.000178905	0.000157425	0.000142532	-10.6306	-10.6306	-10.6306	-10.6306	-10.6306	-10.6306	-10.6306	-10.6306	-10.6306	-9.99168	-10.6306	-5.89562	-6.1263	-7.85075	-7.25471	0.178217	0.375693	-0.178217	-0.326418	-9.78748	-10.6306	-10.6306	-10.6306	-10.6306	Resp18	AI851012	19711	ENSMUSG00000033061	GO:0003674|GO:0005576|GO:0005783|GO:0005794|GO:0008150|GO:0030141|GO:0043204|GO:0048237	chr1	MGI:1098222|Vega:OTTMUSG00000024507	regulated endocrine-specific protein 18	75278380	protein-coding		75272202	-
11790	0.000142532	0.000178905	0.000161471	0.00014943	0.000157425	-2.57082	-2.56987	-2.13749	-2.41312	-2.16077	-2.42746	-2.17635	-1.94321	-2.15994	-2.0017	-1.9061	-2.43167	-2.35496	-2.49869	-2.24507	-0.0694504	0.104981	-0.0292273	0.0292273	-2.22146	-2.21903	-2.84186	-2.16864	-2.11222	Speg	AW125581|Apeg1|BPEG|D1Bwg1450e|SPEGalpha|SPEGbeta|mKIAA1297	11790	ENSMUSG00000026207	GO:0000166|GO:0004672|GO:0004674|GO:0005524|GO:0005634|GO:0006468|GO:0016301|GO:0016310|GO:0016740|GO:0016772|GO:0030154	chr1	MGI:109282|Vega:OTTMUSG00000019414	SPEG complex locus	75432306	protein-coding	107589|13143|13144|213435|22138|228785|238564|380698|69635|98267|98733	75375297	+
74241	0.000161473	0.000142532	0.000157425	0.00014943	0.000178905	-7.67785	-5.27466	-6.02508	-5.23202	-5.71938	-6.06697	-5.26467	-6.59684	-6.64037	-6.04443	-5.4177	-3.4567	-4.11764	-3.64395	-3.55188	0.357499	0.0102701	-0.0177078	-0.0102692	-5.97773	-6.50465	-6.01282	-5.83629	-6.50567	Chpf	1700028N03Rik|AI414328|D1Bwg1363e	74241	ENSMUSG00000032997	GO:0003674|GO:0005575|GO:0005794|GO:0008150|GO:0016020|GO:0016021|GO:0016740|GO:0016758|GO:0032580|GO:0046872|GO:0047238|GO:0050510	chr1	MGI:106576|Vega:OTTMUSG00000019412	chondroitin polymerizing factor	75479471	protein-coding	100910|234356|269941|78752|78923	75474569	-
319998	0.000161471	0.00014943	0.000157425	0.000142532	0.000178905	-9.49881	-9.49881	-9.49881	-9.49881	-9.49881	-9.49881	-9.49881	-9.49881	-9.49881	-9.49881	-9.49881	-4.27747	-4.78034	-5.215	-5.76035	0.0827303	-0.156391	-0.0198507	0.0198498	-8.65569	-7.86068	-8.82828	-9.49881	-9.49881	Tmem198	A230078I05Rik|Tmem198-1|Tmem198a	319998	ENSMUSG00000051703	GO:0003674|GO:0005575|GO:0008150|GO:0016020|GO:0016021	chr1	MGI:2443133|Vega:OTTMUSG00000019413	transmembrane protein 198	75485693	protein-coding	73827	75479532	+
98733	0.000162072	0.000178905	0.000157425	0.000142532	0.00014943	-7.09479	-7.55972	-7.55972	-5.48546	-7.55972	-7.55972	-7.55972	-7.55972	-7.55972	-7.55972	-7.55972	-2.84055	-1.69795	-3.01717	-2.29074	0.0365272	-0.225542	0.148269	-0.0365267	-7.55972	-7.55972	-7.55972	-7.06059	-7.55972	Obsl1	AW822216	98733	ENSMUSG00000026211	GO:0003674|GO:0005575|GO:0008150	chr1	MGI:2138628|Vega:OTTMUSG00000016912	obscurin-like 1	75506452	protein-coding	107589|11790|13143|13144|213435|22138|228785|238564|380698|69635|98267	75485825	-
16322	0.000161471	0.000178905	0.00014943	0.000142532	0.000157425	-7.53635	-7.53635	-7.53635	-7.53635	-7.53635	-7.53635	-7.35869	-7.53635	-6.84131	-7.53635	-7.53635	-6.70826	-3.67753	-6.0599	-4.64589	-0.609525	0.369861	0.0479884	-0.0479879	-7.53635	-7.53635	-7.53635	-7.03723	-7.53635	Inha	AW555078	16322	ENSMUSG00000032968	GO:0001541|GO:0001750|GO:0001917|GO:0005102|GO:0005179|GO:0005576|GO:0005615|GO:0006917|GO:0008083|GO:0008584|GO:0034673|GO:0034711|GO:0042127|GO:0042541|GO:0043025|GO:0043512|GO:0046882|GO:0046982|GO:0051726	chr1	MGI:96569|Vega:OTTMUSG00000019422	inhibin alpha	75510354	protein-coding		75507077	+
20536	0.000161774	0.00014943	0.000178905	0.000157425	0.000142532	-7.977	-8.73704	-8.34659	-6.49695	-8.17884	-9.13511	-7.8976	-7.31746	-9.0688	-7.4245	-6.84614	-4.49282	-3.46119	-4.70997	-4.51869	-0.047122	0.0306625	-0.0306616	0.0901422	-7.11338	-6.54076	-7.7714	-7.13597	-9.37467	Slc4a3	A930038D23Rik|Ae3	20536	ENSMUSG00000006576	GO:0005215|GO:0005452|GO:0005886|GO:0006810|GO:0006811|GO:0006820|GO:0008509|GO:0015297|GO:0015301|GO:0016020|GO:0016021|GO:0034220|GO:0051453	chr1	MGI:109350|Vega:OTTMUSG00000019426	solute carrier family 4 (anion exchanger), member 3	75559431	protein-coding	20533|20535|218756|232156|240215|269356|54403|59033|94229	75546266	+
13838	0.000406942	0.000142532	0.000178905	0.000157425	0.00014943	-7.99486	-8.43706	-10.0556	-6.61881	-8.11767	-10.0556	-10.0556	-10.0556	-7.03506	-7.75376	-8.55296	-3.09017	-3.59917	-3.0527	-3.04416	0.0810947	-0.262443	-0.0810947	0.408909	-7.89059	-8.41751	-10.0556	-10.0556	-9.63519	Epha4	2900005C20Rik|AI385584|Cek8|Hek8|Sek|Sek1|Tyro1|rb	13838	ENSMUSG00000026235	GO:0000166|GO:0004672|GO:0004713|GO:0004714|GO:0005003|GO:0005004|GO:0005005|GO:0005515|GO:0005524|GO:0005737|GO:0005741|GO:0005768|GO:0005783|GO:0005794|GO:0005886|GO:0005887|GO:0006468|GO:0007155|GO:0007169|GO:0007275|GO:0007399|GO:0007411|GO:0007628|GO:0008045|GO:0008347|GO:0009986|GO:0014069|GO:0016020|GO:0016021|GO:0016301|GO:0016310|GO:0016740|GO:0016772|GO:0018108|GO:0021957|GO:0030054|GO:…	chr1	MGI:98277	Eph receptor A4	77515088	protein-coding	13835|13836|13837|13839|13840|13841|13842|13844|13845|13846|13848|270190	77367185	-
18505	0.000178788	0.000157425	0.00014943	0.000178905	0.000142532	-4.31869	-4.31869	-4.31869	-4.31869	-4.31869	-4.31869	-3.87799	-4.31869	-4.31869	-4.31869	-3.40097	-0.899322	-1.53059	-1.15842	-0.838213	0.174432	-0.174432	0.189606	-0.331927	-4.31869	-4.31869	-4.31869	-4.31869	-4.31869	Pax3	Pax-3|Sp|splotch	18505	ENSMUSG00000004872	GO:0000122|GO:0001755|GO:0001843|GO:0003677|GO:0003682|GO:0003700|GO:0003705|GO:0005515|GO:0005634|GO:0005667|GO:0006351|GO:0006355|GO:0007275|GO:0007507|GO:0007517|GO:0008283|GO:0008284|GO:0016477|GO:0021527|GO:0021915|GO:0043565|GO:0045893|GO:0045944|GO:0048066|GO:0048663|GO:0060594	chr1	MGI:97487|Vega:OTTMUSG00000037633	paired box gene 3	78197136	protein-coding	18503|18504|18506|18507|18508|18509|18510|18511	78101267	-
433323	0.013697	0.000142532	0.00014943	0.000157425	0.000178905	-9.02421	-6.9974	-8.60695	-7.43538	-7.40817	-9.02421	-9.02421	-9.02421	-7.32916	-5.13736	-9.02421	-1.92495	-2.06619	-2.14179	-1.83448	-0.0163479	-0.1566	0.269506	0.0163479	-9.02421	-9.02421	-6.76872	-9.02421	-7.63503	Sgpp2	SPPase2|Spp2	433323	ENSMUSG00000032908	GO:0003824|GO:0005783|GO:0006670|GO:0016020|GO:0016021|GO:0016787|GO:0042392	chr1	MGI:3589109	sphingosine-1-phosphate phosphotase 2	78420286	protein-coding	81535	78310346	+
74205	0.000175461	0.000178905	0.000142532	0.00014943	0.000157425	-4.60332	-4.05288	-4.09474	-4.04221	-4.2772	-3.78534	-3.40955	-4.43533	-4.4408	-3.62524	-4.23204	-1.20339	-1.0843	-1.12472	-1.09898	0.0175867	-0.268734	0.0217037	-0.0175877	-3.95434	-3.88432	-4.159	-4.22337	-3.88734	Acsl3	2610510B12Rik|Acs3|C85929|Facl3|Pro2194	74205	ENSMUSG00000032883	GO:0000166|GO:0001676|GO:0003824|GO:0004467|GO:0005524|GO:0005739|GO:0005741|GO:0005777|GO:0005783|GO:0005794|GO:0005811|GO:0006629|GO:0006631|GO:0006633|GO:0008152|GO:0016020|GO:0016021|GO:0016874|GO:0019901|GO:0019904|GO:0042998|GO:0043231|GO:0048471	chr1	MGI:1921455|Vega:OTTMUSG00000033118	acyl-CoA synthetase long-chain family member 3	78707743	protein-coding	14081|216739|328845|433256|50790|78625|94180	78657825	+
20254	0.000161532	0.000157425	0.00014943	0.000178905	0.000142532	-12.0969	-12.5618	-12.5618	-12.5618	-12.5618	-12.5618	-10.3841	-11.9228	-12.5618	-9.33792	-10.6441	-3.45294	-4.41616	-4.88567	-4.73588	0.119152	0.263037	-0.216494	-0.119151	-12.5618	-12.5618	-12.5618	-12.4777	-12.5618	Scg2	Chgc|SgII	20254	ENSMUSG00000050711	GO:0000165|GO:0001525|GO:0001938|GO:0005125|GO:0005576|GO:0005615|GO:0006928|GO:0030141|GO:0035556|GO:0042056|GO:0043066|GO:0048245|GO:0050918|GO:0050930	chr1	MGI:103033	secretogranin II	79440090	protein-coding		79434669	-
210293	0.00014943	0.000157425	0.000178905	0.000142532	0.000161471	2.56402	2.56949	2.43073	2.44463	3.07631	3.17518	3.24673	3.259	3.11654	3.15734	2.98393	2.93958	2.76764	2.88476	2.70467	-0.198708	0.00972462	-0.00972366	0.24265	3.38057	3.16073	3.15882	3.11289	3.03437	Dock10	9330153B10Rik|A630054M16Rik|Jr4|Jr5|R75174|ZIZ3|Zizimin3|mKIAA0694	210293	ENSMUSG00000038608	GO:0005089|GO:0005575|GO:0017048|GO:0050790	chr1	MGI:2146320	dedicator of cytokinesis 10	80758553	protein-coding	105445|319899|67299|75974|76088	80501073	-
16367	0.000310853	0.000142532	0.00014943	0.000157425	0.000178905	-8.22556	-6.19876	-8.22556	-6.37371	-8.22556	-6.54208	-8.0479	-6.58652	-8.22556	-5.58665	-8.22556	-2.35308	-2.48994	-4.10525	-3.37163	0.248992	-0.196271	0.0662851	-0.0662842	-8.22556	-7.00247	-7.23311	-8.22556	-6.51446	Irs1	G972R|IRS-1	16367	ENSMUSG00000055980	GO:0002053|GO:0004871|GO:0005068|GO:0005080|GO:0005158|GO:0005159|GO:0005515|GO:0005543|GO:0005634|GO:0005737|GO:0005829|GO:0005886|GO:0005899|GO:0005901|GO:0007165|GO:0008286|GO:0010468|GO:0010907|GO:0014065|GO:0016042|GO:0019901|GO:0019904|GO:0030073|GO:0030335|GO:0030879|GO:0031000|GO:0032000|GO:0032868|GO:0032869|GO:0034504|GO:0042169|GO:0042327|GO:0043231|GO:0043434|GO:0043491|GO:0043548|GO:…	chr1	MGI:99454|Vega:OTTMUSG00000016464	insulin receptor substrate 1	82291439	protein-coding	16369|16370|384783	82233105	-
75734	0.000161471	0.000178905	0.000157425	0.000142532	0.00014943	-1.81289	-1.72787	-2.09105	-1.73583	-2.23035	-2.42556	-2.24896	-2.01542	-2.44299	-2.62721	-2.1765	-1.65199	-1.43718	-1.50725	-1.44649	0.0676174	-0.0982761	0.0451803	-0.0451803	-2.35225	-2.1272	-1.88426	-2.40003	-2.20279	Mff	5230400G24Rik|AI314724	75734	ENSMUSG00000026150	GO:0000266|GO:0001836|GO:0005515|GO:0005737|GO:0005739|GO:0005741|GO:0005777|GO:0006626|GO:0010821|GO:0016020|GO:0016021|GO:0016559|GO:0032592|GO:0043653|GO:0051260|GO:0070584|GO:0090200|GO:1900063	chr1	MGI:1922984|Vega:OTTMUSG00000034764	mitochondrial fission factor	82752389	protein-coding		82724918	+
15463	0.00015743	0.000178932	0.000149509	0.000142554	0.000162939	1.04001	0.881228	0.877018	0.67075	1.04049	1.28106	1.14988	1.1039	1.03108	1.02248	1.01918	1.45547	1.14423	1.28551	1.02204	0.435166	0.00380516	-0.0427675	-0.00380611	1.05504	0.941089	1.36495	1.20663	1.061	Agfg1	AU045498|C130049H11Rik|C85612|D730048C23Rik|Hrb|RAB|Rip	15463	ENSMUSG00000026159	GO:0001675|GO:0003677|GO:0005634|GO:0005794|GO:0006810|GO:0007275|GO:0007283|GO:0007289|GO:0008060|GO:0008270|GO:0016023|GO:0030154|GO:0031410|GO:0032312|GO:0042995|GO:0043025|GO:0043231|GO:0045109|GO:0046872	chr1	MGI:1333754	ArfGAP with FG repeats 1	82896275	protein-coding	231801	82839483	+
80721	0.00018824	0.00014943	0.000161483	0.000142532	0.000178905	-4.64581	-4.64581	-4.64581	-4.37891	-4.64581	-4.64581	-4.64581	-4.64581	-3.3658	-1.83696	-4.64581	2.36991	2.24782	2.24004	1.93395	0.0883222	-0.00405073	0.00405121	-0.429039	-4.64581	-4.00768	-3.97528	-4.14668	-4.64581	Slc19a3	A230084E24Rik|AI788884|ThTr2	80721	ENSMUSG00000038496	GO:0005542|GO:0005886|GO:0005887|GO:0006810|GO:0008517|GO:0008518|GO:0015234|GO:0015403|GO:0015884|GO:0015888|GO:0016020|GO:0016021	chr1	MGI:1931307|Vega:OTTMUSG00000022622	solute carrier family 19, member 3	83038448	protein-coding	116914|20509	83012523	-
77629	0.000161471	0.000178905	0.000157425	0.00014943	0.000142532	-9.8396	-9.8396	-9.8396	-9.5727	-9.22356	-9.8396	-9.8396	-9.8396	-9.8396	-9.8396	-9.8396	-3.50321	-3.09608	-4.83507	-4.31637	-0.156795	-0.101705	0.101705	0.211736	-9.8396	-9.8396	-9.8396	-9.8396	-9.45042	Sphkap	4930544G21Rik|A930009L15Rik|AI852220|SKIP|mKIAA1678	77629	ENSMUSG00000026163	GO:0005737|GO:0005739|GO:0008150|GO:0030018|GO:0051018	chr1	MGI:1924879|Vega:OTTMUSG00000030288	SPHK1 interactor, AKAP domain containing	83408200	protein-coding	219181	83255781	-
227325	0.000161478	0.00014943	0.000178905	0.000142532	0.000157425	-11.7883	-11.7883	-11.371	-10.9364	-11.7883	-10.1048	-11.7883	-11.1492	-11.7883	-9.34201	-10.0501	-3.53866	-4.14933	-4.25711	-4.07509	0.249753	-0.174814	0.138815	-0.138815	-9.94516	-10.1501	-10.1178	-11.2892	-10.3991	Dner	A930026D19Rik|BET|Bret	227325	ENSMUSG00000036766	GO:0005112|GO:0005509|GO:0005769|GO:0005886|GO:0007219|GO:0007220|GO:0007275|GO:0010001|GO:0016020|GO:0016021|GO:0030154|GO:0030425|GO:0043025|GO:0048741	chr1	MGI:2152889	delta/notch-like EGF-related receptor	84696221	protein-coding	13388|13389|16449|16450|170788|18128|18129|18131|18132|208777|241324|54485	84369839	-
71781	0.00069538	0.000350453	0.0004182	0.000317257	0.000373179	-4.15684	-4.15684	-2.73958	-4.15684	-4.15684	-4.15684	-2.97917	-4.15684	-4.15684	-4.15684	-1.65416	-2.74378	-1.1761	-3.68038	-3.5883	0.336284	-0.640612	-0.336284	0.455416	-2.72876	-4.15684	-2.16438	-3.65771	-4.15684	Slc16a14	1110004H10Rik	71781	ENSMUSG00000026220	GO:0003674|GO:0005575|GO:0005886|GO:0006810|GO:0008150|GO:0015293|GO:0016020|GO:0016021|GO:0055085	chr1	MGI:1919031	solute carrier family 16 (monocarboxylic acid transporters), member 14	84935083	protein-coding	104681|20501|20502|20503|216867|217316|229699|240638|57274|66859|69309|72472|80879	84906705	-
381287	0.000193619	0.000202576	0.000166432	0.000161716	0.000180827	1.96946	2.17587	2.1299	2.82034	1.90645	2.40686	3.37111	2.571	2.24849	3.23967	2.92612	1.98244	1.71476	2.07721	2.6074	0.850169	-0.768481	0.768481	-0.768481	2.6596	2.78762	2.22397	2.35513	2.48695	A530032D15Rik	Gm1888	381287	ENSMUSG00000089844	GO:0003674|GO:0005575|GO:0008150	chr1	MGI:3037746|Vega:OTTMUSG00000029176	RIKEN cDNA A530032D15Rik gene	85109853	protein-coding	109032|20684|319997|434484|620078	85088139	-
620078	0.00239464	0.0015596	0.00212173	0.00197169	0.00199252	1.78232	2.12458	0.953965	2.3061	2.23803	2.12462	2.56339	2.04182	2.0285	2.52322	2.26705	2.41924	1.18624	2.07365	2.15075	-1.13004	1.47802	-0.0530343	0.0530343	2.11679	2.90476	2.32271	2.58847	1.02419	C130026I21Rik	4930565N07Rik|OTTMUSG00000029174	620078	ENSMUSG00000052477	GO:0003674|GO:0005575|GO:0008150	chr1	MGI:3612702|Vega:OTTMUSG00000029174	RIKEN cDNA C130026I21 gene	85270566	protein-coding	109032|20684|319997|381287|434484	85246344	-
109032	0.000161471	0.000178905	0.000142532	0.00014943	0.000157425	2.16069	2.13032	2.41109	2.23269	2.19064	2.09526	2.10163	2.12026	2.29718	2.26399	2.00832	1.85958	1.49224	1.63167	1.61046	-0.0670218	0.33242	0.0670223	-0.367525	2.17881	2.31558	1.95304	2.15084	2.25833	Sp110	5031415C07Rik|52kDa|5830484A20Rik|ENSMUSG00000075603|Ifi75|Ipr1	109032	ENSMUSG00000070034	GO:0003677|GO:0005634|GO:0006351|GO:0006355|GO:0006915|GO:0006917|GO:0009617|GO:0045087	chr1	MGI:1923364|Vega:OTTMUSG00000024589	Sp110 nuclear body protein	85603891	protein-coding	20684|319997|381287|434484|620078	85576899	-
434484	0.000161471	0.000142532	0.000178905	0.000157425	0.00014943	1.7639	1.70639	1.88244	2.02538	1.942	1.95822	2.04732	1.87109	1.74322	1.86091	1.95145	1.64947	1.27453	1.4842	1.69748	-0.167686	0.434148	0.167686	-0.230826	1.84181	2.13704	1.88904	2.00487	1.85585	Sp140		434484	ENSMUSG00000070031	GO:0003674|GO:0005730|GO:0005737|GO:0008150|GO:0046872	chr1	MGI:3702467|Vega:OTTMUSG00000030222	Sp140 nuclear body protein	85645036	protein-coding	109032|20684|319997|381287|620078	85600703	+
20684	0.000161473	0.000142533	0.000178906	0.000157425	0.000149434	1.68914	2.11379	2.45665	2.3031	2.11121	2.50639	2.80052	1.92989	2.2072	2.73045	2.32191	2.44341	2.05197	1.81109	2.16402	-0.266122	0.426763	0.226806	-0.226806	2.53286	2.79746	2.20364	2.06011	2.52664	Sp100	A430075G10Rik	20684	ENSMUSG00000026222	GO:0000122|GO:0003677|GO:0003713|GO:0003714|GO:0005515|GO:0005634|GO:0005730|GO:0005737|GO:0006978|GO:0008134|GO:0016605|GO:0019900|GO:0019904|GO:0032526|GO:0032897|GO:0034097|GO:0034340|GO:0034341|GO:0034399|GO:0042802|GO:0042803|GO:0043392|GO:0043433|GO:0045892|GO:0045893|GO:0046872|GO:0051091|GO:0051271|GO:0070087	chr1	MGI:109561|Vega:OTTMUSG00000030061	nuclear antigen Sp100	85709448	protein-coding	109032|319997|381287|434484|620078	85650050	+
319997	0.000161471	0.000157425	0.000178905	0.00014943	0.000142532	3.06053	2.61559	2.9937	3.32575	3.01417	2.60274	2.50016	3.01827	2.99152	2.70313	2.96602	2.61248	2.61028	2.4882	2.29532	0.00686455	-0.00686502	0.79108	-0.477106	3.02313	3.17089	2.93432	3.1893	2.81026	A630001G21Rik		319997	ENSMUSG00000052760	GO:0003674|GO:0005575|GO:0008150	chr1	MGI:2443131|Vega:OTTMUSG00000034229	RIKEN cDNA A630001G21 gene	85736606	protein-coding	109032|20684|381287|434484|620078	85717083	-
71141	0.000163181	0.000157426	0.000149433	0.000142533	0.000178905	-4.73932	-4.73932	-4.73932	-4.73932	-4.73932	-4.73932	-4.73932	-4.73932	-4.73932	-3.10041	-4.73932	-3.91123	-1.75859	-4.26287	-2.58583	-0.00519609	0.0179086	-0.940041	0.00519657	-4.73932	-4.73932	-4.73932	-4.73932	-4.73932	4933407L21Rik		71141		GO:0003674|GO:0005575|GO:0008150	chr1	MGI:1918391	RIKEN cDNA 4933407L21 gene	85931756	miscRNA		85928483	+
72792	0.00173005	0.000178905	0.00014943	0.000157425	0.000142532	-6.22267	-6.6876	-6.6876	-5.4207	-6.07156	-6.6876	-6.6876	-4.46359	-6.6876	-6.6876	-5.76988	-1.77205	-1.53693	-1.81882	-1.83052	-0.0776062	-0.46088	0.127004	0.0776057	-6.6876	-6.6876	-6.01707	-5.60351	-5.01478	2810459M11Rik		72792	ENSMUSG00000026227	GO:0005515|GO:0005575|GO:0008150	chr1	MGI:1920042|Vega:OTTMUSG00000022123	RIKEN cDNA 2810459M11 gene	86055456	protein-coding		86045863	+
78795	0.000142532	0.000161471	0.000178905	0.00014943	0.000157425	-1.85466	-2.30909	-2.11684	-1.85195	-1.57522	-1.67866	-1.51047	-1.95172	-1.55627	-1.27705	-1.70203	-1.80034	-1.91888	-1.98177	-1.69079	-0.015913	0.308145	-0.11867	0.015913	-1.52421	-1.22857	-1.37515	-1.4402	-1.607	Armc9	3830422A13Rik|4831423D23Rik|4930438O05Rik|5730415N24Rik	78795	ENSMUSG00000062590	GO:0003674|GO:0005575|GO:0008150	chr1	MGI:1926045|Vega:OTTMUSG00000033936	armadillo repeat containing 9	86278284	protein-coding		86154780	+
227327	0.00153101	0.00102075	0.00105186	0.000917061	0.00137331	1.56675	1.04617	1.68135	1.35144	1.27974	1.71492	1.88717	1.43601	2.03391	1.97778	1.18181	0.444486	0.975646	1.75582	1.863	-0.0868812	-0.0637765	0.513691	0.063776	1.8564	1.10252	1.05546	1.83799	1.8931	B3gnt7	C330001H22Rik|beta-3GnT7	227327	ENSMUSG00000079445	GO:0005575|GO:0005794|GO:0006486|GO:0008375|GO:0008378|GO:0016020|GO:0016021|GO:0016740|GO:0016757	chr1	MGI:2384394	UDP-GlcNAc:betaGal beta-1,3-N-acetylglucosaminyltransferase 7	86307305	protein-coding	108105|231727|232984|26877|26878|26879|272411|53625|54218|72297|93961|97440	86303221	+
18159	0.000161471	0.000142532	0.00014943	0.000157425	0.000178905	-5.77417	-5.77417	-5.77417	-5.77417	-5.77417	-5.77417	-5.77417	-5.77417	-5.77417	-5.77417	-4.85646	-5.77417	-5.77417	-5.77417	-4.20564	0.581441	-0.364429	0.364429	-0.387483	-5.77417	-5.77417	-5.77417	-5.77417	-5.77417	Nppc	CNP|lbab	18159	ENSMUSG00000026241	GO:0001503|GO:0003418|GO:0003419|GO:0005102|GO:0005179|GO:0005184|GO:0005576|GO:0005615|GO:0006182|GO:0007168|GO:0008285|GO:0009791|GO:0030828|GO:0040014|GO:0042803|GO:0045669|GO:0045909|GO:0048513|GO:0050880|GO:0051053|GO:0051428	chr1	MGI:97369	natriuretic peptide type C	86670573	protein-coding		86666293	-
13599	0.000161471	0.000178905	0.00014943	0.000157425	0.000142532	-8.40711	-8.40711	-8.40711	-8.40711	-8.40711	-8.40711	-8.40711	-8.40711	-7.71206	-8.40711	-7.4894	-6.57902	-5.42637	-5.45734	-5.83858	0.00954437	0.156761	-0.00954437	-0.368701	-8.40711	-8.40711	-8.40711	-7.90799	-8.01793	Ecel1	DINE|xce	13599	ENSMUSG00000026247	GO:0004222|GO:0005622|GO:0005887|GO:0006508|GO:0007218|GO:0008152|GO:0008233|GO:0008237|GO:0016020|GO:0016021|GO:0016787|GO:0035556|GO:0046872	chr1	MGI:1343461|Vega:OTTMUSG00000034823	endothelin converting enzyme-like 1	87155027	protein-coding	107522|17380|18675|230857|23925|27390	87147655	-
100040591	0.0909902	0.000439143	0.000520809	0.000477522	0.000321061	-4.95308	-4.95308	-4.95308	-2.68618	-4.33703	-4.95308	-4.95308	-4.95308	-4.95308	-3.31416	-4.95308	0.0449386	-4.95308	-0.459456	-0.512868	0.432163	0.0106077	-0.0874901	-0.0106082	-4.95308	-4.95308	-2.69759	-4.95308	-4.95308	Kcnj13		100040591	ENSMUSG00000079436	GO:0005216|GO:0005242|GO:0005244|GO:0006810|GO:0006811|GO:0006813|GO:0016020|GO:0016021|GO:0034765	chr1	MGI:3781032|Vega:OTTMUSG00000037066	potassium inwardly-rectifying channel, subfamily J, member 13	87394729	protein-coding		87386284	-
53972	0.000161889	0.000142532	0.00014943	0.000157425	0.000178905	-10.6562	-11.1211	-11.1211	-8.68431	-11.1211	-11.1211	-11.1211	-11.1211	-9.10415	-10.4822	-9.88148	-3.89835	-3.51092	-4.08243	-3.81976	0.144132	-0.0716562	-0.0512028	0.0512028	-11.1211	-11.1211	-11.1211	-11.1211	-8.986	Ngef	Tims2|ephexin	53972	ENSMUSG00000026259	GO:0005085|GO:0005089|GO:0005515|GO:0005543|GO:0005622|GO:0005737|GO:0005886|GO:0007275|GO:0007399|GO:0009987|GO:0016020|GO:0030154|GO:0035023|GO:0042995|GO:0043087|GO:0046875|GO:0048013|GO:0061002	chr1	MGI:1858414|Vega:OTTMUSG00000036755	neuronal guanine nucleotide exchange factor	87573870	protein-coding	213649|230972|442801|54324|622434	87476829	-
23956	0.00014943	0.000161471	0.000157425	0.000142532	0.000178905	-4.51881	-4.51881	-4.51881	-4.51881	-4.51881	-4.51881	-4.51881	-4.51881	-4.51881	-4.51881	-4.51881	-4.51881	-4.51881	-4.51881	-3.95027	-0.485118	0.395968	-0.0157905	0.0157905	-3.67569	-4.51881	-4.51881	-4.51881	-4.51881	Neu2	MBS|MSS|MTS	23956	ENSMUSG00000079434	GO:0004308|GO:0005737|GO:0005829|GO:0008152|GO:0010831|GO:0016787|GO:0016798|GO:0045663|GO:0052794|GO:0052795|GO:0052796	chr1	MGI:1344417|Vega:OTTMUSG00000036754	neuraminidase 2	87597840	protein-coding	241159|50877	87574027	+
16331	0.00014943	0.000157425	0.000142532	0.000178905	0.000161471	2.37965	2.29672	2.40903	2.2659	2.61114	2.73763	2.78038	2.6956	2.72962	2.83199	2.58943	2.55193	2.58333	2.62425	2.65879	-0.189062	-0.038846	0.144467	0.038846	2.8255	2.74265	2.86487	2.67052	2.79212	Inpp5d	AI323613|SHIP|SHIP-1|SHIP1|s-SHIP	16331	ENSMUSG00000026288	GO:0004445|GO:0005515|GO:0005737|GO:0005829|GO:0005884|GO:0005886|GO:0006915|GO:0008285|GO:0008340|GO:0009968|GO:0016020|GO:0016064|GO:0016311|GO:0016787|GO:0017124|GO:0030487|GO:0030853|GO:0030863|GO:0030889|GO:0034594|GO:0035556|GO:0043065|GO:0045409|GO:0045579|GO:0045621|GO:0045648|GO:0045656|GO:0045659|GO:0045671|GO:0045779|GO:0046854|GO:0050777|GO:0050869|GO:0051425	chr1	MGI:107357|Vega:OTTMUSG00000035865	inositol polyphosphate-5-phosphatase D	87720508	protein-coding	104015|16330|16332|170835|19062|20975|320634|64436	87620312	+
20215	0.00056547	0.000526293	0.000441778	0.00057009	0.000471312	-2.43114	-3.19118	-2.21577	-1.9511	-2.60195	-2.53451	-2.81356	-1.99399	-1.1217	-3.57908	-2.30028	-2.06798	-3.23726	-3.74154	-1.90223	0.137621	-0.163207	0.00122786	-0.00122786	-2.37488	-2.25794	-1.74011	-2.71887	-3.82882	Sag	A930001K18Rik|Arr1|Irbp|arrestin	20215	ENSMUSG00000056055	GO:0001750|GO:0001917|GO:0002046|GO:0007165|GO:0007601|GO:0050896|GO:0051219	chr1	MGI:98227|Vega:OTTMUSG00000021826	retinal S-antigen	87845157	protein-coding	109689|170735|216869	87803680	+
227334	0.00014943	0.000178905	0.000142532	0.000157425	0.000161471	1.49113	1.32125	1.57232	1.2752	1.71729	1.79103	1.88688	1.71134	1.82687	1.89351	1.73125	1.46986	1.70107	1.45867	1.71124	-0.234466	-0.0539155	0.0539155	0.21806	1.55275	1.67429	1.85017	1.76543	1.57333	Usp40	B230215L03Rik|C730029K03	227334	ENSMUSG00000005501	GO:0004221|GO:0005575|GO:0006508|GO:0006511|GO:0008233|GO:0008234|GO:0016787	chr1	MGI:2443184	ubiquitin specific peptidase 40	88008551	protein-coding	107868|170707|17847|22284|24110|252870|329908|74996	87945121	-
394430					0.093365	-4.89524	-4.89524	-4.89524	-4.89524	-4.89524	-4.89524	2.48852	-4.89524	-4.89524	-4.89524	2.37758	1.91121	1.98563	2.11	1.99666	-0.0766349	0.0731716	0.0391631	-0.0391636	-4.89524	-4.89524	2.14051	-4.89524	-4.89524	Ugt1a10	A13|Ugt1a13	394430	ENSMUSG00000090165	GO:0003674|GO:0005575|GO:0008150|GO:0008152|GO:0016740|GO:0016757	chr1	MGI:3580642|Vega:OTTMUSG00000020817	UDP glycosyltransferase 1 family, polypeptide A10	88220002	protein-coding	100559|100727|105887|112417|22236|22238|22239|223337|231396|243085|394432|394433|394434|394435|394436|552899|94215|71773|72094|94284	88055411	+
394432	0.000163727	0.000142533	0.000178905	0.00014943	0.000157425	4.05433	4.01408	4.15189	4.11042	4.02556	4.09272	3.01498	4.10598	4.18518	4.23664	2.77261	2.37636	2.41929	2.34514	2.33924	-0.203318	-0.0888753	0.0888753	0.194511	4.37068	3.94488	2.56894	4.37013	4.27407	Ugt1a7c	A10'|A13|Ugt1a10	394432	ENSMUSG00000090124	GO:0005783|GO:0006711|GO:0008152|GO:0015020|GO:0016020|GO:0016021|GO:0016740|GO:0016757|GO:0016758|GO:0019439|GO:0043231|GO:0046226	chr1	MGI:3032636|Vega:OTTMUSG00000020819	UDP glucuronosyltransferase 1 family, polypeptide A7C	88220002	protein-coding	100559|100727|105887|112417|22236|22238|22239|223337|231396|243085|394430|394433|394434|394435|394436|552899|94215|71773|72094|94284	88095001	+
394435					0.0949436	-4.94961	-4.94961	-4.94961	-4.42565	-4.94961	-4.94961	2.44923	-1.82596	-4.94961	-4.94961	2.32126	1.8516	1.94018	2.06251	1.93616	-0.0796041	0.0187964	0.00376654	-0.00376654	-4.94961	-4.94961	2.10347	-4.94961	-4.94961	Ugt1a6b	A9'|Ugt1a9	394435	ENSMUSG00000090145	GO:0003674|GO:0005575|GO:0008150	chr1	MGI:3580629|Vega:OTTMUSG00000020822	UDP glucuronosyltransferase 1 family, polypeptide A6B	88218998	protein-coding	100559|100727|105887|112417|22236|22238|22239|223337|231396|243085|394430|394432|394433|394434|394436|552899|94215|71773|72094|94284	88103257	+
394433					0.0883055	-4.89524	-4.89524	-4.89524	-4.89524	-4.89524	-4.89524	2.48356	-4.89524	-4.89524	-4.89524	2.37492	1.90692	1.98145	2.10608	1.99355	-0.0766349	0.0731716	0.0391631	-0.0391636	-4.89524	-4.89524	2.1373	-4.89524	-3.49244	Ugt1a5		394433	ENSMUSG00000089675|ENSMUSG00000089943	GO:0003674|GO:0005575|GO:0008150|GO:0016740|GO:0016757	chr1	MGI:3032634|Vega:OTTMUSG00000020811|Vega:OTTMUSG00000020821	UDP glucuronosyltransferase 1 family, polypeptide A5	88220002	protein-coding	100559|100727|105887|112417|22236|22238|22239|223337|231396|243085|394430|394432|394433|394434|394435|394436|552899|94215|71773|72094|94284	88166012	+
22236					0.0926413	-4.89573	-4.89573	-4.89573	-4.89573	-4.89573	-4.89573	2.48307	-4.82842	-4.89573	-4.89573	2.37462	1.90643	1.98096	2.10559	1.99424	-0.077127	0.0726795	0.038671	-0.0386705	-4.89573	-4.89573	2.13759	-4.89573	-4.89573	Ugt1a2	UDPGT 1-2|Ugt1	22236	ENSMUSG00000090171	GO:0001972|GO:0005783|GO:0008152|GO:0015020|GO:0016020|GO:0016021|GO:0016740|GO:0016757|GO:0016758|GO:0019899|GO:0042803|GO:0043231|GO:0046982|GO:0052696|GO:0052697	chr1	MGI:3576049|Vega:OTTMUSG00000020805	UDP glucuronosyltransferase 1 family, polypeptide A2	88220002	protein-coding	100559|100727|105887|112417|22238|22239|223337|231396|243085|394430|394432|394433|394434|394435|394436|552899|94215|71773|72094|94284	88200611	+
15504	0.0159934	0.000532595	0.000246429	0.000321023	0.00677978	-2.81402	-2.25213	-1.86168	-1.01204	-3.6629	-2.59546	-4.27894	-3.6399	-3.58389	-3.64003	-4.27894	-3.45085	-1.71324	-1.48056	-1.38848	-0.0753284	0.583543	-1.26135	0.0753288	-4.27894	-2.05585	-2.60841	-2.77982	-4.27894	Dnajb3	Hsj3|MSJ-1|Msj1	15504	ENSMUSG00000081984	GO:0006457|GO:0031072|GO:0051082	chr1	MGI:1306822|Vega:OTTMUSG00000020806	DnaJ (Hsp40) homolog, subfamily B, member 3	88205748	protein-coding	100037258|230935|23950|27362|56323|56354|56691|56812|57755|67035|69387|75015|81489	88204732	-
394436					0.0668851	-3.73031	-4.92702	-4.92702	-4.42839	-4.92702	-2.74822	2.49053	-4.76109	-1.73551	-2.16451	2.3607	1.87512	1.94965	2.08989	1.96175	-0.00737762	0.0413861	0.00737762	-0.0709491	-1.61897	-2.73978	2.1055	-4.04191	-4.92702	Ugt1a1	Gnt1|UDPGT 1-1|UGT1A01|Udpgt-1a|UgtBr1	394436	ENSMUSG00000089960	GO:0001972|GO:0004857|GO:0005496|GO:0005783|GO:0005887|GO:0008152|GO:0010033|GO:0015020|GO:0016020|GO:0016021|GO:0016740|GO:0016757|GO:0016758|GO:0019899|GO:0042803|GO:0043086|GO:0043231|GO:0046982|GO:0051552|GO:0052696|GO:0052697|GO:0070069|GO:0070980	chr1	MGI:98898|Vega:OTTMUSG00000020815	UDP glucuronosyltransferase 1 family, polypeptide A1	88220002	protein-coding	100559|100727|105887|112417|22236|22238|22239|223337|231396|243085|394430|394432|394433|394434|394435|552899|94215|71773|72094|94284	88211959	+
14659	0.000149442	0.000157425	0.000142533	0.000161486	0.000178905	2.7314	2.61044	2.61414	2.88476	2.58327	2.01022	1.99428	3.03771	3.2359	2.86831	2.37687	2.36601	2.27354	2.48126	2.24194	-0.0990126	-1.48482	0.0990128	0.3471	2.7992	2.95899	2.58402	3.3389	2.72897	Glrp1	GRP-1	14659	ENSMUSG00000062310	GO:0000122|GO:0003674|GO:0005634	chr1	MGI:108038	glutamine repeat protein 1	88510066	protein-coding	94112	88499871	-
347722	0.000161471	0.000178905	0.00014943	0.000142532	0.000157425	-3.23699	-3.61448	-3.34821	-3.61346	-3.39154	-3.56336	-3.24102	-3.16406	-3.67374	-2.9624	-3.36078	-2.58022	-2.5696	-2.93979	-2.69697	-0.0437345	0.0256891	-0.0256882	0.161884	-3.20744	-3.21506	-3.33054	-3.49653	-3.24008	Agap1	Centg2|Ggap1|R75364|mKIAA1099	347722	ENSMUSG00000055013	GO:0000166|GO:0003924|GO:0005096|GO:0005525|GO:0005543|GO:0005622|GO:0005737|GO:0005829|GO:0006184|GO:0006810|GO:0007264|GO:0008060|GO:0008270|GO:0015031|GO:0032312|GO:0046872	chr1	MGI:2653690	ArfGAP with GTPase domain, ankyrin repeat and PH domain 1	89895282	protein-coding	106952|13196|140500|211914|212285|213990|216439|216859|216963|230837|26431|69710|78618	89454811	+
14472	0.000161471	0.000157425	0.000142532	0.000178905	0.00014943	-5.90636	-5.90636	-5.90636	-5.90636	-5.90636	-5.90636	-5.90636	-5.90636	-5.90636	-5.90636	-5.90636	-5.07827	-5.90636	-5.90636	-5.33783	0.712292	0.0573244	-0.455811	-0.0573239	-5.90636	-5.90636	-5.90636	-5.90636	-5.90636	Gbx2	D130058E05Rik|Gbx-2|MMoxA|Stra7	14472	ENSMUSG00000034486	GO:0001569|GO:0001755|GO:0003677|GO:0003700|GO:0005634|GO:0006351|GO:0006355|GO:0007411|GO:0008283|GO:0021549|GO:0021555|GO:0021568|GO:0021930|GO:0030902|GO:0030917|GO:0035239|GO:0042472|GO:0043565|GO:0048483	chr1	MGI:95668|Vega:OTTMUSG00000037278	gastrulation brain homeobox 2	89931176	protein-coding	14028|14029|15285|17285|17286|20231|231044|672284	89927962	-
108679	0.000161471	0.000157425	0.000178905	0.000142532	0.00014943	-1.22813	-1.11166	-1.34744	-1.09052	-1.48274	-1.50589	-1.29027	-1.46289	-1.43815	-1.35862	-1.43611	-1.12693	-1.14275	-1.15916	-1.12362	0.0330381	0.0474758	-0.0330381	-0.0617495	-1.57897	-1.63345	-1.36185	-1.44911	-1.49018	Cops8	9430009J09Rik|AA408242|Csn8|Sgn8	108679	ENSMUSG00000034432	GO:0005515|GO:0005634|GO:0005737|GO:0008180|GO:0010388	chr1	MGI:1915363	COP9 (constitutive photomorphogenic) homolog, subunit 8 (Arabidopsis thaliana)	90613341	protein-coding		90603425	+
12835	0.000161471	0.000178905	0.000157425	0.000142532	0.00014943	2.86297	3.03553	3.04076	2.83854	3.26577	3.54879	3.88545	3.92586	3.48549	3.44025	3.46573	2.81266	2.76861	2.9921	3.03223	-0.241844	0.0594344	-0.0594339	0.257669	3.75474	3.39503	3.52519	3.21264	3.39502	Col6a3	AI507288|Col6a-3	12835	ENSMUSG00000048126	GO:0005581|GO:0005615|GO:0031012|GO:0042383	chr1	MGI:88461|Vega:OTTMUSG00000022359	collagen, type VI, alpha 3	90843971	protein-coding	12833|12834|213945|245026|665033|68553	90766860	-
171531	0.000157425	0.00014943	0.000178905	0.000142532	0.000161471	1.64256	1.79444	1.59893	1.59593	1.74942	2.074	2.13059	1.91731	1.89111	1.88583	2.08439	2.09046	2.52388	2.13703	2.14611	-0.128156	0.262286	0.0361271	-0.036128	1.70263	1.80246	2.4006	1.67767	1.73921	Mlph	2210418F23Rik|5031433I09Rik|AW228792|D1Wsu84e|Slac-2a|l(1)-3Rk|l1Rk3|ln	171531	ENSMUSG00000026303	GO:0001725|GO:0003779|GO:0005515|GO:0005815|GO:0006605|GO:0006886|GO:0015629|GO:0017022|GO:0017137|GO:0030318|GO:0030864|GO:0031489|GO:0032400|GO:0035371|GO:0042470|GO:0043473|GO:0046872|GO:0051010	chr1	MGI:2176380|Vega:OTTMUSG00000022397	melanophilin	90951142	protein-coding	17433|245049	90915100	+
51801	0.000162035	0.000178905	0.000142532	0.000157425	0.000149431	-1.95227	-1.95017	-2.25285	-1.89917	-1.98512	-2.72359	-2.75993	-2.38875	-1.99538	-2.10785	-2.80374	-1.79049	-1.44155	-1.34902	-1.25277	-0.248348	0.0826283	0.00186443	-0.00186539	-1.85964	-2.034	-2.54468	-2.0622	-2.44985	Ramp1	9130218E19Rik	51801	ENSMUSG00000034353	GO:0001525|GO:0004872|GO:0004948|GO:0005615|GO:0005886|GO:0006810|GO:0006816|GO:0006886|GO:0007165|GO:0007186|GO:0008277|GO:0008565|GO:0009986|GO:0015026|GO:0015031|GO:0016020|GO:0016021|GO:0030819|GO:0031623|GO:0031716|GO:0043235|GO:0044424|GO:0060050|GO:0072659	chr1	MGI:1858418	receptor (calcitonin) activity modifying protein 1	91225196	protein-coding	54409|56089	91179822	+
70788	0.000275465	0.000156868	0.000195039	0.000178631	0.000161436	-2.8728	-2.89587	-3.33772	-3.33772	-3.33772	-3.33772	-3.33772	-3.33772	-3.33772	-3.33772	-3.33772	-3.33772	-3.33772	-2.86127	-0.184228	0.280929	-0.280929	0.515877	-0.85792	-3.33772	-3.33772	-3.33772	-3.33772	-3.33772	Klhl30	4631423F02Rik	70788	ENSMUSG00000026308	GO:0003674|GO:0005575|GO:0008150	chr1	MGI:1918038|Vega:OTTMUSG00000026754	kelch-like 30 (Drosophila)	91362404	protein-coding	13803|207952|208439|217194|239743|242785|268807|277396|442829|69149|72184|75785	91351073	+
67444	0.00014943	0.000157425	0.000142532	0.000178905	0.000161471	-1.3509	-1.29036	-1.56226	-1.04043	-1.54111	-1.68477	-1.4088	-1.74716	-1.66871	-1.90741	-1.48044	-1.43661	-1.22188	-1.36582	-1.5635	0.0888319	0.0336885	-0.0336885	-0.105024	-1.82333	-1.87488	-1.54125	-1.95834	-1.59326	Ilkap	0710007A14Rik|1600009O09Rik|PP2C-DELTA	67444	ENSMUSG00000026309	GO:0003824|GO:0004721|GO:0004722|GO:0005575|GO:0005737|GO:0006470|GO:0007090|GO:0008152|GO:0016311|GO:0016787|GO:0045786|GO:0046872	chr1	MGI:1914694	integrin-linked kinase-associated serine/threonine phosphatase 2C	91398783	protein-coding	242083|243382|320472|68606	91375831	-
74019	0.000149552	0.000142535	0.000178913	0.000161531	0.000157426	-1.43469	-1.45263	-1.60042	-1.39997	-1.13673	-1.21099	-1.05516	-1.29183	-1.31149	-1.73177	-1.02372	-1.06408	-0.898416	-1.23956	-1.42133	-0.0763493	0.0763502	0.164954	-0.170981	-1.54808	-1.70427	-1.41586	-1.27239	-1.11716	Traf3ip1	3930402D05Rik|AU041749|MIP-T3	74019	ENSMUSG00000034292	GO:0000122|GO:0005102|GO:0005737|GO:0005829|GO:0005856|GO:0008017|GO:0015630|GO:0015631|GO:0042527|GO:0051101	chr1	MGI:1921269	TRAF3 interacting protein 1	91529307	protein-coding	192196|208606|218543|66625|66921|66978|67039|67302|67684|69207	91494668	+
13345	0.000161471	0.000157425	0.000142532	0.000178905	0.00014943	-3.58773	-3.58773	-3.17047	-3.58773	-3.58773	-3.58773	-3.41007	-3.58773	-3.58773	-3.58773	-3.58773	-2.75964	-2.60699	-3.58773	-3.58773	-0.554043	0.469062	-0.307108	0.307108	-3.58773	-3.58773	-3.58773	-3.58773	-3.58773	Twist2	Dermo1|bHLHa39	13345	ENSMUSG00000007805	GO:0000122|GO:0001076|GO:0001649|GO:0003677|GO:0003682|GO:0003700|GO:0005515|GO:0005634|GO:0005667|GO:0005737|GO:0006351|GO:0006355|GO:0006357|GO:0007275|GO:0008285|GO:0010838|GO:0019904|GO:0030154|GO:0032720|GO:0043066|GO:0043392|GO:0044092|GO:0045638|GO:0045668|GO:0045892|GO:0046983|GO:0048701|GO:0060325|GO:0061303	chr1	MGI:104685|Vega:OTTMUSG00000021957	twist homolog 2 (Drosophila)	91848027	protein-coding	15110|15111|17095|17681|18071|18072|20289|21349|21350|21407|21412|22160|69852	91801477	+
67273	0.000142532	0.000178905	0.000157425	0.00014943	0.000161471	-1.57207	-1.57059	-1.55548	-1.50566	-1.64762	-1.79616	-1.60679	-1.61246	-1.7148	-1.74502	-1.95912	-1.74669	-1.52867	-1.7581	-1.71443	0.0125809	0.145142	-0.0125809	-0.144954	-1.74839	-1.52709	-1.66375	-1.73684	-1.75497	Ndufa10	2900053E13Rik	67273	ENSMUSG00000026260	GO:0003674|GO:0005524|GO:0005739|GO:0005747|GO:0006139|GO:0006810|GO:0008150|GO:0016773|GO:0022900|GO:0070469	chr1	MGI:1914523|Vega:OTTMUSG00000021762	NADH dehydrogenase (ubiquinone) 1 alpha subcomplex 10	92473758	protein-coding		92439719	-
66915	0.00014943	0.000178905	0.000142532	0.000157425	0.000161471	-1.68389	-1.45661	-1.37965	-1.11487	-1.98168	-1.84209	-1.49087	-1.76274	-1.80153	-1.82983	-1.56704	-1.5956	-1.37698	-1.58172	-1.31592	0.0407066	0.234558	-0.0407076	-0.103608	-1.62962	-1.75503	-1.62763	-1.69174	-1.54523	Myeov2	1110002M09Rik	66915	ENSMUSG00000073616	GO:0003674|GO:0005575|GO:0008150	chr1	MGI:1914165|Vega:OTTMUSG00000022121	myeloma overexpressed 2	92641985	protein-coding		92637145	-
14733	0.000170308	0.00014943	0.000142532	0.000157425	0.000178905	-8.16415	-8.77219	-7.21182	-8.36218	-7.93503	-8.20862	-10.214	-10.214	-8.40351	-6.66823	-7.29632	-3.39666	-4.17871	-4.4373	-3.65924	0.010911	-0.15299	-0.010911	0.053339	-7.04899	-7.18359	-7.95855	-8.71491	-8.82486	Gpc1	AI462976	14733	ENSMUSG00000034220	GO:0005507|GO:0005576|GO:0005578|GO:0005768|GO:0005886|GO:0014037|GO:0016020|GO:0017134|GO:0030200|GO:0031225|GO:0032288|GO:0040037|GO:0043025|GO:0043236|GO:0043395|GO:0045121|GO:0070052	chr1	MGI:1194891	glypican 1	92860196	protein-coding	103978|14734|14735|23888|71951	92831686	+
67446	0.000161471	0.00014943	0.000157425	0.000178905	0.000142532	-3.51825	-2.99589	-3.13151	-3.4663	-3.15032	-3.50914	-3.01496	-3.85315	-3.69022	-3.30578	-2.57447	-2.6641	-2.10336	-2.65008	-2.89617	-0.0142803	-0.0382624	0.178991	0.0142803	-3.02758	-2.6003	-2.93714	-3.04964	-3.27989	Dusp28	0710001B24Rik|AV005521	67446	ENSMUSG00000047067	GO:0004721|GO:0004725|GO:0005575|GO:0006470|GO:0008138|GO:0016311|GO:0016787|GO:0016791|GO:0035335	chr1	MGI:1914696	dual specificity phosphatase 28	92908620	protein-coding	13537|18218|19252|231637|235584|237860|240672|245857|319520|56405|63953|67603|68082|70686|73547|75219|75590	92906989	+
108657	0.000157425	0.000142532	0.000178905	0.00014943	0.000161471	1.03054	0.970016	0.978684	0.900573	1.18962	1.10527	1.01834	0.894527	1.33625	1.13058	1.05991	1.12363	1.22737	1.18891	1.19681	-0.316309	0.0281639	0.0237198	-0.0237207	1.02647	1.08816	1.32143	1.15701	1.20139	Rnpepl1	1110014H17Rik|AI894167	108657	ENSMUSG00000026269	GO:0003674|GO:0004177|GO:0005575|GO:0008150|GO:0008152	chr1	MGI:1914170|Vega:OTTMUSG00000042343	arginyl aminopeptidase (aminopeptidase B)-like 1	92920585	protein-coding	16993|215615|72061	92910825	+
23830	0.00014943	0.000157425	0.000161471	0.000178905	0.000142532	-1.774	-1.63815	-1.85394	-1.39098	-1.49475	-1.53938	-1.76246	-1.33396	-1.62188	-1.45143	-1.70509	-1.25408	-1.61259	-1.81073	-1.53848	-0.155731	0.085741	0.117457	-0.0857401	-1.49399	-2.29088	-1.72886	-1.78181	-1.86232	Capn10	AW049679|Capn8|mKIAA1845	23830	ENSMUSG00000026270	GO:0000149|GO:0004198|GO:0005622|GO:0005623|GO:0005634|GO:0005737|GO:0005741|GO:0005743|GO:0005758|GO:0005759|GO:0005829|GO:0005856|GO:0005886|GO:0005938|GO:0006508|GO:0007568|GO:0008092|GO:0008233|GO:0008234|GO:0016787|GO:0031532|GO:0031667|GO:0032024|GO:0032388|GO:0032869|GO:0043065|GO:0043231|GO:0046326	chr1	MGI:1344392|Vega:OTTMUSG00000026368	calpain 10	92947948	protein-coding	12333|12334|12335|12337|12338|12339|170725|268958|381122|50817|60594|73647	92934408	+
64095	0.000161471	0.000142532	0.000157425	0.000178905	0.00014943	2.86367	2.71624	3.09569	2.89377	2.85839	3.0522	3.10214	3.16341	3.18225	3.09494	2.90222	2.70698	2.58793	2.92337	2.96618	-0.0533786	-0.112736	0.0533786	0.161409	3.24434	3.13043	2.99794	2.72768	2.97003	Gpr35	KPG_007	64095	ENSMUSG00000026271	GO:0004871|GO:0004930|GO:0005886|GO:0005887|GO:0007165|GO:0007186|GO:0016020|GO:0016021	chr1	MGI:1929509	G protein-coupled receptor 35	92986391	protein-coding	227326	92973119	+
16560	0.000161471	0.00014943	0.000178905	0.000142532	0.000157425	-9.70797	-9.60552	-9.89314	-10.1802	-10.0163	-9.62692	-9.45467	-10.4083	-9.35232	-8.90595	-8.28835	-3.83054	-3.55385	-4.63694	-3.87644	0.00303364	-0.00303459	-0.0381737	0.0855627	-8.43166	-8.86492	-8.56948	-9.96328	-9.07323	Kif1a	ATSV|C630002N23Rik|Gm1626|Kns1	16560	ENSMUSG00000014602	GO:0000166|GO:0005524|GO:0005634|GO:0005737|GO:0005874	chr1	MGI:108391	kinesin family member 1A	93101865	protein-coding	110033|16552|16553|16554|16558|16561|16562|228421|286942|381293|70218	93015456	-
404545	0.000184434	0.000159252	0.000171389	0.000186589	0.000235488	1.42854	0.962914	1.5365	1.92695	1.32454	1.45609	1.47634	1.99919	1.6651	1.75751	1.3418	0.948226	1.38251	1.40499	1.69728	-0.557154	0.600579	0.239447	-0.239447	1.24489	1.7365	1.58935	2.0042	1.58695	Ano7	IPCA-5|NGEP|NGEP-L|Pcanap5|Tmem16g	404545	ENSMUSG00000034107	GO:0005216|GO:0005254|GO:0005622|GO:0005634|GO:0005886|GO:0006810|GO:0006811|GO:0006821|GO:0016020|GO:0016021|GO:0034707	chr1	MGI:3052714	anoctamin 7	93404304	protein-coding	101772|102566|105722|228432|233246|243634|320091|382014|71345	93373896	+
18000	0.000161471	0.000178905	0.00014943	0.000157425	0.000142532	1.64349	1.67609	1.69473	1.72245	1.71463	1.67427	1.69789	1.57457	1.52118	1.64449	1.47088	1.49031	1.42319	1.39763	1.45631	-0.00381756	0.0038166	0.0768061	-0.0198545	1.64515	1.70134	1.67358	1.61751	1.57529	2021-09-02	AW208991|Nedd-5|Nedd5|mKIAA0158	18000	ENSMUSG00000026276	GO:0000145|GO:0000166|GO:0000775|GO:0000776|GO:0000910|GO:0002036|GO:0003924|GO:0005515|GO:0005525|GO:0005634|GO:0005694|GO:0005730|GO:0005737|GO:0005826|GO:0005856|GO:0005876|GO:0005886|GO:0005938|GO:0006184|GO:0007049|GO:0007067|GO:0007224|GO:0009986|GO:0015629|GO:0015630|GO:0016020|GO:0030234|GO:0030496|GO:0031105|GO:0031175|GO:0032880|GO:0032947|GO:0042384|GO:0042802|GO:0042995|GO:0045202|GO:…	chr1	MGI:97298|Vega:OTTMUSG00000021857	septin 2	93509732	protein-coding	103080|18951|18952|20362|235072|24050|52398|53860|54204|56526|71089|74222	93478993	+
59041	0.000161471	0.000142532	0.000157425	0.000178905	0.00014943	-2.11128	-2.15412	-2.08868	-1.86073	-1.76068	-2.26996	-2.18782	-2.2219	-2.11119	-2.20045	-2.25304	-2.01365	-1.71819	-1.86175	-1.75385	-0.0421581	0.00531483	-0.00531387	0.0725708	-2.26307	-1.90836	-1.82825	-2.29225	-2.21835	Stk25	1500019J11Rik|AU018434|C86992|Ste20-like|Ysk1	59041	ENSMUSG00000026277	GO:0000166|GO:0004672|GO:0004674|GO:0005515|GO:0005524|GO:0005575|GO:0005737|GO:0005794|GO:0006468|GO:0007163|GO:0016301|GO:0016310|GO:0016740|GO:0016772|GO:0046872|GO:0050772|GO:0051645	chr1	MGI:1891699|Vega:OTTMUSG00000026452	serine/threonine kinase 25 (yeast)	93635727	protein-coding	223255|56274|58231|70415	93620751	-
51800	0.000161471	0.000157425	0.00014943	0.000142532	0.000178905	-8.3748	-8.3748	-8.3748	-8.1079	-8.3748	-8.3748	-8.3748	-8.3748	-7.67975	-6.49884	-7.45708	-3.96175	-3.8091	-3.93084	-3.52718	0.0566597	-0.0853081	-0.0566607	0.168647	-8.3748	-8.3748	-8.3748	-8.3748	-8.3748	Bok	AI847676|AU021146|matador|mtd	51800	ENSMUSG00000026278	GO:0005634|GO:0005737|GO:0005739|GO:0006915|GO:0006917|GO:0006919|GO:0031966|GO:0042981|GO:0043065|GO:0046982|GO:0046983|GO:0051400|GO:0072332	chr1	MGI:1858494	BCL2-related ovarian killer protein	93695762	protein-coding		93685694	+
241159	0.000161478	0.000178905	0.000157425	0.00014943	0.000142532	-5.50318	-5.50318	-5.50318	-5.50318	-5.50318	-5.50318	-4.32552	-5.50318	-5.50318	-5.50318	-5.50318	-2.67509	-2.35252	-4.02672	-2.61272	0.05407	-0.05407	-0.637594	0.561584	-4.66006	-5.50318	-5.50318	-5.50318	-5.50318	Neu4	9330166I04	241159	ENSMUSG00000034000	GO:0004308|GO:0005739|GO:0005764|GO:0008152|GO:0016020|GO:0016787|GO:0016798|GO:0019866|GO:0052794|GO:0052795|GO:0052796	chr1	MGI:2661364	sialidase 4	94028330	protein-coding	23956|50877	94020493	+
18566	0.000161493	0.000157425	0.000142532	0.00014943	0.000178905	3.32144	2.7001	3.61014	3.16901	3.25896	2.77181	3.23818	3.03115	3.57164	3.99851	3.47167	1.94984	2.31699	2.51898	3.12783	0.209479	-0.532951	0.783988	-0.209479	3.53696	3.86537	3.32734	3.80642	3.89214	Pdcd1	Ly101|PD-1|Pdc1	18566	ENSMUSG00000026285	GO:0005515|GO:0006915|GO:0009897|GO:0016020|GO:0016021	chr1	MGI:104879	programmed cell death 1	94052553	protein-coding		94038305	-
20452	0.000259594	0.000159812	0.000162869	0.000339811	0.00121409	1.17185	0.60938	1.28686	0.354326	1.41119	0.895198	1.32379	1.24503	1.45617	1.8657	1.23536	1.3663	0.806131	1.42513	1.09206	0.314745	-0.330264	-0.0167961	0.0167956	1.83511	1.9727	1.56317	1.71313	1.31826	St8sia4	PST|PST-1|ST8SiaIV|Siat8d	20452	ENSMUSG00000040710	GO:0001574|GO:0003828|GO:0005794|GO:0006486|GO:0006491|GO:0008152|GO:0008373|GO:0009311|GO:0016020|GO:0016021|GO:0016740|GO:0016757|GO:0030173	chr1	MGI:106018	ST8 alpha-N-acetyl-neuraminide alpha-2,8-sialyltransferase 4	95667594	protein-coding	20449|20450|20451|225742|241230	95587682	-
227399	0.00014943	0.000157425	0.000142532	0.000178905	0.000161471	1.16295	0.973279	1.12961	0.95543	1.35524	1.22209	1.17411	1.4095	1.20445	1.38935	1.54562	0.963943	1.18025	1.19412	1.09574	-0.0277591	-0.154689	0.0582609	0.0277591	1.34154	1.54375	1.41383	1.50695	1.25384	Ppip5k2	AW555814|D330021B20|Hisppd1|Vip2|mKIAA0433	227399	ENSMUSG00000040648	GO:0000166|GO:0000832|GO:0003993|GO:0005524|GO:0005737|GO:0016301|GO:0016310|GO:0016740|GO:0033857|GO:0052723|GO:0052724	chr1	MGI:2142810|Vega:OTTMUSG00000021900	diphosphoinositol pentakisphosphate kinase 2	97770092	protein-coding	327655	97706046	-
18484	0.000161471	0.000157425	0.00014943	0.000178905	0.000142532	-6.15954	-6.30791	-5.90163	-5.66737	-5.82602	-6.07139	-5.88156	-6.48177	-5.5979	-5.61649	-5.35364	-2.13226	-2.50314	-2.65885	-2.3482	0.149917	0.0668936	-0.0668936	-0.0712099	-5.70401	-6.068	-6.09199	-6.1502	-6.4756	Pam	PHM	18484	ENSMUSG00000026335	GO:0001519|GO:0001676|GO:0003824|GO:0004497|GO:0004504|GO:0004598|GO:0005507|GO:0005509|GO:0005802|GO:0005829|GO:0005886|GO:0005887|GO:0006357|GO:0006518|GO:0008152|GO:0008270|GO:0009268|GO:0009404|GO:0009986|GO:0016020|GO:0016021|GO:0016491|GO:0016715|GO:0016829|GO:0018032|GO:0019538|GO:0019901|GO:0030141|GO:0030667|GO:0031410|GO:0031418|GO:0032956|GO:0042493|GO:0043005|GO:0043025|GO:0043204|GO:…	chr1	MGI:97475|Vega:OTTMUSG00000034777	peptidylglycine alpha-amidating monooxygenase	98095632	protein-coding	13166|194357|59012	97821094	-
78603	0.000157425	0.000142532	0.000178905	0.00014943	0.000161471	-4.61248	-4.61248	-4.61248	-4.34558	-4.61248	-4.61248	-4.61248	-4.61248	-4.61248	-4.61248	-4.61248	-4.61248	-4.61248	-4.61248	-4.61248	-0.034029	0.034029	0.283483	-0.131006	-4.61248	-4.61248	-4.61248	-4.61248	-4.61248	B230216N24Rik		78603			chr1	MGI:1925853	RIKEN cDNA B230216N24 gene	98047793	miscRNA		98031123	-
241175	0.000161471	0.000142532	0.000178905	0.000157425	0.00014943	-6.66522	-6.66522	-6.66522	-6.66522	-6.66522	-6.66522	-6.66522	-6.66522	-6.66522	-6.66522	-6.66522	-4.72165	-6.66522	-6.66522	-6.66522	0.162611	-0.250871	0.0453553	-0.0453553	-6.66522	-6.66522	-6.66522	-6.66522	-6.66522	Cntnap5b	C230078M14Rik|Caspr5-2	241175	ENSMUSG00000067028	GO:0005102|GO:0007155|GO:0007165|GO:0016020|GO:0016021	chr1	MGI:3664583	contactin associated protein-like 5B	100485942	protein-coding	170571|18189|18190|18191|238680|53321|620292|636808|66797	99772765	+
23836	0.00178325	0.00014943	0.000178905	0.000142532	0.000157425	-8.12897	-8.12897	-8.12897	-8.12897	-8.12897	-8.12897	-7.95131	-8.12897	-8.12897	-6.49005	-8.12897	-1.28799	-1.40447	-1.0376	-1.19412	0.288424	-0.146353	-0.165246	0.146354	-8.12897	-6.49084	-7.44409	-8.12897	-7.73979	Cdh20	Cdh7	23836	ENSMUSG00000050840	GO:0005509|GO:0005886|GO:0007155|GO:0007156|GO:0016020|GO:0016021	chr1	MGI:1346069|Vega:OTTMUSG00000025409	cadherin 20	104995481	protein-coding	104010|12550|12552|12554|12555|12558|12560|12561|12562|12563|12564|12565|13505|13506|13507|13510|13511|13512|16769|211924|215654|225256|227485|239096|241201|320865|320873|381409	104768819	+
320311	0.000161562	0.000157425	0.000178905	0.000142532	0.00014943	-8.63704	-7.48717	-8.28349	-7.86007	-7.85789	-9.23947	-9.23947	-8.33653	-9.23947	-7.17983	-7.54538	-3.20827	-2.87877	-4.00723	-3.75805	-0.0092802	-0.704515	0.0092802	0.055562	-8.64503	-9.23947	-8.52163	-8.37494	-9.23947	Rnf152	A930029B02Rik	320311	ENSMUSG00000047496	GO:0004842|GO:0005764|GO:0006915|GO:0008152|GO:0008270|GO:0016020|GO:0016021|GO:0016874|GO:0046872|GO:0070936	chr1	MGI:2443787	ring finger protein 152	105356710	protein-coding	328234	105276917	-
27392	0.000161471	0.000157425	0.000142532	0.000178905	0.00014943	1.91649	2.00776	2.06932	1.82041	2.12438	2.12257	2.19518	2.23052	2.14453	2.2954	2.08534	1.66349	1.71827	1.78004	1.82481	0.126582	-0.488469	-0.0578113	0.0578108	2.38187	2.08035	2.18476	2.28364	2.11496	Pign	Gm20308|PIG-N	27392	ENSMUSG00000056536	GO:0003824|GO:0005783|GO:0005789|GO:0006506|GO:0008152|GO:0016020|GO:0016021|GO:0016740|GO:0016780	chr1	MGI:1351629	phosphatidylinositol glycan anchor biosynthesis, class N	105663676	protein-coding		105518422	-
21934	0.000157425	0.000178905	0.000142532	0.00014943	0.000161471	2.31335	2.36089	2.18454	2.10689	2.25151	2.37602	2.54144	2.37672	2.52494	2.40746	2.48669	2.42716	2.58109	2.51543	2.40118	0.212792	-0.102619	0.102619	-0.143489	2.51328	2.17724	2.60316	2.49439	2.23265	Tnfrsf11a	Ly109|ODFR|OFE|Rank|TRANCE-R|mRANK	21934	ENSMUSG00000026321	GO:0001503|GO:0002250|GO:0004888|GO:0005031|GO:0005515|GO:0007275|GO:0009897|GO:0016020|GO:0016021|GO:0019955|GO:0030316|GO:0032496|GO:0033209|GO:0034097|GO:0034612|GO:0043507|GO:0046872|GO:0048535|GO:0051091|GO:0051092|GO:0060086|GO:0060749|GO:0070555|GO:0071812|GO:0071847|GO:0071848	chr1	MGI:1314891	tumor necrosis factor receptor superfamily, member 11a	105847981	protein-coding	17000|18053|18383|21938|21939|21942|22163|230979|67169|94185	105780723	+
12043	0.000162134	0.000179125	0.000149821	0.000157494	0.000142834	-1.41068	-2.11825	-1.51058	-2.08003	-1.64708	-2.08703	-2.03869	-1.10762	-2.14321	-1.49125	-1.84093	-1.54465	-1.43252	-1.6056	-1.47041	-0.0483656	-0.208518	0.0483656	0.060154	-1.36953	-2.07397	-1.81918	-2.02033	-1.53037	Bcl2	AW986256|Bcl-2|C430015F12Rik|D630044D05Rik|D830018M01Rik	12043	ENSMUSG00000057329	GO:0000082|GO:0000209|GO:0000902|GO:0001101|GO:0001503|GO:0001541|GO:0001656|GO:0001657|GO:0001658|GO:0001662|GO:0001776|GO:0001782|GO:0001822|GO:0001952|GO:0002020|GO:0002260|GO:0002320|GO:0002326|GO:0002360|GO:0002520|GO:0003014|GO:0005515|GO:0005622|GO:0005634|GO:0005737|GO:0005739|GO:0005741|GO:0005783|GO:0005789|GO:0005829|GO:0006470|GO:0006582|GO:0006808|GO:0006874|GO:0006915|GO:0006974|GO:…	chr1	MGI:88138|Vega:OTTMUSG00000022128	B cell leukemia/lymphoma 2	106714290	protein-coding	12018|12028|12048|12050	106538179	-
20479	0.000161471	0.000157425	0.000178905	0.000142532	0.00014943	1.61686	1.61539	1.55723	1.50823	1.56832	1.59197	1.61839	1.69541	1.56765	1.56945	1.47561	1.43524	1.35538	1.43974	1.25735	0.0516453	-0.155594	0.14098	-0.0516443	1.56007	1.58648	1.66223	1.5863	1.59253	Vps4b	8030489C12Rik|Skd1	20479	ENSMUSG00000009907	GO:0000166|GO:0005515|GO:0005524|GO:0005634|GO:0005737|GO:0005764|GO:0005768|GO:0005769|GO:0005770|GO:0005774|GO:0005829|GO:0006200|GO:0006810|GO:0006813|GO:0007032|GO:0007049|GO:0008022|GO:0010008|GO:0015031|GO:0016020|GO:0016197|GO:0016887|GO:0017111|GO:0030301|GO:0032367|GO:0032510|GO:0033993|GO:0051301	chr1	MGI:1100499|Vega:OTTMUSG00000021646	vacuolar protein sorting 4b (yeast)	106796725	protein-coding	116733|231912|23924|71206	106770788	-
241201	0.000161471	0.000157425	0.00014943	0.000178905	0.000142532	-6.22093	-6.22093	-6.22093	-6.22093	-6.22093	-6.22093	-6.04327	-5.58189	-6.22093	-6.22093	-6.22093	-2.90902	-6.22093	-6.22093	-4.6524	-0.062789	-0.409248	0.0702076	0.0627885	-6.22093	-6.22093	-6.22093	-6.22093	-6.22093	Cdh7	9330156F07Rik|CDH7L1	241201	ENSMUSG00000026312	GO:0005509|GO:0005886|GO:0007155|GO:0007156|GO:0016020|GO:0016021	chr1	MGI:2442792|Vega:OTTMUSG00000022413	cadherin 7, type 2	110139001	protein-coding	104010|12550|12552|12554|12555|12558|12560|12561|12562|12563|12564|12565|13505|13506|13507|13510|13511|13512|16769|211924|215654|225256|227485|23836|239096|320865|320873|381409	109983737	+
636808	0.000161471	0.000157425	0.000142532	0.000178905	0.00014943	-5.13332	-5.13332	-5.13332	-5.13332	-5.13332	-5.13332	-5.13332	-5.13332	-5.13332	-5.13332	-5.13332	-3.72027	-5.13332	-5.13332	-5.13332	-0.196617	0.0109353	-0.00783014	0.00782967	-5.13332	-5.13332	-5.13332	-5.13332	-5.13332	Cntnap5a	Caspr5-1|EG636808	636808	ENSMUSG00000070695	GO:0004190|GO:0005102|GO:0006508|GO:0007155|GO:0007165|GO:0016020|GO:0016021	chr1	MGI:3643623|Vega:OTTMUSG00000022099	contactin associated protein-like 5A	116580674	protein-coding	170571|18189|18190|18191|238680|241175|53321|620292|66797	115685137	+
81879	0.0183924	0.000142533	0.000149437	0.000178905	0.000157425	-6.13258	-6.59751	-6.59751	-5.00868	-4.07458	-5.91402	-6.36326	-5.15111	-5.09511	-3.71067	-5.09483	-1.24586	-1.36884	-1.3137	-1.70705	-0.27842	-0.553927	0.307604	0.27842	-4.75439	-6.59751	-5.92698	-5.51342	-4.62337	Tfcp2l1	1810030F05Rik|4932442M07Rik|AA575098|Cp2l1|Crtr-1|D930018N21Rik|LBP-9|Tcfcp2l1	81879	ENSMUSG00000026380	GO:0000122|GO:0000902|GO:0002070|GO:0003677|GO:0005515|GO:0005634|GO:0005667|GO:0005730|GO:0005737|GO:0005739|GO:0006351|GO:0006355|GO:0007028|GO:0007431|GO:0008340|GO:0016020|GO:0045927	chr1	MGI:2444691	transcription factor CP2-like 1	118685168	protein-coding	195733|21422|22221|230824|252973	118627945	+
16324	0.000170686	0.000142532	0.00014943	0.000178905	0.000157425	-6.89338	-6.91646	-7.3583	-6.76948	-6.74226	-6.67482	-5.18064	-6.21676	-7.3583	-5.13442	-4.85562	-2.88636	-3.37756	-3.55992	-2.64002	0.058322	-0.318516	0.0584574	-0.0583224	-5.93022	-5.13521	-6.68778	-6.85918	-7.3583	Inhbb		16324	ENSMUSG00000037035	GO:0001654|GO:0005179|GO:0005576|GO:0008083|GO:0009605|GO:0032924|GO:0040007|GO:0042803|GO:0042981|GO:0046676|GO:0046881|GO:0046882|GO:0048178|GO:0048471|GO:0048599|GO:0060279|GO:0071397	chr1	MGI:96571|Vega:OTTMUSG00000034781	inhibin beta-B	119422248	protein-coding	14561|16323|16325|16326|17700|21803|21808|21809	119415465	-
226351	0.000161471	0.000157425	0.000178905	0.00014943	0.000142532	1.59465	1.43264	1.3702	1.35329	1.39562	1.37239	1.19118	1.41865	1.38064	1.44479	1.39519	1.23727	1.18546	1.45359	1.33655	0.274406	-0.115123	0.115123	-0.125978	1.56214	1.34109	1.46637	1.61097	1.67145	Tmem185b	2500001K11Rik	226351		GO:0003674|GO:0005575|GO:0008150|GO:0016020|GO:0016021	chr1	MGI:1917634	transmembrane protein 185B	119528983	protein-coding		119526154	+
170706	0.000157425	0.000178905	0.00014943	0.000161471	0.000142532	1.69581	1.7016	1.35529	1.65758	1.21011	1.461	1.08368	1.35639	1.29562	1.17339	1.39755	1.51709	1.77848	1.71952	1.54918	0.270004	-0.338408	0.0858402	-0.0858402	1.2641	1.41738	1.64838	1.3602	1.29135	Tmem37	AI173373|AW540203|Pr|Pr1	170706	ENSMUSG00000050777	GO:0005216|GO:0005244|GO:0005262|GO:0006810|GO:0006811|GO:0006816|GO:0016020|GO:0016021|GO:0034765|GO:0070588	chr1	MGI:2157899|Vega:OTTMUSG00000022101	transmembrane protein 37	120073780	protein-coding		120067377	-
13167	0.000161471	0.000178905	0.000157425	0.000142532	0.00014943	-2.25705	-2.04066	-2.39143	-2.02418	-2.90734	-2.87213	-2.54833	-3.14685	-2.94893	-2.68617	-2.60612	-1.61095	-1.5517	-1.36555	-1.35068	-0.0746698	0.127498	0.0746698	-0.279402	-2.69693	-2.36138	-2.5154	-2.78397	-2.72136	Dbi	ACBD1|Acbp|EP|endozepine	13167	ENSMUSG00000026385	GO:0000062|GO:0001942|GO:0005615|GO:0005634|GO:0005737|GO:0005739|GO:0005886|GO:0006641|GO:0006810|GO:0008021|GO:0008289|GO:0014009|GO:0030156|GO:0031999|GO:0032228|GO:0043292|GO:0043588|GO:0046889|GO:0051281	chr1	MGI:94865|Vega:OTTMUSG00000021601	diazepam binding inhibitor	120121096	protein-coding	13168|67131|74159|78245	120113280	-
226359	0.000161471	0.000157425	0.000142532	0.00014943	0.000178905	-8.1831	-8.1831	-8.1831	-8.1831	-8.1831	-8.1831	-8.00543	-8.1831	-8.1831	-8.1831	-8.1831	-5.77004	-7.20236	-5.38471	-6.61456	-0.00420761	0.00420761	-0.0459929	0.1242	-8.1831	-8.1831	-8.1831	-8.1831	-8.1831	C1ql2	BC040774|CTRP10	226359	ENSMUSG00000036907	GO:0005515|GO:0005576|GO:0005581|GO:0042802|GO:0051259	chr1	MGI:3032521	complement component 1, q subcomponent-like 2	120343174	protein-coding	109323|11450|12259|12260|12262|12813|12837|227580|229389|235312|23829|239126|239659|329941|69183|81799	120340582	+
13798	0.000161471	0.000142532	0.00014943	0.000178905	0.000157425	-6.039	-6.039	-6.039	-6.039	-6.039	-5.35551	-6.039	-6.039	-6.039	-6.039	-5.12128	-6.039	-5.05826	-4.8621	-3.88551	0.61207	-0.149316	0.149316	-0.820698	-6.039	-6.039	-5.36847	-6.039	-6.039	En1	En-1|Mo-en.1	13798	ENSMUSG00000058665	GO:0003677|GO:0003700|GO:0005634|GO:0006355|GO:0007275|GO:0009953|GO:0009954|GO:0016020|GO:0030182|GO:0030326|GO:0030901|GO:0030902|GO:0030917|GO:0035115|GO:0043473|GO:0043565|GO:0045944|GO:0048666	chr1	MGI:95389|Vega:OTTMUSG00000037271	engrailed 1	120607991	protein-coding	13799|22326|24113	120602487	+
98452	0.00017201	0.000157425	0.000142532	0.000178905	0.00014943	-3.90592	-3.90592	-3.90592	-3.90592	-3.90592	-3.90592	-3.90592	-3.90592	-3.90592	-3.90592	-3.90592	-1.27047	-1.11783	-0.622108	-2.01546	-0.171791	-0.567665	0.171791	0.236848	-3.90592	-3.90592	-3.90592	-3.90592	-3.90592	B230209K01Rik	AI848258|Gm818	98452		GO:0003674|GO:0005575|GO:0008150	chr1	MGI:2685664	RIKEN cDNA B230209K01 gene	121120975	miscRNA		121087405	+
70829	0.000161471	0.000178905	0.000157425	0.000142532	0.00014943	1.78282	1.77249	1.78493	1.69142	1.98582	2.12727	2.03108	2.07295	2.02109	2.11532	1.98603	1.76335	1.59796	1.7776	1.77537	-0.0426331	-0.118281	0.12248	0.0426331	2.02534	1.95229	1.95707	2.04356	2.05365	Ccdc93	4633402D15Rik|9230102M16Rik	70829	ENSMUSG00000026339	GO:0003674|GO:0005575|GO:0008150	chr1	MGI:1918079|Vega:OTTMUSG00000021024	coiled-coil domain containing 93	121506460	protein-coding		121431067	+
269109	0.000161471	0.000157425	0.000142532	0.00014943	0.000178905	-10.0985	-10.5635	-10.5635	-10.5635	-9.94741	-10.5635	-10.5635	-10.5635	-10.5635	-10.5635	-10.5635	-4.18045	-6.12328	-5.76507	-5.67299	0.00238514	-0.377581	0.0298014	-0.00238419	-10.5635	-10.5635	-10.5635	-10.5635	-10.5635	Dpp10	6430601K09Rik|DPP X|Dprp3	269109	ENSMUSG00000036815	GO:0006508|GO:0008236|GO:0008239|GO:0016020|GO:0016021	chr1	MGI:2442409|Vega:OTTMUSG00000020794	dipeptidylpeptidase 10	124045559	protein-coding	13482|13483|14089|224897|74388	123332138	-
74150	0.000157425	0.000178905	0.00014943	0.000142532	0.000161471	1.24873	1.31655	0.934444	1.1625	1.15084	1.18464	1.247	1.36886	1.16406	1.10495	1.05792	1.33626	1.33243	1.17756	1.27681	0.16064	-0.115914	0.0241919	-0.0241919	0.992074	1.13929	1.22694	1.2037	1.3338	Slc35f5	1300003P13Rik|AI646727	74150	ENSMUSG00000026342	GO:0003674|GO:0005575|GO:0006810|GO:0008150|GO:0016020|GO:0016021	chr1	MGI:1921400	solute carrier family 35, member F5	125595684	protein-coding		125561016	+
72585	0.000161471	0.000178905	0.000157425	0.000142532	0.00014943	-9.71907	-9.71907	-8.30181	-8.45217	-9.71907	-9.71907	-9.71907	-9.71907	-9.71907	-9.71907	-9.71907	-3.30601	-3.88035	-3.66566	-3.81069	-0.102336	-0.0644655	0.0644646	0.138422	-9.71907	-9.71907	-8.04854	-9.71907	-9.32989	Lypd1	2700050C12Rik|AI853408|C530008O16Rik|Lynx2|Lypdc1	72585	ENSMUSG00000026344	GO:0005886|GO:0016020|GO:0031225	chr1	MGI:1919835|Vega:OTTMUSG00000030265	Ly6/Plaur domain containing 1	125912214	protein-coding		125872042	-
210356	0.000176524	0.000178905	0.000157425	0.00014943	0.000142532	-4.57637	-4.57637	-4.57637	-4.57637	-4.37537	-4.57637	-3.81375	-4.57637	-4.57637	-4.57637	-4.57637	-1.42635	-0.688742	-1.09991	-1.42288	-0.45522	0.387313	-0.0733552	0.0733557	-4.57637	-4.57637	-3.90584	-4.57637	-4.57637	Nckap5	8430408F21|D130011D22Rik|E030049G20Rik|Erih1|Erih2|Gm1548|Nap5	210356	ENSMUSG00000049690	GO:0003674|GO:0005575|GO:0008150	chr1	MGI:2686394|Vega:OTTMUSG00000030251	NCK-associated protein 5	126830632	protein-coding	380969	125913636	-
107895	0.00014943	0.000178905	0.000157425	0.000142532	0.000161671	1.52223	1.16285	1.36724	0.627138	2.08267	2.0801	2.06587	2.17141	2.18024	1.99054	1.97205	1.82773	1.89122	1.92028	1.72289	-0.0594831	-0.675319	0.15139	0.0594835	2.26485	1.82218	1.82382	2.00984	1.91537	Mgat5	4930471A21Rik|5330407H02Rik|AI480971|GlcNAc-TV	107895	ENSMUSG00000036155	GO:0005794|GO:0006487|GO:0008152|GO:0008375|GO:0016020|GO:0016021|GO:0016740|GO:0016757|GO:0030144	chr1	MGI:894701	mannoside acetylglucosaminyltransferase 5	127482972	protein-coding	268510	127204986	+
72160	0.000161471	0.000157425	0.000142532	0.00014943	0.000178905	-8.06499	-8.52992	-8.52992	-7.26302	-7.91388	-7.84643	-8.52992	-8.52992	-8.52992	-7.891	-7.6122	-3.14724	-5.08975	-4.88354	-5.96139	0.236786	0.0131044	-0.0693846	-0.0131044	-8.52992	-8.52992	-8.52992	-8.52992	-8.52992	Tmem163	2610024A01Rik|SV31	72160	ENSMUSG00000026347	GO:0005768|GO:0008150|GO:0008270|GO:0016020|GO:0016021|GO:0030054|GO:0030285|GO:0031410|GO:0031901|GO:0045202	chr1	MGI:1919410|Vega:OTTMUSG00000030321	transmembrane protein 163	127678021	protein-coding		127490342	-
72949	0.000149431	0.000178906	0.000142535	0.000157427	0.000161815	0.829219	0.903466	0.930418	1.06402	1.19573	1.42624	1.28584	0.980413	1.41597	1.33656	1.39596	1.07492	1.43709	1.38855	1.1302	-0.332242	0.199499	-0.199181	0.199181	1.22936	1.13354	1.57714	1.26261	1.20044	Ccnt2	2900041I18Rik|C81304|CycT2	72949	ENSMUSG00000026349	GO:0005634	chr1	MGI:1920199|Vega:OTTMUSG00000021611	cyclin T2	127804837	protein-coding	12454|12455|51813|56036|56706|69109	127774164	+
226412	0.000161471	0.000178905	0.00014943	0.000142532	0.000157425	-2.33694	-2.5376	-2.2552	-2.34062	-2.18083	-2.0068	-2.11931	-1.98904	-1.96622	-2.03486	-1.7564	-1.88635	-1.69564	-1.82651	-1.90139	-0.243105	0.131229	-0.131228	0.281037	-2.08823	-1.87383	-1.71967	-2.0778	-2.20761	R3hdm1	R3hdm	226412	ENSMUSG00000056211	GO:0003674|GO:0005575|GO:0008150	chr1	MGI:2448514	R3H domain 1 (binds single-stranded nucleic acids)	128237735	protein-coding	71750|74100	128103306	+
226413	0.000161471	0.000142532	0.000178905	0.000157425	0.00014943	-5.83566	-5.83566	-5.83566	-5.83566	-5.83566	-5.83566	-5.83566	-5.83566	-5.83566	-5.83566	-5.83566	-5.83566	-3.85492	-5.83566	-5.83566	0.209259	-0.56941	-0.209259	0.325969	-5.83566	-5.83566	-5.83566	-5.83566	-5.83566	Lct	Gm100|LAC|LPH|Lphl	226413	ENSMUSG00000026354	GO:0000016|GO:0001666|GO:0005903|GO:0007584|GO:0008152|GO:0010033|GO:0010045|GO:0010288|GO:0016740|GO:0016787|GO:0016798|GO:0042493|GO:0045471	chr1	MGI:104576|Vega:OTTMUSG00000030320	lactase	128328318	protein-coding	16591|235435|83379	128284764	-
12767	0.00445089	0.000606202	0.000843355	0.000451038	0.000914946	1.35664	1.94215	1.5367	2.36549	1.70909	1.91606	2.67125	1.53754	1.32645	1.9651	2.73256	1.85762	0.68369	1.46362	0.924618	-0.0882731	0.206428	0.0882726	-0.146952	2.7438	1.51617	1.99543	1.60335	0.989684	Cxcr4	CD184|Cmkar4|LESTR|PB-CKR|PBSF/SDF-1|Sdf1r	12767	ENSMUSG00000045382	GO:0001569|GO:0001667|GO:0001764|GO:0002064|GO:0003779|GO:0004871|GO:0004930|GO:0004950|GO:0005515|GO:0005768|GO:0005886|GO:0007165|GO:0007186|GO:0007281|GO:0007399|GO:0007420|GO:0008045|GO:0008144|GO:0008354|GO:0009887|GO:0009897|GO:0009986|GO:0016020|GO:0016021|GO:0016023|GO:0016477|GO:0016494|GO:0019722|GO:0022029|GO:0030334|GO:0030426|GO:0031252|GO:0031410|GO:0031625|GO:0032027|GO:0042098|GO:…	chr1	MGI:109563|Vega:OTTMUSG00000020918	chemokine (C-X-C motif) receptor 4	128592299	protein-coding	12145|12458|12765|12766|12768|12769|12770|12771|12772|12773|12774|12775|12776|12777|13051|227288|252837|54199|59289|80901	128588199	-
210417	0.000161481	0.000178905	0.000157425	0.00014943	0.000142532	-6.1597	-6.1597	-6.1597	-6.1597	-6.1597	-6.1597	-4.39708	-6.1597	-6.1597	-6.1597	-6.1597	-2.16169	-3.17896	-4.68325	-4.00621	0.213836	0.0405536	-0.274217	-0.0405536	-6.1597	-6.1597	-6.1597	-6.1597	-5.77052	Thsd7b	1700074E13Rik|B930082A18|D130067I03Rik	210417	ENSMUSG00000042581	GO:0003674|GO:0005575|GO:0008150|GO:0016020|GO:0016021	chr1	MGI:2443925|Vega:OTTMUSG00000026224	thrombospondin, type I, domain containing 7B	130219278	protein-coding	100689|233744|330267	129273304	+
212439	0.000239139	0.000225309	0.000279948	0.000158933	0.000157893	-1.78634	-2.13134	-1.76362	-1.66244	-1.63522	-1.98281	-2.81056	-1.76422	-1.55621	-0.868185	-2.07051	-1.57518	-1.06889	-1.34185	-1.4811	0.482866	-0.230995	0.230995	-0.356423	-1.73007	-1.76514	-1.48518	-0.904139	-1.59905	AA986860	E030025M07|Sarg	212439	ENSMUSG00000042510	GO:0003674|GO:0005575|GO:0005737|GO:0008150	chr1	MGI:2138143	expressed sequence AA986860	130744622	protein-coding		130731976	+
16153	0.000161471	0.000157425	0.000178905	0.00014943	0.000142532	5.98849	6.5814	5.46165	5.28926	5.07547	5.62675	6.17766	5.36696	5.30976	5.84719	6.59014	6.60694	4.98074	5.23134	5.06038	0	0.0567923	0	0	6.76198	6.20118	5.84045	5.91284	5.43357	Il10	CSIF|Il-10	16153	ENSMUSG00000016529	GO:0001818|GO:0002237|GO:0002740|GO:0002875|GO:0002904|GO:0005125|GO:0005141|GO:0005576|GO:0005615|GO:0006954|GO:0006955|GO:0010468|GO:0030886|GO:0030889|GO:0032689|GO:0032695|GO:0032715|GO:0032720|GO:0032800|GO:0042536|GO:0042742|GO:0043066|GO:0044130|GO:0045019|GO:0045348|GO:0045893|GO:0045944|GO:0050715|GO:0050728|GO:0051045|GO:0051091|GO:0051384|GO:0051930|GO:0060670	chr1	MGI:96537|Vega:OTTMUSG00000016630	interleukin 10	131024970	protein-coding		131019845	+
226419	0.000162465	0.000142865	0.000149772	0.000157498	0.000179242	-4.36587	-5.38895	-6.41354	-5.5639	-6.21476	-6.8308	-5.06817	-4.19176	-6.8308	-4.86995	-4.91308	-4.41774	-3.52813	-4.35434	-6.26227	0.0483813	0.232934	-0.495275	-0.0483809	-4.98768	-6.8308	-4.83834	-4.74671	-6.44162	Dyrk3	BC006704	226419	ENSMUSG00000016526	GO:0000166|GO:0000287|GO:0004672|GO:0004674|GO:0004712|GO:0004713|GO:0005515|GO:0005524|GO:0005634|GO:0006468|GO:0016301|GO:0016310|GO:0016740|GO:0016772|GO:0018108|GO:0030218|GO:0046872	chr1	MGI:1330300	dual-specificity tyrosine-(Y)-phosphorylation regulated kinase 3	131138234	protein-coding	101320|13548|13549|15257|15258|15259|233020|69181	131128441	-
54354	0.000142532	0.000178905	0.00014943	0.000161471	0.000157425	1.13188	1.22297	1.05232	1.11864	0.970951	0.936746	1.02492	1.06669	1.13461	0.854901	1.05356	1.01536	1.21649	1.06456	1.03391	-0.01056	0.130111	0.0105591	-0.212304	0.944431	1.00686	1.26385	1.04944	0.985299	Rassf5	1300019G20Rik|AU042887|Maxp1|Nore1|Nore1A|Nore1B|Rapl	54354	ENSMUSG00000026430	GO:0005515|GO:0005575|GO:0005737|GO:0005856|GO:0005874|GO:0006915|GO:0007165|GO:0035556|GO:0046872	chr1	MGI:1926375|Vega:OTTMUSG00000021554	Ras association (RalGDS/AF-6) domain family member 5	131245178	protein-coding	192678|56289	131176410	-
14270	0.000161471	0.000142532	0.000157425	0.000178905	0.00014943	2.13496	1.89371	2.07435	1.60292	2.39506	2.35924	2.21515	2.4841	2.26235	2.47158	2.23766	1.76064	1.69695	1.59589	1.67946	-0.00398827	-0.07899	0.0866947	0.00398827	2.43967	2.28267	2.33171	2.2734	2.364	Srgap2	9930124L22Rik|AI448945|FBP2|Fnbp2|srGAP3	14270	ENSMUSG00000026425	GO:0003363|GO:0005096|GO:0005515|GO:0005622|GO:0005634|GO:0005737|GO:0005743|GO:0005829|GO:0005886|GO:0007165|GO:0007399|GO:0014069|GO:0016020|GO:0021816|GO:0030027|GO:0030054|GO:0030675|GO:0031410|GO:0032855|GO:0034446|GO:0042803|GO:0042995|GO:0044327|GO:0045202|GO:0045211|GO:0045335|GO:0046847|GO:0048365|GO:0048812|GO:0051014|GO:0060996|GO:2001223	chr1	MGI:109605	SLIT-ROBO Rho GTPase activating protein 2	131527361	protein-coding	117600|11855|171207|20401|216831|231532|232201|232906|239027|259302|70497	131285251	-
108900	0.000161477	0.00014943	0.000142532	0.000178905	0.000157425	2.13064	2.32456	2.16344	2.49419	1.68186	2.04503	1.96058	2.13947	1.64672	1.99153	2.26111	0.977325	1.69295	1.69972	1.62279	-0.0562716	0.270127	0.0562716	-0.348718	1.65987	1.8955	1.87059	1.97633	1.55843	Fam72a	2700049P18Rik|P17	108900	ENSMUSG00000055184	GO:0003674|GO:0005829|GO:0016020|GO:0031552|GO:0043065	chr1	MGI:1919669|Vega:OTTMUSG00000021788	family with sequence similarity 72, member A	131539872	protein-coding		131527989	+
13034	0.000298758	0.000148692	0.000159263	0.000199697	0.00112827	1.95612	1.96603	2.7488	0.598436	3.22769	2.78236	3.40229	2.86367	3.61666	4.11717	4.34879	2.25916	1.96435	2.92381	2.67768	-1.47582	0.580977	0.804807	-0.580977	4.11763	3.6127	2.69269	3.5138	3.117	Ctse	A430072O03Rik|C920004C08Rik|CE|CatE	13034	ENSMUSG00000004552	GO:0004190|GO:0005768|GO:0006508|GO:0008152|GO:0008233|GO:0016540|GO:0016787|GO:0019886|GO:0042803	chr1	MGI:107361|Vega:OTTMUSG00000022661	cathepsin E	131675507	protein-coding	109820|13033|16541|19701|229697|23821|56175|58803	131638314	+
226421	0.0274974	0.0908083	0.0415105	0.0349648	0.0399651	0.445894	1.15614	0.808327	1.481	0.425255	1.11573	1.85838	0.709942	0.5649	1.18351	1.70673	1.83893	1.00878	0.650125	0.255176	-0.18831	0.18831	0.283478	-0.889312	0.927104	0.611727	0.669278	0.496437	-0.0426707	5430435G22Rik	Rab7b	226421	ENSMUSG00000052688	GO:0000166|GO:0005525|GO:0005764|GO:0005768|GO:0005770|GO:0005794|GO:0006810|GO:0007264|GO:0015031|GO:0034144|GO:0034164	chr1	MGI:2442295|Vega:OTTMUSG00000026757	RIKEN cDNA 5430435G22 gene	131713464	protein-coding	19349|226422|319642|56382|67844|72433	131688695	+
212933		0.000547685	0.000427267	0.000565285	0.000475226	-4.23323	-4.25631	-3.69593	-4.8463	-5.69815	-2.69274	-2.52049	-3.05911	-4.00311	-5.69815	-3.45851	-0.98955	-2.07356	-0.829382	-1.22273	-0.306915	0.00249386	-0.00249434	0.406137	-2.68511	-5.69815	-4.29066	-5.19903	-2.40209	Pm20d1	4732466D17Rik|AI098026	212933	ENSMUSG00000042251	GO:0005575|GO:0005576|GO:0006508|GO:0008150|GO:0008152|GO:0008233|GO:0016787|GO:0046872	chr1	MGI:2442939|Vega:OTTMUSG00000021544	peptidase M20 domain containing 1	131818115	protein-coding	109652	131797395	+
98415	0.000142532	0.000157425	0.000178905	0.00014943	0.000161471	-1.37778	-1.268	-1.34925	-1.29051	-1.43884	-1.57513	-1.46219	-1.42608	-1.561	-1.56497	-1.51825	-1.49122	-1.49871	-1.50034	-1.59683	0.00760651	-0.0868893	-0.00760746	0.231693	-1.55614	-1.53338	-1.47972	-1.59346	-1.52093	Nucks1	2700010L10Rik|8430423A01Rik|AI647518|C78391|Nucks	98415	ENSMUSG00000026434	GO:0003674|GO:0005634|GO:0005737|GO:0008150	chr1	MGI:1934811	nuclear casein kinase and cyclin-dependent kinase substrate 1	131936321	protein-coding	19362	131910458	+
13714	0.000178905	0.000142532	0.000157425	0.00014943	0.000161737	1.39875	1.38792	1.81684	0.722619	2.15445	2.01816	1.89447	2.25391	2.11388	2.05437	2.70427	2.23451	1.96723	1.97949	1.96615	0.112455	0.0411477	-0.0411477	-0.531629	2.22979	1.99994	2.3872	2.03536	1.95961	Elk4	2310011G17Rik|A130026I01Rik|BB162516|SAP-1|Sap1	13714	ENSMUSG00000026436	GO:0003677|GO:0003700|GO:0005634|GO:0005737|GO:0006355|GO:0043565	chr1	MGI:102853|Vega:OTTMUSG00000024989	ELK4, member of ETS oncogene family	132025684	protein-coding	104156|13712|13713|13875|13876|14008|14009|14247|14390|18612|23871|23872|260298|27049	132007605	+
213006	0.000161471	0.000142532	0.000178905	0.00014943	0.000157425	-8.83789	-8.83789	-8.83789	-8.83789	-8.15629	-6.9974	-8.83789	-8.83789	-8.83789	-8.83789	-6.93829	-4.68064	-5.04238	-5.77354	-6.68439	-0.0146265	-0.268147	0.0146265	0.274039	-8.83789	-8.83789	-8.83789	-8.2863	-8.83789	Mfsd4	A230072B04|A930031D07Rik|AI850289	213006	ENSMUSG00000059149	GO:0003674|GO:0005575|GO:0006810|GO:0008150|GO:0016020|GO:0016021|GO:0055085	chr1	MGI:2442786|Vega:OTTMUSG00000024990	major facilitator superfamily domain containing 4	132068062	protein-coding	100041085|215928|215929|72045	132026621	-
18557	0.000161471	0.000157425	0.00014943	0.000142532	0.000178905	-3.99664	-3.71039	-3.86743	-4.01779	-3.84553	-4.49429	-3.48554	-3.95377	-3.14033	-3.32952	-4.06741	-2.98711	-2.85897	-3.65069	-3.95717	0.027422	0.36134	-0.0274229	-0.0590363	-4.33466	-3.98945	-4.34882	-4.16408	-4.15336	Cdk18	AA682070|Ctk18|Pctk3	18557	ENSMUSG00000026437	GO:0000166|GO:0004672|GO:0004674|GO:0004693|GO:0005524|GO:0006468|GO:0016301|GO:0016310|GO:0016740|GO:0016772	chr1	MGI:97518	cyclin-dependent kinase 18	132139685	protein-coding	12534|12566|12567|12568|18555|18647|237459|271697	132113547	-
213409	0.000157425	0.000142532	0.000178905	0.00014943	0.000161471	-4.60915	-4.60915	-4.60915	-4.60915	-4.60915	-4.60915	-4.60915	-4.60915	-4.60915	-4.60915	-4.60915	-4.60915	-4.60915	-4.60915	-4.60915	-1.25968	0.130455	-0.130455	0.330085	-4.60915	-4.60915	-4.60915	-4.60915	-4.60915	Lemd1	4930540I23Rik|6430514M23Rik|AI428128|LEMP-1	213409	ENSMUSG00000079330	GO:0003674|GO:0005575|GO:0005635|GO:0008150	chr1	MGI:1922403	LEM domain containing 1	132257382	protein-coding		132191436	+
213417	0.000161513	0.000157425	0.000178905	0.00014943	0.000142532	-9.24895	-9.24895	-8.83169	-7.81212	-9.24895	-9.24895	-6.48632	-9.24895	-8.5539	-7.61003	-9.24895	-4.72042	-3.80878	-6.18753	-4.20503	-0.0294333	0.0294342	0.0365057	-0.22214	-9.24895	-9.24895	-8.57842	-9.24895	-8.85977	Klhdc8a	A630065K24Rik	213417	ENSMUSG00000042115	GO:0003674|GO:0005575|GO:0008150	chr1	MGI:2442630	kelch domain containing 8A	132307357	protein-coding	117198	132298626	+
74137	0.000161472	0.000149431	0.000142533	0.000157425	0.000178905	2.05286	2.26374	2.16325	2.29733	2.20001	2.57916	2.37892	2.15789	1.76354	2.00061	2.89306	2.01175	2.42421	1.837	1.80767	-0.0891914	0.089191	0.193723	-0.46508	2.45203	1.80225	2.1342	2.01694	1.75912	Nuak2	1200013B22Rik|Omphk2|Snark|mKIAA0537	74137	ENSMUSG00000009772	GO:0000166|GO:0000287|GO:0004672|GO:0004674|GO:0005524|GO:0006468|GO:0006915|GO:0016301|GO:0016310|GO:0016740|GO:0016772|GO:0030036|GO:0042149|GO:0043066|GO:0046872	chr1	MGI:1921387|Vega:OTTMUSG00000021956	NUAK family, SNF1-like kinase, 2	132333488	protein-coding	13728|17169|17691|20623|226778|232944|235344|245269|381979|70661|75770|77976	132316125	+
68875	0.000161471	0.000142532	0.00014943	0.000178905	0.000157425	-6.17079	-5.40198	-5.79965	-5.79013	-5.81738	-5.43336	-5.12454	-5.34167	-5.62305	-5.686	-4.89237	-3.79645	-3.60146	-4.3152	-3.57136	0.00228691	0.00951576	-0.00228786	-0.0346594	-5.7294	-5.5413	-5.53806	-6.14578	-5.78515	Tmcc2	1110063G11Rik	68875	ENSMUSG00000042066	GO:0003674|GO:0005575|GO:0008150|GO:0016020|GO:0016021	chr1	MGI:1916125|Vega:OTTMUSG00000026803	transmembrane and coiled-coil domains 2	132391281	protein-coding	319880|330401|385380	132356315	-
21367	0.00214866	0.00014943	0.000178905	0.000157425	0.000142532	-9.77102	-10.2866	-9.83031	-8.35214	-9.64668	-10.2866	-9.85448	-10.2866	-10.2866	-7.64279	-9.03893	-2.44262	-1.29199	-2.91452	-2.74258	-0.00392342	-0.0391483	0.00392342	0.0881462	-6.26658	-7.32651	-9.45588	-7.77462	-8.86497	Cntn2	D130012K04Rik|TAG-1|Tax	21367	ENSMUSG00000053024	GO:0000226|GO:0001764|GO:0001948|GO:0005515|GO:0005886|GO:0007155|GO:0007160|GO:0007409|GO:0007411|GO:0007413|GO:0007612|GO:0007628|GO:0008076|GO:0009986|GO:0010769|GO:0010954|GO:0016020|GO:0021853|GO:0022010|GO:0030246|GO:0030424|GO:0031133|GO:0031175|GO:0031225|GO:0031623|GO:0033268|GO:0034613|GO:0043005|GO:0043025|GO:0043209|GO:0043621|GO:0044224|GO:0044456|GO:0045163|GO:0045665|GO:0048168|GO:…	chr1	MGI:104518	contactin 2	132542940	protein-coding	114873|12661|12805|13508|16728|18488|237979|244682|269116|269784|319504|330222|53870	132509425	-
269116	0.00107471	0.00014943	0.000142532	0.000178905	0.000157425	-10.696	-11.7459	-11.3286	-9.63097	-9.12982	-11.7459	-11.3458	-11.7459	-11.7459	-7.78502	-11.7459	-3.2149	-2.51469	-3.61866	-3.38087	-0.0345631	0.034564	-0.0385389	0.208579	-6.97201	-8.49893	-9.3749	-8.75489	-9.66739	Nfasc	AA387016|D430023G06Rik|NF|mKIAA0756	269116	ENSMUSG00000026442	GO:0002175|GO:0005622|GO:0005886|GO:0007155|GO:0007411|GO:0016020|GO:0016021|GO:0019226|GO:0030424|GO:0030913|GO:0033010|GO:0033268|GO:0033270|GO:0043194|GO:0050808|GO:0071205|GO:0072661	chr1	MGI:104753	neurofascin	132741797	protein-coding	114873|12661|12805|13508|16728|18488|21367|237979|244682|269784|319504|330222|53870	132564690	-
16980	0.000161471	0.000142532	0.00014943	0.000157425	0.000178905	-10.31	-10.7749	-10.7749	-9.92302	-10.7749	-10.7749	-10.7749	-10.7749	-10.7749	-9.13597	-10.7749	-4.48736	-5.62422	-5.51707	-4.65176	0.0803862	-0.0825214	0.0283432	-0.0283432	-10.7749	-10.1368	-10.7749	-10.7749	-10.3857	Lrrn2	5730406J09Rik|NLRR-2	16980	ENSMUSG00000026443	GO:0003674|GO:0005575|GO:0008150	chr1	MGI:106037|Vega:OTTMUSG00000029281	leucine rich repeat protein 2, neuronal	132940005	protein-coding	16979|16981|192198|225875|233067|235402|237403|238205|241568|242384|272381|320747|70530	132880355	+
17248	0.000152228	0.000179946	0.000158019	0.000143895	0.000623627	0.715985	0.695912	0.721437	0.746208	1.6109	1.14812	1.28769	1.29225	1.42512	1.24518	1.78063	1.25999	1.45417	1.16747	0.906652	-0.485067	-0.0905523	0.258661	0.0905519	1.1827	1.40588	1.83834	1.26462	0.961089	Mdm4	4933417N07Rik|AA414968|AL023055|AU018793|AU021806|C85810|Mdmx	17248	ENSMUSG00000054387	GO:0000122|GO:0005515|GO:0005622|GO:0005634|GO:0006461|GO:0008270|GO:0008284|GO:0019899|GO:0042177|GO:0043066|GO:0046872|GO:0071157	chr1	MGI:107934	transformed mouse 3T3 cell double minute 4	133025348	protein-coding	17246	132989845	-
240753	0.000161471	0.00014943	0.000142532	0.000157425	0.000178905	-8.9719	-8.67305	-9.01957	-8.16993	-8.82079	-9.75334	-9.25917	-8.79779	-8.15682	-7.79791	-10.4368	-4.60874	-5.02413	-4.79045	-4.84593	0.0384731	0.177306	-0.0816317	-0.0384731	-8.00875	-7.47677	-7.19936	-7.93771	-8.46269	Plekha6	9530028L01Rik|AU042621|Pepp3	240753	ENSMUSG00000041757	GO:0003674|GO:0005543|GO:0005575|GO:0008150	chr1	MGI:2388662	pleckstrin homology domain containing, family A member 6	133303435	protein-coding	109135|233765|69217	133246097	+
100502933	0.000161471	0.000157425	0.000142532	0.000178905	0.00014943	-5.5103	-5.5103	-5.5103	-5.5103	-5.5103	-5.5103	-5.5103	-5.5103	-5.5103	-5.5103	-5.5103	-4.68221	-4.52956	-4.03384	-3.94176	0.406035	-0.308054	0.308054	-0.527995	-5.5103	-5.5103	-5.5103	-5.5103	-5.5103	Gm19461		100502933			chr1	MGI:5011646	predicted gene, 19461	133269808	miscRNA		133249852	-
214253	0.000239091	0.000178918	0.000142543	0.000152637	0.000157425	-6.33905	-6.33905	-6.33905	-6.07215	-3.91565	-5.65556	-2.57642	-6.33905	-4.644	-6.33905	-5.09941	-3.05153	-3.35831	-2.6245	-2.96316	-0.444737	0.0102115	-0.0102119	0.282049	-4.49593	-6.33905	-4.08356	-6.33905	-5.94987	Etnk2	4933417N20Rik|AI197444|EKI 2|Eki2|Tuc1	214253	ENSMUSG00000070644	GO:0000166|GO:0001701|GO:0001890|GO:0004103|GO:0004305|GO:0005524|GO:0005575|GO:0006646|GO:0008654|GO:0009791|GO:0016301|GO:0016310|GO:0016740|GO:0016772|GO:0035264	chr1	MGI:2443760|Vega:OTTMUSG00000026805	ethanolamine kinase 2	133380319	protein-coding	12651|12660|75320	133363572	+
667118	0.000178922	0.000142558	0.000157448	0.000149442	0.00133517	1.74549	1.33856	1.59868	0.34155	2.61618	2.74304	2.97082	3.08517	3.16327	2.54429	2.83252	3.04562	3.14753	2.5355	2.62219	-0.24432	-0.394547	0.24432	0.7823	2.98137	2.61503	3.09185	3.25529	2.3185	Zbed6	Gm8466|MGR	667118		GO:0000122|GO:0003676|GO:0003677|GO:0005634|GO:0005730|GO:0006351|GO:0006355|GO:0045892|GO:0046872|GO:0046983	chr1	MGI:3828086	zinc finger, BED domain containing 6	133660885	protein-coding		133655879	-
381290	0.000176311	0.000157425	0.00014943	0.000178905	0.000142532	-11.4615	-8.89962	-9.33925	-9.3376	-8.85096	-11.9264	-8.42684	-11.9264	-8.64642	-7.40487	-9.00871	-4.25913	-5.05898	-4.92641	-4.811	-0.0167503	-0.175119	0.0167513	0.627049	-8.78928	-9.96637	-9.67094	-10.2574	-10.9523	Atp2b4	Pmca4	381290	ENSMUSG00000026463	GO:0000166|GO:0005388|GO:0005524|GO:0005887|GO:0006810|GO:0006811|GO:0006816|GO:0016020|GO:0016021|GO:0016787|GO:0030165	chr1	MGI:88111|Vega:OTTMUSG00000016442	ATPase, Ca++ transporting, plasma membrane 4	133753747	protein-coding	11941|320707|67972	133702674	-
14264	0.000161486	0.000142532	0.000178905	0.00014943	0.000157425	-9.14156	-9.14156	-9.14156	-8.87466	-8.52552	-9.14156	-6.37894	-9.14156	-6.86155	-9.14156	-7.22384	-3.85404	-5.35347	-4.3797	-5.76567	-0.316709	0.0578833	-0.0578823	0.181015	-9.14156	-8.50343	-9.14156	-9.14156	-8.75238	Fmod	AI131919|AU041740|SLRR2E	14264	ENSMUSG00000041559	GO:0005576|GO:0005578|GO:0005615|GO:0005622|GO:0031012	chr1	MGI:1328364|Vega:OTTMUSG00000034789	fibromodulin	134048277	protein-coding	116847|12111|13179|13516|16545|17022|18295|242608|244550|269120|27047|407800|66695	134037515	+
12227	0.00014943	0.000178905	0.000142532	0.000161471	0.000157425	5.92387	5.89423	5.99504	5.56351	5.55292	5.63824	5.49986	5.93792	5.57722	5.34701	6.24445	5.93605	5.77706	5.39085	5.34864	0.0267115	-0.28474	0.0533476	-0.0267105	5.39721	5.88016	5.51332	6.10818	5.53784	Btg2	AA959598|APRO1|Pc3|TIS21	12227	ENSMUSG00000020423	GO:0001077|GO:0005515|GO:0006351|GO:0006355|GO:0006479|GO:0006974|GO:0008306|GO:0009952|GO:0021542|GO:0021954|GO:0030182|GO:0031175|GO:0043066|GO:0045944|GO:0060213|GO:2000178	chr1	MGI:108384|Vega:OTTMUSG00000034725	B cell translocation gene 2, anti-proliferative	134079155	protein-coding	12226|12228|194735|22057|436199|56057|57259	134074865	-
12654	0.0121712	0.000157425	0.00014943	0.000178905	0.000142532	-6.38489	-6.84982	-6.43256	-5.50088	-6.84982	-6.16633	-5.67215	-6.84982	-6.84982	-6.84982	-3.9321	-1.43676	-1.37722	-1.51856	-0.789431	-0.129627	0.70564	-0.00440788	0.00440836	-6.84982	-6.21169	-6.84982	-6.84982	-6.46064	Chi3l1	AW208766|Brp39|Gp39	12654	ENSMUSG00000064246	GO:0003824|GO:0004553|GO:0004568|GO:0005576|GO:0005615|GO:0005737|GO:0005783|GO:0005975|GO:0006032|GO:0007250|GO:0008061|GO:0010800|GO:0030324|GO:0043169|GO:0045766|GO:0051897|GO:0070374|GO:0072606	chr1	MGI:1340899|Vega:OTTMUSG00000030091	chitinase 3-like 1	134190031	protein-coding	104183|12655|12659|229687|229688|71884|81600	134182404	+
11539	0.000161471	0.000142532	0.00014943	0.000157425	0.000178905	-7.62012	-7.99113	-7.56826	-7.92507	-8.36947	-8.20892	-8.71474	-8.25336	-7.87543	-6.72993	-7.16733	-4.31948	-4.13031	-4.94834	-4.01099	-0.0651999	-0.0585804	0.0585794	0.250922	-7.72736	-8.16681	-8.89995	-8.07135	-7.59634	Adora1	A1-AR|A1AR|A1R|AA1R|AI848715|BB176431|Ri	11539	ENSMUSG00000042429	GO:0000186|GO:0001609|GO:0001659|GO:0001664|GO:0001666|GO:0001883|GO:0001973|GO:0002087|GO:0002674|GO:0002686|GO:0002793|GO:0003093|GO:0004629|GO:0004871|GO:0004930|GO:0005783|GO:0005886|GO:0006612|GO:0007165|GO:0007186|GO:0007193|GO:0008285|GO:0012505|GO:0014050|GO:0014069|GO:0016020|GO:0016021|GO:0016042|GO:0016323|GO:0030425|GO:0030673|GO:0031683|GO:0032229|GO:0032244|GO:0032279|GO:0032795|GO:…	chr1	MGI:99401	adenosine A1 receptor	134235431	protein-coding	11540|11541|11542|236781	134199222	-
57439	0.000178905	0.000142532	0.000161471	0.000157425	0.00014943	-1.96651	-1.96439	-1.66587	-1.59949	-1.86539	-2.04139	-2.18802	-1.93645	-1.72649	-1.9622	-1.33004	-1.89347	-1.7546	-1.8031	-2.06419	-0.0589867	-0.201104	0.0589867	0.211085	-2.36045	-1.8544	-1.80328	-2.06348	-1.97291	Tmem183a	1300007B12Rik|1700020N19Rik|Tmem183	57439	ENSMUSG00000042305	GO:0003674|GO:0005575|GO:0008150|GO:0016020|GO:0016021	chr1	MGI:1914729	transmembrane protein 183A	134361999	protein-coding		134346097	-
240756	0.000161471	0.000142532	0.000157425	0.000178905	0.00014943	-2.03001	-1.81876	-2.0816	-1.91632	-2.16567	-1.94177	-1.78288	-2.3549	-2.44867	-2.32663	-1.81403	-2.01416	-1.75637	-1.97735	-1.90541	0.192006	-0.162392	0.0335274	-0.0335274	-2.52525	-2.15124	-1.88824	-2.35446	-2.22968	Klhl12	C3ip1	240756	ENSMUSG00000026455	GO:0003674|GO:0006513|GO:0006810|GO:0006888|GO:0016055|GO:0016192|GO:0030134|GO:0031410|GO:0031463|GO:0048208	chr1	MGI:2385619|Vega:OTTMUSG00000021463	kelch-like 12 (Drosophila)	134490873	protein-coding	100503085|16351|226541|231003|237010|246293|270201|50868|66689|66720|71778|77113.chr8.1|77113.chr8.2|93688	134455555	+
20980	0.000161471	0.000157425	0.000142532	0.000178905	0.00014943	-9.19314	-9.19314	-9.19314	-9.19314	-9.19314	-9.19314	-9.19314	-9.19314	-9.19314	-9.19314	-9.19314	-4.45816	-5.32163	-6.25725	-6.03964	0.00250339	-0.00250244	0.260501	-0.143482	-9.19314	-9.19314	-9.19314	-9.19314	-9.19314	Syt2	R74640|mKIAA4194	20980	ENSMUSG00000026452	GO:0005215|GO:0005509|GO:0005515|GO:0005544|GO:0005737|GO:0005886|GO:0006810|GO:0008021|GO:0016020|GO:0016021|GO:0019905|GO:0030054|GO:0031410|GO:0043231|GO:0045202|GO:0046872	chr1	MGI:99666|Vega:OTTMUSG00000029462	synaptotagmin II	134749417	protein-coding	110058|171180|20979|20981|20983|229521|319508|53420|54524|54525|54526|55925|60510	134646681	+
329251	0.000166224	0.000142544	0.000179051	0.000149648	0.000157425	-3.11935	-2.73025	-2.52411	-2.76616	-1.60125	-2.09959	-2.08131	-2.52062	-1.41077	-1.79997	-2.47476	-1.42201	-1.38788	-1.76281	-1.46137	0.236588	-0.236588	-0.289453	0.585988	-2.79296	-2.32008	-2.28096	-1.83056	-2.40287	Ppp1r12b	1810037O03Rik|9530009M10Rik|AI132431|Mypt2	329251	ENSMUSG00000073557	GO:0003674|GO:0005737|GO:0005886|GO:0008150|GO:0015629	chr1	MGI:1916417|Vega:OTTMUSG00000021600	protein phosphatase 1, regulatory (inhibitor) subunit 12B	134955940	protein-coding	17931|209456|21981|228852|232807|333654|67122|68701|73062	134765943	-
67196	0.0562453			0.00969217		-2.36277	-0.501322	-0.94095	-0.725051	-2.40513	-3.25968	-1.76551	-0.982201	-0.926194	-0.982326	-0.722063	-3.11508	0.285496	-1.15094	-3.37464	-0.113622	0.113623	0.818121	-0.726403	-1.51509	-1.30504	-0.950715	-0.859082	-1.55399	Ube2t	2700084L22Rik|C80607	67196	ENSMUSG00000026429	GO:0000166|GO:0003682|GO:0004842|GO:0005524|GO:0005575|GO:0005634|GO:0006281|GO:0006513|GO:0006974|GO:0008152|GO:0016874|GO:0016881|GO:0031625|GO:0035519|GO:0044314|GO:0051865|GO:0070534|GO:0070936|GO:0070979|GO:0085020	chr1	MGI:1914446|Vega:OTTMUSG00000021432	ubiquitin-conjugating enzyme E2T (putative)	134974137	protein-coding	93765	134962577	+
68724	0.000161471	0.00014943	0.000157425	0.000142532	0.000178905	-1.30145	-1.24821	-1.4939	-1.47996	-1.42774	-1.28028	-1.44876	-1.41342	-1.37634	-1.5554	-1.40869	-1.1281	-1.03433	-1.08096	-1.0656	0.00640297	0.278871	-0.00640297	-0.0758514	-1.42429	-1.42013	-1.24796	-1.36983	-1.40059	Arl8a	1110033P22Rik|Arl10b|gie2	68724	ENSMUSG00000026426	GO:0000166|GO:0005525|GO:0005622|GO:0005737|GO:0005764|GO:0005768|GO:0007049|GO:0007059|GO:0007067|GO:0007264|GO:0008150|GO:0016020|GO:0030496|GO:0051233|GO:0051301	chr1	MGI:1915974|Vega:OTTMUSG00000021955	ADP-ribosylation factor-like 8A	135156268	protein-coding	218639|56327|56350|67166	135146834	+
21854	0.000161471	0.000178905	0.000142532	0.000157425	0.00014943	-2.08548	-1.9921	-1.97966	-1.90414	-2.09943	-2.38238	-2.28452	-2.42038	-1.93699	-2.1586	-2.21766	-2.13303	-1.5959	-1.85901	-1.80442	-0.046937	0.0981531	0.0300112	-0.0300102	-2.26545	-2.29658	-2.24524	-1.94993	-2.00099	Timm17a	17kDa|mTim17a	21854	ENSMUSG00000062580	GO:0005622|GO:0005739|GO:0005743|GO:0005744|GO:0006810|GO:0006886|GO:0015031|GO:0015450|GO:0016020|GO:0016021|GO:0019899|GO:0031305|GO:0055085	chr1	MGI:1343131|Vega:OTTMUSG00000021888	translocase of inner mitochondrial membrane 17a	135313737	protein-coding	21855	135301535	-
93689	0.0695776	0.0277029	0.0519124	0.00852218	0.019282	-2.30198	-2.32506	-2.76691	-0.692655	-2.76691	-2.76691	-1.58924	-1.5429	-0.749931	-2.12799	-1.84919	1.06118	1.21383	1.5169	0.60898	-1.14826	0.749318	-0.749318	0.935287	-0.338826	-2.12878	-0.511417	-1.68282	-2.76691	Lmod1	9530015K06Rik|SM-Lmod	93689	ENSMUSG00000048096	GO:0003674|GO:0003779|GO:0005523|GO:0005737|GO:0005856	chr1	MGI:2135671|Vega:OTTMUSG00000022119	leiomodin 1 (smooth muscle)	135368065	protein-coding	21916|320502|50874|50875|50876|93677	135324813	+
77552	0.000161471	0.000142532	0.000178905	0.000157425	0.00014943	-9.80956	-8.2958	-9.80956	-8.9577	-9.19352	-9.80956	-9.80956	-8.94812	-9.80956	-9.17064	-9.80956	-3.19955	-3.09171	-3.34992	-3.30883	-0.0849819	-0.0558462	0.0558472	0.156569	-9.80956	-9.17143	-9.13903	-9.56124	-9.80956	Shisa4	9330132O05Rik|Tmem58|mShisa4	77552	ENSMUSG00000041889	GO:0016020|GO:0016021	chr1	MGI:1924802|Vega:OTTMUSG00000026808	shisa homolog 4 (Xenopus laevis)	135375063	protein-coding	66940	135371456	-
215690	0.000142532	0.000178905	0.00014943	0.000161471	0.000157425	-2.23061	-2.0398	-2.23207	-2.24414	-1.62995	-1.35852	-1.08921	-1.5209	-1.19251	-1.37897	-1.60788	-1.4817	-1.70118	-1.64316	-1.70104	-0.0533676	0.0533686	-0.110964	0.159956	-1.35379	-1.55487	-1.88085	-1.43949	-1.33857	Nav1	9530089B19|9930003A20Rik|C230080M11Rik|Pomfil3|Unc53h1|mKIAA1151|steerin-1	215690	ENSMUSG00000009418	GO:0000166|GO:0001578|GO:0001764|GO:0005737|GO:0005856|GO:0005874|GO:0007275|GO:0007399|GO:0015630|GO:0017111|GO:0030154	chr1	MGI:2183683	neuron navigator 1	135585355	protein-coding	260315|78286	135434580	-
13007	0.000162807	0.000142532	0.00014943	0.000157425	0.000178905	-6.55358	-6.39445	-5.98033	-5.56512	-6.74535	-6.42075	-5.47519	-6.72335	-6.26901	-5.72248	-5.55532	-1.95668	-1.8282	-2.06947	-1.78805	-0.103538	-0.0416193	0.0808268	0.0416203	-5.7136	-6.17392	-6.16578	-6.23296	-6.65734	Csrp1	AA408841|AA959891|AW545626|CRP1|Csrp	13007	ENSMUSG00000026421	GO:0005515|GO:0005634|GO:0008270|GO:0015629|GO:0030036|GO:0046872	chr1	MGI:88549|Vega:OTTMUSG00000021802	cysteine and glycine-rich protein 1	135752229	protein-coding	114570|12925|13008|13009|68337	135729197	+
27280	0.00016368	0.000157425	0.000178905	0.000149438	0.000142532	-6.06674	-5.93782	-5.96241	-4.4347	-5.17866	-5.01811	-3.276	-5.2552	-5.68462	-4.89275	-4.87699	-3.22965	-3.3633	-3.05521	-3.30017	0.135952	0.00311756	-0.00311756	-0.184546	-5.85848	-7.06346	-5.4461	-7.61751	-5.40552	Phlda3	Tih1	27280	ENSMUSG00000041801	GO:0005543|GO:0005546|GO:0005547|GO:0005737|GO:0005886|GO:0006915|GO:0006917|GO:0010314|GO:0016020|GO:0032266|GO:0042771|GO:0043231|GO:0043325|GO:0051898|GO:0080025	chr1	MGI:1351485|Vega:OTTMUSG00000022104	pleckstrin homology-like domain, family A, member 3	135769134	protein-coding	21664|22113	135766085	+
21952	0.000168378	0.000149473	0.000157534	0.000178946	0.000142603	-3.38074	-3.38074	-3.38074	-3.38074	-3.38074	-3.38074	-3.38074	-3.38074	-3.38074	-3.38074	-3.38074	-0.552655	-2.40001	-2.90429	-3.38074	-0.347057	0.582938	0.0153556	-0.0153556	-3.38074	-3.38074	-2.71022	-3.38074	-3.38074	Tnni1	2700018B22Rik|AI747285|ssTnI	21952	ENSMUSG00000026418	GO:0003779|GO:0005861|GO:0006937|GO:0055010	chr1	MGI:105073|Vega:OTTMUSG00000033121	troponin I, skeletal, slow 1	135810989	protein-coding	21953|21954	135799421	+
16763	0.000157425	0.00014943	0.000142532	0.000161471	0.000178905	-3.70089	-3.70089	-3.70089	-3.70089	-3.70089	-3.70089	-1.93826	-3.70089	-3.70089	-3.70089	-3.70089	-3.70089	-3.70089	-3.70089	-3.70089	-0.0822365	-0.644094	0.0822363	0.441879	-3.70089	-3.70089	-3.70089	-3.20176	-3.70089	Lad1		16763	ENSMUSG00000041782	GO:0005576|GO:0005578|GO:0005604|GO:0015629	chr1	MGI:109343	ladinin	135833341	protein-coding		135818598	+
21956	0.000161471	0.000157425	0.000142532	0.000178905	0.00014943	-6.31742	-5.87558	-6.31742	-6.31742	-6.31742	-6.31742	-6.31742	-6.31742	-6.31742	-6.31742	-6.31742	-6.31742	-5.33669	-6.31742	-5.74889	0.0865078	0.588858	-0.0865083	-0.202713	-6.31742	-6.31742	-6.31742	-6.31742	-6.31742	Tnnt2	Tnt|cTnT	21956	ENSMUSG00000026414	GO:0003779|GO:0005200|GO:0005523|GO:0005737|GO:0005861|GO:0005865|GO:0006200|GO:0006936|GO:0006937|GO:0007507|GO:0008016|GO:0030016|GO:0030017|GO:0030049|GO:0030172|GO:0030674|GO:0031013|GO:0032780|GO:0032781|GO:0032972|GO:0045214|GO:0051291|GO:0051592|GO:0051764|GO:0055009|GO:0055010	chr1	MGI:104597	troponin T2, cardiac	135852268	protein-coding	21955|21957	135836334	+
226438	0.000161471	0.000178905	0.000142532	0.000157425	0.00014943	-7.37064	-7.37064	-7.37064	-5.78181	-7.37064	-7.37064	-7.37064	-7.37064	-6.67559	-7.37064	-7.37064	-3.54255	-5.3899	-4.19374	-5.21715	-0.722242	0.00375795	-0.00375795	0.367686	-7.37064	-7.37064	-7.37064	-6.28655	-7.37064	Igfn1	9830123M21Rik	226438	ENSMUSG00000051985	GO:0003674|GO:0005634|GO:0005737|GO:0008150|GO:0030018	chr1	MGI:3045352|Vega:OTTMUSG00000019636	immunoglobulin-like and fibronectin type III domain containing 1	136006342	protein-coding	109272|17868|17929|17930|233199|242702|53311|68753	135953578	-
66241	0.000161471	0.000178905	0.000142532	0.000157425	0.00014943	-1.80727	-1.77022	-1.86209	-1.57093	-1.74151	-2.09806	-2.20304	-1.85067	-1.87663	-1.80538	-1.95934	-1.66592	-1.71628	-1.75652	-1.60598	0.108526	0.224384	-0.108526	-0.148774	-1.55973	-1.78599	-2.08762	-1.61919	-1.75201	Tmem9	1500015G18Rik|AW545782	66241	ENSMUSG00000026411	GO:0003674|GO:0005764|GO:0005768|GO:0005770|GO:0006810|GO:0008150|GO:0016020|GO:0016021	chr1	MGI:1913491|Vega:OTTMUSG00000029663	transmembrane protein 9	136035030	protein-coding	56786	136008219	+
16565	0.000149548	0.000142532	0.000157425	0.000178906	0.000179399	1.33485	0.858613	1.30203	0.459903	1.93708	1.71124	1.5668	2.27114	2.40271	2.18802	1.76579	1.1741	1.31692	1.51675	1.65804	-0.146236	-0.0800943	0.0800934	0.116047	2.15822	2.04131	1.85305	2.24181	1.9353	Kif21b	2610511N21Rik|mKIAA0449	16565	ENSMUSG00000041642	GO:0000166|GO:0003777|GO:0005524|GO:0005737|GO:0005856|GO:0005874|GO:0007018|GO:0042995	chr1	MGI:109234|Vega:OTTMUSG00000026867	kinesin family member 21B	136178014	protein-coding	16551|16559|16564|16568|16569|16571|16572|16573|16574|16576|16578|209737|229841|319991|75050	136131401	+
67313	0.000161484	0.000157425	0.000142533	0.000178905	0.00014943	-3.94964	-3.94964	-3.94964	-3.94964	-3.94964	-3.94964	-3.94964	-3.94964	-3.94964	-3.94964	-3.94964	-3.12155	-3.94964	-3.94964	-1.79614	0.0840511	0.807596	-0.0840511	-1.0548	-3.94964	-3.94964	-3.94964	-3.94964	-3.94964	5730559C18Rik	1700034M08Rik|4933426C09Rik|AI586180|D1Mgi54	67313	ENSMUSG00000041605	GO:0003674|GO:0005575|GO:0008150	chr1	MGI:1921579|Vega:OTTMUSG00000029725	RIKEN cDNA 5730559C18 gene	136234280	protein-coding	17698|18016|19684|209630|22350|232288	136213522	-
383563	0.000161471	0.000157425	0.000142532	0.00014943	0.000178905	-6.75791	-6.75791	-6.75791	-6.75791	-6.75791	-6.75791	-6.75791	-6.75791	-6.75791	-6.75791	-6.75791	-5.92982	-6.75791	-6.05906	-4.60442	-0.248489	0.521274	-0.125613	0.125612	-6.75791	-6.75791	-6.75791	-6.75791	-6.75791	Gpr25	Gm1300	383563	ENSMUSG00000052759	GO:0003674|GO:0004871|GO:0004930|GO:0005575|GO:0007165|GO:0007186|GO:0008150|GO:0016020|GO:0016021	chr1	MGI:2686146	G protein-coupled receptor 25	136260873	protein-coding	11536|11607|11608|11609|12061|12062|12778|23796|239336|242093|71223	136258914	-
19264	0.000161471	0.000142532	0.000178905	0.000157425	0.00014943	4.50044	4.26855	4.59773	4.31852	4.74067	4.62052	4.69675	4.60244	4.46545	4.73143	4.4174	3.94433	3.59703	3.92092	3.851	-0.0790339	-0.560374	0.208336	0.0790348	4.7958	4.76093	4.35951	4.55687	4.68527	Ptprc	B220|CD45R|Cd45|L-CA|Ly-5|Lyt-4|T200|loc	19264	ENSMUSG00000026395	GO:0000187|GO:0001915|GO:0001916|GO:0001960|GO:0002244|GO:0002378|GO:0002711|GO:0002923|GO:0002925|GO:0004721|GO:0004725|GO:0005515|GO:0005886|GO:0005887|GO:0005925|GO:0006469|GO:0006470|GO:0006933|GO:0007159|GO:0008152|GO:0008201|GO:0009897|GO:0009986|GO:0010332|GO:0016020|GO:0016021|GO:0016311|GO:0016787|GO:0016791|GO:0019901|GO:0030183|GO:0030217|GO:0030890|GO:0031953|GO:0033261|GO:0034113|GO:…	chr1	MGI:97810	protein tyrosine phosphatase, receptor type, C	138175305	protein-coding	19262|19266|19267|19268|19270|19272|19273|19274|19280|19281|19283	138062859	-
59125	0.000157425	0.000161471	0.00014943	0.000178905	0.000142532	1.20819	1.18895	1.01921	1.01566	1.09708	0.904761	1.08514	1.22923	0.831015	0.773066	1.10932	1.18814	1.14062	1.13833	1.11784	-0.0425072	-0.247491	0.165558	0.0425062	0.898076	0.921431	0.945773	1.01933	0.888084	Nek7	2810460C19Rik|AU020186	59125	ENSMUSG00000026393	GO:0000166|GO:0004672|GO:0004674|GO:0005524|GO:0005634|GO:0005737|GO:0005856|GO:0006468|GO:0016301|GO:0016310|GO:0016740|GO:0016772|GO:0046872	chr1	MGI:1890645	NIMA (never in mitosis gene a)-related expressed kinase 7	138619696	protein-coding	140859|18004|18005|208583|217718|23954|23955|330721|59126|674895	138484714	-
16876	0.000161471	0.000178905	0.00014943	0.000157425	0.000142532	-6.83611	-6.83611	-6.83611	-6.83611	-6.83611	-6.83611	-6.83611	-6.83611	-6.83611	-6.83611	-5.03087	-6.83611	-4.27041	-6.83611	-6.26758	0.0177526	0.0322204	-0.748136	-0.0177522	-6.72996	-6.61302	-6.83611	-6.83611	-6.83611	Lhx9	3110009O07Rik|BB104635|LH2B	16876	ENSMUSG00000019230	GO:0003677|GO:0003700|GO:0005515|GO:0005634|GO:0006355|GO:0008270|GO:0008283|GO:0008584|GO:0008585|GO:0035262|GO:0043565|GO:0046872	chr1	MGI:1316721|Vega:OTTMUSG00000022572	LIM homeobox protein 9	138847579	protein-coding	104360|109593|109594|110648|16392|16869|16870|16871|16872|16873|16874|16875|16909|16911|16917	138825186	-
69549	0.00107807	0.000267661	0.000320068	0.000295195	0.000399531	-2.53368	-2.05425	-2.58134	-2.72278	-2.16017	-3.81262	-2.92884	-2.6226	-2.88852	-3.35969	-2.25105	-2.77972	-2.37934	-1.58355	-1.03386	0.126484	0.60251	-0.150476	-0.126484	-4.41852	-1.34916	-2.66511	-2.69212	-3.38703	2310009B15Rik		69549	ENSMUSG00000079283	GO:0003674|GO:0005575|GO:0008150	chr1	MGI:1916799	RIKEN cDNA 2310009B15 gene	138856854	protein-coding		138851979	-
329260	0.00014943	0.000142532	0.000157425	0.000178905	0.000161471	1.6049	1.36544	1.63965	1.38777	1.69795	1.72786	1.75262	1.8364	1.78089	1.81089	1.8907	1.86538	1.51891	1.6808	1.70148	0.131773	-0.446504	0.220223	-0.131773	1.70728	1.88863	1.80042	1.73304	1.55896	Dennd1b	4632404N19Rik|4930467M19Rik|6820401H01Rik|F730008N07Rik	329260	ENSMUSG00000056268	GO:0003674|GO:0005085|GO:0005575|GO:0005737|GO:0008150|GO:0031410|GO:0050790	chr1	MGI:2447812|Vega:OTTMUSG00000033401	DENN/MADD domain containing 1B	139176042	protein-coding	102442|105841|19347|209773|227801|229541|320560|329727|329877|70785|72121|76954	138963709	+
170788	0.000157425	0.00014943	0.000161471	0.000142532	0.000178905	-3.22174	-3.22174	-3.22174	-3.22174	-3.22174	-3.22174	-3.22174	-3.22174	-3.22174	-2.58283	-3.22174	-3.22174	-3.22174	-3.22174	-3.22174	-0.380699	0.00497556	0.866236	-0.00497532	-3.22174	-3.22174	-3.22174	-3.22174	-3.22174	Crb1	7530426H14Rik|A930008G09Rik	170788	ENSMUSG00000063681	GO:0005509|GO:0005515|GO:0005886|GO:0005902|GO:0007009|GO:0016020|GO:0016021|GO:0016044|GO:0042462	chr1	MGI:2136343|Vega:OTTMUSG00000033974	crumbs homolog 1 (Drosophila)	139377076	protein-coding	13388|13389|16449|16450|18128|18129|18131|18132|208777|227325|241324|54485	139198254	-
214403	0.000161471	0.000142532	0.000178905	0.000157425	0.00014943	3.65784	3.55466	3.85389	3.37484	4.18698	3.84594	4.23018	3.77832	3.81463	3.97137	3.78251	3.49076	3.01056	3.16158	3.33355	-0.0157409	-0.0889974	0.278927	0.0157409	4.19942	4.03984	3.92856	3.98937	3.88161	Gm4788	Cfhrc|EG214403	214403	ENSMUSG00000070594	GO:0003674|GO:0005575|GO:0008150	chr1	MGI:3646434	predicted gene 4788	139781239	protein-coding	11818|12628|14060|50702|545366	139697919	-
545366	0.000161471	0.000142532	0.000178905	0.000157425	0.00014943	3.81799	3.58564	3.87632	3.26855	4.47199	4.28075	4.53521	4.2918	4.05441	4.30525	4.07407	3.84947	3.24908	3.65769	3.57458	0.301015	-0.126542	-0.146637	0.126542	4.52505	4.3742	4.19327	4.3858	4.18541	Cfhr2	Cfhrb_4/2	545366	ENSMUSG00000033898		chr1	MGI:3611575|Vega:OTTMUSG00000033649	complement factor H-related 2	139858699	protein-coding	11818|12628|14060|214403|50702	139810292	-
12628	0.000161471	0.000142532	0.000178905	0.000157425	0.00014943	3.28304	3.11444	3.39864	2.90809	3.70923	3.58373	3.77586	3.40045	3.32896	3.54241	3.363	2.96631	2.66859	2.81581	2.87898	-0.0155563	-0.398728	0.047123	0.0155563	3.75476	3.53899	3.34903	3.49832	3.44099	Cfh	Mud-1|NOM|Sas-1|Sas1	12628	ENSMUSG00000026365	GO:0001851|GO:0005615|GO:0005634|GO:0005737|GO:0005886|GO:0008201|GO:0030449|GO:0043499	chr1	MGI:88385|Vega:OTTMUSG00000024648	complement component factor h	140183411	protein-coding	11818|14060|214403|50702|545366	140085855	-
240776	0.000157425	0.000161471	0.000142532	0.000178905	0.00014943	-5.32941	-5.32941	-5.32941	-5.32941	-5.32941	-5.32941	-5.32941	-5.32941	-5.32941	-5.32941	-5.32941	-5.32941	-5.32941	-5.32941	-5.32941	0.0508146	-0.0508142	-0.353871	0.565425	-5.32941	-5.32941	-4.78721	-5.32941	-5.32941	Kcnt2	E330038N15Rik|Slick	240776	ENSMUSG00000052726	GO:0005249|GO:0005267|GO:0005886|GO:0006813|GO:0008076|GO:0015269|GO:0071805	chr1	MGI:3036273|Vega:OTTMUSG00000029830	potassium channel, subfamily T, member 2	140610261	protein-coding	16531|16532|227632	140246257	+
214498	0.000161471	0.000142532	0.000178905	0.000157425	0.00014943	1.59926	1.52968	1.56266	1.13327	1.59124	1.64681	1.74565	1.63965	1.41242	1.58671	1.59843	1.6705	1.5162	1.27279	1.36443	-0.156518	0.0961442	-0.000959396	0.000958919	1.52384	1.55954	1.78734	1.55105	1.5096	Cdc73	8430414L16Rik|BC027756|C130030P16Rik|C81219|Hrpt2	214498	ENSMUSG00000026361	GO:0000122|GO:0000993|GO:0001711|GO:0005634|GO:0006351|GO:0006378|GO:0007049|GO:0008285|GO:0010390|GO:0016055|GO:0016593|GO:0019827|GO:0030177|GO:0031442|GO:0031648|GO:0032968|GO:0033523|GO:0045638|GO:0045749|GO:0045944|GO:0048147|GO:0050680|GO:0071222|GO:2000134	chr1	MGI:2384876|Vega:OTTMUSG00000030974	cell division cycle 73, Paf1/RNA polymerase II complex component	143702684	protein-coding		143607499	-
26878	0.000170421	0.000178905	0.000142532	0.00014943	0.000157425	-7.6619	-7.6619	-7.6619	-7.6619	-4.87593	-6.97841	-4.78379	-6.02285	-7.6619	-7.02298	-5.74418	-3.66388	-3.35923	-2.20816	-3.09336	0.133344	-0.310482	-0.133345	0.249752	-5.81878	-6.02377	-5.66944	-7.6619	-6.27272	B3galt2		26878	ENSMUSG00000033849	GO:0005575|GO:0005794|GO:0006486|GO:0008378|GO:0008499|GO:0009312|GO:0016020|GO:0016021|GO:0016740|GO:0016757	chr1	MGI:1349461|Vega:OTTMUSG00000030947	UDP-Gal:betaGlcNAc beta 1,3-galactosyltransferase, polypeptide 2	143649937	protein-coding	108105|227327|231727|232984|26877|26879|272411|53625|54218|72297|93961|97440	143640697	+
69367	0.000161471	0.000157425	0.00014943	0.000142532	0.000178905	-1.80955	-2.32908	-2.06633	-1.94429	-2.10067	-2.36208	-2.14822	-1.88012	-2.07297	-2.17185	-1.96402	-2.25445	-1.86497	-1.75028	-1.92256	-0.124311	-0.216078	0.12431	0.145784	-2.21233	-2.26945	-2.32466	-2.70504	-2.41391	Glrx2	1700010P22Rik|AI645710|Grx2	69367	ENSMUSG00000018196	GO:0005634|GO:0005739|GO:0006810|GO:0009055|GO:0010033|GO:0015035|GO:0016740|GO:0022900|GO:0042542|GO:0045454|GO:0046872|GO:0051536|GO:0051537	chr1	MGI:1916617|Vega:OTTMUSG00000020841	glutaredoxin 2 (thioltransferase)	143749678	protein-coding	93692	143739349	+
20822	0.000157425	0.000161473	0.00014943	0.000178905	0.000142532	-1.09523	-1.10318	-1.09241	-1.23694	-1.0125	-1.00515	-1.11302	-1.08987	-0.976476	-0.803598	-1.2266	-1.0085	-1.22677	-1.1594	-1.14971	0.0255404	-0.374367	-0.0255404	0.187159	-0.841228	-0.905602	-1.00103	-0.894449	-0.986715	Trove2	1810007I17Rik|A530054J02Rik|AI646302|SS-A/Ro|Ssa|Ssa2	20822	ENSMUSG00000018199	GO:0003723|GO:0005634|GO:0005737|GO:0030529|GO:0060271	chr1	MGI:106652|Vega:OTTMUSG00000021864	TROVE domain family, member 2	143777051	protein-coding		143750791	-
56207	0.00014943	0.000157425	0.000142532	0.000178905	0.000161471	-1.38871	-1.39594	-1.41913	-1.37142	-1.41831	-1.72957	-1.57008	-1.84224	-1.90323	-1.55791	-1.61775	-1.48269	-1.51669	-1.18236	-1.39765	0.0614433	-0.0585527	0.0585518	-0.183914	-1.6473	-1.74625	-1.83994	-1.65153	-2.0024	Uchl5	5830413B11Rik|Uch37	56207	ENSMUSG00000018189	GO:0000502|GO:0004221|GO:0004843|GO:0004866|GO:0005622|GO:0005634|GO:0005737|GO:0005829|GO:0006281|GO:0006310|GO:0006351|GO:0006355|GO:0006508|GO:0006511|GO:0006974|GO:0008233|GO:0008234|GO:0008242|GO:0010951|GO:0016579|GO:0016787|GO:0021670|GO:0030901|GO:0031011|GO:0048853|GO:0061136|GO:0070628	chr1	MGI:1914848	ubiquitin carboxyl-terminal esterase L5	143807466	protein-coding	104416	143777278	+
19735	0.000161471	0.000178905	0.000142532	0.00014943	0.000157425	2.76992	2.66253	2.80713	2.53982	2.39135	2.49116	2.29774	2.63665	2.79708	2.53933	2.68838	2.46204	2.33298	2.37286	2.35659	0.0264921	-0.181347	0.0883141	-0.0264921	2.5203	2.69588	2.43905	2.88244	2.60015	Rgs2	GOS8	19735	ENSMUSG00000026360	GO:0005096|GO:0005515|GO:0005634|GO:0005737|GO:0005829|GO:0005886|GO:0006417|GO:0007049|GO:0007186|GO:0009898|GO:0009968|GO:0010519|GO:0010614|GO:0016020|GO:0038032|GO:0043407|GO:0045744|GO:0050873|GO:0055119|GO:0060087|GO:0060452|GO:0071877	chr1	MGI:1098271|Vega:OTTMUSG00000020882	regulator of G-protein signaling 2	144004149	protein-coding	19734|19736|19737|246709|50778|50780|56470|56533|58175|64214|67792	143999338	-
50778	0.000161471	0.00014943	0.000178905	0.000157425	0.000142532	5.0523	5.10835	4.8117	5.47072	5.11939	5.31765	5.39416	5.02516	4.76969	4.98324	5.57446	4.00394	5.40185	4.82947	4.68855	-0.111926	0.539812	0.111926	-0.736202	5.74385	4.95332	4.90397	4.73592	4.8377	Rgs1	BL34	50778	ENSMUSG00000026358	GO:0005096|GO:0005737|GO:0005886|GO:0007186|GO:0009968|GO:0038032	chr1	MGI:1354694|Vega:OTTMUSG00000035154	regulator of G-protein signaling 1	144249104	protein-coding	19734|19735|19736|19737|246709|50780|56470|56533|58175|64214|67792	144244669	-
64214	0.00538273	0.0111574	0.0100758	0.0137695	0.00494484	2.39942	2.14417	1.31223	1.69238	1.38548	0.789106	2.18811	1.17144	1.97468	0.36396	1.77204	3.06093	1.16521	1.99687	1.5415	-0.241268	0.241268	-0.257367	0.357615	1.37552	2.34045	1.88742	1.81169	0.699185	Rgs18		64214	ENSMUSG00000026357	GO:0005096|GO:0005737|GO:0005886|GO:0007186|GO:0008277|GO:0009968|GO:0038032	chr1	MGI:1927498|Vega:OTTMUSG00000026870	regulator of G-protein signaling 18	144775421	protein-coding	19734|19735|19736|19737|246709|50778|50780|56470|56533|58175|67792	144752841	-
215378	0.000161471	0.000157425	0.000142532	0.000178905	0.00014943	-7.78277	-7.78277	-7.78277	-7.78277	-7.78277	-7.78277	-7.78277	-7.78277	-7.78277	-7.78277	-7.78277	-3.31083	-3.21707	-2.86726	-2.26004	0.0109115	-0.153624	-0.0109115	0.17569	-7.78277	-7.78277	-7.78277	-7.78277	-7.78277	Fam5c	B830045N13Rik	215378	ENSMUSG00000035131	GO:0003674|GO:0005576|GO:0005783|GO:0030425|GO:0043025|GO:0045786	chr1	MGI:2443035|Vega:OTTMUSG00000024055	family with sequence similarity 5, member C	146902472	protein-coding	240843|56710	146495666	+
18783	0.000161471	0.000157425	0.000178905	0.000142532	0.00014943	3.25801	3.20654	3.38734	3.18861	3.55436	3.44638	3.45855	3.52126	3.42633	3.64962	3.27244	2.93715	2.662	3.21	3.2203	-0.719169	0.0863438	-0.0863433	0.380768	3.6128	3.52868	3.5811	3.59622	3.62402	Pla2g4a	Pla2g4|cPLA2|cPLA2alpha	18783	ENSMUSG00000056220	GO:0001542|GO:0004620|GO:0004622|GO:0004623|GO:0005509|GO:0005544|GO:0005634|GO:0005737|GO:0005783|GO:0005794|GO:0005829|GO:0008152|GO:0008284|GO:0009395|GO:0010033|GO:0016042|GO:0016787|GO:0019369|GO:0031340|GO:0031394|GO:0031410|GO:0042127|GO:0042588|GO:0043065|GO:0043129|GO:0043231|GO:0046456|GO:0046697|GO:0046872|GO:0047498|GO:0048471|GO:0050482|GO:0050729|GO:0051592|GO:0071236	chr1	MGI:1195256|Vega:OTTMUSG00000016429	phospholipase A2, group IVA (cytosolic, calcium-dependent)	149961284	protein-coding	211429|433466|232889|271844|329502|78390	149829622	-
96875	0.000494959	0.000142533	0.00014944	0.000161496	0.000178913	-3.1732	-3.63812	-3.63812	-2.37122	-2.70015	-3.63812	-2.13853	-3.63812	-2.94307	-2.99921	-2.72041	2.20715	0.986473	1.97242	1.03893	-0.145002	-0.259401	0.145002	0.372195	-3.63812	-3.63812	-3.63812	-3.63812	-3.24894	Prg4	CACP|DOL54|JCAP|MSF|SZP|lubricin	96875	ENSMUSG00000006014	GO:0005044|GO:0005576|GO:0006955|GO:0030247	chr1	MGI:1891344|Vega:OTTMUSG00000033522	proteoglycan 4 (megakaryocyte stimulating factor, articular superficial zone protein)	150466165	protein-coding	22370	150449412	-
545370	0.00127664	0.00144089		0.00197129	0.00112635	-2.82375	-3.6106	-3.6106	-1.78455	-3.6106	-2.92711	-0.895115	-1.97156	-0.745628	0.551877	-0.865931	2.34677	2.9551	2.25817	2.22472	0.00804973	-0.23188	-0.00804973	0.454163	-3.6106	-2.97247	-1.94007	-3.6106	-1.63646	Hmcn1	EG545370|Gm201	545370	ENSMUSG00000066842	GO:0003674|GO:0005576|GO:0005604|GO:0005938|GO:0008150|GO:0030054	chr1	MGI:2685047|Vega:OTTMUSG00000021664	hemicentin 1	150993435	protein-coding	15530|22329|242050|665700|71461	150562502	-
117198	0.000161471	0.000178905	0.00014943	0.000157425	0.000142532	1.98191	1.95626	1.96443	2.29123	2.12889	2.00549	2.09295	1.97707	1.56099	1.70612	1.93706	1.64291	1.76265	1.7827	1.85525	-0.06849	-0.174659	0.0684891	0.0872936	1.82033	2.00332	2.21346	1.7081	1.73379	Ivns1abp	1190004M08Rik|1700126I16Rik|AA960440|HSPC068|ND1|NS-1|NS1-BP|Nd1-L|Nd1-S|mKIAA0850	117198	ENSMUSG00000023150	GO:0003674|GO:0005575|GO:0005634|GO:0005737|GO:0005856|GO:0008150	chr1	MGI:2152389	influenza virus NS1A binding protein	151364445	protein-coding	213417	151344498	+
66875	0.000165548	0.000169744	0.000186253	0.000152106	0.000153403	0.912684	1.12032	1.17889	1.03237	0.971978	1.45574	0.846077	0.756033	0.934374	1.28045	1.32547	1.1892	1.07644	0.974759	0.711622	0.240225	0.251978	-0.240225	-0.356675	1.08244	1.13643	1.20662	1.05366	1.02519	Swt1	1200016B10Rik|C1orf26	66875	ENSMUSG00000052748	GO:0003674|GO:0005575|GO:0008150	chr1	MGI:1914125|Vega:OTTMUSG00000033903	SWT1 RNA endoribonuclease homolog (S. cerevisiae)	151428435	protein-coding		151367699	-
19821	0.000161471	0.00014943	0.000142532	0.000178905	0.000157425	1.76146	1.50979	1.67343	1.4378	1.57617	1.45608	1.48064	1.67487	1.42614	1.55931	1.52066	1.33373	1.23704	1.38321	1.12991	0.121198	0.0566044	-0.107129	-0.0566044	1.4644	1.42365	1.43628	1.5326	1.34411	Rnf2	AI326319|AI450156|AU019207|Ring1B|dinG	19821	ENSMUSG00000026484	GO:0000122|GO:0000151|GO:0000278|GO:0001702|GO:0001739|GO:0003682|GO:0004842|GO:0005515|GO:0005634|GO:0005694|GO:0006351|GO:0006355|GO:0008270|GO:0009948|GO:0016574|GO:0016604|GO:0016874|GO:0031519|GO:0035102|GO:0035518|GO:0046872|GO:0071339|GO:0071535	chr1	MGI:1101759	ring finger protein 2	151500823	protein-coding	19763	151469406	-
63913	0.000161471	0.000178905	0.000157425	0.000142532	0.00014943	4.21039	3.94648	4.27449	3.63592	4.79816	4.7822	4.75985	4.84626	5.06699	4.97481	5.01507	3.60366	3.16055	3.24819	3.04516	-0.733838	-0.105012	0.105012	0.461731	5.01113	4.7545	4.43826	4.86939	4.69676	Fam129a	AI256368|AU019833|Niban	63913	ENSMUSG00000026483	GO:0001933|GO:0001934|GO:0003674|GO:0005634|GO:0005737|GO:0005886|GO:0006417|GO:0006950|GO:0034976|GO:0045727	chr1	MGI:2137237|Vega:OTTMUSG00000021503	family with sequence similarity 129, member A	151719347	protein-coding	100037278|227737	151571373	+
69399	0.000161471	0.000157425	0.00014943	0.000178905	0.000142532	-5.2349	-4.48063	-4.44875	-4.68484	-4.55808	-4.64149	-4.25558	-3.89389	-4.70147	-4.58754	-4.08584	-3.71599	-4.35689	-3.6309	-3.41289	-0.180137	-0.00817013	0.00817108	0.214879	-4.39703	-4.79887	-5.08856	-4.70911	-4.63013	1700025G04Rik	2610510E02Rik|2900042O04Rik|ENSMUSG00000073540	69399	ENSMUSG00000032666	GO:0003674|GO:0005575|GO:0008150	chr1	MGI:1916649|Vega:OTTMUSG00000029402	RIKEN cDNA 1700025G04 gene	152090320	protein-coding		151884524	-
66637	0.000161486	0.000178905	0.000142532	0.000157425	0.000149432	-1.31899	-1.05773	-1.47636	-0.988096	-1.94373	-1.83311	-1.44092	-1.55992	-1.20821	-1.49293	-1.84574	-1.1903	-0.984099	-1.16162	-0.913198	0.0930967	-0.010922	-0.0477791	0.0109215	-1.34217	-1.26945	-1.32065	-1.34262	-1.39902	Tsen15	5730449L18Rik|AL023077|Sen15	66637	ENSMUSG00000014980	GO:0003674|GO:0005575|GO:0005634|GO:0006397|GO:0008033|GO:0008150	chr1	MGI:1913887|Vega:OTTMUSG00000034856	tRNA splicing endonuclease 15 homolog (S. cerevisiae)	152386682	protein-coding		152370736	-
67771	0.000142532	0.000161471	0.00014943	0.000178905	0.000157425	1.31628	1.38005	1.1779	1.29751	1.00198	0.873796	1.04443	0.98805	0.889003	0.887136	1.0487	1.11617	1.17605	1.24633	1.22245	-0.00444126	-0.00723267	0.0781374	0.00444222	0.961668	0.97332	0.804521	0.92442	0.83417	Arpc5	5830443F10Rik|p16-Arc	67771	ENSMUSG00000008475	GO:0003779|GO:0005737|GO:0005856|GO:0005885|GO:0030027|GO:0030833|GO:0042995	chr1	MGI:1915021|Vega:OTTMUSG00000022155	actin related protein 2/3 complex, subunit 5	152775580	protein-coding	74192	152766542	+
17970	0.000161471	0.000178905	0.00014943	0.000142532	0.000157425	1.83391	1.82764	1.88921	1.91838	1.77421	1.82483	1.83984	1.84452	1.79996	1.83251	1.73207	1.56099	1.51457	1.56646	1.48946	0.00415421	-0.00415516	0.22377	-0.0702553	1.76522	1.83734	1.86901	1.78329	1.79824	Ncf2	NOXA2|Ncf-2|p67phox	17970	ENSMUSG00000026480	GO:0001669|GO:0005515|GO:0005730|GO:0005737|GO:0005829|GO:0006742|GO:0006801|GO:0008022|GO:0009749|GO:0014070|GO:0016020|GO:0016175|GO:0032496|GO:0032870|GO:0042554|GO:0043525|GO:0045777|GO:0048365	chr1	MGI:97284	neutrophil cytosolic factor 2	152836990	protein-coding	241275	152807890	+
226518	0.000161471	0.000157425	0.000178905	0.00014943	0.000142532	-11.334	-10.8922	-10.9168	-11.0671	-9.33947	-10.6505	-9.47829	-10.695	-11.334	-9.35724	-9.71587	-4.5548	-5.39513	-5.8713	-5.26529	0.00860119	-0.305293	0.100799	-0.00860119	-11.334	-11.334	-11.334	-11.334	-10.9448	Nmnat2	AI843915|D030041I09Rik|PNAT1|PNAT2	226518	ENSMUSG00000042751	GO:0000166|GO:0000309|GO:0004515|GO:0005524|GO:0005634|GO:0005737|GO:0005770|GO:0005794|GO:0005802|GO:0009058|GO:0009435|GO:0016740|GO:0016779|GO:0019363|GO:0045202	chr1	MGI:2444155	nicotinamide nucleotide adenylyltransferase 2	153119261	protein-coding	66454|74080	152955101	+
16782	0.000161471	0.00014943	0.000157425	0.000142532	0.000178905	-6.62106	-6.62106	-6.62106	-6.62106	-6.62106	-6.62106	-6.62106	-6.62106	-6.62106	-6.62106	-6.62106	-4.79298	-6.62106	-4.33725	-5.05253	-0.0795827	0.0795832	-0.370816	0.296141	-6.62106	-6.62106	-5.36558	-6.62106	-6.62106	Lamc2	AA589349	16782	ENSMUSG00000026479	GO:0005515|GO:0005578|GO:0005604|GO:0005607|GO:0005610|GO:0005615|GO:0005938|GO:0008201|GO:0016020|GO:0048471	chr1	MGI:99913	laminin, gamma 2	153186447	protein-coding	16772|16773|16774|16775|16776|16777|16779|16780|171171|18208|18209|22283|226519|23928|243967|57764|80883	153122756	-
74091	0.00014943	0.000178905	0.000161471	0.000142532	0.000157425	1.67636	1.86444	1.70321	1.91873	1.48126	1.71402	1.67924	1.61272	1.53272	1.47057	1.31892	1.54732	1.5437	1.55719	1.45165	-0.183089	0.0307226	0.179241	-0.0307217	1.46787	1.53396	1.74004	1.69646	1.62524	Npl	0610033B02Rik	74091	ENSMUSG00000042684	GO:0003824|GO:0005575|GO:0005737|GO:0005975|GO:0008152|GO:0008747|GO:0016829	chr1	MGI:1921341	N-acetylneuraminate pyruvate lyase	153549714	protein-coding	67432	153503016	-
67792	0.000161471	0.000178905	0.00014943	0.000157425	0.000142532	-11.4994	-12.5492	-12.5492	-12.5492	-11.9332	-12.5492	-12.5492	-12.5492	-10.5323	-10.9103	-11.6315	-5.63369	-6.30172	-7.98532	-7.30828	0.165549	-0.401193	0.354842	-0.165549	-10.7061	-11.9111	-12.5492	-12.5492	-12.1601	Rgs8	6530413N01Rik	67792	ENSMUSG00000042671	GO:0005096|GO:0005737|GO:0005886|GO:0007186|GO:0009968|GO:0038032	chr1	MGI:108408|Vega:OTTMUSG00000021608	regulator of G-protein signaling 8	153697665	protein-coding	19734|19735|19736|19737|246709|50778|50780|56470|56533|58175|64214	153653037	+
19734	0.000161504	0.000142532	0.00014943	0.000157425	0.000178905	-8.25006	-7.80821	-6.8328	-6.98316	-8.25006	-8.25006	-8.25006	-7.61102	-6.55501	-6.61115	-6.33235	-3.61462	-2.91177	-3.86672	-3.87418	0.0828352	0.0355501	-0.0625477	-0.0355501	-8.25006	-8.25006	-5.99457	-8.25006	-7.86088	Rgs16	Rgs14|Rgsr	19734	ENSMUSG00000026475	GO:0005096|GO:0005737|GO:0005886|GO:0007186|GO:0009968|GO:0038032|GO:0045121	chr1	MGI:108407|Vega:OTTMUSG00000020889	regulator of G-protein signaling 16	153745468	protein-coding	19735|19736|19737|246709|50778|50780|56470|56533|58175|64214|67792	153740353	+
24014	0.00014943	0.000142532	0.000178905	0.000157425	0.000161472	1.37465	1.45132	1.34258	1.28029	1.33796	1.70354	1.99182	1.67425	1.53336	1.48511	1.78191	1.81535	1.29509	1.50159	1.41601	-0.0805087	0.0256805	-0.0256801	0.27807	1.79362	1.66704	1.55612	1.95478	1.37273	Rnasel	E230029I04Rik	24014	ENSMUSG00000066800	GO:0000166|GO:0003723|GO:0004518|GO:0004519|GO:0004540|GO:0004672|GO:0005524|GO:0005737|GO:0005739|GO:0006364|GO:0006397|GO:0006468|GO:0009615|GO:0016363|GO:0016772|GO:0016787|GO:0016891|GO:0019843|GO:0045071|GO:0045944|GO:0046872|GO:0051607	chr1	MGI:1098272	ribonuclease L (2', 5'-oligoisoadenylate synthetase-dependent)	153764221	protein-coding		153749426	+
240816	0.000178905	0.000142532	0.000161471	0.000157425	0.00014943	-2.54048	-3.00541	-3.00541	-3.00541	-3.00541	-3.00541	-3.00541	-3.00541	-3.00541	-1.78153	-3.00541	-2.59235	-3.00541	-3.00541	-3.00541	0.0282829	0.63635	-0.0282831	-0.303212	-3.00541	-3.00541	-3.00541	-2.50628	-3.00541	Rgsl1	4930415K13Rik|Gm202|Rgsl2	240816	ENSMUSG00000042641	GO:0003674|GO:0005575|GO:0008150	chr1	MGI:2685048|Vega:OTTMUSG00000021823	regulator of G-protein signaling like 1	153844141	protein-coding		153779387	-
12290	0.000161623	0.00014943	0.000157425	0.000178905	0.000142532	-6.74151	-7.44266	-9.20644	-9.20644	-7.26847	-8.52295	-6.44381	-9.20644	-7.18946	-9.20644	-9.20644	-4.00331	-3.55328	-5.14502	-5.14606	-0.0203905	0.0203915	-0.15675	0.449969	-7.04139	-6.76096	-6.28799	-7.00687	-7.2323	Cacna1e	A430040I15|BII|Cach6|Cacnl1a6|Cav2.3|Cchra1|alpha1E	12290	ENSMUSG00000004110	GO:0001662|GO:0002027|GO:0005216|GO:0005244|GO:0005245|GO:0005262|GO:0005891|GO:0006810|GO:0006811|GO:0006816|GO:0007626|GO:0008542|GO:0016021|GO:0019226|GO:0019233|GO:0030317|GO:0034765|GO:0042593|GO:0042596|GO:0043204|GO:0048265|GO:0048266|GO:0050877|GO:0061178|GO:0070588|GO:0090273	chr1	MGI:106217	calcium channel, voltage-dependent, R type, alpha 1E subunit	154725920	protein-coding	110876|110880|12286|12287|12288|12289|12291|12292|20264|20265|20269|20271|20272|20273|20274|239556|24046|54652|58226	154392519	-
15939	0.000161471	0.00014943	0.000157425	0.000178905	0.000142532	3.82929	3.8642	4.11424	3.68097	3.80489	3.96162	3.63428	4.0099	3.75647	3.57951	4.20718	3.73104	3.44652	3.23784	3.25218	0.211727	-0.64387	-0.0212374	0.0212364	3.55916	3.86728	3.57239	4.15409	3.7739	Ier5		15939	ENSMUSG00000056708		chr1	MGI:1337072	immediate early response 5	155099636	protein-coding	15936|72500	155096367	-
15064	0.00014943	0.000142532	0.000157425	0.000178905	0.000161471	1.44637	1.31257	1.56103	1.18916	1.77795	1.81952	2.00301	2.02831	2.35839	2.19572	2.0146	1.02347	1.50785	1.42017	1.57043	0.0189662	-0.0189667	0.108961	-0.176045	2.21482	1.95556	1.64265	2.23824	2.1611	Mr1	H2ls	15064	ENSMUSG00000026471	GO:0002474|GO:0005783|GO:0006955|GO:0016020|GO:0016021|GO:0019882|GO:0042612	chr1	MGI:1195463	major histocompatibility complex, class I-related	155146780	protein-coding	100529082|110557|110696|14132|14964|14972|14985|14990|14991|14997|15006|15007|15013|15015|15018|15039|15040|15042|15043|15216|224753|224754|224756|224761|240095|333715|399549|630294|667977	155127878	-
19775	0.00014943	0.000142532	0.000161471	0.000178905	0.000157425	-1.93902	-2.1071	-1.89253	-2.31861	-1.77557	-1.71861	-1.54811	-1.56753	-1.63231	-1.62119	-1.53909	-1.66022	-1.62578	-1.50973	-1.7099	-0.0926752	-0.202736	0.0926752	0.495226	-1.66962	-1.74544	-1.60035	-1.72862	-1.84007	Xpr1	Rmc-1|Rmc1|Sxv|Syg1|XR	19775	ENSMUSG00000026469	GO:0004872|GO:0005886|GO:0009615|GO:0016020|GO:0016021	chr1	MGI:97932|Vega:OTTMUSG00000022503	xenotropic and polytropic retrovirus receptor 1	155417444	protein-coding		155275657	-
72482	0.000157425	0.000142532	0.00014943	0.000178905	0.000161472	-0.741879	-0.747594	-0.962119	-0.660875	-1.08503	-0.81259	-0.933276	-0.754208	-0.796878	-0.947892	-0.876182	-1.16255	-1.15107	-0.971383	-1.07795	0.143878	-0.0482464	-0.0657911	0.0482464	-1.0327	-1.22278	-0.895073	-1.07406	-0.851137	Acbd6	0610010G04Rik|2610100E10Rik	72482	ENSMUSG00000033701	GO:0000062|GO:0003674|GO:0005634|GO:0005737|GO:0008150|GO:0008289	chr1	MGI:1919732|Vega:OTTMUSG00000034796	acyl-Coenzyme A binding domain containing 6	155687233	protein-coding	20409	155558120	+
74081	0.000142532	0.000149447	0.000178905	0.000157425	0.00281437	0.442245	0.445201	0.357045	0.30549	1.29319	1.28829	1.59683	1.13425	1.07324	1.08972	1.4305	1.5528	1.43672	1.30219	1.25577	0.100079	0.0231514	-0.0378551	-0.0231514	1.26147	0.876919	1.06278	0.739895	0.823705	Cep350	4933409L06Rik|6430546F08Rik	74081	ENSMUSG00000033671	GO:0003674|GO:0005634|GO:0005737|GO:0005813|GO:0008150	chr1	MGI:1921331|Vega:OTTMUSG00000033963	centrosomal protein 350	155973255	protein-coding	13191|269713|56430|66411|76686|78785	155844964	-
208263	0.00014943	0.000157425	0.000142532	0.000178905	0.000161471	1.43958	1.35838	1.48936	1.06853	1.43068	1.51723	1.55568	1.65878	1.72812	1.61771	1.53255	1.36584	1.31161	1.41385	1.3429	0.0111914	-0.121039	0.0557432	-0.0111923	1.64706	1.73671	1.61581	1.7224	1.66449	Tor1aip1	LAP1|Lap1B	208263	ENSMUSG00000026466	GO:0005515|GO:0005521|GO:0005634|GO:0005635|GO:0016020|GO:0016021|GO:0034504|GO:0071763	chr1	MGI:3582693|Vega:OTTMUSG00000021975	torsin A interacting protein 1	156036480	protein-coding	240832	156004599	-
240832	0.000161471	0.000157425	0.000142532	0.00014943	0.000178905	1.57604	1.40699	1.57224	1.35853	1.30263	1.42504	1.32454	1.4833	1.5576	1.57473	1.48145	1.33233	1.20883	1.36591	1.25548	0.0954218	0.030098	-0.030098	-0.105744	1.52127	1.60571	1.40869	1.58042	1.50558	Tor1aip2	1110020D10Rik|15kDa|A130072J07|AA103493|AW060462|AW610675|C77739|Ifrg15|Lull1	240832	ENSMUSG00000050565|ENSMUSG00000079252	GO:0005515|GO:0005634|GO:0005783|GO:0008150|GO:0016020|GO:0016021	chr1	MGI:3582695|Vega:OTTMUSG00000021974|Vega:OTTMUSG00000021976	torsin A interacting protein 2	156068859	protein-coding	208263	156035664	+
214575	0.000161471	0.000157425	0.000142532	0.00014943	0.000178905	-4.35731	-4.35731	-4.35731	-4.35731	-4.35731	-4.35731	-4.17965	-4.35731	-4.35731	-4.35731	-4.35731	-4.35731	-3.37657	-3.88085	-3.77351	-1.32362	0.765571	0.292546	-0.292547	-4.35731	-4.35731	-4.35731	-4.35731	-4.35731	Tdrd5	Gm103	214575	ENSMUSG00000060985	GO:0003674|GO:0005737|GO:0007275|GO:0007283|GO:0007286|GO:0030154|GO:0030719|GO:0033391|GO:0043046|GO:0071546	chr1	MGI:2684949|Vega:OTTMUSG00000026427	tudor domain containing 5	156303348	protein-coding	100121|72634	156255296	-
20652	0.000161471	0.000178905	0.00014943	0.000157425	0.000142532	2.48303	2.43209	2.56342	2.47252	2.5085	2.50651	2.57579	2.46995	2.29151	2.48055	2.29231	2.32843	2.09551	2.32638	2.12557	0.121857	0.0425434	-0.0425434	-0.22205	2.39126	2.5054	2.45986	2.33788	2.56479	Soat1	8430426K15Rik|ACAT-1|AW550831|Acact|ald|hid	20652	ENSMUSG00000026600	GO:0000062|GO:0004772|GO:0005783|GO:0005789|GO:0006629|GO:0008202|GO:0008203|GO:0008374|GO:0010742|GO:0010878|GO:0015485|GO:0016020|GO:0016021|GO:0016740|GO:0016746|GO:0033344|GO:0034379|GO:0034435|GO:0034736|GO:0042986	chr1	MGI:104665	sterol O-acyltransferase 1	156474328	protein-coding	13350|223920	156428108	-
30935	0.000161471	0.000142532	0.000157425	0.00014943	0.000178905	1.91782	1.98374	2.1528	1.98459	1.94037	1.93494	1.95985	1.94245	2.24824	2.15379	1.85556	1.70335	1.77243	1.81633	1.64428	-0.0700302	0.134877	0.0700312	-0.224569	2.03616	1.98355	1.83331	2.03937	2.21333	Tor3a	Adir	30935	ENSMUSG00000060519	GO:0000166|GO:0003855|GO:0005515|GO:0005524|GO:0005737|GO:0005783|GO:0005788|GO:0051085	chr1	MGI:1353652|Vega:OTTMUSG00000021567	torsin family 3, member A	156674339	protein-coding	227612|30931|30933|30934	156653617	-
215015	0.000157425	0.000142532	0.000178905	0.00014943	0.000161471	-1.11116	-1.05266	-1.06047	-1.08732	-1.13914	-1.22186	-1.00806	-1.24039	-1.12627	-1.34109	-1.04852	-1.17473	-1.26845	-1.22769	-1.17063	-0.0511951	-0.186932	0.0511942	0.234849	-1.27315	-1.11216	-1.18268	-1.18491	-1.20979	Fam20b	C530043G21Rik|mKIAA0475	215015	ENSMUSG00000033557	GO:0000166|GO:0005524|GO:0005794|GO:0016020|GO:0016021|GO:0016301|GO:0016310|GO:0016740|GO:0016773	chr1	MGI:2443990|Vega:OTTMUSG00000029656	family with sequence similarity 20, member B	156718910	protein-coding	208659|80752	156678571	-
89867	0.000297982	0.00014787	0.00015869	0.000250217	0.000201962	3.40198	3.20057	3.11353	2.46772	3.16502	2.04681	2.53957	4.35942	3.38756	3.7924	2.97627	2.58321	1.65774	2.62665	2.4883	-0.0385048	1.4871	0.0385051	-0.0880868	4.12848	3.2289	2.4432	3.67082	3.15006	Sec16b	Lztr2|Rgpr|Rgpr-p117	89867	ENSMUSG00000026589	GO:0003674|GO:0005575|GO:0005783|GO:0005794|GO:0006810|GO:0008150|GO:0015031|GO:0016020|GO:0016192|GO:0048208	chr1	MGI:2148802|Vega:OTTMUSG00000022599	SEC16 homolog B (S. cerevisiae)	157568424	protein-coding	227648	157506796	+
240843	0.000161471	0.000157425	0.000178905	0.00014943	0.000142532	-9.80444	-9.80444	-9.80444	-9.80444	-9.80444	-8.12095	-9.80444	-9.80444	-9.80444	-8.16552	-9.80444	-4.08075	-4.57577	-5.15806	-4.74405	-0.0324936	0.0324926	-0.133271	0.0775452	-9.80444	-9.80444	-9.80444	-9.80444	-9.80444	Fam5b	6430517E21Rik|BB361039|mKIAA1747	240843	ENSMUSG00000004031	GO:0003674|GO:0005576|GO:0005783|GO:0030425|GO:0043025|GO:0045786	chr1	MGI:2443333	family with sequence similarity 5, member B	158356260	protein-coding	215378|56710	158245269	-
11899	0.00016174	0.000178905	0.000157425	0.00014943	0.000142532	-11.0581	-10.6163	-11.0581	-10.7913	-8.74167	-11.0581	-11.0581	-10.4191	-11.0581	-11.0581	-11.0581	-3.21325	-3.3427	-3.7488	-3.49048	0.0185642	-0.0675526	-0.0185642	0.355341	-11.0581	-9.09809	-11.0581	-11.0581	-9.49905	Astn1	Astn|GC14|mKIAA0289	11899	ENSMUSG00000026587	GO:0007155|GO:0007626|GO:0016020|GO:0016021|GO:0016337|GO:0016477	chr1	MGI:1098567	astrotactin 1	158691786	protein-coding	56079	158362304	+
23850	0.000142726	0.000179032	0.0001495	0.000157453	0.000161506	-2.97019	-4.55059	-4.55059	-3.69873	-4.55059	-4.55059	-4.37293	-4.55059	-4.55059	-3.91167	-3.04791	-2.7225	-4.55059	-4.55059	-4.55059	0.290452	0.269968	-0.269968	-0.568289	-3.38555	-3.3275	-4.55059	-4.55059	-4.55059	Pappa2	PAPP-A2|PLAC3|Pappe	23850	ENSMUSG00000073530	GO:0004222|GO:0005575|GO:0006508|GO:0008237	chr1	MGI:3051647|Vega:OTTMUSG00000029804	pappalysin 2	158957438	protein-coding	18491	158711731	-
21960	0.000161617	0.000157425	0.00014943	0.000142532	0.000178905	-7.04261	-7.04261	-7.04261	-6.77571	-7.04261	-7.04261	-7.04261	-7.04261	-7.04261	-7.04261	-6.12489	-0.908406	-1.89194	-2.06112	-2.24977	0.0929728	-0.190015	-0.0929723	0.682054	-7.04261	-7.04261	-7.04261	-7.04261	-7.04261	Tnr	J1-tenascin|TN-R|janusin|restrictin	21960	ENSMUSG00000015829	GO:0005102|GO:0005178|GO:0005576|GO:0005578|GO:0005634|GO:0005737|GO:0007155|GO:0007158|GO:0007162|GO:0007165|GO:0008306|GO:0009986|GO:0010977|GO:0022029|GO:0022408|GO:0030198|GO:0030517|GO:0035641|GO:0045121|GO:0046625|GO:0048692|GO:0050804|GO:0050805|GO:0050808|GO:0050885|GO:0051968|GO:0051971|GO:0060291|GO:0072534	chr1	MGI:99516	tenascin R	159924922	protein-coding	14133|14134|14268|21923|329278|76293|81877|98970	159523769	+
64659	0.000161474	0.000178905	0.000142532	0.000157425	0.000149433	-1.28892	-1.24778	-1.22965	-1.0365	-1.55678	-1.82874	-1.83739	-1.59335	-1.51299	-1.37088	-1.37968	-1.27937	-1.2497	-1.06024	-1.04064	0.0219173	-0.517462	0.042161	-0.0219173	-1.13833	-1.24614	-1.3582	-1.24897	-1.51497	Mrps14	1810032L21Rik|AL022847|Rpms14	64659	ENSMUSG00000058267	GO:0003735|GO:0005622|GO:0005739|GO:0005763|GO:0005840|GO:0006412|GO:0008150|GO:0030529	chr1	MGI:1928141|Vega:OTTMUSG00000021950	mitochondrial ribosomal protein S14	160201186	protein-coding		160195260	+
12301	0.000162053	0.000157425	0.000142532	0.000178905	0.000149434	-1.33586	-1.08791	-1.9183	-1.45462	-1.8922	-1.88559	-1.99728	-1.94422	-2.37571	-2.24603	-1.94355	-0.804907	-1.13478	-1.1755	-1.3076	0.102996	0.0736532	-0.0736532	-0.195184	-2.30384	-2.36891	-1.95478	-2.38332	-2.27585	Cacybp	SIP	12301	ENSMUSG00000014226	GO:0005515|GO:0005634|GO:0005641|GO:0005737|GO:0030877|GO:0042803|GO:0043005|GO:0044297|GO:0045740|GO:0055007|GO:0060416|GO:0060548	chr1	MGI:1270839	calcyclin binding protein	160212892	protein-coding		160202367	-
29809	0.000161471	0.000178905	0.000142532	0.00014943	0.000157425	-3.83202	-4.11003	-3.35701	-3.75353	-3.71171	-3.41448	-3.24661	-3.58848	-3.7137	-3.85358	-3.77409	-2.6586	-2.9268	-3.36291	-3.4533	0.0447216	-0.140863	-0.0447207	0.558346	-3.59235	-3.67928	-3.46328	-3.73811	-3.71975	Rabgap1l	5830411O09Rik|8430421H08Rik|9630005B12Rik|AW049894|HHL|Hh1|mKIAA0471	29809	ENSMUSG00000026721	GO:0005096|GO:0005097|GO:0005622|GO:0005634|GO:0005769|GO:0005794|GO:0017137|GO:0032313|GO:0032851|GO:0032880|GO:0035855	chr1	MGI:1352507	RAB GTPase activating protein 1-like	160792938	protein-coding	100855|14020|209478|210789|213027|227800|57915	160219174	-
620246	0.000161471	0.000157425	0.000142532	0.00014943	0.000178905	-4.03885	-4.03885	-4.03885	-4.03885	-4.03885	-4.03885	-3.86119	-4.03885	-4.03885	-4.03885	-4.03885	-4.03885	-3.05811	-4.03885	-3.47032	0.454267	-0.174705	-0.343192	0.174705	-4.03885	-4.03885	-4.03885	-4.03885	-4.03885	Gpr52	EG620246	620246		GO:0003674|GO:0004871|GO:0004930|GO:0005575|GO:0005886|GO:0007165|GO:0007186|GO:0008150|GO:0016020|GO:0016021	chr1	MGI:3643278	G protein-coupled receptor 52	160577753	protein-coding		160576668	-
240869	0.00014943	0.000142532	0.000157425	0.000178905	0.000161471	2.64	2.31652	2.32495	2.0449	2.22415	2.79196	2.46738	3.23391	2.99011	2.93869	2.92572	2.51411	2.67038	2.46661	2.13126	0.677038	-0.653495	-0.0146265	0.0146265	2.94019	2.98192	2.79516	3.21883	2.69437	Zbtb37	D430004I08Rik	240869	ENSMUSG00000043467	GO:0003674|GO:0005575|GO:0005634|GO:0008150|GO:0046872	chr1	MGI:2444467|Vega:OTTMUSG00000021887	zinc finger and BTB domain containing 37	161034259	protein-coding	193736|232879|241311|241322|320633|474156|56490|66830|67991|71834|81630	161017756	-
14455	0.00143181	0.00376623	0.00874712	0.0137323	0.00845759	-1.6012	-1.35235	-1.46076	-0.0971966	-0.216372	-0.9315	-1.34458	-1.54733	-1.30008	-0.881825	-0.415348	-1.5881	-1.06055	-1.7005	-1.70002	-0.177549	0.272812	-0.00986671	0.00986671	-1.58394	-1.20207	-0.982591	-1.44528	-1.34213	Gas5	Gas-5	14455			chr1	MGI:95659	growth arrest specific 5	161038537	miscRNA		161035166	+
73844	0.000161471	0.000178905	0.00014943	0.000157425	0.000142532	-9.66718	-9.22533	-9.66718	-9.40028	-9.66718	-9.66718	-9.66718	-9.66718	-9.66718	-7.02826	-9.66718	-4.11639	-5.47698	-5.11308	-5.19175	0.0611601	-0.0982809	-0.061161	0.488429	-9.66718	-9.66718	-9.66718	-9.16805	-9.278	Ankrd45	4933409K03Rik	73844	ENSMUSG00000044835	GO:0003674|GO:0005575|GO:0008150	chr1	MGI:1921094|Vega:OTTMUSG00000022133	ankyrin repeat domain 45	161170507	protein-coding		161142712	+
11758	0.000161471	0.000178905	0.000157425	0.000142532	0.00014943	-2.71508	-2.67812	-2.7829	-2.69938	-2.92878	-3.04169	-3.01139	-2.89942	-3.06726	-3.03013	-3.02998	-1.30884	-1.38585	-1.20834	-1.03713	-0.0300312	-0.0950384	0.219345	0.0300303	-3.05149	-2.88825	-2.9671	-2.80314	-3.00423	Prdx6	1-cysPrx|9430088D19Rik|AA690119|Aop2|Aop2-rs3|Brp-12|CC26|CP-3|GPx|Ltw-4|Ltw4|Lvtw-4|NSGP|NSGPx|ORF06|Prdx5|Prdx6-rs3|aiPLA2|mKIAA0106	11758	ENSMUSG00000026701	GO:0000302|GO:0003824|GO:0004601|GO:0004602|GO:0004623|GO:0005737|GO:0005739|GO:0005764|GO:0005829|GO:0006979|GO:0008152|GO:0009395|GO:0016042|GO:0016209|GO:0016491|GO:0016787|GO:0031410|GO:0032060|GO:0042744|GO:0051920|GO:0055114	chr1	MGI:894320|Vega:OTTMUSG00000016463	peroxiredoxin 6	161251166	protein-coding	320769	161240112	-
240873	0.00014943	0.000157425	0.000178905	0.000142532	0.000161471	4.27228	5.7817	4.70266	4.35436	4.32707	5.00541	5.82152	5.1626	4.3389	4.7682	5.43593	5.41305	4.44017	4.56392	4.77798	0	0	0	0	5.61664	5.44548	4.75799	6.10584	4.14407	Tnfsf18	Gitrl	240873	ENSMUSG00000066755	GO:0002309|GO:0005125|GO:0005164|GO:0005515|GO:0005615|GO:0005886|GO:0006955|GO:0009986|GO:0016020|GO:0016021|GO:0032813|GO:0033209|GO:0042129|GO:0051092	chr1	MGI:2673064|Vega:OTTMUSG00000026871	tumor necrosis factor (ligand) superfamily, member 18	161505290	protein-coding		161494657	+
103967	0.000161472	0.000142532	0.000157425	0.00014943	0.000178905	-9.27153	-8.87957	-8.14927	-9.05452	-8.94491	-8.32544	-8.55879	-10.0974	-9.24971	-7.36057	-9.4037	-3.80789	-3.81105	-5.29037	-4.30994	0.00294399	-0.295836	-0.00294495	0.108349	-9.15637	-8.87593	-8.32896	-9.01493	-9.34727	Dnm3	9630020E24Rik|AW061159|B230343F03Rik|C530045C17|mKIAA0820	103967	ENSMUSG00000040265	GO:0000166|GO:0003924|GO:0005525|GO:0005543|GO:0005737|GO:0005739|GO:0005856|GO:0005874|GO:0006184|GO:0006897|GO:0007416|GO:0014069|GO:0016787|GO:0043197|GO:0046847|GO:0048471	chr1	MGI:1341299|Vega:OTTMUSG00000029472	dynamin 3	162478034	protein-coding	13429|13430	161987302	-
53330	0.000161471	0.000142532	0.000178905	0.000157425	0.00014943	-1.54737	-1.39944	-1.67621	-1.15126	-1.63343	-1.75062	-1.7832	-1.4721	-1.9081	-1.71688	-1.48654	-1.25868	-1.31302	-1.29175	-1.23838	0.0048008	-0.143414	0.0382509	-0.0048008	-1.85516	-1.79074	-1.56781	-1.43845	-1.77786	Vamp4	D1Ertd147e	53330	ENSMUSG00000026696	GO:0003674|GO:0005794|GO:0005802|GO:0016020|GO:0016021|GO:0016192|GO:0031201|GO:0042996	chr1	MGI:1858730|Vega:OTTMUSG00000033107	vesicle-associated membrane protein 4	162599078	protein-coding	22317|22318|22319|22320|53620	162570828	+
17926	0.000161471	0.00014943	0.000142532	0.000157425	0.000178905	-6.90269	-6.92577	-7.36762	-7.36762	-7.36762	-7.36762	-7.36762	-7.36762	-7.36762	-6.7287	-7.36762	-3.01597	-3.21695	-2.84677	-4.62916	-0.0586028	-0.202301	0.20456	0.0586028	-7.36762	-6.72949	-7.36762	-6.86849	-7.36762	Myoc	AI957332|GLC1A|TIGR	17926	ENSMUSG00000026697	GO:0005515|GO:0005576|GO:0005615|GO:0005783|GO:0005929|GO:0042995	chr1	MGI:1202864	myocilin	162649694	protein-coding	229759|235379|241327|244180|244198|244723|320078|380924|56177|99543	162639150	+
55990	0.0160786	0.000142899	0.000186923	0.000157771	0.000179527	-4.72666	-4.06242	-3.3094	-4.72666	-4.11062	-4.04317	-2.22707	-4.72666	-2.22426	-2.08774	-2.80895	1.79259	1.72219	1.18469	1.19586	0.0619154	0.853694	-0.0619149	-0.744359	-3.88354	-4.72666	-4.05613	-4.72666	-4.72666	Fmo2	2310008D08Rik|2310042I22Rik|AW107733	55990	ENSMUSG00000040170	GO:0004497|GO:0004499|GO:0005783|GO:0006082|GO:0006739|GO:0006805|GO:0009404|GO:0016020|GO:0016021|GO:0016491|GO:0017144|GO:0031227|GO:0043231|GO:0050660|GO:0050661|GO:0055114|GO:0070995|GO:0072592	chr1	MGI:1916776|Vega:OTTMUSG00000024135	flavin containing monooxygenase 2	162898712	protein-coding	14261|14262|14263|226564|226565|226601|226604|240894	162875047	-
16579	0.000178905	0.00014943	0.000157425	0.000161471	0.000142532	-2.43036	-2.47303	-2.43995	-2.45045	-2.34143	-2.27795	-2.27085	-2.52947	-2.5635	-2.26702	-2.69413	-2.21605	-2.5433	-2.53341	-2.4075	0.161546	-0.192532	-0.0210304	0.0210295	-2.48651	-2.20742	-2.55919	-2.4676	-2.31729	Kifap3	KAP3|SMAP	16579	ENSMUSG00000026585	GO:0000794|GO:0005083|GO:0005089|GO:0005515|GO:0005813|GO:0005871|GO:0005876|GO:0007017|GO:0007266|GO:0008104|GO:0008285|GO:0016939|GO:0019894|GO:0046587|GO:0050790	chr1	MGI:107566|Vega:OTTMUSG00000018234	kinesin-associated protein 3	163917100	protein-coding		163779679	+
240880	0.00014943	0.000142532	0.000157425	0.000178905	0.000161471	1.17945	1.24282	1.18264	0.853017	1.41785	1.53209	1.52882	1.5423	1.55078	1.55899	1.54878	1.36949	1.0789	1.11603	1.08534	0.113005	-0.113005	-0.163645	0.142657	1.57424	1.58724	1.50021	1.43568	1.50635	Scyl3	1200016D23Rik|6030457O16|AW214499|Pace1	240880	ENSMUSG00000026584	GO:0004672|GO:0005524|GO:0005737|GO:0005794|GO:0006468|GO:0008150|GO:0016772|GO:0030027|GO:0042995	chr1	MGI:1921385|Vega:OTTMUSG00000034804	SCY1-like 3 (S. cerevisiae)	163955126	protein-coding	78891	163930064	+
381306	0.000244133	0.000168993	0.000164008	0.000200332	0.000231507	1.61263	1.63806	1.40146	1.65164	1.5711	1.19376	1.4249	2.03058	2.05777	1.37158	2.09151	1.63177	2.02153	1.43152	0.578187	-0.304034	0.304034	0.495442	-0.400537	1.60973	1.59319	2.06616	1.59436	1.61217	BC055324		381306	ENSMUSG00000041406	GO:0003674|GO:0005575|GO:0008150	chr1	MGI:3590554|Vega:OTTMUSG00000034817	cDNA sequence BC055324	163994781	protein-coding		163954008	-
116914	0.000167014	0.000179567	0.000150805	0.00014296	0.000157982	-2.21591	-2.04996	-1.43171	-1.80987	-1.51883	-1.51193	-2.56207	-1.41887	-1.60839	-1.75504	-1.7929	-1.28715	-1.58907	-1.46325	-1.34677	0.293954	-0.0105162	0.0105162	-0.523223	-2.08926	-1.57804	-1.89928	-1.69629	-1.65012	Slc19a2	AV276020|AW322295|DDA1|THTR1|TRMA	116914	ENSMUSG00000040918	GO:0005886|GO:0015234|GO:0015403|GO:0015888	chr1	MGI:1928761|Vega:OTTMUSG00000031583	solute carrier family 19 (thiamine transporter), member 2	164265385	protein-coding	20509|80721	164249046	+
74895	0.000142532	0.00014943	0.000157425	0.000178905	0.000161472	-1.33812	-1.28287	-1.24435	-1.35048	-1.56737	-1.57869	-1.23218	-1.41495	-1.6621	-1.49433	-1.9551	-1.50822	-1.50658	-1.85092	-1.47935	-0.0394144	0.168502	0.00260162	-0.00260162	-1.80174	-1.17112	-1.43795	-1.52794	-1.14362	4930455F23Rik	AI427889	74895	ENSMUSG00000026578	GO:0003674|GO:0005634|GO:0008150	chr1	MGI:1922145|Vega:OTTMUSG00000022174	RIKEN cDNA 4930455F23 gene	164287847	protein-coding		164275598	+
11931	0.000161499	0.000157425	0.000178905	0.00014943	0.000142532	-10.7996	-10.5007	-10.2623	-9.0434	-10.0635	-10.996	-8.7649	-11.8181	-10.482	-8.79269	-9.4888	-3.60154	-4.79969	-4.70146	-4.70302	0.205614	0.00646114	-0.00646114	-0.036788	-10.614	-10.4564	-10.1345	-10.4434	-10.5534	Atp1b1	Atpb|Atpb-1	11931	ENSMUSG00000026576	GO:0001666|GO:0001824|GO:0005391|GO:0005515|GO:0005886|GO:0005890|GO:0005901|GO:0006754|GO:0006810|GO:0006811|GO:0006813|GO:0006814|GO:0016020|GO:0016021|GO:0016323|GO:0016324|GO:0030001|GO:0046034	chr1	MGI:88108	ATPase, Na+/K+ transporting, beta 1 polypeptide	164458355	protein-coding	11932|11933|11945|67821	164437099	-
108735	0.000161471	0.000178905	0.000157425	0.000142532	0.00014943	2.0575	2.04732	1.99176	1.79779	2.08601	2.02731	2.10308	2.2427	2.21082	2.04343	2.09197	1.84624	1.86016	1.99822	1.946	0.000393868	-0.301802	0.0781908	-0.000393868	2.12057	2.02576	1.94953	2.1311	2.04387	Sft2d2	2010005O13Rik|AI506168|AW561909|cI-45	108735	ENSMUSG00000040848	GO:0003674|GO:0005575|GO:0006810|GO:0008150|GO:0015031|GO:0016020|GO:0016021|GO:0016192	chr1	MGI:1917362	SFT2 domain containing 2	165194433	protein-coding	106489	165174341	-
240888	0.000169925	0.000157425	0.000142532	0.000178905	0.00014943	-4.72485	-4.72485	-4.72485	-4.72485	-4.72485	-4.72485	-4.72485	-4.72485	-4.72485	-4.72485	-4.72485	-3.89676	-1.42218	-2.24839	-1.45588	-0.00138712	0.00138712	0.732899	-0.708996	-4.72485	-4.72485	-4.72485	-4.72485	-4.72485	Gpr161	Gm208|Gm208Gpr|vl	240888	ENSMUSG00000040836	GO:0004871|GO:0004930|GO:0007165|GO:0007186|GO:0016021	chr1	MGI:2685054	G protein-coupled receptor 161	165321851	protein-coding	229714|245424|436090	165295766	+
74106	0.000161471	0.00014943	0.000157425	0.000142532	0.000178905	-2.01851	-1.87543	-1.95861	-1.91958	-1.86217	-1.94396	-2.03055	-1.89524	-2.2275	-2.1403	-1.98068	-1.65292	-1.63258	-1.98239	-1.65713	0.0635891	-0.0823965	-0.06359	0.131226	-2.20338	-1.60585	-1.83652	-1.90712	-1.90936	Dcaf6	1200006M05Rik|Iqwd1|PC326	74106	ENSMUSG00000026571	GO:0005634|GO:0030374|GO:0045944|GO:0080008	chr1	MGI:1921356|Vega:OTTMUSG00000037113	DDB1 and CUL4 associated factor 6	165460463	protein-coding	18630|230796|320808|98193	165329501	-
70456	0.000161471	0.000178905	0.000142532	0.000157425	0.00014943	-2.17222	-1.9733	-2.22194	-1.99558	-2.55896	-3.08893	-2.43666	-2.67441	-2.68439	-2.72638	-2.65945	-2.14234	-2.10428	-2.14504	-1.7248	0.0731583	-0.210585	0.0966625	-0.0731583	-2.50122	-2.71962	-2.60937	-2.6939	-2.50078	Mpc2	0610006C01Rik|2010002I07Rik|2610205H19Rik|AA108335|Brp44|ESTM43	70456	ENSMUSG00000026568	GO:0005622|GO:0005739|GO:0005743|GO:0006090|GO:0006810|GO:0006850|GO:0016020|GO:0016021|GO:0050833	chr1	MGI:1917706|Vega:OTTMUSG00000022567	mitochondrial pyruvate carrier 2	165481214	protein-coding		165461208	+
226594	0.000157425	0.000161471	0.00014943	0.000142532	0.000178905	1.66902	1.91764	1.59247	1.83057	1.62682	1.96495	1.90463	1.76111	1.52225	1.5248	1.93873	1.87957	2.0042	1.78371	1.67662	0.0117512	-0.0117521	0.130683	-0.299269	1.5301	1.43153	1.91175	1.44098	1.5453	Rcsd1	A430105K13Rik|BC025872	226594	ENSMUSG00000040723	GO:0005575|GO:0051015|GO:0071474	chr1	MGI:2676394	RCSD domain containing 1	165708094	protein-coding		165648945	-
433375	0.00014943	0.000178905	0.000161471	0.000157425	0.000142532	1.31281	1.33655	1.28575	1.15778	1.37447	1.2849	1.43783	0.899584	1.21383	1.34532	1.2025	1.07373	1.20283	1.26435	1.34664	-0.0429754	-0.0183964	0.155011	0.0183954	0.962013	1.34185	1.33455	1.37381	1.34429	Creg1	AA755314|Creg	433375	ENSMUSG00000040713	GO:0005576|GO:0005667|GO:0006355|GO:0008134|GO:0010181|GO:0016491|GO:0040008|GO:0055114	chr1	MGI:1344382|Vega:OTTMUSG00000021575	cellular repressor of E1A-stimulated genes 1	165775304	protein-coding	263764	165763780	+
18986	0.00014943	0.000178905	0.000142532	0.000157425	0.000161471	1.32481	1.09703	1.25554	0.942876	1.6814	1.7936	1.70418	1.85114	1.55887	1.83316	1.51904	1.10175	1.16993	1.2803	1.23569	0.0912552	-0.277571	-0.0912547	0.121477	1.82128	1.67114	1.59682	1.63307	1.61628	Pou2f1	2810482H01Rik|NF-A1|Oct-1|Oct1|Otf-1|Otf1	18986	ENSMUSG00000026565	GO:0001077|GO:0003677|GO:0003700|GO:0005515|GO:0005634|GO:0005667|GO:0006351|GO:0006355|GO:0030910|GO:0043565|GO:0045892|GO:0045944|GO:0060235	chr1	MGI:101898|Vega:OTTMUSG00000034833	POU domain, class 2, transcription factor 1	166002634	protein-coding	18736|18987|18988|18991|18992|18993|18994|18996|18997|18998|18999|19009|218030|75507	165865154	-
240892	0.000161471	0.00014943	0.000157425	0.000142532	0.000178905	2.24506	2.18978	2.1949	2.15889	2.17031	2.53161	2.42446	2.04894	2.46551	2.54209	2.68949	1.62126	1.92828	1.80014	2.00903	0.0367856	-0.0367856	0.344561	-0.102064	1.97792	1.99748	1.60866	2.28633	2.64562	Dusp27	C130085G02Rik|Gm209	240892	ENSMUSG00000026564	GO:0005575|GO:0006470|GO:0008138|GO:0016311|GO:0016791	chr1	MGI:2685055	dual specificity phosphatase 27 (putative)	166127898	protein-coding	27389|435391|66959|72349	166098148	-
100039795	0.000142551	0.000161801	0.000149809	0.000178971	0.000157425	-1.44704	-1.65839	-1.35029	-1.61132	-1.35203	-1.33185	-0.982663	-1.44776	-0.966886	-0.904818	-0.967291	-1.43346	-1.45668	-1.17861	-1.20238	0.00691223	-0.154709	-0.00691128	0.551556	-1.2595	-0.961394	-0.756258	-1.01071	-1.08844	Ildr2	2810478N18Rik|3110063L10Rik|AI852300|D1Ertd471e|Dbsm1|ENSMUSG00000040612|Ll	100039795	ENSMUSG00000040612	GO:0009749|GO:0030073|GO:0030154|GO:0031016|GO:0048873	chr1	MGI:1196370|Vega:OTTMUSG00000021748	immunoglobulin-like domain containing receptor 2	166316832	protein-coding	106347|54135	166254139	+
71592	0.000149567	0.000179014	0.000162059	0.000142562	0.000157425	-1.46165	-1.57703	-1.42633	-1.85767	-0.808086	-1.2698	-1.2511	-0.678685	-0.796905	-1.10468	-0.809969	-0.986764	-0.809118	-1.1747	-0.917196	-0.125376	-0.0619783	0.0619793	0.342959	-0.969673	-1.02995	-1.03047	-0.942052	-1.15763	Pogk	9130401E23Rik|BASS2|mKIAA1513	71592	ENSMUSG00000040596	GO:0003676|GO:0003677|GO:0005575|GO:0005622|GO:0005634|GO:0006355|GO:0007275|GO:0008150	chr1	MGI:1918842|Vega:OTTMUSG00000026882	pogo transposable element with KRAB domain	166409828	protein-coding		166393612	-
100503962	0.000157425	0.000142532	0.000178905	0.00014943	0.000161471	-3.71099	-3.71099	-3.71099	-3.71099	-3.71099	-3.71099	-3.71099	-3.71099	-3.71099	-3.71099	-3.71099	-3.71099	-3.71099	-3.71099	-3.71099	0.263967	-0.272146	-0.114588	0.114588	-3.71099	-3.71099	-3.71099	-3.71099	-3.71099	Gm16701		100503962			chr1	MGI:4439625	predicted gene, 16701	166999730	miscRNA		166974023	-
226610	0.000161471	0.000142532	0.00014943	0.000178905	0.000157425	-10.1325	-10.1325	-9.71522	-10.1325	-10.1325	-7.86403	-10.1325	-7.28399	-10.1325	-9.49357	-7.6298	-5.91207	-6.34439	-6.65603	-6.56395	-0.256415	-0.121493	0.121494	0.273074	-8.28936	-10.1325	-9.46195	-9.63335	-9.7433	Fam78b	C030014K22Rik|C030020L09Rik	226610	ENSMUSG00000060568	GO:0003674|GO:0005575|GO:0008150	chr1	MGI:2443050|Vega:OTTMUSG00000033956	family with sequence similarity 78, member B	167091302	protein-coding	241303	167001417	+
80914	0.000161971	0.000149477	0.000157425	0.000178987	0.000142668	-3.11264	-4.04261	-3.74527	-4.63259	-4.28345	-3.63104	-3.71672	-4.84541	-4.78941	-4.84554	-5.56674	-2.47455	-3.91875	-2.15002	-4.33096	0.0699792	0.492443	-0.280998	-0.0699787	-3.15427	-3.26136	-4.22896	-3.6634	-4.77335	Uck2	AA407809|AI481316|AU018180|AU020720|TSA903|UK|UMK|Umpk	80914	ENSMUSG00000026558	GO:0000166|GO:0004849|GO:0005515|GO:0005524|GO:0005829|GO:0008150|GO:0008152|GO:0016301|GO:0016310|GO:0016740|GO:0016773|GO:0043231	chr1	MGI:1931744	uridine-cytidine kinase 2	167285127	protein-coding	22245|68556	167226084	-
68944	0.000178905	0.000142532	0.000161471	0.00014943	0.000157425	1.21332	1.18529	1.08231	1.2296	0.894178	0.83948	0.867465	0.911718	0.819563	0.768675	0.780713	0.898546	0.832816	1.10069	1.01861	-0.0281391	-0.241181	0.0846577	0.0281401	1.08942	1.10503	1.13498	0.995997	1.01452	Tmco1	1190006A08Rik|4930403O06Rik|AA109065|AU022572|ESTM39	68944	ENSMUSG00000052428	GO:0003674|GO:0005783|GO:0005794|GO:0008150|GO:0016020|GO:0016021	chr1	MGI:1921173	transmembrane and coiled-coil domains 1	167333978	protein-coding		167308670	+
66447	0.000161471	0.000142532	0.000157425	0.000178905	0.00014943	-3.26642	-3.47458	-3.54155	-3.54855	-3.49347	-3.96292	-4.22798	-4.73932	-3.98317	-3.98461	-4.00669	-3.02949	-3.3328	-3.4186	-3.42989	0.0779304	0.215034	-0.0779304	-0.300527	-4.385	-3.84873	-4.11421	-3.55192	-4.01653	Mgst3	2010012L10Rik|2010306B17Rik|2700004G04Rik|AA516734|GST-III	66447	ENSMUSG00000026688	GO:0004364|GO:0004602|GO:0005783|GO:0006750|GO:0016020|GO:0016021|GO:0016740|GO:0043231|GO:0055114	chr1	MGI:1913697|Vega:OTTMUSG00000022623	microsomal glutathione S-transferase 3	167393797	protein-coding		167372384	-
20183	0.000157425	0.000180692	0.000152265	0.000144927	0.000170422	-2.30126	-2.46872	-1.88062	-1.56967	-3.37253	-2.36649	-2.00854	-2.23406	-2.63056	-2.23418	-2.3828	-4.33041	-4.17776	-4.09708	-2.80861	-0.343452	0.265286	-0.265286	0.328796	-2.27099	-2.06094	-2.58108	-3.19994	-2.64004	Rxrg	Nr2b3	20183	ENSMUSG00000015843	GO:0003677|GO:0003700|GO:0003707|GO:0004886|GO:0005634|GO:0006351|GO:0006355|GO:0008270|GO:0031641|GO:0043401|GO:0043565|GO:0045944|GO:0046872|GO:0048384	chr1	MGI:98216|Vega:OTTMUSG00000022560	retinoid X receptor gamma	167639623	protein-coding	110784|11819|11835|13864|13865|13982|13983|14815|15378|18667|20181|20182|21907|22025|22026|23958|26379|26380|26381	167598362	+
110648	0.00862743	0.00014943	0.000142532	0.000157425	0.000178905	-4.99347	-4.99347	-4.99347	-4.72657	-4.99347	-4.99347	-4.99347	-4.76947	-4.99347	-4.99347	-4.99347	-0.358027	-1.20538	-2.19509	-1.17701	0.0846114	-0.0846114	0.283809	-0.776704	-3.15035	-4.99347	-4.99347	-4.49435	-4.99347	Lmx1a	Lmx1.1|dr|dreher|sst	110648	ENSMUSG00000026686	GO:0001558|GO:0003677|GO:0003700|GO:0005634|GO:0006351|GO:0006355|GO:0007275|GO:0007411|GO:0007417|GO:0007420|GO:0008270|GO:0010468|GO:0021542|GO:0021549|GO:0021766|GO:0021953|GO:0030182|GO:0030901|GO:0043565|GO:0045665|GO:0046872|GO:0071542	chr1	MGI:1888519|Vega:OTTMUSG00000020906	LIM homeobox transcription factor 1 alpha	167848733	protein-coding	104360|109593|109594|16392|16869|16870|16871|16872|16873|16874|16875|16876|16909|16911|16917	167689558	+
18514	0.000161471	0.000142532	0.00014943	0.000178905	0.000157425	-3.99023	-3.99311	-4.12134	-4.09422	-3.67556	-4.03927	-3.98652	-3.77777	-3.89938	-4.02323	-3.89695	-3.02198	-3.49125	-3.18182	-3.24801	-0.019454	0.019455	-0.117294	0.328281	-3.82714	-4.11927	-3.98675	-4.04324	-4.25745	Pbx1	2310056B04Rik|AI848790|AU015730|D230003C07Rik|Pbx-1|Pbx1a|Pbx1b	18514	ENSMUSG00000052534	GO:0001655|GO:0001658|GO:0003677|GO:0003700|GO:0005515|GO:0005634|GO:0005667|GO:0005737|GO:0006351|GO:0006355|GO:0006694|GO:0007548|GO:0008134|GO:0008284|GO:0009887|GO:0009952|GO:0009954|GO:0030154|GO:0030278|GO:0030325|GO:0030326|GO:0035162|GO:0042127|GO:0043433|GO:0043565|GO:0045665|GO:0045944|GO:0046982|GO:0048536|GO:0048538|GO:0048568|GO:0048706	chr1	MGI:97495|Vega:OTTMUSG00000040100	pre B cell leukemia homeobox 1	168432258	protein-coding	18515|18516|80720	168119364	-
19737	0.0508546	0.000178905	0.000161541	0.000142533	0.000149448	-6.17376	-5.38949	-7.22143	-4.40478	-7.63869	-6.9552	-6.46103	-6.99965	-5.13629	-4.33762	-4.39905	1.3454	1.5147	1.20803	1.13649	0.0108886	0.0156674	-0.0108886	-0.299384	-7.63869	-7.63869	-4.96816	-7.13956	-7.63869	Rgs5	1110070A02Rik	19737	ENSMUSG00000026678	GO:0005096|GO:0005737|GO:0005886|GO:0007165|GO:0007186|GO:0009968|GO:0016020|GO:0038032	chr1	MGI:1098434|Vega:OTTMUSG00000020901	regulator of G-protein signaling 5	169693526	protein-coding	19734|19735|19736|246709|50778|50780|56470|56533|58175|64214|67792	169655501	+
19736	0.000390268	0.000157425	0.00014943	0.000142532	0.000178905	-10.6675	-10.2257	-9.25028	-6.94121	-10.6675	-10.6675	-9.43741	-10.0285	-9.97249	-9.44366	-6.42789	-3.30807	-3.05744	-3.61365	-3.6478	0.0916519	-0.0953903	-0.091651	0.143781	-10.6675	-10.6675	-10.6675	-10.1684	-9.27836	Rgs4	AA004315|AA597169|ESTM48|ESTM50	19736	ENSMUSG00000038530	GO:0005096|GO:0005737|GO:0005829|GO:0005886|GO:0007186|GO:0009968|GO:0016020|GO:0038032	chr1	MGI:108409|Vega:OTTMUSG00000020909	regulator of G-protein signaling 4	169747642	protein-coding	19734|19735|19737|246709|50778|50780|56470|56533|58175|64214|67792	169741477	-
78465	0.000282816	0.000178905	0.00014943	0.000157425	0.000142532	-6.98821	-6.98821	-6.98821	-6.72132	-6.98821	-6.98821	-6.98821	-6.98821	-6.98821	-5.3493	-6.98821	-2.47631	-1.44648	-1.55756	-0.993419	-0.184372	0.266683	-0.238287	0.184372	-6.1451	-6.98821	-6.98821	-6.98821	-6.98821	1700084C01Rik		78465	ENSMUSG00000070532	GO:0003674|GO:0005575|GO:0008150	chr1	MGI:1925715|Vega:OTTMUSG00000026878	RIKEN cDNA 1700084C01 gene	169934653	protein-coding		169928939	+
15490	0.000142734	0.000165864	0.000180054	0.000150153	0.000157461	-1.34527	-1.55633	-1.63922	-1.80453	-1.36792	-1.19519	-1.26927	-1.75056	-1.296	-0.793469	-1.38112	-1.61884	-1.60956	-1.14651	-1.44461	0.135525	-0.0997481	0.0891223	-0.0891228	-1.00838	-0.773785	-1.51013	-1.02283	-1.06754	Hsd17b7	AI266814	15490	ENSMUSG00000026675	GO:0000166|GO:0000253|GO:0004303|GO:0005148|GO:0005783|GO:0005886|GO:0006694|GO:0006695|GO:0008152|GO:0008610|GO:0016020|GO:0016021|GO:0016491|GO:0055114	chr1	MGI:1330808|Vega:OTTMUSG00000020778	hydroxysteroid (17-beta) dehydrogenase 7	169969205	protein-coding		169949537	-
26904	0.00135569	0.0011088	0.000519712	0.00317782	0.000839737	3.20405	3.64964	3.61437	3.42576	3.73924	2.04115	2.53533	4.32583	3.63767	2.99658	4.04091	1.86383	3.10394	2.68212	3.35916	0.0694247	-0.964263	2.7314	-0.0694248	2.51264	3.84379	3.4067	3.66414	2.88435	Sh2d1b1	EAT-2|EAT-2A|Eat2|Eat2a|Sh2d1b	26904	ENSMUSG00000096334	GO:0001784|GO:0002769|GO:0005515|GO:0005622|GO:0018108|GO:0032689|GO:0045953|GO:0050731|GO:0050732	chr1	MGI:1349420	SH2 domain protein 1B1	170285662	protein-coding	20400|545378	170277324	+
665574	0.00016219	0.000142606	0.000157425	0.000179014	0.000149765	2.04317	1.60135	1.67358	1.2163	1.84512	1.76923	1.76694	2.06855	2.46486	1.98772	2.32077	1.69895	1.60478	1.3867	1.2328	-0.16473	0.497972	0.16473	-0.498395	1.87369	1.88648	1.42306	2.32874	1.81386	Gm7694	EG665574	665574	ENSMUSG00000096603	GO:0003674|GO:0005575|GO:0008150	chr1	MGI:3649135	predicted gene 7694	170306332	protein-coding		170298193	-
70729	0.000142558	0.000179265	0.000164532	0.000149978	0.000157425	-2.63961	-3.31981	-3.0793	-4.27633	-2.17385	-2.22643	-2.20013	-1.9749	-1.86166	-2.08559	-1.61081	-2.21615	-2.39921	-2.95221	-3.09915	0.10822	-0.521265	-0.10822	0.263789	-2.53151	-2.25551	-2.77476	-1.94213	-2.20909	Nos1ap	6330408P19Rik|Capon	70729	ENSMUSG00000038473	GO:0002020|GO:0005575|GO:0008150|GO:0030165|GO:0050998	chr1	MGI:1917979|Vega:OTTMUSG00000029837	nitric oxide synthase 1 (neuronal) adaptor protein	170589849	protein-coding		170317496	-
320078	0.000184388	0.000142544	0.000157426	0.000149464	0.000178987	2.61497	2.33703	2.49284	2.17293	2.4339	2.47579	2.29294	3.56069	2.71787	2.8998	2.26346	1.36882	1.41318	1.53004	1.92834	0.233661	0.235518	-0.250756	-0.233661	3.45694	2.47279	1.85956	2.548	2.90813	Olfml2b	1110018N05Rik|4832415H08Rik|AI467542	320078	ENSMUSG00000038463	GO:0005576|GO:0030198|GO:0031012|GO:0042803|GO:0050840	chr1	MGI:2443310|Vega:OTTMUSG00000026879	olfactomedin-like 2B	170682789	protein-coding	17926|229759|235379|241327|244180|244198|244723|380924|56177|99543	170644532	+
14130	0.000161471	0.000157425	0.00014943	0.000142532	0.000178905	2.31383	2.43704	2.36494	2.35413	2.22602	2.41679	2.55977	2.52019	2.18448	2.30714	2.07295	2.15236	1.98569	2.00523	1.98894	-0.0625	0.0425367	0.0498114	-0.0425377	2.7148	2.65162	2.50303	2.35242	2.45254	Fcgr2b	AI528646|CD32|F630109E10Rik|Fc[g]RII|FcgRII|Fcgr2|Fcgr2a|Fcr-2|Fcr-3|Ly-17|Ly-m20|LyM-1|Lym-1	14130	ENSMUSG00000026656	GO:0001811|GO:0002638|GO:0002862|GO:0002865|GO:0002924|GO:0005057|GO:0005515|GO:0005576|GO:0005737|GO:0005856|GO:0005886|GO:0005887|GO:0006911|GO:0006952|GO:0006955|GO:0007165|GO:0007166|GO:0009617|GO:0009897|GO:0016020|GO:0016021|GO:0016064|GO:0019864|GO:0019886|GO:0030889|GO:0032693|GO:0045576|GO:0050765|GO:0050766|GO:0050777|GO:0071219	chr1	MGI:95499|Vega:OTTMUSG00000021775	Fc receptor, IgG, low affinity IIb	170976071	protein-coding	14125|14129|14131|229499|246256|329693|435653|677296|80891|98752	170960559	-
246256	0.000161471	0.000157425	0.00014943	0.000142532	0.000178905	1.97392	2.34324	2.70198	2.70114	2.3158	2.59199	2.69225	2.26782	2.15261	2.38546	2.09421	1.94026	1.70224	1.56854	2.12175	-0.0706291	-0.15444	0.0816689	0.0706291	2.84234	2.63318	2.68959	2.23611	2.70572	Fcgr4	4833442P21Rik|CD16-2|FcgRIV|FcgammaRIV|Fcgr3a|Fcrl3	246256	ENSMUSG00000059089	GO:0001866|GO:0009897|GO:0009986|GO:0051930|GO:0071222	chr1	MGI:2179523|Vega:OTTMUSG00000022168	Fc receptor, IgG, low affinity IV	171029761	protein-coding	14125|14129|14130|14131|229499|329693|435653|677296|80891|98752	171018926	+
14131	0.00014943	0.000142532	0.000161471	0.000178905	0.000157425	1.59451	1.66105	1.58268	1.65474	1.36718	1.52537	1.48929	1.56825	1.3282	1.35141	1.46872	1.3307	1.55601	1.46166	1.44529	-0.159895	0.0861235	0.0899143	-0.0861235	1.62517	1.62456	1.75696	1.46774	1.46937	Fcgr3	CD16	14131	ENSMUSG00000059498	GO:0001788|GO:0001798|GO:0001805|GO:0001812|GO:0001820|GO:0006910|GO:0006911|GO:0007166|GO:0019770|GO:0019864|GO:0030593|GO:0038094|GO:0042535|GO:0042590|GO:0045576|GO:0050766|GO:0050776	chr1	MGI:95500|Vega:OTTMUSG00000035155	Fc receptor, IgG, low affinity III	171059403	protein-coding	14125|14129|14130|229499|246256|329693|435653|677296|80891|98752	171051169	-
66425	0.000168746	0.000157425	0.000178905	0.000142532	0.00014943	-9.52529	-8.08893	-8.98799	-7.63585	-9.78921	-10.3067	-9.49062	-9.02924	-8.7102	-7.54394	-9.48754	-2.84939	-3.20822	-2.84499	-3.04882	-0.12016	0.371214	-0.248022	0.120159	-10.1703	-11.9902	-9.73472	-9.49109	-10.0161	Pcp4l1	1500036F01Rik	66425	ENSMUSG00000038370	GO:0003674|GO:0005575|GO:0008150	chr1	MGI:1913675|Vega:OTTMUSG00000021662	Purkinje cell protein 4-like 1	171196268	protein-coding		171173264	-
641376	0.000161471	0.000142532	0.000178905	0.000157425	0.00014943	-2.2792	-2.41856	-2.10239	-1.75857	-2.28282	-2.57799	-2.38063	-1.98202	-2.18658	-2.60528	-2.19124	-2.05661	-1.87508	-2.28566	-2.17322	-0.0534382	-0.0264368	0.140117	0.0264359	-2.0682	-1.98811	-2.45597	-2.60279	-2.38354	Tomm40l		641376	ENSMUSG00000005674	GO:0003674|GO:0005739|GO:0005741|GO:0006810|GO:0006811|GO:0006820|GO:0008150|GO:0008308|GO:0015031|GO:0015288|GO:0016020|GO:0016021|GO:0043234|GO:0044070|GO:0046930|GO:0055085	chr1	MGI:3589112|Vega:OTTMUSG00000021586	translocase of outer mitochondrial membrane 40 homolog-like (yeast)	171222514	protein-coding	53333	171217803	-
226646	0.000157425	0.00014943	0.000178905	0.000142532	0.000161471	-1.47744	-1.43775	-1.44623	-1.34424	-1.55086	-1.63159	-1.66326	-1.59553	-1.60262	-1.5676	-1.65703	-1.68437	-1.49195	-1.68076	-1.63794	0.161556	-0.0846949	0.0846949	-0.100577	-1.67134	-1.49243	-1.51915	-1.59854	-1.5861	Ndufs2	AL033311	226646	ENSMUSG00000013593	GO:0003954|GO:0005739|GO:0005743|GO:0005747|GO:0006810|GO:0006979|GO:0008137|GO:0016020|GO:0016491|GO:0016651|GO:0022900|GO:0046872|GO:0048038|GO:0051287|GO:0051536|GO:0051539|GO:0055114|GO:0070469	chr1	MGI:2385112|Vega:OTTMUSG00000021571	NADH dehydrogenase (ubiquinone) Fe-S protein 2	171247112	protein-coding		171234860	-
240913	0.000848551	0.000178913	0.000149522	0.000142532	0.000157425	-4.86992	-4.30804	-4.33263	-4.74602	-4.7188	-4.32943	-3.57222	-3.6958	-3.6398	-2.60847	-2.37274	-1.50676	-0.599219	-1.61046	-2.44439	0.213287	-0.230406	0.168445	-0.168444	-3.49173	-3.37479	-2.85696	-3.83572	-4.00102	Adamts4	3830423K05|ADAM-TS4|ADAMTS-2|ADMP-1|mKIAA0688	240913	ENSMUSG00000006403	GO:0002020|GO:0004222|GO:0005576|GO:0005578|GO:0005615|GO:0006508|GO:0008233|GO:0008237|GO:0008270|GO:0016787|GO:0031012|GO:0046872	chr1	MGI:1339949|Vega:OTTMUSG00000021528	a disintegrin-like and metallopeptidase (reprolysin type) with thrombospondin type 1 motif, 4	171259922	protein-coding	101401|108153|108154|11504|208936|216725|223838|224697|233332|235130|237360|23794|239337|240322|271127|30806|330119	171250422	+
66155	0.00014943	0.000142532	0.000178905	0.000157425	0.000161472	-1.01192	-1.11131	-1.1426	-0.893223	-1.23443	-1.49123	-1.41111	-1.14311	-1.35481	-1.39975	-1.22209	-1.34619	-1.07968	-1.01897	-0.971593	0.0268621	-0.39597	0.0596886	-0.0268612	-1.31263	-1.39588	-1.36276	-1.22788	-1.24294	Ufc1	1110021H02Rik|AA062310|ESTM29	66155	ENSMUSG00000062963	GO:0005515|GO:0005575|GO:0071568|GO:0071569	chr1	MGI:1913405|Vega:OTTMUSG00000021650	ubiquitin-fold modifier conjugating enzyme 1	171294982	protein-coding		171288564	-
18637	0.000161471	0.000142532	0.000157425	0.000178905	0.00014943	-1.97361	-2.05138	-2.02187	-1.67553	-2.32234	-2.36203	-2.231	-2.37108	-2.38754	-2.55987	-2.13516	-1.64787	-1.69399	-1.90336	-1.73536	0.0168915	0.341779	-0.0168915	-0.182316	-2.35386	-2.48822	-2.18414	-2.3372	-2.43084	Pfdn2	ESTM27|W48336	18637	ENSMUSG00000006412	GO:0003674|GO:0005634|GO:0005737|GO:0005739|GO:0005829|GO:0006457|GO:0016272|GO:0051082	chr1	MGI:1276111|Vega:OTTMUSG00000021718	prefoldin 2	171358170	protein-coding		171345699	+
68874	0.000161472	0.00014943	0.000157425	0.000142532	0.000178905	-5.43086	-4.98901	-5.43086	-5.43086	-5.43086	-5.43086	-5.43086	-5.43086	-5.43086	-5.43086	-5.43086	-3.04884	-4.45012	-2.63248	-2.86233	0.0573678	0.572683	-0.0573678	-0.0765901	-5.43086	-3.79273	-5.43086	-5.43086	-5.43086	Klhdc9	1190002J23Rik|AA087357|ESTM31	68874	ENSMUSG00000045259	GO:0003674|GO:0005575|GO:0008150	chr1	MGI:1916124|Vega:OTTMUSG00000021557	kelch domain containing 9	171360798	protein-coding		171358449	-
71740	0.000161471	0.000142532	0.000178905	0.00014943	0.000157425	1.97878	1.9801	1.99312	2.05491	1.67878	1.93048	1.84008	1.9629	1.96555	1.92058	1.58109	1.29732	1.4422	1.50539	1.46793	0.0863371	-0.366127	0.251736	-0.0863371	1.89647	1.95633	1.66296	1.75739	2.21171	Pvrl4	1200017F15Rik|Prr4	71740	ENSMUSG00000006411	GO:0003674|GO:0005886|GO:0005912|GO:0007155|GO:0016020|GO:0016021|GO:0016337|GO:0030054	chr1	MGI:1918990|Vega:OTTMUSG00000021602	poliovirus receptor-related 4	171388287	protein-coding	19294|239857|260299|52118|54698|54725|58235|58998|94332	171370173	+
226652	0.000161471	0.000178905	0.00014943	0.000157425	0.000142532	1.76879	1.67944	1.78844	1.68345	1.91847	1.78257	1.94382	1.62788	1.5353	1.65245	1.66066	1.62555	1.49709	1.48516	1.53489	0.00372887	-0.00372982	0.268368	-0.0848055	1.61119	1.90237	1.54189	1.7239	1.68901	Arhgap30	6030405P05Rik|Gm102|mFLJ00267	226652	ENSMUSG00000048865	GO:0003674|GO:0005096|GO:0005622|GO:0007165|GO:0031410	chr1	MGI:2684948|Vega:OTTMUSG00000021534	Rho GTPase activating protein 30	171410239	protein-coding	12549|19765|233071|330914	171388960	+
16456	0.000161471	0.000142532	0.000178905	0.00014943	0.000157425	2.53313	2.50399	2.45687	2.47633	2.31749	2.29621	2.21261	2.63984	2.41683	2.32348	2.07418	1.92523	2.05173	2.21955	2.23125	-0.0126982	-0.193325	0.158667	0.0126972	2.69442	2.32522	2.21344	2.43205	2.45192	F11r	9130004G24|AA638916|ESTM33|JAM|JAM-1|JAM-A|Jcam|Jcam1|Ly106	16456	ENSMUSG00000038235	GO:0005515|GO:0005886|GO:0005923|GO:0007155|GO:0016021|GO:0030855	chr1	MGI:1321398|Vega:OTTMUSG00000021724	F11 receptor	171464593	protein-coding	13052|207683|240916|57276|59290|67374|69524|71566|78789|83964	171437561	+
18106	0.000190388	0.000262579	0.000187409	0.000195057	0.000168599	2.52583	2.40147	2.7566	3.09153	1.93521	2.6405	3.51789	1.77763	2.34849	2.7121	2.10361	2.47315	2.62183	1.50616	2.8226	-1.73461	0.288496	0.512326	-0.288496	1.39219	2.40291	2.45551	2.56372	3.04353	Cd244	2B4|C9.1|F730046O15Rik|Ly90|NAIL|NKR2B4|Nmrk|SLAMF4	18106	ENSMUSG00000004709	GO:0004872|GO:0005515|GO:0009897|GO:0016020|GO:0016021	chr1	MGI:109294|Vega:OTTMUSG00000016914	CD244 natural killer cell receptor 2B4	171585316	protein-coding		171559193	+
17085	0.000161471	0.000157425	0.000142532	0.000178905	0.00014943	3.06539	2.75859	3.21593	3.16441	3.16356	2.9603	3.17968	3.23873	2.81989	3.30468	3.09633	2.53946	1.77815	2.29279	2.21916	-0.0569353	0.0569348	0.171141	-0.333288	3.55586	3.26188	3.15043	3.01721	3.24224	Ly9	AI893573|CD229|Lgp100|Ly-9|SLAMF3|T100	17085	ENSMUSG00000004707	GO:0004872|GO:0007155|GO:0016020|GO:0016021	chr1	MGI:96885|Vega:OTTMUSG00000016916	lymphocyte antigen 9	171607360	protein-coding	12523|30925|75345|98365	171588613	-
75345	0.000199987	0.000179529	0.000308055	0.000284969	0.000210586	2.46493	4.6015	2.8711	3.84416	3.2782	3.09179	4.26513	3.07314	3.67184	4.59311	2.50268	4.17386	1.98074	3.39284	3.65599	0	0	1.28062	0	4.6172	4.72559	3.84045	3.66905	3.5591	Slamf7	19A|19A24|4930560D03Rik|CRACC|CS1	75345	ENSMUSG00000038179	GO:0004872|GO:0005515|GO:0005886|GO:0016020|GO:0016021|GO:0032814	chr1	MGI:1922595	SLAM family member 7	171653037	protein-coding	12523|17085|30925|98365	171632403	-
12506	0.000161471	0.000157425	0.00014943	0.000178905	0.000142532	2.54116	2.58563	2.47707	2.52828	2.33324	2.35237	2.34425	2.1723	2.39166	2.52614	2.27483	2.01731	1.94402	2.12315	2.10305	-0.0103216	-0.20961	0.0856113	0.0103221	2.36801	2.77396	2.52034	2.60408	2.64709	Cd48	AI449234|AW610730|BCM1|BLAST|BLAST-1|BLAST1|Bcm-1|MEM-102|SLAMF2|Sgp-60	12506	ENSMUSG00000015355	GO:0003823|GO:0004872|GO:0005515|GO:0005886|GO:0007165|GO:0009897|GO:0016020|GO:0016021|GO:0031225|GO:0042110|GO:0043234|GO:0043499|GO:0045121|GO:0045576|GO:0046658	chr1	MGI:88339|Vega:OTTMUSG00000016904	CD48 antigen	171705257	protein-coding		171682055	+
27218	0.000161595	0.000157425	0.000142532	0.000178908	0.000149432	3.63445	3.62805	4.006	3.41267	3.77121	3.90247	3.50588	4.84173	4.11073	4.11009	3.67074	3.03078	2.04592	3.38408	3.48171	0.361906	1.30074	-0.561084	-0.361906	4.39373	4.19585	3.69918	4.29766	4.40697	Slamf1	4933415F16|AA177906|CD150|CDw150|ESTM51|IPO-3|Slam	27218	ENSMUSG00000015316	GO:0004872|GO:0005515|GO:0005886|GO:0009897|GO:0009986|GO:0016020|GO:0016021|GO:0046649	chr1	MGI:1351314|Vega:OTTMUSG00000035822	signaling lymphocytic activation molecule family member 1	171801184	protein-coding		171767132	+
12523	0.000161471	0.000157425	0.000142532	0.000178905	0.00014943	3.40574	3.31056	3.44484	3.35479	3.45617	3.44444	3.42136	3.40141	3.47495	3.64909	3.29117	2.88161	2.80694	2.99757	2.96452	-0.019516	0.0195169	0.217908	-0.115483	3.6718	3.56045	3.46319	3.52347	3.60905	Cd84	A130013D22Rik|CDw84|SLAMF5	12523	ENSMUSG00000038147	GO:0004872|GO:0005886|GO:0007155|GO:0016020|GO:0016021	chr1	MGI:1336885|Vega:OTTMUSG00000026928	CD84 antigen	171890718	protein-coding	17085|30925|75345|98365	171839697	+
30925	0.000161471	0.000157425	0.000142532	0.00014943	0.000178905	3.02806	2.95084	3.03368	2.88554	3.04898	3.01332	2.85348	2.87367	2.92748	3.15608	2.96542	2.61623	2.56146	2.73959	2.65291	0.024157	0.637369	-0.833388	-0.0241566	3.21262	3.26387	2.95456	3.19794	3.13257	Slamf6	KAL1|KAL1b|Ly108|NTB-A|NTBA|SF2000	30925	ENSMUSG00000015314	GO:0004872|GO:0005886|GO:0005887|GO:0016020|GO:0016021	chr1	MGI:1353620	SLAM family member 6	171943868	protein-coding	12523|17085|75345|98365	171917537	+
59287	0.000161471	0.000142532	0.000157425	0.000178905	0.00014943	1.54087	1.4396	1.63036	1.36736	1.7408	1.79583	1.75817	1.95041	1.98029	1.88914	1.70477	1.32075	1.36342	1.36976	1.30368	0.0300083	0.0718069	-0.0300074	-0.116479	2.07169	1.81808	1.60908	1.94575	1.95284	Ncstn	9430068N19Rik|AA727311|Aph2|D1Dau13e|Kiaa0253|Nct|mKIAA0253	59287	ENSMUSG00000003458	GO:0002262|GO:0004175|GO:0005515|GO:0005765|GO:0005783|GO:0005794|GO:0005886|GO:0005887|GO:0006509|GO:0007219|GO:0008233|GO:0016020|GO:0016021|GO:0016485|GO:0042098|GO:0043085|GO:0050435|GO:0050673	chr1	MGI:1891700|Vega:OTTMUSG00000021508	nicastrin	172082749	protein-coding		172066013	-
98660	0.0283477	0.000178905	0.00014943	0.000142532	0.000157425	-10.1293	-9.08334	-9.73253	-7.23517	-8.49681	-9.73368	-7.77611	-8.91337	-8.66471	-7.18065	-7.85708	-1.33394	-1.40961	-1.29267	-1.07558	-0.0371771	-0.0263681	0.0263681	0.0795107	-7.54825	-8.62103	-8.13552	-9.0606	-7.87709	Atp1a2	AW060654|Atpa-3|mKIAA0778	98660	ENSMUSG00000007097	GO:0000166|GO:0001504|GO:0002026|GO:0002087|GO:0003824|GO:0005391|GO:0005515|GO:0005524|GO:0005737|GO:0005768|GO:0005886|GO:0005890|GO:0005901|GO:0006754|GO:0006810|GO:0006811|GO:0006812|GO:0006813|GO:0006814|GO:0006937|GO:0006940|GO:0006942|GO:0008152|GO:0008217|GO:0008344|GO:0008542|GO:0015077|GO:0015662|GO:0015672|GO:0015991|GO:0016020|GO:0016021|GO:0016787|GO:0016820|GO:0019229|GO:0019829|GO:…	chr1	MGI:88106|Vega:OTTMUSG00000021834	ATPase, Na+/K+ transporting, alpha 2 polypeptide	172298064	protein-coding	11928|11937|11938|11944|192113|232975|235574|27222|53313|69047	172271709	-
140559	0.000157425	0.00014943	0.000178905	0.000142532	0.000161471	-1.1578	-1.19812	-1.10803	-1.11521	-1.28283	-1.29998	-1.47527	-1.23892	-1.14772	-1.27383	-1.27908	-1.544	-1.49852	-1.34808	-1.2919	0.172064	-0.032588	-0.0391521	0.032588	-0.936755	-1.21072	-1.25087	-1.23619	-1.18136	Igsf8	AA033172|AU041109|ESTM34|EWI-2|KCT-4|PGRL|R75384	140559	ENSMUSG00000038034	GO:0005515|GO:0005886|GO:0008150|GO:0016020|GO:0016021	chr1	MGI:2154090|Vega:OTTMUSG00000021443	immunoglobulin superfamily, member 8	172319835	protein-coding	19221|630146|78908	172312407	+
16524	0.00014943	0.000161471	0.000157425	0.000142532	0.000178905	-4.41213	-3.94978	-4.06612	-3.89276	-3.87514	-4.08816	-4.31693	-3.65618	-4.45682	-4.71562	-4.40733	-3.82998	-4.06407	-3.95821	-4.16286	0.0183229	-0.293015	-0.00674438	0.00674438	-3.27532	-3.69333	-3.25154	-4.20971	-4.45845	Kcnj9	1700085N21Rik|Girk3|Kir3.3|mbGIRK3	16524	ENSMUSG00000038026	GO:0005216|GO:0005242|GO:0005244|GO:0005886|GO:0006810|GO:0006811|GO:0006813|GO:0015467|GO:0016020|GO:0016021|GO:0034765	chr1	MGI:108007	potassium inwardly-rectifying channel, subfamily J, member 9	172329263	protein-coding	16513|16514|16515|16516|16517|16518|16519|16520|16521|16522|16523|211480|56379	172321033	-
16513	0.000161471	0.00014943	0.000142532	0.000178905	0.000157425	-4.12774	-4.43396	-4.28204	-4.2399	-3.87788	-4.41745	-4.11102	-4.26114	-4.27223	-3.91463	-4.23647	-1.82209	-2.08479	-1.63168	-1.3613	-0.133747	-0.0334225	0.0334225	0.245201	-3.86156	-3.90496	-3.89224	-4.02789	-4.20953	Kcnj10	BIR10|BIRK-1|Kir1.2|Kir4.1	16513	ENSMUSG00000044708	GO:0000166|GO:0005216|GO:0005242|GO:0005244|GO:0005267|GO:0005515|GO:0005524|GO:0005886|GO:0005887|GO:0005902|GO:0006810|GO:0006811|GO:0006813|GO:0007601|GO:0007628|GO:0010107|GO:0014003|GO:0016010|GO:0016020|GO:0016021|GO:0016323|GO:0016324|GO:0022010|GO:0034220|GO:0034765|GO:0042391|GO:0042802|GO:0048169|GO:0051289|GO:0051930|GO:0051935|GO:0051938|GO:0055075|GO:0060075|GO:0060081|GO:0071805	chr1	MGI:1194504	potassium inwardly-rectifying channel, subfamily J, member 10	172374085	protein-coding	16514|16515|16516|16517|16518|16519|16520|16521|16522|16523|16524|211480|56379	172341210	+
98365	0.000161471	0.000178905	0.000157425	0.00014943	0.000142532	2.12619	1.85565	2.16936	2.06599	1.83682	1.57695	1.40891	2.01796	2.25619	2.15563	1.87981	1.3109	1.42935	1.80259	1.79643	-0.0718842	0.196105	0.0718846	-0.13019	1.9211	2.21496	1.72913	2.16383	2.09838	Slamf9	2310026I04Rik|AI462096|CD2F-10|CD84-H1|Cd2f10|SF2001	98365	ENSMUSG00000026548	GO:0003674|GO:0004872|GO:0005575|GO:0008150|GO:0016020|GO:0016021	chr1	MGI:1923692|Vega:OTTMUSG00000021429	SLAM family member 9	172478409	protein-coding	12523|17085|30925|75345	172475360	+
21346	0.000157425	0.000142532	0.000161471	0.00014943	0.000178905	1.41423	1.37675	1.3758	1.18373	1.30304	1.3209	1.33104	1.23223	1.20291	1.16368	1.59345	1.53723	1.51275	1.34433	1.38254	0.151917	0.0499849	-0.0499849	-0.477684	1.26954	1.54667	1.33761	1.43524	1.27187	Tagln2	2700094C18Rik|SM22beta|Sm22B|Sm22a	21346	ENSMUSG00000026547	GO:0005886|GO:0007517|GO:0031965	chr1	MGI:1312985|Vega:OTTMUSG00000021616	transgelin 2	172507375	protein-coding	12797|12798|21345|56370|71994	172500246	+
71870	0.0129699	0.00397311	0.00143257	0.000443977	0.000358636	-4.56078	-4.56078	-3.95664	-4.56078	-4.56078	-4.56078	-3.38312	-4.56078	-4.56078	-2.92186	-2.0581	-1.41076	-4.56078	-1.80546	-1.08536	-1.20516	-0.33406	0.45681	0.334061	-2.71766	-2.11529	-2.29509	-3.06165	-4.56078	Ccdc19	1700028D05Rik|Nesg1	71870	ENSMUSG00000026546	GO:0003674|GO:0005575|GO:0008150	chr1	MGI:1919120|Vega:OTTMUSG00000034521	coiled-coil domain containing 19	172545870	protein-coding	17427|74453|75051|77832	172521130	+
240916	0.00196011	0.00112203	0.00113349	0.00047291	0.00103755	-2.44675	-0.469824	-1.90945	-2.05981	-2.29563	-2.22819	-2.73401	-1.68767	-2.21662	-2.27276	-1.40899	-1.08358	-1.34597	-2.85025	-2.34314	0.209479	0.315045	-0.216012	-0.209479	-2.06855	-2.27354	-1.15368	-2.19015	-2.91167	Vsig8	A030011M19|EG240916	240916	ENSMUSG00000049598	GO:0003674|GO:0005622|GO:0008150|GO:0016020|GO:0016021	chr1	MGI:3642995|Vega:OTTMUSG00000036736	V-set and immunoglobulin domain containing 8	172563717	protein-coding	13052|16456|207683|57276|59290|67374|69524|71566|78789|83964	172555938	+
74748	0.000161471	0.000157425	0.000142532	0.00014943	0.000178905	2.47089	2.33928	2.84536	2.36086	2.51236	2.45722	2.12885	2.35534	2.72711	2.70007	2.47274	2.37569	2.16655	2.14766	2.08469	0.405286	-0.14341	0.143411	-0.39613	2.37071	2.67058	2.37282	2.87733	2.67906	Slamf8	5830408F06Rik|Blame|SBBI42	74748	ENSMUSG00000053318	GO:0003674|GO:0004872|GO:0005575|GO:0008150|GO:0016020|GO:0016021	chr1	MGI:1921998	SLAM family member 8	172590568	protein-coding		172581377	-
68440	0.000225587	0.000215985	0.000156125	0.000169141	0.000173433	-2.47947	-1.00969	-1.66036	-1.99528	-1.55801	-2.65605	-2.02977	-2.24646	-1.97633	-2.08309	-1.75366	-2.10136	-1.41934	-1.49831	-1.10285	-0.290371	0.0509963	0.148689	-0.0509968	-1.45742	-1.62444	-1.79274	-2.38638	-1.99173	Dusp23	1300005N15Rik|LDP-3	68440	ENSMUSG00000026544	GO:0004721|GO:0004725|GO:0005634|GO:0005737|GO:0006470|GO:0008138|GO:0016311|GO:0016787|GO:0016791|GO:0043231	chr1	MGI:1915690	dual specificity phosphatase 23	172632974	protein-coding	218294|229776	172630769	-
13349	0.000161471	0.000178905	0.00014943	0.000157425	0.000142532	-10.0383	-9.59646	-10.0383	-9.77141	-10.0383	-10.0383	-10.0383	-10.0383	-10.0383	-8.81443	-7.53563	-6.77896	-5.66525	-6.23992	-7.88481	-0.148756	-0.192558	0.148756	0.401624	-10.0383	-9.40018	-10.0383	-9.53918	-10.0383	Darc	AA162249|CCBP1|CD234|Dfy|ESTM35|FY|GPD	13349	ENSMUSG00000037872	GO:0004871|GO:0004930|GO:0006954|GO:0007165|GO:0007186|GO:0016020|GO:0016021|GO:0019957|GO:0032642	chr1	MGI:1097689	Duffy blood group, chemokine receptor	173333503	protein-coding		173331886	-
94332	0.000161471	0.000142532	0.000178905	0.00014943	0.000157425	-12.494	-12.494	-12.494	-12.494	-10.1776	-10.8105	-10.3164	-11.855	-12.494	-10.8551	-12.494	-3.78636	-4.60041	-5.78876	-4.98299	-0.0043993	0.00439835	-0.106112	0.00921535	-11.6509	-11.8559	-11.8235	-12.494	-12.1049	Cadm3	BIgR|Igsf4b|Necl-1|Necl1|SynCAM3|Tsll1	94332	ENSMUSG00000005338	GO:0005886|GO:0005911|GO:0007155|GO:0007156|GO:0007157|GO:0008104|GO:0016020|GO:0016021|GO:0030054|GO:0042803	chr1	MGI:2137858|Vega:OTTMUSG00000024341	cell adhesion molecule 3	173367695	protein-coding	19294|239857|260299|52118|54698|54725|58235|58998|71740	173334254	-
383619	0.000161471	0.000178905	0.000142532	0.00014943	0.000157425	2.15075	1.97425	2.04833	2.2242	2.06812	1.57211	1.4702	2.14245	1.95051	1.74095	1.9872	1.6658	1.57316	1.69125	1.6938	-0.0895271	0.0956845	0.0427728	-0.0427728	1.7752	1.95265	1.84625	2.09586	1.91474	Aim2	Gm1313|Ifi210	383619	ENSMUSG00000037860	GO:0002218|GO:0002230|GO:0003690|GO:0005515|GO:0005634|GO:0005737|GO:0005739|GO:0032088|GO:0032461|GO:0032731|GO:0033209|GO:0035458|GO:0035690|GO:0044444|GO:0050702|GO:0050718|GO:0051092|GO:0070269|GO:0097169|GO:2001056	chr1	MGI:2686159|Vega:OTTMUSG00000033253	absent in melanoma 2	173466036	protein-coding	100033459|100040462|15950|15951|226691|226695|236312|26388|381308|545384|623121	173420604	+
545384	0.000288053	0.000305285	0.000333039	0.000320977	0.00050763	2.11024	2.88453	3.69644	2.48718	2.95181	3.89951	3.90045	2.31876	3.7898	3.8592	3.89057	3.85573	3.42342	3.45163	2.2811	-0.330986	2.15689	0.330986	-0.364674	3.47844	3.89909	2.89082	3.13445	3.90715	BC094916	Ifi214|p214	545384	ENSMUSG00000070501	GO:0003674|GO:0005575|GO:0005634|GO:0008150	chr1	MGI:3584522|Vega:OTTMUSG00000033419	cDNA sequence BC094916	173535957	protein-coding	100033459|100040462|15950|15951|226691|226695|236312|26388|381308|383619|623121	173521311	-
623121			0.0657165			0.600252	1.48406	1.13755	1.40222	-0.248633	1.51925	3.12034	1.58172	2.1523	2.23367	2.05304	1.96342	1.43799	1.07121	-0.864674	0.169014	0.192118	-0.169014	-0.864674	1.7858	3.52834	0.805853	0.219413	1.43139	Pydc4	E030037K03Rik|E430029J22Rik	623121	ENSMUSG00000073491	GO:0003674|GO:0005575|GO:0008150	chr1	MGI:3695276|Vega:OTTMUSG00000033987	pyrin domain containing 4	173599274	protein-coding	100033459|100040462|15950|15951|226691|226695|236312|26388|381308|383619|545384	173591957	-
236312	0.000161471	0.000142532	0.00014943	0.000157425	0.000178905	2.25309	2.34619	2.85005	2.75669	2.45828	2.71249	3.17733	2.06548	2.29971	2.83186	2.33305	2.45401	2.05894	1.83384	2.14979	-0.48266	0.00511265	-0.00511217	0.0886636	2.65693	2.93531	2.50982	2.30471	2.85468	Pyhin1	4930422C14|AI447904|Ifi209|Ifix	236312	ENSMUSG00000043263	GO:0003674|GO:0005575|GO:0005634|GO:0035458	chr1	MGI:2138243	pyrin and HIN domain family, member 1	173647928	protein-coding	100033459|100040462|15950|15951|226691|226695|26388|381308|383619|545384|623121	173630859	+
226691	0.000196885	0.000146859	0.00015459	0.000157705	0.000481097	1.32316	1.51934	1.16695	1.20355	2.0934	2.36395	3.25239	1.77959	1.45618	2.26314	2.48105	2.88721	1.92859	1.81073	1.40054	-0.0586152	0.0586152	0.138781	-0.462327	2.61179	2.51242	2.13103	2.06036	1.62972	AI607873		226691	ENSMUSG00000073490	GO:0003674|GO:0005575|GO:0008150	chr1	MGI:2138302|Vega:OTTMUSG00000033916	expressed sequence AI607873	173741809	protein-coding	100033459|100040462|15950|15951|226695|236312|26388|381308|383619|545384|623121	173723428	-
15951	0.000259345	0.000168439	0.000256995	0.000181635	0.000224061	1.71279	2.21754	2.51702	2.6016	1.91608	2.3444	3.19101	1.50853	1.5045	2.45062	1.83497	2.72209	1.87027	1.64425	1.66025	-0.252155	0.901503	0.252154	-1.04763	2.53817	2.69935	2.37286	1.98248	2.45861	Ifi204	Ifi16|p204	15951	ENSMUSG00000073489	GO:0000122|GO:0002218|GO:0003690|GO:0003712|GO:0005515|GO:0005634|GO:0005654|GO:0005730|GO:0005737|GO:0006357|GO:0008134|GO:0016607|GO:0030224|GO:0032731|GO:0035458|GO:0042149|GO:0042771|GO:0043392|GO:0045071|GO:0045669|GO:0045824|GO:0045892|GO:0045944|GO:0048839|GO:0051607|GO:0071479|GO:0072332|GO:0097202|GO:2000117	chr1	MGI:96429|Vega:OTTMUSG00000033920	interferon activated gene 204	173766919	protein-coding	100033459|100040462|15950|226691|226695|236312|26388|381308|383619|545384|623121	173747294	-
100040462	0.0290788	0.0468951	0.0487951	0.0360478	0.0503685	0.382196	1.22249	1.27794	2.09352	0.989001	1.95105	1.99688	-0.286149	0.89677	1.50909	1.97585	2.82761	1.30942	0.990965	1.35522	-0.579558	0.080977	0.393617	-0.080977	1.39683	1.16514	2.4557	0.899177	1.08713	Mndal	Gm2785	100040462	ENSMUSG00000090272	GO:0003674|GO:0005634|GO:0030308|GO:0040008	chr1	MGI:3780953	myeloid nuclear differentiation antigen like	173880187	protein-coding	100033459|15950|15951|226691|226695|236312|26388|381308|383619|545384|623121	173857220	-
381308	0.00382684	0.00498154	0.0100514	0.00496223	0.00546154	1.25325	1.80698	1.8487	1.62302	1.45167	2.48378	2.48984	1.45293	1.22707	2.18462	1.95234	3.29448	2.39491	1.60581	0.842277	-0.277529	1.27693	0.277529	-0.4488	2.4238	2.37467	1.83427	2.08365	1.62816	Mnda	A730048F03|Ifi205b	381308	ENSMUSG00000026536	GO:0003674|GO:0005634|GO:0008150|GO:0016607|GO:0034399	chr1	MGI:3041120	myeloid cell nuclear differentiation antigen	173912922	protein-coding	100033459|100040462|15950|15951|226691|226695|236312|26388|383619|545384|623121	173896355	-
15950	0.000787817	0.00413739	0.0117281	0.00604357	0.00741058	0.423008	1.31691	0.820899	1.4175	0.707017	1.27016	2.1763	0.523264	0.492664	1.77701	1.53476	2.34305	1.69089	1.57893	1.74638	-0.0782399	0.282647	0.0782399	-0.935576	1.64506	1.94074	1.47871	0.990639	0.827253	Ifi203		15950	ENSMUSG00000039997	GO:0005634|GO:0035458	chr1	MGI:96428|Vega:OTTMUSG00000026980	interferon activated gene 203	173942492	protein-coding	100033459|100040462|15951|226691|226695|236312|26388|381308|383619|545384|623121	173920403	-
26388	0.000153121	0.000143755	0.000166898	0.0001575	0.000179917	1.57101	2.27953	2.33381	2.3695	2.1002	2.41852	3.02567	1.42942	1.17509	2.15223	2.13472	2.50767	1.99351	1.25124	1.82538	-0.288828	0.00845194	0.136704	-0.00845194	2.30866	2.56531	2.18853	1.73334	2.08541	Ifi202b	Ifbip-1|Ifi202|Ifi202a|p202	26388	ENSMUSG00000026535	GO:0005634|GO:0005737|GO:0035458	chr1	MGI:1347083	interferon activated gene 202B	173982844	protein-coding	100033459|100040462|15950|15951|226691|226695|236312|381308|383619|545384|623121	173962569	-
54418	0.0189823	0.000157425	0.00014943	0.000178905	0.000142532	-8.47454	-8.47454	-8.47454	-6.40029	-8.47454	-6.79105	-8.29688	-8.47454	-8.47454	-5.6657	-8.47454	-1.4967	-1.17187	-1.82816	-1.41817	-0.16008	0.251139	-0.24166	0.16008	-8.47454	-7.83641	-8.47454	-8.47454	-8.08536	Fmn2	AU024104	54418	ENSMUSG00000028354	GO:0003779|GO:0007132|GO:0007275|GO:0015629|GO:0016043|GO:0016344|GO:0030036|GO:0040038|GO:0048477|GO:0051295	chr1	MGI:1859252	formin 2	174822729	protein-coding	13367|14260|170935|208846|22379|229474|54004|56419|57778|70435|71409|76441	174501825	+
23893	0.000161471	0.000178905	0.00014943	0.000157425	0.000142532	-8.41782	-7.97597	-8.41782	-8.41782	-8.41782	-8.14937	-8.41782	-8.41782	-8.41782	-8.41782	-7.5001	-5.78237	-6.43708	-6.3564	-5.67936	0.0629539	-0.0122967	-0.074048	0.0122967	-7.5747	-8.41782	-8.41782	-8.41782	-8.41782	Grem2	Gremlin2|Prdc	23893	ENSMUSG00000050069	GO:0005125|GO:0005576|GO:0005615	chr1	MGI:1344367|Vega:OTTMUSG00000022494	gremlin 2 homolog, cysteine knot superfamily (Xenopus laevis)	174921819	protein-coding	17965|23892	174833785	-
24012	0.000161471	0.00014943	0.000157425	0.000142532	0.000178905	-9.40549	-9.40549	-9.40549	-9.40549	-9.40549	-9.40549	-9.40549	-9.40549	-9.40549	-9.40549	-9.40549	-4.36794	-5.33729	-5.07105	-5.0296	-0.0466852	0.229057	-0.116755	0.0466852	-9.40549	-9.40549	-7.73496	-9.40549	-9.40549	Rgs7		24012	ENSMUSG00000026527	GO:0004871|GO:0005096|GO:0005515|GO:0005634|GO:0005737|GO:0005829|GO:0005834|GO:0005886|GO:0007186|GO:0008277|GO:0009968|GO:0031681|GO:0035556|GO:0038032|GO:0043234|GO:0044292	chr1	MGI:1346089	regulator of G protein signaling 7	175492545	protein-coding	19739|50779|50782|51791|67865|71729	175059076	-
14194	0.000157425	0.000161471	0.000142532	0.000178905	0.00014943	-1.52017	-1.51252	-1.4598	-1.44317	-1.42774	-1.49716	-1.57867	-1.58823	-1.31944	-1.52553	-1.87728	-1.60619	-1.58122	-1.93134	-1.54617	0.0505962	-0.410093	0.0757275	-0.0505972	-1.29422	-1.3059	-1.61608	-1.50438	-1.47333	Fh1	Fh|Fh-1	14194	ENSMUSG00000026526	GO:0003824|GO:0004333|GO:0005737|GO:0005739|GO:0006099|GO:0006106|GO:0006108|GO:0008152|GO:0016829|GO:0045239|GO:0048873	chr1	MGI:95530|Vega:OTTMUSG00000025588	fumarate hydratase 1	175625635	protein-coding		175601378	-
13603	0.000142885	0.000165109	0.000180299	0.000150949	0.000157559	-2.05615	-2.56065	-2.68878	-2.52311	-2.04137	-1.82996	-2.12835	-2.3062	-2.14477	-2.35165	-1.62096	-2.33935	-3.25083	-1.6665	-1.9966	0.431954	-0.357094	-0.162451	0.16245	-1.82552	-1.17388	-1.92132	-1.9988	-1.96046	Opn3	ERO|Ecpn|panopsin	13603	ENSMUSG00000026525	GO:0004871|GO:0004930|GO:0007165|GO:0007186|GO:0007601|GO:0007602|GO:0009881|GO:0016020|GO:0016021|GO:0018298|GO:0050896	chr1	MGI:1338022|Vega:OTTMUSG00000021478	opsin 3	175692590	protein-coding	12057|14539|20132|212541|30044|353344|57811	175662428	-
26909	0.00558018	0.00889925	0.0026801	0.0325068	0.00401359	2.10025	2.07717	2.37451	2.36165	0.251367	1.77824	1.39795	3.31876	2.33037	0.714006	3.3604	1.04838	1.61606	2.43371	2.37378	-0.330986	-1.36467	0.330986	0.700089	2.1223	1.59538	2.62778	2.13445	1.0245	Exo1	5730442G03Rik|Msa	26909	ENSMUSG00000039748	GO:0002455|GO:0003677|GO:0003824|GO:0004518|GO:0004519|GO:0004527|GO:0005634|GO:0006139|GO:0006281|GO:0006298|GO:0006310|GO:0006974|GO:0007126|GO:0008409|GO:0016446|GO:0016787|GO:0016788|GO:0035312|GO:0043566|GO:0045145|GO:0045190|GO:0046872|GO:0048256|GO:0051908	chr1	MGI:1349427	exonuclease 1	175911396	protein-coding		175880778	+
319455	0.000161473	0.000178905	0.000142532	0.00014943	0.000157425	-8.38638	-8.38638	-8.38638	-8.38638	-7.18537	-8.38638	-5.9507	-8.38638	-7.6518	-7.74746	-8.38638	-3.47083	-3.94621	-5.90992	-5.23288	0.0609388	-0.125014	0.379324	-0.0609388	-8.38638	-8.38638	-6.71585	-7.88725	-7.9972	Pld5	B230365F16Rik	319455	ENSMUSG00000055214	GO:0003674|GO:0003824|GO:0005575|GO:0008150|GO:0008152|GO:0016020|GO:0016021	chr1	MGI:2442056|Vega:OTTMUSG00000024158	phospholipase D family, member 5	176275312	protein-coding	104759|18807	175962306	-
545389	0.00014943	0.000142532	0.000157425	0.000178905	0.000161471	1.37984	1.17199	1.34368	0.836499	1.68578	1.67777	1.63866	1.93678	1.7378	1.90626	1.71895	1.43669	1.20671	1.29729	1.14989	-0.0551357	0.0551348	-0.180225	0.111297	1.86184	1.72629	1.74105	1.80962	1.78686	Cep170	4933426L22Rik|A330004A13Rik|AI195353	545389	ENSMUSG00000057335	GO:0003674|GO:0005737|GO:0005813|GO:0005856|GO:0005874|GO:0008150	chr1	MGI:1918348	centrosomal protein 170	176807124	protein-coding	217882	176733653	-
15365	0.000163547	0.000142543	0.000157431	0.000149942	0.000178917	1.74625	1.4292	1.74847	1.55176	1.53086	1.32779	1.11086	1.63842	2.06999	1.66839	1.48428	1.04312	0.910127	1.36315	1.28217	-0.093585	-0.437924	0.406828	0.093586	1.68717	1.59927	1.3004	1.98641	1.74476	Hmga2-ps1	EG666235|Gm7996|Hmgic-ps1|[y]i-c	15365			chr1	MGI:106023	high mobility group AT-hook 2, pseudogene 1	176836133	pseudo		176834624	-
23797	0.000161471	0.000142532	0.00014943	0.000178905	0.000157425	-2.46319	-2.56284	-2.06066	-2.75093	-1.90737	-2.01772	-2.26615	-1.96562	-1.90496	-2.05504	-1.69164	-2.0395	-1.79315	-1.91734	-1.83889	-0.000125885	-0.0775433	0.000125885	0.264494	-2.20572	-1.77376	-1.91209	-2.17102	-2.56612	Akt3	AI851531|D930002M15Rik|Nmf350	23797	ENSMUSG00000019699	GO:0000002|GO:0000166|GO:0004672|GO:0004674|GO:0005080|GO:0005524|GO:0005543|GO:0005634|GO:0005737|GO:0005794|GO:0005886|GO:0006468|GO:0007165|GO:0010765|GO:0016020|GO:0016301|GO:0016310|GO:0016740|GO:0016772|GO:0018105|GO:0018107|GO:0032869	chr1	MGI:1345147|Vega:OTTMUSG00000020798	thymoma viral proto-oncogene 3	177248767	protein-coding	110651|11651|11652|170755|20111|20112|20393|27219|56613|58988|67071|72508|73086	177022115	-
68226	0.000177576	0.000157508	0.000180389	0.000144412	0.000151361	-1.92285	-2.74662	-1.99749	-1.50661	-2.9264	-2.24973	-1.44144	-2.59674	-2.44762	-1.66871	-1.97703	-1.33587	-1.43401	-1.94584	-1.92663	0.138746	-0.140373	0.0590558	-0.0590563	-2.54808	-2.8041	-2.82828	-2.37476	-2.39514	Efcab2	1700073K01Rik|D830011E08Rik	68226	ENSMUSG00000026495	GO:0005509|GO:0005575|GO:0008150	chr1	MGI:1915476	EF-hand calcium binding domain 2	178483249	protein-coding	101056100|12626|207175|26370	178405881	+
269152	0.000161471	0.000157425	0.000142532	0.000178905	0.00014943	-6.70842	-6.70842	-6.70842	-6.70842	-6.70842	-6.70842	-6.70842	-6.70842	-6.70842	-6.70842	-6.70842	-4.88033	-3.14272	-4.647	-4.55493	-0.0348725	0.0348725	0.335968	-0.176186	-6.70842	-6.70842	-6.70842	-6.70842	-6.70842	Kif26b	4832420M10|BC056349|D230039L06Rik	269152	ENSMUSG00000026494	GO:0000166|GO:0003777|GO:0005524|GO:0005737|GO:0005856|GO:0005874|GO:0007018|GO:0007275|GO:0022409|GO:0030010|GO:0072092	chr1	MGI:2447076|Vega:OTTMUSG00000034866	kinesin family member 26B	178932857	protein-coding	668303	178529125	+
109232	0.00014943	0.000142532	0.000157425	0.000178905	0.000161471	-1.37235	-1.65748	-1.73776	-1.37545	-1.79999	-1.76431	-1.67568	-1.49901	-2.09462	-1.87282	-1.94417	-1.6097	-1.4441	-1.71411	-1.51809	0.0474329	-0.227881	0.0972548	-0.0474339	-1.76946	-2.15154	-1.73668	-1.87155	-1.69829	Sccpdh	AW214504|C330023F11Rik	109232	ENSMUSG00000038936	GO:0000166|GO:0003674|GO:0005739|GO:0005811|GO:0008150|GO:0016491|GO:0030496|GO:0055114	chr1	MGI:1924486|Vega:OTTMUSG00000021897	saccharopine dehydrogenase (putative)	179687184	protein-coding		179668231	+
226751	0.000161471	0.00014943	0.000178905	0.000142532	0.000157425	-4.18551	-4.34878	-4.25096	-4.48249	-3.75876	-4.19146	-3.97963	-3.86372	-4.13768	-3.84598	-3.94242	-2.73149	-2.79615	-3.13679	-3.12376	-0.0233326	-0.0243263	0.0233336	0.175282	-3.77765	-3.8232	-3.83371	-4.09161	-4.02841	Cdc42bpa	A930014J19Rik|DMPK-like	226751	ENSMUSG00000026490	GO:0000166|GO:0000226|GO:0000287|GO:0004672|GO:0004674|GO:0005083|GO:0005524|GO:0005543|GO:0005737|GO:0005911|GO:0006468|GO:0007010|GO:0007097|GO:0016301|GO:0016310|GO:0016477|GO:0016740|GO:0016772|GO:0031032|GO:0031252|GO:0031532|GO:0035556|GO:0042641|GO:0042802|GO:0046872|GO:0051056	chr1	MGI:2441841|Vega:OTTMUSG00000021765	CDC42 binding protein kinase alpha	180165602	protein-coding	106504|12704|13400|16798|19877|19878|217866|232533|240505|50523	179961089	+
67426	0.000157425	0.000149447	0.000161543	0.000178937	0.000142543	-1.37975	-1.23684	-1.15637	-1.18201	-1.36781	-0.833374	-1.28905	-1.20731	-0.710266	-0.939546	-1.24329	-1.75522	-1.31705	-1.23371	-1.24041	0.175636	0.0140495	-0.0412741	-0.0140486	-1.27123	-1.22286	-1.11588	-0.997771	-1.14167	Adck3	4632432J16Rik|AI462003|Cabc1|mKIAA0451	67426	ENSMUSG00000026489	GO:0000166|GO:0003674|GO:0004674|GO:0005524|GO:0005739|GO:0006468|GO:0008150|GO:0016301|GO:0016310|GO:0016740|GO:0016772	chr1	MGI:1914676|Vega:OTTMUSG00000034709	aarF domain containing kinase 3	180196020	protein-coding	76889	180165238	-
277333	0.000178905	0.000142532	0.000157425	0.000161471	0.00014943	-1.83142	-1.71821	-1.69667	-1.93329	-1.73272	-1.95331	-1.68294	-1.92252	-1.9243	-1.92941	-2.1567	-1.83287	-1.93988	-1.94266	-1.67488	0.0241261	0.177442	-0.0241261	-0.111183	-1.97513	-1.88272	-1.98645	-2.09823	-1.92215	Gm5069	EG277333	277333			chr1	MGI:3644516	glyceraldehyde-3-phosphate dehydrogenase pseudogene	180330549	pseudo		180326969	-
320404	0.000142532	0.000178905	0.000157425	0.00014943	0.000161504	1.06924	0.873462	1.03217	0.482879	1.24127	1.46792	1.39642	1.57726	1.60305	1.59865	1.41074	1.48203	1.39074	1.56085	1.61674	-0.123986	-0.212999	0.123987	0.128369	1.56828	1.34691	1.38441	1.37292	1.40949	Itpkb	1110033J02Rik|E130307H12Rik	320404	ENSMUSG00000038855	GO:0000165|GO:0007166|GO:0008440|GO:0016301|GO:0016310|GO:0030217|GO:0045059|GO:0045061|GO:0046579|GO:0046638	chr1	MGI:109235|Vega:OTTMUSG00000021781	inositol 1,4,5-trisphosphate 3-kinase B	180423659	protein-coding	228550|233011	180330476	+
381310	0.000161471	0.000178905	0.00014943	0.000157425	0.000142532	-12.1111	-10.9118	-11.1587	-12.161	-11.5449	-11.4775	-12.161	-10.5833	-9.88096	-9.06262	-9.65829	-6.03826	-7.8583	-7.64012	-7.94858	-0.0894403	-0.106836	0.0894394	0.626333	-11.3178	-10.5228	-11.4904	-10.0769	-10.6019	6330403A02Rik	ENSMUSG00000056615|Gm10001|R75555	381310	ENSMUSG00000053963	GO:0003674|GO:0005575|GO:0008150|GO:0016020|GO:0016021	chr1	MGI:2138735|Vega:OTTMUSG00000033911	RIKEN cDNA 6330403A02 gene	180483504	protein-coding		180432373	-
170760	0.000161471	0.00014943	0.000178905	0.000157425	0.000142532	1.60821	1.45642	1.67435	1.4694	1.61335	1.57162	1.59652	1.56752	1.33735	1.60895	1.49178	1.33433	1.38058	1.3189	1.33271	0.0847321	-0.084733	0.178809	-0.146605	1.55611	1.48775	1.40277	1.49851	1.50768	Acbd3	60kDa|8430407O11Rik|D1Ertd10e|GCP60|GOLPH1|Gocap1|Pap7	170760	ENSMUSG00000026499	GO:0000062|GO:0000139|GO:0005739|GO:0005794|GO:0006694|GO:0006810|GO:0008610|GO:0016020|GO:0016021	chr1	MGI:2181074	acyl-Coenzyme A binding domain containing 3	180754204	protein-coding	382620	180726043	+
208795	0.000161471	0.000142532	0.000157425	0.000178905	0.00014943	2.69156	2.60197	2.76309	2.65795	2.82159	2.82187	2.64561	2.84706	3.02157	2.98243	2.7944	2.30948	2.41919	2.49821	2.4506	-0.0116339	-0.176903	0.0116339	0.116575	2.98229	2.70454	2.72961	2.85867	2.96939	Tmem63a	BC014795|Tmem64a	208795	ENSMUSG00000026519	GO:0000166|GO:0003674|GO:0005764|GO:0005765|GO:0008150|GO:0016020|GO:0016021	chr1	MGI:2384789|Vega:OTTMUSG00000034843	transmembrane protein 63a	180975104	protein-coding	217733|224807	180942518	+
72978	0.000161471	0.000157425	0.000142532	0.000178905	0.00014943	-9.2648	-8.82296	-9.2648	-7.99791	-9.2648	-9.2648	-9.2648	-9.2648	-9.2648	-9.2648	-9.2648	-5.26679	-7.28407	-6.78835	-8.69627	-0.00301266	-0.0810633	0.00301361	0.506291	-9.2648	-9.2648	-9.2648	-9.2648	-9.2648	Cnih3	2900075G08Rik	72978	ENSMUSG00000026514	GO:0005886|GO:0016020|GO:0016021|GO:0016247|GO:0030054|GO:0032281|GO:0035249|GO:0035556|GO:0042391|GO:0043198|GO:0045202|GO:0045211|GO:0051668|GO:2000311	chr1	MGI:1920228|Vega:OTTMUSG00000034937	cornichon homolog 3 (Drosophila)	181460641	protein-coding	12793|12794|98417	181352628	+
98386	0.000157425	0.000142532	0.000161471	0.000178905	0.00014943	2.24326	2.05031	2.26398	2.09039	2.27549	2.30379	2.03486	2.115	2.11804	2.24785	2.1396	2.47281	2.27049	2.22875	2.03547	0.00111818	-0.541631	-0.00111866	0.0448961	2.14387	2.13781	2.24769	2.22378	2.3535	Lbr	AI505894|ic	98386	ENSMUSG00000004880	GO:0003677|GO:0005634|GO:0005635|GO:0005637|GO:0005643|GO:0005652|GO:0016020|GO:0016021|GO:0016628|GO:0055114|GO:0070087	chr1	MGI:2138281	lamin B receptor	181842401	protein-coding	13360|73166	181815315	-
13800	0.000191601	0.00014943	0.000142532	0.000157425	0.000178905	-7.36449	-7.5575	-7.58209	-7.41052	-7.57595	-9.31586	-8.82168	-8.55295	-7.3043	-6.21805	-8.08163	-1.93326	-2.06169	-2.32332	-2.32062	-0.0279722	-0.0273933	0.0273943	0.27978	-7.57127	-6.90179	-6.9365	-7.69287	-8.0252	Enah	AI464316|AW045240|Mena|Ndpp1|WBP8	13800	ENSMUSG00000022995	GO:0001725|GO:0001843|GO:0003779|GO:0005515|GO:0005522|GO:0005737|GO:0005856|GO:0005886|GO:0005925|GO:0006928|GO:0007015|GO:0007275|GO:0007399|GO:0007411|GO:0008154|GO:0015629|GO:0017124|GO:0030027|GO:0030036|GO:0030054|GO:0030154|GO:0030175|GO:0042995|GO:0045202|GO:0046907|GO:0050699	chr1	MGI:108360	enabled homolog (Drosophila)	182019980	protein-coding	14026|22323	181904445	-
27058	0.00014943	0.000157425	0.000178905	0.000142532	0.000161471	-1.60263	-1.38068	-1.50192	-1.15256	-1.80769	-1.98256	-2.23175	-1.87065	-2.0238	-1.75672	-1.68385	-1.85477	-1.4528	-1.42619	-1.37486	0.0363922	-0.155278	0.146598	-0.0363922	-2.12045	-1.978	-2.09373	-2.06344	-1.87083	Srp9	9kDa	27058	ENSMUSG00000026511	GO:0003723|GO:0005737|GO:0005786|GO:0006614|GO:0008312|GO:0030529|GO:0045900|GO:0048500	chr1	MGI:1350930|Vega:OTTMUSG00000022125	signal recognition particle 9	182132415	protein-coding		182124737	+
96935	0.000161471	0.00014943	0.000157425	0.000142532	0.000178905	-9.46137	-9.46137	-9.46137	-9.19447	-9.46137	-9.46137	-9.46137	-9.46137	-9.46137	-9.46137	-9.46137	-4.93284	-5.89567	-4.94814	-5.80537	0.030118	0.0424175	-0.181385	-0.030118	-9.46137	-8.82324	-9.46137	-9.46137	-9.46137	Susd4	AI848994|E430021N18Rik|N28096	96935	ENSMUSG00000038576	GO:0003674|GO:0005575|GO:0008150|GO:0016020|GO:0016021	chr1	MGI:2138351|Vega:OTTMUSG00000027014	sushi domain containing 4	182895654	protein-coding	217684	182764906	+
53791	0.00014943	0.000142532	0.000178905	0.000157425	0.000161471	2.92147	2.93535	3.19596	2.44757	3.46729	3.74454	4.14541	3.60695	3.80364	3.89095	3.65166	3.38521	2.90262	3.05455	3.01297	0.535056	-0.158047	-0.197251	0.158047	3.79247	3.87205	3.73825	3.80682	3.67218	Tlr5		53791	ENSMUSG00000079164	GO:0005149|GO:0005622|GO:0006954|GO:0007165|GO:0016020|GO:0016021|GO:0032757|GO:0034123|GO:0045087	chr1	MGI:1858171	toll-like receptor 5	182976044	protein-coding	142980|170743|170744|17079|21897|21898|21899|224109|239081|24088|279572|384059|434215|81897	182954788	+
108909	0.000161471	0.000157425	0.000142532	0.000178905	0.00014943	-1.20362	-1.1963	-1.2725	-1.32311	-1.60451	-1.41497	-1.36533	-1.30761	-1.59764	-1.81607	-1.264	-1.02334	-1.22112	-1.05978	-1.27877	-0.140857	0.104836	-0.0236006	0.0236006	-1.481	-1.6257	-1.46933	-1.54772	-1.39515	Aida	2610208M17Rik|BC004835	108909	ENSMUSG00000042901	GO:0005515|GO:0007275|GO:0009953|GO:0019904|GO:0030178|GO:0043496|GO:0043508|GO:0044444|GO:0046329|GO:0048264|GO:2000016	chr1	MGI:1919737	axin interactor, dorsalization associated	183324501	protein-coding		183297060	+
63953	0.00016254	0.000149535	0.000142546	0.000157438	0.000179099	-3.4439	-2.21602	-2.71202	-2.05697	-2.84918	-2.5838	-3.56767	-2.82618	-3.64819	-2.8914	-2.46505	-2.17524	-1.83724	-2.53707	-2.12617	-0.0432649	0.0432649	0.193865	-0.448395	-2.66518	-2.14637	-2.41455	-2.56171	-3.07605	Dusp10	2610306G15Rik|AI158871|MKP-5|MKP5	63953	ENSMUSG00000039384	GO:0000188|GO:0002819|GO:0004721|GO:0004725|GO:0005634|GO:0005737|GO:0005794|GO:0006470|GO:0008138|GO:0016311|GO:0016787|GO:0016791|GO:0017017|GO:0032496|GO:0032873|GO:0033549|GO:0043508|GO:0045088|GO:0046329|GO:0060266	chr1	MGI:1927070|Vega:OTTMUSG00000033984	dual specificity phosphatase 10	184075636	protein-coding	13537|18218|19252|231637|235584|237860|240672|245857|319520|56405|67446|67603|68082|70686|73547|75219|75590	184034461	+
15284	0.000161471	0.000178905	0.00014943	0.000157425	0.000142532	2.28694	2.51782	2.33581	2.52993	2.4725	2.49775	2.32446	2.52614	2.26509	2.50448	2.33925	2.34155	2.24503	2.16334	2.07303	-0.0121045	-0.501812	0.106153	0.0121045	2.48941	2.45253	2.29623	2.40886	2.43749	Hlx	Hlx1	15284	ENSMUSG00000039377	GO:0000976|GO:0001889|GO:0003677|GO:0003700|GO:0005634|GO:0006351|GO:0006355|GO:0007519|GO:0008284|GO:0030154|GO:0043565|GO:0045627|GO:0045629|GO:0046622|GO:0048484|GO:0048513|GO:0048557	chr1	MGI:96109|Vega:OTTMUSG00000037282	H2.0-like homeobox	184732493	protein-coding	13172|15242|223843	184727145	-
226778	0.000161507	0.000157425	0.00014943	0.000142532	0.000178905	-9.353	-10.113	-10.1376	-8.17251	-8.78684	-10.1399	-10.1399	-8.91585	-7.19688	-8.17901	-10.1399	-3.85506	-4.5592	-4.54445	-4.53298	0.0483303	-0.0302448	-0.0585604	0.0302439	-10.1399	-10.1399	-10.1399	-10.0558	-8.75067	Mark1	AW491150|B930025N23Rik|Emk3|Par-1c|mKIAA1477|mPar-1c	226778	ENSMUSG00000026620	GO:0000166|GO:0000226|GO:0000287|GO:0001764|GO:0001786|GO:0004672|GO:0004674|GO:0005524|GO:0005546|GO:0005737|GO:0005856|GO:0005886|GO:0006468|GO:0007010|GO:0007243|GO:0008289|GO:0016020|GO:0016055|GO:0016301|GO:0016310|GO:0016740|GO:0016772|GO:0046872|GO:0050321|GO:0070300	chr1	MGI:2664902	MAP/microtubule affinity-regulating kinase 1	184999549	protein-coding	13728|17169|17691|20623|232944|235344|245269|381979|70661|74137|75770|77976	184896424	-
100039138	0.000150746	0.00015766	0.000142686	0.000161919	0.000178994	-4.68573	-4.68573	-4.68573	-4.68573	-4.68573	-4.68573	-2.50807	-4.68573	-4.68573	-4.68573	-4.68573	-4.68573	-4.68573	-4.68573	-1.79528	0.205934	0.229039	-0.767682	-0.205934	-4.68573	-4.68573	-4.68573	-4.68573	-4.68573	Gm2061		100039138		GO:0003674|GO:0005575|GO:0008150	chr1	MGI:3780228	predicted gene 2061	185455568	miscRNA		185447116	-
226781	0.000910882	0.000142532	0.00014943	0.000157425	0.000178905	-7.7492	-7.7492	-6.01001	-7.4823	-7.7492	-7.7492	-7.57154	-6.5252	-7.05415	-7.11028	-6.13105	-1.65432	-1.32552	-1.26152	-1.19198	-0.0150723	-0.013751	0.0137515	0.478794	-6.32112	-7.7492	-7.7492	-7.7492	-7.7492	Slc30a10	E130106K10Rik|Gm212	226781	ENSMUSG00000026614	GO:0003674|GO:0005575|GO:0005886|GO:0006810|GO:0006811|GO:0006812|GO:0006829|GO:0008150|GO:0008324|GO:0016020|GO:0016021|GO:0055085	chr1	MGI:2685058	solute carrier family 30, member 10	185468761	protein-coding	22782|22784|22785|230810|239436	185454848	+
21808	0.0936432	0.000142532	0.000149438	0.000157425	0.000178905	-5.23307	-6.47855	-7.0881	-4.92577	-5.30435	-7.50535	-7.32769	-5.54439	-6.22534	-4.86644	-4.41772	-0.924369	-1.51744	-1.18341	-0.5394	0.155854	-0.188569	-0.155652	0.155652	-5.20281	-7.50535	-5.83483	-7.00623	-6.53121	Tgfb2	BB105277|Tgf-beta2|Tgfb-2	21808	ENSMUSG00000039239	GO:0000902|GO:0001501|GO:0001502|GO:0001540|GO:0001568|GO:0001654|GO:0001666|GO:0001837|GO:0001942|GO:0001974|GO:0003007|GO:0003151|GO:0003214|GO:0003215|GO:0004702|GO:0005102|GO:0005114|GO:0005160|GO:0005515|GO:0005576|GO:0005604|GO:0005615|GO:0005737|GO:0005802|GO:0006468|GO:0006917|GO:0006924|GO:0007050|GO:0007179|GO:0007184|GO:0007411|GO:0007507|GO:0008083|GO:0008219|GO:0008284|GO:0008285|GO:…	chr1	MGI:98726	transforming growth factor, beta 2	186705992	protein-coding	14561|16323|16324|16325|16326|17700|21803|21809	186623186	-
26381	0.000163489	0.000178905	0.000157425	0.00014943	0.000142532	-7.59589	-6.77097	-7.38053	-7.30849	-7.59678	-6.23983	-6.20508	-7.15874	-7.6877	-7.04339	-7.46503	-3.21481	-4.00969	-4.18015	-4.19951	0.186052	-0.0583448	0.0316839	-0.0316839	-9.38275	-8.04418	-5.80738	-5.79616	-6.29313	Esrrg	ERR3|Errg|NR3B3|mKIAA0832	26381	ENSMUSG00000026610	GO:0003677|GO:0003700|GO:0003707|GO:0003708|GO:0004879|GO:0005496|GO:0005515|GO:0005516|GO:0005634|GO:0006351|GO:0006355|GO:0007275|GO:0008270|GO:0030522|GO:0043401|GO:0043565|GO:0045893|GO:0046872|GO:0048384	chr1	MGI:1347056|Vega:OTTMUSG00000022373	estrogen-related receptor gamma	188214884	protein-coding	110784|11819|11835|13864|13865|13982|13983|14815|15378|18667|20181|20182|20183|21907|22025|22026|23958|26379|26380	187609006	+
226823	0.000161471	0.000157425	0.000178905	0.000142532	0.00014943	-1.95396	-1.83303	-1.87735	-1.67701	-1.66338	-1.96279	-1.93607	-1.86982	-2.05983	-1.85724	-1.5583	-1.65271	-1.30782	-1.72329	-1.57215	-0.00261211	-0.0317383	0.00261211	0.128524	-2.12759	-1.86228	-2.01907	-2.02369	-2.02366	Kctd3	4930438A20Rik|9330185B06|E330032J19Rik|NY-REN-45	226823	ENSMUSG00000026608	GO:0003674|GO:0005575|GO:0008150|GO:0051260	chr1	MGI:2444629	potassium channel tetramerisation domain containing 3	189007840	protein-coding	192192	188971098	-
16526	0.00016151	0.00014943	0.000178905	0.000157425	0.000142532	-9.45112	-9.00927	-9.45112	-9.45112	-9.45112	-9.45112	-9.45112	-9.45112	-8.75607	-9.45112	-9.45112	-3.79014	-3.4043	-4.58235	-3.45911	-0.0522757	0.124564	-0.224294	0.0522766	-9.45112	-6.64307	-9.45112	-9.45112	-8.06194	Kcnk2	A430027H14Rik|AI848635|TREK-1	16526	ENSMUSG00000037624	GO:0005216|GO:0005244|GO:0005249|GO:0005267|GO:0006810|GO:0006811|GO:0006813|GO:0007186|GO:0008076|GO:0016020|GO:0016021|GO:0030322|GO:0034765|GO:0071805	chr1	MGI:109366	potassium channel, subfamily K, member 2	189344192	protein-coding	16525|16527|16528|16529|16530|210741|217826|223604|241769|332396|52150|72258|74571	189207930	-
108000	0.000161472					-0.60102	-0.059895	0.18203	0.0229521	-0.25726	0.0955868	0.174726	0.488205	-0.915219	0.0510168	0.261644	2.59286	2.14526	2.30637	2.434	-0.172857	-0.268072	0.172856	0.494025	-0.167236	0.0722566	-0.211819	-0.156945	-0.133626	Cenpf	6530404A22Rik|AI325968|CENF|Lek1|PRO1779|mitosin	108000	ENSMUSG00000026605	GO:0000085|GO:0000087|GO:0000278|GO:0000775|GO:0000776|GO:0000922|GO:0000940|GO:0005634|GO:0005635|GO:0005737|GO:0005819|GO:0007059|GO:0008022|GO:0008134|GO:0010389|GO:0015031|GO:0016202|GO:0016363|GO:0030496|GO:0042803|GO:0045120|GO:0045502|GO:0045892|GO:0051310	chr1	MGI:1313302|Vega:OTTMUSG00000035168	centromere protein F	189688086	protein-coding	100986|101706|109181|16328|18541|216238|224139|230872|26920|54214|70297	189640614	-
226830	0.000161471	0.000142532	0.000178905	0.000157425	0.00014943	-4.34607	-4.40711	-4.54313	-4.85007	-3.87167	-5.26684	-4.99322	-4.55609	-4.22179	-4.66534	-5.03078	-3.79026	-3.66241	-3.5679	-3.86539	-0.0180178	0.186189	-0.133522	0.0180168	-4.5908	-4.71173	-4.95061	-4.33073	-4.88124	Smyd2	1110020E07Rik|4930402C15|KMT3C|Zmynd14	226830	ENSMUSG00000026603	GO:0000122|GO:0000993|GO:0002039|GO:0005515|GO:0005634|GO:0005737|GO:0005829|GO:0006351|GO:0006355|GO:0008168|GO:0008270|GO:0008285|GO:0016279|GO:0016568|GO:0016740|GO:0018022|GO:0018024|GO:0018026|GO:0018027|GO:0032259|GO:0034968|GO:0043516|GO:0046872|GO:0046975	chr1	MGI:1915889|Vega:OTTMUSG00000017096	SET and MYND domain containing 2	189922288	protein-coding	12180|319822|69726	189880492	-
226841	0.00076482	0.000379393	0.000584327	0.00079779	0.00047732	-4.11401	-3.72205	-4.0462	-3.57508	-6.1639	-3.48042	-1.98624	-2.71751	-4.46885	-3.94002	-6.1639	-5.33581	-3.18316	-3.68745	-4.01041	0.0596104	0.67425	-0.380779	-0.0596104	-3.32078	-2.94081	-5.49338	-3.66478	-2.77472	Vash2	B130052G07Rik	226841	ENSMUSG00000037568	GO:0001938|GO:0003674|GO:0005737|GO:0045766	chr1	MGI:2444826	vasohibin 2	190979296	protein-coding	238328	190947646	-
11910	0.000178905	0.00014943	0.000142532	0.000161471	0.000157425	6.90683	7.02145	7.16213	6.74949	6.59031	6.68094	6.54968	6.9608	6.88243	6.2007	7.68082	6.96125	6.80083	6.33062	6.4388	0.0344505	-0.170519	0.343542	-0.034451	6.72537	6.58948	6.5492	7.20585	6.08552	Atf3	LRG-21	11910	ENSMUSG00000026628	GO:0003677|GO:0003700|GO:0005634|GO:0005730|GO:0006094|GO:0006351|GO:0006355|GO:0008284|GO:0042802|GO:0043565|GO:0045892|GO:0046983	chr1	MGI:109384|Vega:OTTMUSG00000021405	activating transcription factor 3	191183333	protein-coding	14281|14282|14283|14284|81703	191170297	-
66208	0.000161471	0.000142532	0.000157425	0.000178905	0.00014943	-2.29929	-1.85876	-2.04652	-1.70974	-1.93193	-2.36744	-2.40204	-2.33518	-2.16061	-2.46812	-2.63532	-1.95698	-1.99742	-1.79844	-1.69622	0.01756	0.241833	-0.017561	-0.181682	-2.19346	-2.27658	-2.39976	-2.64201	-2.25127	Nenf	1110060M21Rik|SCIRP10|Spuf	66208	ENSMUSG00000037499	GO:0005576|GO:0005615|GO:0008083|GO:0020037|GO:0043410|GO:0046872	chr1	MGI:1913458|Vega:OTTMUSG00000021423	neuron derived neurotrophic factor	191318118	protein-coding	192986|53328|70804	191306797	-
66950	0.000161471	0.000157425	0.000142532	0.00014943	0.000178905	2.54759	2.56961	2.56605	2.51009	2.47519	2.55269	2.58446	2.69919	2.84694	2.82012	2.42089	2.0236	2.02544	2.46424	2.25178	0.00599098	-0.053628	0.219488	-0.00599003	2.71962	2.69611	2.44075	2.80847	2.92039	Tmem206	2310028N02Rik|AI118576	66950	ENSMUSG00000026627	GO:0003674|GO:0005575|GO:0008150|GO:0016020|GO:0016021	chr1	MGI:1914200|Vega:OTTMUSG00000029581	transmembrane protein 206	191352925	protein-coding		191325965	+
76843	0.000401271	0.00360149	0.0146958	0.00016039	0.00543841	-2.75307	-1.38383	-1.71327	-1.6657	-4.60195	-5.21799	-2.04033	-0.824066	-1.93798	-1.33115	-1.49292	-2.80494	-3.65229	-3.15658	-1.84211	0.275125	-0.146252	0.00122786	-0.00122786	-2.00564	-2.57987	-2.08804	-2.39694	-1.58089	Dtl	2810047L02Rik|5730564G15Rik|Ramp	76843	ENSMUSG00000037474	GO:0000209|GO:0005634|GO:0005737|GO:0005813|GO:0005856|GO:0006260|GO:0006511|GO:0006513|GO:0006974|GO:0009411|GO:0016020|GO:0019985|GO:0031464|GO:0031465|GO:0031572|GO:0051726	chr1	MGI:1924093	denticleless homolog (Drosophila)	191575534	protein-coding		191537365	-
226856	0.000142532	0.000178905	0.000161471	0.00014943	0.000157425	-1.68769	-1.91422	-1.67894	-2.0786	-1.48247	-1.70038	-1.42673	-1.39164	-1.68565	-1.61752	-1.44739	-1.66995	-1.70593	-1.74569	-1.72869	0.0162306	-0.394161	-0.0162315	0.129307	-1.401	-1.69631	-1.77167	-1.59309	-1.69634	Lpgat1	AI649174|AW112037|BC013667	226856	ENSMUSG00000026623	GO:0003674|GO:0005737|GO:0005783|GO:0008150|GO:0008152|GO:0008654|GO:0016020|GO:0016021|GO:0016740|GO:0016746	chr1	MGI:2446186|Vega:OTTMUSG00000021870	lysophosphatidylglycerol acyltransferase 1	191784257	protein-coding		191718024	+
18005	0.00147441	0.00346287	0.00437378	0.00773713	0.0062316	-1.99208	-1.48465	-1.50924	-1.55268	-2.42593	-1.48402	-1.12734	-0.900429	-2.34692	-1.52859	-2.70922	-1.33941	-2.06123	-1.82855	-1.25105	0.339777	-0.563441	0.850087	-0.339777	-1.19885	-1.34495	-2.95641	-1.42737	-1.23775	Nek2	AA617254|C77054	18005	ENSMUSG00000026622	GO:0000070|GO:0000166|GO:0000775|GO:0000776|GO:0000794|GO:0000922|GO:0001824|GO:0004672|GO:0004674|GO:0005515|GO:0005524|GO:0005634|GO:0005694|GO:0005737|GO:0005813|GO:0005856|GO:0005874|GO:0006468|GO:0007049|GO:0007059|GO:0007067|GO:0007126|GO:0016301|GO:0016310|GO:0016740|GO:0016772|GO:0019903|GO:0030496|GO:0043234|GO:0043392|GO:0046777|GO:0046872|GO:0051299|GO:0051301|GO:0051988|GO:0090307	chr1	MGI:109359|Vega:OTTMUSG00000027018	NIMA (never in mitosis gene a)-related expressed kinase 2	191833049	protein-coding	140859|18004|208583|217718|23954|23955|330721|59125|59126|674895	191821473	+
98736	0.000162629	0.000157446	0.000182061	0.000151651	0.000142584	-5.13445	-5.13445	-5.13445	-2.8638	-3.40485	-3.866	-3.37182	-3.48693	-4.1062	-2.83257	-4.17491	-2.30636	-4.01621	-3.54251	-3.96063	-0.211714	0.0720925	-0.0720925	0.599944	-5.13445	-5.13445	-5.13445	-3.47061	-5.13445	1700034H15Rik	4930557M11Rik|BB016121	98736		GO:0003674|GO:0005575|GO:0008150	chr1	MGI:1921515	RIKEN cDNA 1700034H15 gene	191907527	miscRNA		191894072	-
22782	0.000145805					0.169121	-0.0943098	0.146269	-0.226112	-0.124576	-0.143508	-0.163487	0.196217	0.276938	0.255638	-0.328877	1.09267	1.27664	1.0184	1.13516	0.369877	-0.552999	0.00540256	-0.00540256	0.310835	0.404309	0.0663824	0.131237	0.179177	Slc30a1	AI839647|C130040I11Rik|Znt1	22782	ENSMUSG00000037434	GO:0001701|GO:0005385|GO:0005886|GO:0006810|GO:0006811|GO:0006812|GO:0006829|GO:0006874|GO:0006882|GO:0008324|GO:0016020|GO:0016021|GO:0019855|GO:0030315|GO:0046929|GO:0055085|GO:0070509|GO:0070574|GO:0071577|GO:0071584|GO:0071585|GO:0090281	chr1	MGI:1345281|Vega:OTTMUSG00000021865	solute carrier family 30 (zinc transporter), member 1	191913247	protein-coding	226781|22784|22785|230810|239436	191906781	+
74023	0.0882505	0.000381619	0.000307277	0.000290942	0.000586736	-3.67197	-1.99747	-1.93279	-3.40508	-3.05593	-2.98849	-3.67197	-3.03293	-3.67197	-2.03306	-3.67197	-0.384454	-1.36931	-1.61056	-0.403003	-0.638286	-0.0302193	0.881667	0.0302191	-3.67197	-1.71192	-3.67197	-2.85092	-1.69783	Rd3	3322402L07Rik|rd-3|rd3	74023	ENSMUSG00000049353	GO:0007601|GO:0050896|GO:0060041	chr1	MGI:1921273	retinal degeneration 3	191988282	protein-coding	217874	191977373	+
22033.chr1.2	0.000157425	0.00014943	0.000178905	0.000161471	0.000142532	1.91362	2.23414	1.69206	1.98147	1.57205	1.87483	1.87141	1.92431	1.91253	1.64798	2.00179	2.05539	2.41644	2.03911	1.88881	-0.155683	-0.143309	0.601871	0.143309	1.48382	1.87053	2.09286	1.8197	1.90123	Traf5		22033	ENSMUSG00000026637	GO:0004842|GO:0004871|GO:0005737|GO:0005813|GO:0006915|GO:0007165|GO:0008270|GO:0008284|GO:0009898|GO:0016567|GO:0031625|GO:0031996|GO:0035631|GO:0042981|GO:0046872|GO:0051091|GO:0051092	chr1	MGI:107548	TNF receptor-associated factor 5	192092564	protein-coding	22029|22030|22031|22032|22034	192054350	-
100038712	0.000161471	0.00014943	0.000178905	0.000157425	0.000142532	-5.79616	-5.79616	-5.79616	-5.35934	-5.79616	-5.79616	-5.79616	-5.79616	-5.10112	-5.79616	-5.79616	-5.79616	-4.23046	-5.31971	-4.81259	-0.439497	0.100503	-0.100503	0.279489	-5.79616	-5.15803	-5.79616	-5.29704	-5.40698	Gm10516	ENSMUSG00000073476	100038712			chr1	MGI:3641979	predicted gene 10516	192151025	miscRNA		192136898	+
16510	0.000161471	0.000142532	0.000178905	0.000157425	0.00014943	-8.3977	-8.86263	-8.86263	-7.01077	-8.24659	-8.86263	-8.86263	-8.22359	-8.86263	-8.22371	-7.94491	-4.22718	-3.59649	-4.5124	-4.83466	0.0381422	-0.0779142	-0.0381422	0.258623	-8.86263	-7.63954	-8.1921	-8.3635	-8.86263	Kcnh1	M-eag	16510	ENSMUSG00000058248	GO:0000155|GO:0000160|GO:0004871|GO:0005216|GO:0005244|GO:0005249|GO:0005267|GO:0005516|GO:0006355|GO:0006468|GO:0006810|GO:0006811|GO:0006813|GO:0007165|GO:0016020|GO:0016021|GO:0023014|GO:0034765|GO:0055085|GO:0071805	chr1	MGI:1341721|Vega:OTTMUSG00000024518	potassium voltage-gated channel, subfamily H (eag-related), member 1	192510158	protein-coding	12788|12789|12790|15165|15166|15168|16511|16512|170738|192775|211468|233649|238271|30952|330953|380728	192190872	+
226861	0.000178905	0.000157425	0.000142532	0.000161471	0.00014943	1.92776	2.39523	2.61207	1.96073	1.80064	2.26226	1.96353	2.05015	2.66278	2.64885	2.5377	2.54725	2.37788	2.3124	2.12659	0.25071	0.289756	-0.409246	-0.25071	2.26133	2.25933	2.66393	2.78605	2.48067	Hhat	2810432O22Rik|AI462858|Skn	226861	ENSMUSG00000037375	GO:0000166|GO:0005525|GO:0005783|GO:0007224|GO:0007275|GO:0016020|GO:0016021|GO:0016409|GO:0016740|GO:0016746|GO:0018345	chr1	MGI:2444681|Vega:OTTMUSG00000027097	hedgehog acyltransferase	192771219	protein-coding	74770	192512828	-
214791	0.000161471	0.00014943	0.000178905	0.000157425	0.000142532	-7.94002	-7.94002	-7.94002	-7.67312	-7.94002	-7.94002	-7.94002	-7.94002	-7.94002	-7.3011	-7.94002	-3.79	-5.95928	-4.76312	-5.03929	-0.382769	0.0930996	-0.0930991	0.397763	-7.0969	-6.71693	-7.94002	-7.94002	-7.94002	Sertad4	4833404A09|C130018M11Rik	214791	ENSMUSG00000016262	GO:0003674|GO:0005575|GO:0008150	chr1	MGI:2443496|Vega:OTTMUSG00000027020	SERTA domain containing 4	192855752	protein-coding		192844488	-
329324	0.000161471	0.00014943	0.000157425	0.000142532	0.000178905	-2.84128	-2.84128	-2.84128	-2.84128	-2.84128	-2.84128	-2.84128	-2.84128	-2.84128	-2.84128	-2.84128	-2.84128	-1.86054	-2.84128	-2.27275	-0.000234127	-0.462556	0.000234127	1.0905	-2.55275	-2.84128	-2.84128	-2.84128	-2.84128	Syt14	B230320I09Rik|sytXIV	329324	ENSMUSG00000016200	GO:0005543|GO:0005544|GO:0008150|GO:0016020|GO:0016021|GO:0042803|GO:0046982	chr1	MGI:2444490	synaptotagmin XIV	193035698	protein-coding	238266	192897307	-
215243	0.000161471	0.000157425	0.000142532	0.00014943	0.000178905	2.59467	2.47222	2.61407	2.48269	2.5325	2.43573	2.3787	2.68859	2.76202	2.69108	2.24532	1.63392	2.021	2.30652	2.06868	-0.0650005	-0.00212955	0.209015	0.00212955	2.61649	2.59618	2.51684	2.69261	2.80027	Traf3ip3	6030423D04Rik|AI115021|T3jam	215243	ENSMUSG00000037318	GO:0003674|GO:0005575|GO:0008150|GO:0016020|GO:0016021	chr1	MGI:2441706|Vega:OTTMUSG00000027078	TRAF3 interacting protein 3	193201546	protein-coding	232664|83997	193175504	-
14373	0.000248538	0.000151474	0.00019568	0.000199129	0.000159978	-3.98976	-2.69091	-3.71551	-2.74379	-2.25369	-3.44928	-1.27703	-2.64572	-3.11579	-2.64585	-3.21505	-2.16717	-2.6666	-2.97824	-1.56423	0.279437	-0.136303	0.136303	-0.582572	-2.80422	-3.2316	-3.46224	-3.14821	-2.36507	G0s2	AI255151|AV006465	14373	ENSMUSG00000009633	GO:0005739|GO:0006915|GO:0043065	chr1	MGI:1316737	G0/G1 switch gene 2	193273188	protein-coding		193272160	-
16780	0.000161471	0.000142532	0.000178905	0.00014943	0.000157425	-4.89839	-4.89839	-4.89839	-4.89839	-4.89839	-4.89839	-3.72073	-4.89839	-4.89839	-4.89839	-3.98068	-3.0703	-4.89839	-4.42194	-3.32986	-0.00672245	0.112597	0.00672245	-0.418591	-4.89839	-4.89839	-4.22786	-4.89839	-4.50921	Lamb3		16780	ENSMUSG00000026639	GO:0005576|GO:0005578|GO:0005604|GO:0005610|GO:0007155|GO:0032403|GO:0050873	chr1	MGI:99915|Vega:OTTMUSG00000025453	laminin, beta 3	193343878	protein-coding	16772|16773|16774|16775|16776|16777|16779|16782|171171|18208|18209|22283|226519|23928|243967|57764|80883	193301994	+
215303	0.000161471	0.00014943	0.000157425	0.000142532	0.000178905	-8.67635	-8.67635	-8.67635	-8.67635	-8.67635	-8.67635	-8.67635	-8.67635	-8.67635	-8.67635	-8.67635	-5.52634	-6.69562	-5.49946	-7.10782	0.00157452	0.0961456	-0.00157452	-0.0268412	-8.67635	-8.67635	-8.67635	-8.67635	-8.28717	Camk1g	CLICK-III|CaMKIgamma	215303	ENSMUSG00000016179	GO:0000166|GO:0003824|GO:0004672|GO:0004674|GO:0004683|GO:0005516|GO:0005524|GO:0005737|GO:0005794|GO:0005886|GO:0005954|GO:0006468|GO:0008152|GO:0012505|GO:0016020|GO:0016301|GO:0016310|GO:0016740|GO:0016772|GO:0043005	chr1	MGI:2388073|Vega:OTTMUSG00000035816	calcium/calmodulin-dependent protein kinase I gamma	193370282	protein-coding	108058|12322|12323|12325|12326|13175|13193|227541|235604|244631|245038|52163|70762|93843	193346346	-
18845		0.000178905	0.000149438	0.000157425	0.000142532	-9.66511	-9.22326	-7.92592	-8.81325	-9.66511	-9.66511	-8.48745	-9.66511	-6.3851	-5.85627	-7.42546	-0.91756	-1.03691	-1.48925	-1.4171	-0.0615644	0.0320644	-0.0320654	0.249232	-9.66511	-9.66511	-5.53515	-8.16598	-9.27593	Plxna2	2810428A13Rik|AA589422|AW457381|OCT|Plxn2|mKIAA0463	18845	ENSMUSG00000026640	GO:0004872|GO:0005622|GO:0005886|GO:0005887|GO:0007165|GO:0007166|GO:0007275|GO:0016020|GO:0016021|GO:0017154|GO:0021935|GO:0030334|GO:0051642|GO:0071526	chr1	MGI:107684|Vega:OTTMUSG00000017321	plexin A2	194816868	protein-coding	140570|140571|18844|18846|235611|243743|54712|67784	194619829	+
12490	0.000178905	0.000161471	0.00014943	0.000142532	0.000157425	2.14413	1.90014	2.15556	1.9393	2.0543	1.77689	1.83754	1.87465	1.87726	1.89816	1.71174	1.67054	1.78793	2.00166	1.95508	0.0717258	-0.247058	0.0485439	-0.0485439	1.81904	1.70525	1.5219	1.82854	1.81373	Cd34	AU040960	12490	ENSMUSG00000016494	GO:0001894|GO:0001935|GO:0005576|GO:0005737|GO:0005886|GO:0006536|GO:0007155|GO:0008134|GO:0008217|GO:0009897|GO:0009986|GO:0010629|GO:0016020|GO:0016021|GO:0016337|GO:0030097|GO:0030195|GO:0030246|GO:0032720|GO:0032733|GO:0038001|GO:0042482|GO:0043199|GO:0045019|GO:0045171|GO:0045766|GO:0048471|GO:0050900|GO:0060547|GO:0071425|GO:0071636|GO:0071657|GO:0071944|GO:0071971|GO:1900035|GO:1900038|GO:…	chr1	MGI:88329	CD34 antigen	194961292	protein-coding		194938821	+
320977	0.000161921	0.000178909	0.000149434	0.000157425	0.000142537	-8.35521	-8.35521	-8.35521	-5.71809	-8.15421	-8.35521	-8.17755	-6.39425	-8.35521	-6.13134	-8.35521	-5.71977	-4.20455	-7.87876	-4.82459	-0.873653	0.856691	-0.161279	0.16128	-6.5121	-6.71709	-7.68469	-8.35521	-8.35521	A330023F24Rik	C030002C11Rik	320977			chr1	MGI:2443958	RIKEN cDNA A330023F24 gene	195037908	miscRNA		195017399	+
12946	0.000161471	0.000142532	0.00014943	0.000157425	0.000178905	2.09507	2.06582	2.08083	2.15117	2.16502	2.15875	2.19885	1.97173	2.18376	2.10779	2.03272	1.91051	1.84043	1.99145	1.85056	0.0364246	-0.18905	0.185147	-0.0364256	2.23322	2.15496	2.13471	2.20707	2.12881	Cr1l	Crry|Mcp|mCRY	12946	ENSMUSG00000016481	GO:0001701|GO:0004129|GO:0005507|GO:0006958|GO:0007275|GO:0007565|GO:0009055|GO:0009897|GO:0016020|GO:0016021|GO:0022900|GO:0030449|GO:0045087|GO:0045916	chr1	MGI:88513	complement component (3b/4b) receptor 1-like	195131570	protein-coding	12269|12902|13136|13137|17221|20339|20343|20344|20370|22789|233878|239420|56747|64817|94109	195103788	-
269233	0.000161892	0.000157425	0.000178905	0.00014943	0.000142532	-5.34741	-4.21129	-4.93274	-4.24288	-4.52014	-4.0769	-4.1153	-4.29883	-4.81473	-4.4656	-4.10107	-1.93694	-2.14731	-1.95462	-1.73909	-0.0161648	0.0161648	-0.178078	0.0935993	-4.55418	-5.46639	-4.7633	-4.76067	-4.00812	Fam171a1	9630050M13Rik|AA409679	269233		GO:0003674|GO:0005575|GO:0008150	chr2	MGI:2442917	family with sequence similarity 171, member A1	3227809	protein-coding		3118388	+
18108	0.000161471	0.00014943	0.000142532	0.000178905	0.000157425	-2.4232	-2.9386	-2.61374	-3.09415	-2.34424	-2.41447	-2.82015	-2.59206	-2.98864	-2.43079	-2.37052	-1.94052	-1.8846	-2.16873	-2.19758	-0.0933476	0.122632	-0.571684	0.0933476	-2.55678	-2.30277	-2.13088	-2.51816	-2.72801	Nmt2	A930001K02Rik|AI605445|AU044698|hNMT-2	18108	ENSMUSG00000026643	GO:0004379|GO:0005737|GO:0005794|GO:0005886|GO:0006499|GO:0016740|GO:0016746|GO:0018008	chr2	MGI:1202298|Vega:OTTMUSG00000010789	N-myristoyltransferase 2	3326369	protein-coding	18107	3284288	+
227525	0.000161471	0.000142532	0.000178905	0.000157425	0.00014943	1.49145	1.68018	1.7247	2.06276	2.0074	1.97539	2.25414	1.79612	1.72961	1.83996	2.03116	1.74874	1.57779	1.69885	1.43395	0.318111	-0.0060792	-0.0988178	0.0060792	2.00736	2.23711	2.19058	2.02557	1.76693	Dclre1c	9930121L06Rik|AI661365|Art|Snm1l	227525	ENSMUSG00000026648	GO:0000014|GO:0000723|GO:0004518|GO:0004519|GO:0004527|GO:0005634|GO:0006281|GO:0006302|GO:0006310|GO:0006974|GO:0008409|GO:0010212|GO:0016787|GO:0030183|GO:0051276	chr2	MGI:2441769|Vega:OTTMUSG00000010775	DNA cross-link repair 1C, PSO2 homolog (S. cerevisiae)	3461116	protein-coding	140917|55947	3424131	+
64707	0.000260296	0.000181288	0.000186865	0.000192486	0.000210985	-2.00217	-1.2918	-2.8572	-1.92009	-2.65841	-2.78361	-1.1899	-1.8253	-2.25748	-2.50713	-3.03481	-1.8614	-1.70875	-2.99064	-2.384	0.130199	-0.130199	-0.408869	0.143946	-2.26141	-2.63633	-2.60393	-2.77533	-2.56335	Suv39h2	4930507K23Rik|AA536750|D030054H19Rik|D2Ertd544e|KMT1B	64707	ENSMUSG00000026646	GO:0000775|GO:0000785|GO:0003682|GO:0005634|GO:0005694|GO:0005720|GO:0006333|GO:0006338|GO:0006351|GO:0006355|GO:0006479|GO:0007049|GO:0008168|GO:0008270|GO:0008276|GO:0016568|GO:0016740|GO:0018022|GO:0018024|GO:0030154|GO:0032259|GO:0034968|GO:0046974|GO:0051567	chr2	MGI:1890396|Vega:OTTMUSG00000010791	suppressor of variegation 3-9 homolog 2 (Drosophila)	3474986	protein-coding	107823|110147|14055|14056|18193|20937|234135|235626|239122|74729|77683|84505	3455815	-
209630	0.00014943	0.000178905	0.000157425	0.000142532	0.000161471	1.94001	1.87097	1.95525	1.71709	2.02466	2.25175	2.17904	2.18299	2.2771	2.18721	2.16418	2.02303	2.11134	1.96768	2.0031	-0.0589752	0.0432196	0.0329332	-0.0329323	2.18126	2.06236	2.11767	2.17576	2.10899	Frmd4a	2700017I06Rik|5330420J21|AI594879|C230040M21Rik|Frmd4|Gm13190|OTTMUSG00000010806|mKIAA1294	209630	ENSMUSG00000026657	GO:0005737|GO:0005856|GO:0005923|GO:0030674|GO:0090162	chr2	MGI:1919850|Vega:OTTMUSG00000010755	FERM domain containing 4A	4614043	protein-coding	17698|18016|19684|22350|232288|67313	4152863	+
209645	0.000161837	0.000157425	0.00014943	0.000178905	0.000142532	-5.56041	-5.11856	-5.56041	-5.56041	-5.56041	-5.56041	-4.38275	-4.33641	-5.56041	-4.92149	-5.56041	-1.73232	-2.25774	-1.62452	-2.40692	-0.0348687	0.303738	-0.279787	0.0348687	-5.56041	-5.56041	-5.56041	-5.56041	-5.56041	Bend7	1110017O21Rik|E130319B15Rik	209645	ENSMUSG00000048186	GO:0003674|GO:0005575|GO:0008150	chr2	MGI:2443100|Vega:OTTMUSG00000010737	BEN domain containing 7	4802146	protein-coding		4717831	+
16922	0.00014943	0.000178905	0.000142532	0.000157425	0.000161471	-1.29991	-1.42253	-1.19658	-1.11324	-1.61875	-1.46599	-1.3936	-1.45688	-1.37884	-1.39263	-1.54161	-1.26773	-1.45376	-1.42431	-1.14186	-0.0407934	0.0407925	0.0597334	-0.163365	-1.21221	-1.52488	-1.4729	-1.39204	-1.42328	Phyh	AI256161|AI265699|Lnap1|PAHX	16922	ENSMUSG00000026664	GO:0001561|GO:0003824|GO:0005515|GO:0005739|GO:0005777|GO:0016491|GO:0016702|GO:0031418|GO:0046872|GO:0048037|GO:0048244|GO:0055114|GO:0097089	chr2	MGI:891978|Vega:OTTMUSG00000010818	phytanoyl-CoA hydroxylase	4938743	protein-coding		4918996	+
71648	0.000161473	0.00014943	0.000142532	0.000157425	0.000178905	-2.33497	-2.67708	-2.49362	-2.11211	-2.88396	-2.96579	-1.97919	-2.3655	-2.76928	-2.66771	-2.41964	-1.64071	-2.382	-2.20098	-2.2387	0.176233	0.235788	-0.176233	-0.461211	-1.96286	-2.38972	-2.70172	-2.48074	-2.32982	Optn	4930441O07Rik|FIP2|HYPL|NRP	71648	ENSMUSG00000026672	GO:0000042|GO:0001155|GO:0005515|GO:0005737|GO:0005794|GO:0005802|GO:0007030|GO:0008022|GO:0016023|GO:0034613|GO:0042802|GO:0043001|GO:0048471|GO:0051260|GO:0090161	chr2	MGI:1918898|Vega:OTTMUSG00000010864	optineurin	5063938	protein-coding	16151	5020642	-
74186	0.000161857	0.000142532	0.000178905	0.00014943	0.000157425	-6.9752	-6.9752	-6.9752	-6.70831	-6.35916	-5.70676	-3.99019	-6.9752	-6.28016	-6.9752	-6.05749	-2.9806	-2.4095	-3.03932	-2.23675	-0.121336	-0.363822	0.121336	0.519548	-6.9752	-6.33707	-6.9752	-6.9752	-6.9752	Ccdc3	2310045O21Rik	74186	ENSMUSG00000026676	GO:0003674|GO:0005576|GO:0005783|GO:0008150	chr2	MGI:1921436|Vega:OTTMUSG00000010865	coiled-coil domain containing 3	5230866	protein-coding		5137776	+
57743	0.00014943	0.000157425	0.000178905	0.000161471	0.000142532	-2.26655	-2.23664	-2.30735	-1.56977	-1.54839	-1.98443	-2.03612	-2.15109	-2.10221	-2.19082	-1.87242	-1.82199	-1.7718	-2.06656	-1.97073	-0.0749607	0.246636	-0.204931	0.0749598	-2.30934	-2.28253	-1.84404	-2.33035	-2.41366	Sec61a2		57743	ENSMUSG00000025816	GO:0005575|GO:0005783|GO:0006810|GO:0015031|GO:0016020|GO:0016021|GO:0043022|GO:0055085	chr2	MGI:1931071|Vega:OTTMUSG00000010876	Sec61, alpha subunit 2 (S. cerevisiae)	5895353	protein-coding	53421	5870987	-
326622	0.000157429	0.000142537	0.000178929	0.00016148	0.000149445	-1.02601	-0.977355	-0.772063	-0.919819	-0.852974	-0.882218	-0.964406	-1.04068	-1.13233	-0.817088	-0.774163	-0.890152	-1.09312	-1.10796	-1.07955	0.0741024	0.465799	-0.117527	-0.0741024	-0.800933	-1.18844	-1.04495	-0.972909	-1.10929	Upf2		326622	ENSMUSG00000043241	GO:0000184|GO:0001889|GO:0005634|GO:0005737|GO:0006986|GO:0031100|GO:0035145|GO:0048471	chr2	MGI:2449307|Vega:OTTMUSG00000011208	UPF2 regulator of nonsense transcripts homolog (yeast)	6056703	protein-coding		5951469	+
14007	0.000157425	0.000161474	0.000178905	0.000149436	0.000142532	-0.710516	-0.852014	-0.789747	-0.813428	-0.643137	-0.655485	-0.527297	-0.756929	-0.656819	-0.634624	-0.797601	-0.95041	-1.07414	-0.987613	-1.01901	-0.00976753	-0.0217199	0.00976753	0.429341	-0.591878	-0.523341	-0.526011	-0.618594	-0.700762	Celf2	B230218O03|B230345P09Rik|C88023|CELF-2|CUG-BP2|Cugbp2|D230046B21Rik|Etr-3|Napor|Napor-2|mETR-3	14007	ENSMUSG00000002107	GO:0000166|GO:0003676|GO:0003723|GO:0005634|GO:0005737|GO:0006376|GO:0006397	chr2	MGI:1338822|Vega:OTTMUSG00000011788	CUGBP, Elav-like family member 2	7396198	protein-coding	108013|13046|319586|76183|78784	6539699	-
14462	0.000142535	0.000149435	0.000157425	0.000178906	0.000161475	-6.46658	-6.02473	-4.72739	-4.0842	-5.97607	-5.19813	-6.46658	-6.24257	-6.46658	-6.46658	-6.46658	-4.17906	-6.46658	-6.46658	-6.46658	0.0984917	0.401857	-0.0984921	-0.509243	-5.16403	-4.02109	-5.79605	-5.96745	-6.46658	Gata3	Gata-3	14462	ENSMUSG00000015619	GO:0000122|GO:0000790|GO:0000902|GO:0000976|GO:0000977|GO:0000979|GO:0000987|GO:0001046|GO:0001071|GO:0001077|GO:0001078|GO:0001158|GO:0001701|GO:0001709|GO:0001764|GO:0001775|GO:0001819|GO:0001822|GO:0001823|GO:0002088|GO:0002572|GO:0003180|GO:0003215|GO:0003281|GO:0003677|GO:0003700|GO:0003713|GO:0005134|GO:0005515|GO:0005634|GO:0005730|GO:0006351|GO:0006355|GO:0006357|GO:0006959|GO:0007165|GO:…	chr2	MGI:95663|Vega:OTTMUSG00000011129	GATA binding protein 3	9878600	protein-coding	14460|14461|14463|14464|14465	9857078	-
11949	0.00014943	0.000142532	0.000157425	0.000178905	0.000161471	-1.40464	-1.43306	-1.41799	-1.31499	-1.46705	-1.70649	-1.72429	-1.80556	-1.72047	-1.72506	-1.84222	-1.52026	-1.61884	-1.52453	-1.52727	0.146333	-0.146132	0.0587158	-0.0587168	-1.85222	-1.48887	-1.75959	-1.63426	-1.73289	Atp5c1	1700094F02Rik	11949	ENSMUSG00000025781	GO:0000275|GO:0005739|GO:0005743|GO:0005753|GO:0006172|GO:0006200|GO:0006754|GO:0006810|GO:0006811|GO:0015986|GO:0015992|GO:0016020|GO:0016887|GO:0045261|GO:0046034|GO:0046933|GO:0046961	chr2	MGI:1261437|Vega:OTTMUSG00000011013	ATP synthase, H+ transporting, mitochondrial F1 complex, gamma polypeptide 1	10080510	protein-coding		10056031	-
209378	0.0074885	0.00014943	0.00016148	0.000178905	0.000142532	-5.93393	-4.95701	-6.39664	-5.13196	-5.61289	-5.71537	-4.63623	-4.95246	-4.18025	-2.35055	-4.05488	1.44186	1.37792	1.32553	1.18787	0.193253	-0.292458	-0.00970936	0.00970936	-4.94693	-5.76073	-4.2689	-5.09238	-5.42471	Itih5	4631408O11Rik|5430408M01Rik|E130106B02	209378	ENSMUSG00000025780	GO:0003674|GO:0004867|GO:0005575|GO:0005576|GO:0008150|GO:0010466|GO:0030212|GO:0030414	chr2	MGI:1925751|Vega:OTTMUSG00000011192	inter-alpha (globulin) inhibitor H5	10256529	protein-coding	16424|16425|16426|16427	10153543	+
100503147	0.00240133	0.000197496	0.000169744	0.000202429	0.000156862	-2.41771	-2.41771	-2.41771	-2.41771	-2.41771	-2.41771	-2.41771	-2.41771	-2.41771	-2.41771	-2.41771	-2.41771	-0.0846691	-2.41771	-0.264215	-0.0620925	0.446439	-0.137086	0.0620925	-2.41771	-2.41771	-2.41771	-2.41771	-2.41771	Gm13293	OTTMUSG00000011311	100503147			chr2	MGI:3649469	predicted gene 13293	11344106	miscRNA		11339489	+
170768	0.000161471	0.000157425	0.000142532	0.000178905	0.00014943	1.64715	1.42058	1.86748	1.49517	1.93518	1.80832	1.65991	1.81829	2.19772	2.04239	1.97732	1.35102	1.17561	1.30844	1.35409	-0.0670261	0.06499	0.0433474	-0.0433464	2.00081	2.10979	1.77388	2.24193	2.01615	Pfkfb3	E330010H22Rik|iPFK-2|uPFK-2	170768	ENSMUSG00000026773	GO:0003873|GO:0004331|GO:0006003|GO:0016301|GO:0016310|GO:0016740|GO:0016787	chr2	MGI:2181202|Vega:OTTMUSG00000011314	6-phosphofructo-2-kinase/fructose-2,6-biphosphatase 3	11553929	protein-coding	18639|18640|270198	11471431	-
16169	0.00326289					0.0149179	1.40957	0.563319	1.18359	0.143193	0.829547	0.569885	-0.248845	0.409559	-0.24897	1.25222	1.72281	2.22807	1.18494	1.38636	-0.0370617	0.381872	-0.884103	0.0370612	0.0864763	0.40232	1.24048	0.306385	0.0862551	Il15ra	AA690181|IL-15RA	16169	ENSMUSG00000023206	GO:0005576|GO:0005622|GO:0005634|GO:0005783|GO:0005794|GO:0005886|GO:0007259|GO:0010977|GO:0016020|GO:0016021|GO:0032825	chr2	MGI:104644|Vega:OTTMUSG00000011178	interleukin 15 receptor, alpha chain	11733985	protein-coding		11705293	+
241226	0.00257556	0.00051245	0.00112714	0.000537487	0.000501811	-4.90841	-2.14463	-3.16922	-2.64151	-4.29236	-2.90299	-1.73074	-2.6844	-2.406	-1.94756	-1.99069	-3.49535	-1.75774	-1.11002	-2.75491	0.125282	-0.266651	-0.125282	0.748126	-3.06529	-2.94835	-2.73177	-2.82432	-3.93426	Itga8	AI447669	241226	ENSMUSG00000026768	GO:0001656|GO:0007155|GO:0007229|GO:0007275|GO:0007399|GO:0007613|GO:0008305|GO:0014069|GO:0016020|GO:0016021|GO:0030030|GO:0030154|GO:0030198|GO:0030511|GO:0032591|GO:0042472|GO:0043204|GO:0045177|GO:0045184|GO:0048745|GO:2000721	chr2	MGI:109442|Vega:OTTMUSG00000011364	integrin alpha 8	12301920	protein-coding	104099|109700|16398|16399|16400|16401|16402|16403|16404|16407|16408|16409|16410|16411|213119|319480|381924	12106660	-
338535	0.000157425	0.000142532	0.000178905	0.000161472	0.00014943	-2.89546	-2.89546	-2.89546	-2.89546	-2.89546	-2.89546	-1.7178	-2.89546	-2.89546	-2.89546	-2.89546	-2.89546	-2.89546	-2.89546	-2.89546	0.138228	-0.138228	-0.877872	0.73941	-2.89546	-2.89546	-2.89546	-2.89546	-2.89546	E030013I19Rik		338535		GO:0003674|GO:0005575|GO:0008150	chr2	MGI:2443735	RIKEN cDNA E030013I19 gene	12312315	miscRNA		12301246	+
19212	0.000379237	0.000158213	0.000143233	0.000158225	0.000180127	2.19787	1.60005	2.04346	1.90317	1.82053	1.60353	1.54793	2.2201	2.11343	1.92345	1.90108	1.07744	0.764906	1.45094	1.54302	-0.0837469	0.0837474	0.98851	-0.663169	2.23264	2.00069	2.11252	2.01251	1.97801	Pter	AI790318|Mpr56-1	19212	ENSMUSG00000026730	GO:0005575|GO:0008270|GO:0009056|GO:0016787|GO:0016788|GO:0046872	chr2	MGI:107372|Vega:OTTMUSG00000011123	phosphotriesterase related	13003453	protein-coding		12924041	+
227580	0.000161471	0.000142532	0.00014943	0.000157425	0.000178905	-9.56551	-9.56551	-9.14825	-7.97669	-9.56551	-9.56551	-9.56551	-8.34151	-7.54854	-8.9266	-9.56551	-5.73742	-6.58477	-6.76713	-5.97414	0.0712204	-0.239978	-0.0712194	0.462875	-9.56551	-9.56551	-9.56551	-9.56551	-9.17633	C1ql3	1110065A22Rik|AI661623|C1ql|C1qtnf13|K100	227580	ENSMUSG00000049630	GO:0005515|GO:0005576|GO:0005581|GO:0050807	chr2	MGI:2387350|Vega:OTTMUSG00000011228	C1q-like 3	13010864	protein-coding	109323|11450|12259|12260|12262|12813|12837|226359|229389|235312|23829|239126|239659|329941|69183|81799	13001887	-
241230	0.000178905	0.00014943	0.000157425	0.000142532	0.000161471	2.2801	2.09982	2.28632	1.8926	2.98195	2.44057	3.12818	2.70417	2.91164	2.80222	2.98589	2.79195	2.50546	2.81535	2.86434	0.341979	0.288496	-0.409671	-0.288496	3.11269	2.65627	2.44139	2.51542	2.2522	St8sia6	1700007J08Rik|AI314453|AI875066|ST8SiaVI|Siat8f	241230	ENSMUSG00000003418	GO:0001574|GO:0005794|GO:0006486|GO:0006493|GO:0008373|GO:0009100|GO:0009247|GO:0009311|GO:0016020|GO:0016021|GO:0016051|GO:0016740|GO:0016757|GO:0030173	chr2	MGI:2386797|Vega:OTTMUSG00000011299	ST8 alpha-N-acetyl-neuraminide alpha-2,8-sialyltransferase 6	13793520	protein-coding	20449|20450|20451|20452|225742	13654936	-
30963	0.0485727	0.00126409	0.00942356	0.0199654	0.002599	-2.57363	-2.24879	-2.75881	-2.1867	-1.33942	-1.49258	-1.41344	-1.77782	-2.34351	-2.10419	-1.76964	-1.17805	-1.34733	-1.37768	-1.78188	0.368675	0.0112381	-0.0112386	-0.49463	-1.52559	-2.46755	-5.33766	-2.53944	-1.7701	Ptpla	HACD1	30963	ENSMUSG00000063275	GO:0003674|GO:0005575|GO:0005783|GO:0006633|GO:0007275|GO:0008150|GO:0008610|GO:0016020|GO:0016021|GO:0016829	chr2	MGI:1353592|Vega:OTTMUSG00000011400	protein tyrosine phosphatase-like (proline instead of catalytic arginine), member a	14056035	protein-coding	57874|66775|70757	14026831	-
17533	0.000178928	0.000142533	0.000149455	0.000157425	0.00016149	2.61317	3.12244	2.31797	2.3824	3.11887	3.49409	4.03923	2.47773	2.45458	3.07358	2.80811	3.88648	2.52728	2.51548	2.33716	-0.0313148	-0.284113	0.0313158	0.127348	3.71088	3.77139	2.88725	3.37702	2.79105	Mrc1	AW259686|CD206|MR	17533	ENSMUSG00000026712	GO:0004872|GO:0004888|GO:0005537|GO:0005768|GO:0005886|GO:0006897|GO:0006898|GO:0007165|GO:0009986|GO:0010008|GO:0016020|GO:0016021|GO:0030246	chr2	MGI:97142|Vega:OTTMUSG00000011409	mannose receptor, C type 1	14332023	protein-coding	17076|17534|18779	14229414	+
12296	0.000178905	0.00014943	0.000161471	0.000142532	0.000157425	-2.05745	-2.08018	-1.80401	-1.8917	-1.94059	-2.12834	-1.65529	-1.34041	-1.634	-1.45997	-1.6987	-1.82166	-1.58635	-1.58992	-1.94267	-0.186653	0.0198402	-0.0198402	0.117643	-1.47683	-1.63909	-1.6918	-1.48845	-1.71365	Cacnb2	AW060387|CAB2|Cavbeta2|Cchb2	12296	ENSMUSG00000057914	GO:0005216|GO:0005244|GO:0005245|GO:0005246|GO:0005262|GO:0005515|GO:0005886|GO:0005891|GO:0006810|GO:0006811|GO:0006816|GO:0007268|GO:0007601|GO:0008331|GO:0016020|GO:0034765|GO:0070509|GO:0070588	chr2	MGI:894644|Vega:OTTMUSG00000011219	calcium channel, voltage-dependent, beta 2 subunit	14987908	protein-coding	12295|12297|12298	14604306	+
75869	0.000157425	0.00014943	0.000142532	0.000178905	0.000161471	2.41944	2.404	2.53604	1.85007	2.41119	2.62341	2.59702	2.97553	2.60602	2.43119	2.7091	2.63806	2.84778	2.58654	2.73306	-0.0672083	-0.162748	0.0672083	0.546015	2.70052	2.49038	2.49482	2.89885	2.11717	Arl5b	4930587A11Rik|AW146430|Arl8	75869	ENSMUSG00000017418	GO:0000166|GO:0005525|GO:0005575|GO:0005622|GO:0007264|GO:0008150	chr2	MGI:1923119|Vega:OTTMUSG00000011387	ADP-ribosylation factor-like 5B	15079191	protein-coding	104303|217151|56297|70317|75423	15055362	+
67448	0.000161471	0.000178905	0.000157425	0.000142532	0.00014943	3.1224	2.80386	2.94878	2.52951	3.32686	3.18743	3.12308	3.2535	3.32859	3.35245	3.20513	2.72695	2.69587	2.74909	2.76815	-0.0882731	-0.0347681	0.126444	0.0347671	3.34003	3.18644	2.81295	3.32433	3.26484	Plxdc2	1200007L24Rik|5430431D22Rik|AI646728|AU022916|AV231634|Tem7r	67448	ENSMUSG00000026748	GO:0005886|GO:0016020|GO:0016021	chr2	MGI:1914698|Vega:OTTMUSG00000011395	plexin domain containing 2	16752115	protein-coding	72324	16356322	+
77940	0.000178778	0.000157425	0.000178905	0.00014943	0.000142532	-5.45505	-5.01321	-5.45505	-5.18816	-5.45505	-4.77157	-3.27739	-5.45505	-5.45505	-3.23118	-4.53734	-2.81961	-2.47432	-2.39364	-2.30156	-0.398999	0.333129	-0.333129	0.370522	-5.45505	-5.45505	-5.45505	-4.95593	-5.45505	A930004D18Rik	AU022051	77940		GO:0003674|GO:0005575|GO:0008150	chr2	MGI:1925190	RIKEN cDNA A930004D18 gene	18037741	miscRNA		18025189	-
100034739	0.00019428	0.000180867	0.000160272	0.000158009	0.000145812	-4.96082	-3.51897	-2.9586	-4.96082	-4.96082	-4.96082	-3.78316	-3.32178	-4.96082	-2.73694	-3.04311	-3.13273	-2.98008	-3.48436	-2.39229	-0.226693	-0.260172	0.226693	0.45758	-4.1177	-4.96082	-4.96082	-2.87673	-3.57164	Gm17762		100034739			chr2	MGI:5009925	predicted gene, 17762	18030577	miscRNA		18027249	+
72668	0.000189906	0.000157425	0.000142533	0.000149431	0.000178906	-4.9176	-4.78867	-5.13519	-4.70059	-4.76648	-4.86896	-4.63782	-4.91341	-5.27244	-4.58262	-6.55245	-3.02392	-2.09598	-2.86654	-2.93488	-0.496394	-0.000397682	0.000397682	0.198384	-3.89555	-5.32936	-4.88192	-6.55245	-6.55245	Skida1	2810030E01Rik|5730507N06Rik|BB088113	72668	ENSMUSG00000054074	GO:0000166|GO:0003674|GO:0005575|GO:0005634|GO:0008150	chr2	MGI:1919918|Vega:OTTMUSG00000011457	SKI/DACH domain containing 1	18048449	protein-coding	103551	18044087	-
381350	0.000161471	0.000142532	0.000178905	0.00014943	0.000157425	-4.45501	-4.45501	-4.45501	-4.45501	-3.83897	-3.77153	-4.45501	-4.45501	-4.45501	-4.45501	-3.5373	-2.62692	-3.47428	-3.06554	-3.88648	0.40671	-0.846901	-0.299922	0.299922	-4.45501	-3.81688	-4.45501	-4.45501	-4.45501	BC061194		381350	ENSMUSG00000037708	GO:0003674|GO:0005575|GO:0008150	chr2	MGI:3040687|Vega:OTTMUSG00000011474	cDNA sequence BC061194	18749605	protein-coding	16646|16647|16648|16649|16650|381686|50525	18699022	+
71198	0.000157425	0.000178905	0.00014943	0.000161471	0.000142532	1.65236	1.78545	1.82321	1.74713	1.49409	1.73811	1.50398	1.5649	1.52718	1.54818	1.93436	2.07181	1.64309	1.82937	1.52505	0.0959692	-0.435588	0.0458975	-0.0458975	1.40953	1.82734	1.96693	1.69536	1.55616	Otud1	4933428L19Rik	71198	ENSMUSG00000043415	GO:0003674|GO:0005575|GO:0008150	chr2	MGI:1918448|Vega:OTTMUSG00000011527	OTU domain containing 1	19660590	protein-coding		19658062	+
208618	0.000161471	0.00014943	0.000142532	0.000178905	0.000157425	-5.36725	-5.37122	-4.97131	-5.8872	-5.32711	-4.79254	-3.83894	-4.56397	-4.78098	-4.89458	-4.43961	-3.05299	-3.74534	-4.17515	-4.08307	-0.0914631	0.0914631	-0.148019	0.144639	-3.3977	-4.27312	-4.8669	-4.63113	-4.71762	Etl4	6620402G01Rik|9430077C05Rik|BC026657|E330027G05Rik|Etl-4|Skt	208618	ENSMUSG00000036617	GO:0005737|GO:0007275|GO:0048706	chr2	MGI:95454|Vega:OTTMUSG00000011450	enhancer trap locus 4	20810535	protein-coding	56013	20289913	+
71435	0.000161471	0.000178905	0.00014943	0.000142532	0.000157425	-2.32649	-2.65925	-2.38643	-2.70421	-2.00385	-1.97979	-2.09019	-1.90544	-1.69947	-1.99961	-2.01871	-1.44548	-1.18197	-1.52371	-1.54453	-0.0698862	0.179176	-0.138732	0.0698862	-1.93605	-1.90795	-1.66959	-2.06673	-2.1317	Arhgap21	5530401C11Rik|AA416458|ARHGAP10	71435	ENSMUSG00000036591	GO:0003674|GO:0005096|GO:0005543|GO:0005622|GO:0005737|GO:0005794|GO:0005856|GO:0007030|GO:0007165|GO:0016020|GO:0030054|GO:0031410|GO:0051683|GO:0051684|GO:0072384	chr2	MGI:1918685|Vega:OTTMUSG00000011591	Rho GTPase activating protein 21	20967721	protein-coding	108699|214137|216445|544817|58996|69993|70719|71302|71544|75415|76117|78514|78816|94190	20847919	-
433408	0.000200079	0.000178944	0.000149463	0.000142594	0.000157427	-4.71054	-3.13676	-4.98301	-3.79309	-3.24418	-4.07694	-3.69642	-4.79946	-2.97791	-3.66208	-2.75525	-2.23544	-2.03966	-2.23133	-2.42681	-0.157542	0.196803	0.157542	-0.409297	-3.45788	-3.61349	-3.28254	-4.26514	-3.67081	Gm13375	OTTMUSG00000011664	433408			chr2	MGI:3649913	predicted gene 13375	20970348	miscRNA		20968874	+
71233	0.00020831	0.000178905	0.00014943	0.000157425	0.000142532	-4.14547	-4.14547	-4.14547	-3.87857	-4.14547	-4.14547	-4.14547	-4.14547	-4.14547	-3.50655	-4.14547	-0.732418	-1.57977	-1.08405	-1.32096	-0.526819	0.611763	0.250631	-0.250631	-4.14547	-3.50734	-4.14547	-4.14547	-4.14547	Enkur	4933434I06Rik|AU016229	71233	ENSMUSG00000026679	GO:0005516|GO:0005929|GO:0017124|GO:0019861|GO:0042995	chr2	MGI:1918483|Vega:OTTMUSG00000011670	enkurin, TRPC channel interacting protein	21205365	protein-coding		21180731	-
241263	0.000161471	0.000157425	0.000142532	0.00014943	0.000178905	-10.7665	-10.7665	-10.7665	-9.49965	-10.7665	-10.7665	-8.26696	-10.7665	-10.7665	-10.1276	-10.7665	-4.52907	-4.87892	-5.76653	-5.44313	-0.0386229	-0.201814	0.0386229	0.358234	-10.7665	-10.7665	-10.7665	-10.7665	-10.7665	Gpr158	5330427M13Rik|mKIAA1136	241263	ENSMUSG00000045967	GO:0004871|GO:0004930|GO:0005515|GO:0005886|GO:0007165|GO:0007186|GO:0008277|GO:0016020|GO:0016021|GO:0072659	chr2	MGI:2441697|Vega:OTTMUSG00000011438	G protein-coupled receptor 158	21830542	protein-coding	217143	21367567	+
14417	0.000161513	0.000157425	0.000142532	0.00014943	0.000178905	-9.28491	-8.89295	-11.9198	-8.43477	-8.73488	-10.2065	-8.93474	-9.69576	-11.9198	-9.47349	-9.45772	-4.43918	-6.75668	-5.41622	-6.00797	0.00593281	-0.00593281	-0.0546932	0.144175	-11.0766	-10.5812	-11.2492	-9.83567	-11.5306	Gad2	6330404F12Rik|GAD(65)|GAD65|Gad-2	14417	ENSMUSG00000026787	GO:0003824|GO:0004351|GO:0005737|GO:0005794|GO:0005829|GO:0005886|GO:0006540|GO:0016020|GO:0016595|GO:0016829|GO:0016831|GO:0019752|GO:0030054|GO:0030170|GO:0030424|GO:0030672|GO:0031225|GO:0031410|GO:0042136|GO:0045202|GO:0046982|GO:0048471	chr2	MGI:95634|Vega:OTTMUSG00000011505	glutamic acid decarboxylase 2	22693877	protein-coding	13195|14415|15186|246277|73748	22622327	+
54519	0.000161471	0.000157425	0.000142532	0.000178905	0.00014943	2.55424	2.2828	2.56295	2.1703	2.63421	2.53677	2.46835	2.70441	2.8338	2.88309	2.44755	1.82661	1.76367	2.14179	2.09132	-0.107488	0.0301933	0.193811	-0.0301933	2.81007	2.77883	2.48112	2.84153	2.80393	Apbb1ip	9930118P07Rik|Prp48	54519	ENSMUSG00000026786	GO:0005543|GO:0005737|GO:0005856|GO:0005886|GO:0007165|GO:0016020|GO:0030054|GO:0042995	chr2	MGI:1861354|Vega:OTTMUSG00000011555	amyloid beta (A4) precursor protein-binding, family B, member 1 interacting protein	22875653	protein-coding	14783|14786|50915|77300	22774327	+
56075	0.0273323	0.0449724	0.0294394	0.0272632	0.0195528	-1.05957	-1.55053	-0.596828	-0.605518	-1.32349	-1.17504	-0.546381	-0.563522	-0.0518365	-0.605468	-1.41413	-1.33383	-0.754537	-0.685466	-1.08548	-0.490804	0.88589	-0.354724	0.354724	-0.965167	-0.649323	-0.965643	-0.510793	-0.585116	Pdss1	2610203G20Rik|2700031G06Rik|TPT|TPT 1|Tprt|mDLP1|mSPS1	56075	ENSMUSG00000026784	GO:0000010|GO:0005739|GO:0006744|GO:0008299|GO:0016740|GO:0046872|GO:0046982|GO:0050347|GO:0051290	chr2	MGI:1889278|Vega:OTTMUSG00000016619	prenyl (solanesyl) diphosphate synthase, subunit 1	22940259	protein-coding	71365	22895522	+
67121		0.0768252	0.0651311		0.0814107	2.26951	2.10204	2.28896	1.84909	1.83567	1.09576	0.91186	1.05131	2.69228	1.37311	2.78942	-0.759641	2.20036	1.21065	2.88769	-0.554043	1.52796	0.10793	-0.10793	2.62413	1.0504	2.47511	1.81829	2.27249	Mastl	2700091H24Rik|C88295|GW|GWL|MAST-L|THC2	67121	ENSMUSG00000026779	GO:0000086|GO:0000166|GO:0004672|GO:0004674|GO:0005524|GO:0005634|GO:0005737|GO:0005813|GO:0005856|GO:0006468|GO:0007049|GO:0007067|GO:0016301|GO:0016310|GO:0016740|GO:0016772|GO:0032154|GO:0034048|GO:0051301|GO:0051726	chr2	MGI:1914371|Vega:OTTMUSG00000011632	microtubule associated serine/threonine kinase-like	23156024	protein-coding		23116544	-
18232	0.000142532	0.000157425	0.000178905	0.00014943	0.000161471	-3.31812	-3.31812	-3.31812	-3.31812	-3.31812	-3.31812	-3.31812	-3.31812	-3.31812	-3.31812	-3.31812	-3.31812	-3.31812	-3.31812	-3.31812	0.0374966	-0.676364	-0.0374966	0.384074	-3.31812	-3.31812	-3.31812	-3.31812	-3.31812	Nxph2		18232	ENSMUSG00000069132	GO:0005102|GO:0005576	chr2	MGI:107491|Vega:OTTMUSG00000012056	neurexophilin 2	23401973	protein-coding	104079|104080|18231	23321246	+
140483	0.000161471	0.000142532	0.00014943	0.000178905	0.000157425	1.71933	1.54939	1.54951	1.68232	1.45166	1.34559	1.48947	1.46055	1.47083	1.34936	1.32119	1.00754	1.10018	1.38342	1.25056	-0.0325074	-0.400267	0.0932493	0.0325079	1.55638	1.29218	1.43644	1.69086	1.41941	Hnmt	1500031F01Rik|AI788969	140483	ENSMUSG00000026986	GO:0001505|GO:0005634|GO:0005737|GO:0008168|GO:0008170|GO:0016740|GO:0032259|GO:0043005|GO:0046539	chr2	MGI:2153181|Vega:OTTMUSG00000011800	histamine N-methyltransferase	24049379	protein-coding		24002913	-
215257	0.000238663	0.000208424	0.00017448	0.000359695	0.000272263	-2.6207	-4.67058	-4.67058	-2.40369	-3.05454	-2.9871	-2.52395	-4.67058	-4.67058	-3.03167	-4.67058	-2.25753	-3.68985	-4.67058	-4.10205	-0.314968	-0.15436	0.154359	0.633646	-2.12703	-2.81006	-4.00006	-4.17146	-4.28141	Il1f9	Il36g	215257	ENSMUSG00000044103	GO:0003674|GO:0005125|GO:0005575|GO:0005615|GO:0008150	chr2	MGI:2449929|Vega:OTTMUSG00000011955	interleukin 1 family, member 9	24193567	protein-coding	16181|215274|54448|54450|69677	24186476	+
16181	0.00898801	0.00408768	0.0046624	0.033912	0.00397604	1.60357	1.94306	3.18318	3.78801	0.947334	2.01478	1.50895	1.80322	1.02634	3.18938	3.84924	1.74434	2.50185	1.97767	2.26789	-0.63502	-0.611915	0.611915	1.22613	2.75937	2.77678	3.00182	2.15235	2.88869	Il1rn	F630041P17Rik|IL-1ra	16181	ENSMUSG00000026981	GO:0001960|GO:0005149|GO:0005150|GO:0005151|GO:0005152|GO:0005576|GO:0005615|GO:0005634|GO:0005737|GO:0005813|GO:0006629|GO:0006953|GO:0007613|GO:0014050|GO:0030073|GO:0031982|GO:0034115|GO:0043066|GO:0043507|GO:0045352|GO:0045353|GO:0051384|GO:2000272|GO:2000660	chr2	MGI:96547|Vega:OTTMUSG00000011966	interleukin 1 receptor antagonist	24351491	protein-coding	215257|215274|54448|54450|69677	24336860	+
215632	0.000161471	0.000142532	0.000157425	0.000178905	0.00014943	2.53075	2.41385	2.58234	2.36861	2.6031	2.702	2.64776	2.62393	2.78156	2.83721	2.58881	2.46281	2.29039	2.48001	2.37898	0.127516	-0.127515	0.396906	-0.1446	2.72491	2.71253	2.6574	2.63524	2.80294	Psd4	BC046518|EFA6B	215632	ENSMUSG00000026979	GO:0005085|GO:0005086|GO:0005543|GO:0005622|GO:0005886|GO:0008289|GO:0016020|GO:0030054|GO:0030182|GO:0032012	chr2	MGI:2674093|Vega:OTTMUSG00000011956	pleckstrin and Sec7 domain containing 4	24408729	protein-coding	107338|19157|19158|19159|211673|232227|234353|243621|245666|50753|72318|73728|74002|99371	24385397	+
18510	0.000157425	0.000142532	0.000178905	0.00014943	0.000161471	-4.47806	-4.47806	-4.47806	-4.47806	-4.47806	-4.47806	-4.47806	-4.47806	-4.47806	-4.47806	-4.47806	-4.47806	-4.47806	-4.47806	-4.47806	-0.122444	0.644822	0.122444	-1.58322	-4.47806	-4.47806	-4.47806	-4.47806	-4.47806	Pax8	Pax-8	18510	ENSMUSG00000026976	GO:0000979|GO:0001077|GO:0001655|GO:0001656|GO:0001823|GO:0003677|GO:0003700|GO:0005515|GO:0005634|GO:0005654|GO:0005667|GO:0006351|GO:0006355|GO:0007275|GO:0009887|GO:0030154|GO:0030878|GO:0042472|GO:0042981|GO:0043565|GO:0044212|GO:0045893|GO:0045944|GO:0048793|GO:0071371|GO:0072108|GO:0072221|GO:0072289|GO:0072305|GO:0072307|GO:0090190|GO:1900212|GO:1900215|GO:1900218|GO:2000594|GO:2000611|GO:…	chr2	MGI:97492|Vega:OTTMUSG00000011957	paired box gene 8	24475599	protein-coding	18503|18504|18505|18506|18507|18508|18509|18511	24420551	-
12287	0.000161471	0.000178905	0.000157425	0.00014943	0.000142532	-7.94019	-7.94019	-7.94019	-7.94019	-7.94019	-7.94019	-6.76252	-7.94019	-7.94019	-7.94019	-7.94019	-5.52714	-4.14094	-5.1418	-4.23974	0.0336223	0.0309043	-0.0309043	-0.0349755	-7.94019	-7.94019	-7.94019	-7.44106	-7.94019	Cacna1b	AW050276|AW060892|AW822256|Cav2.2|Cchn1a|alpha(1B)	12287	ENSMUSG00000004113	GO:0000166|GO:0001956|GO:0005216|GO:0005244|GO:0005245|GO:0005262|GO:0005515|GO:0005524|GO:0005886|GO:0005891|GO:0006810|GO:0006811|GO:0006816|GO:0007269|GO:0007626|GO:0008016|GO:0008022|GO:0008217|GO:0014070|GO:0016020|GO:0016021|GO:0030425|GO:0033574|GO:0034765|GO:0043005|GO:0043025|GO:0043198|GO:0043679|GO:0048265|GO:0051924|GO:0055085|GO:0070588	chr2	MGI:88296|Vega:OTTMUSG00000012011	calcium channel, voltage-dependent, N type, alpha 1B subunit	24763152	protein-coding	110876|110880|12286|12288|12289|12290|12291|12292|20264|20265|20269|20271|20272|20273|20274|239556|24046|54652|58226	24606375	-
215705	0.000161471	0.000157425	0.000178905	0.000142532	0.00014943	1.47442	1.44964	1.64135	1.80625	1.90584	1.69003	1.29512	1.50952	1.68375	1.63567	1.61731	1.2184	1.22892	1.33231	1.32047	-0.0925765	0.092577	0.280874	-0.0966506	1.57134	1.7115	1.60442	1.76185	1.54996	Arrdc1	AI957342|BC004091	215705	ENSMUSG00000026972	GO:0003674|GO:0005575|GO:0008150	chr2	MGI:2446136|Vega:OTTMUSG00000012297	arrestin domain containing 1	24935281	protein-coding	105171|56338|66412|70807	24925352	-
67187	0.000161538	0.000149585	0.000179156	0.000157914	0.000142889	-1.48404	-1.50031	-1.75716	-1.27972	-1.34216	-1.70338	-1.49061	-1.27076	-1.70929	-1.7762	-1.21724	-1.35928	-1.74598	-1.39053	-1.29392	-0.0305157	-0.45795	0.0305157	0.199399	-1.2918	-1.75021	-1.10376	-1.69773	-1.48364	Zmynd19	2700064H14Rik|AA536891|AU014915|mizip	67187	ENSMUSG00000026974	GO:0003674|GO:0005737|GO:0005794|GO:0005886|GO:0008150|GO:0008270|GO:0016020|GO:0043231|GO:0045202|GO:0046872	chr2	MGI:1914437|Vega:OTTMUSG00000011513	zinc finger, MYND domain containing 19	24959413	protein-coding		24949802	+
107733	0.00014943	0.000142532	0.000178905	0.000157425	0.000161471	-2.24061	-2.05593	-1.75343	-1.78931	-2.28607	-2.47234	-2.27624	-2.12862	-2.14656	-2.02326	-2.03425	-1.92077	-2.23483	-1.87201	-2.16506	0.00334454	0.142812	-0.00334549	-0.116683	-2.39686	-1.92633	-2.29626	-2.14405	-2.0766	Mrpl41	MRP-L27|Rpml27	107733	ENSMUSG00000036850	GO:0003735|GO:0005739|GO:0005762|GO:0005840|GO:0006412|GO:0006915|GO:0007049|GO:0030529	chr2	MGI:1333816|Vega:OTTMUSG00000011562	mitochondrial ribosomal protein L41	24975098	protein-coding	101055953	24972470	-
241274	0.000161471	0.000157425	0.000178905	0.000142532	0.00014943	2.47432	2.3194	2.53435	2.42361	2.62043	2.72506	2.74907	2.61307	2.74466	2.70869	2.53474	2.24502	2.34337	2.31807	2.28753	-0.0708113	-0.329309	0.0918589	0.0708103	2.85003	2.63108	2.65531	2.71555	2.80592	Pnpla7	BC027342|E430013P11Rik|Nre	241274	ENSMUSG00000036833	GO:0004091|GO:0005634|GO:0005739|GO:0005764|GO:0005783|GO:0006629|GO:0008152|GO:0016020|GO:0016021|GO:0016787|GO:0043231	chr2	MGI:2385325|Vega:OTTMUSG00000011617	patatin-like phospholipase domain containing 7	25054072	protein-coding	50767	24976033	+
227613	0.000161471	0.000142532	0.000178905	0.000157425	0.00014943	-3.05544	-3.00431	-3.02655	-3.00817	-3.44804	-3.26088	-3.17937	-3.13515	-3.19036	-3.11478	-2.99678	-2.01801	-2.67976	-2.3018	-2.47741	0.0775299	0.048049	-0.048049	-0.0942946	-3.13179	-3.14939	-3.20682	-3.14049	-3.07091	Tubb4b	4930542G03Rik|Tubb2c|Tubb2c1	227613	ENSMUSG00000036752	GO:0000166|GO:0003924|GO:0005198|GO:0005525|GO:0005737|GO:0005856|GO:0005874|GO:0006184|GO:0007017|GO:0007018|GO:0043234|GO:0045298|GO:0051258	chr2	MGI:1915472|Vega:OTTMUSG00000011806	tubulin, beta 4B class IVB	25224702	protein-coding	22151|22152|22153|22154|545486|67951|71924|73710	25222158	-
68846	0.00016153	0.000142532	0.000178905	0.000157425	0.00014943	-10.2407	-10.7057	-9.28842	-7.11685	-10.7057	-10.0222	-9.52801	-9.26367	-10.7057	-7.74483	-9.78796	-5.28179	-5.02291	-5.57496	-5.23384	-0.0197086	0.295904	0.0197086	-0.0866842	-9.86256	-8.48258	-9.2147	-9.20655	-10.7057	Rnf208	1110061N23Rik	68846	ENSMUSG00000044628	GO:0003674|GO:0005575|GO:0008150|GO:0008270|GO:0046872	chr2	MGI:1916096	ring finger protein 208	25244261	protein-coding		25242929	+
14810	0.000161471	0.000178905	0.00014943	0.000142532	0.000157425	-12.6304	-12.6304	-12.6304	-12.6304	-12.0143	-11.9469	-12.6304	-10.9913	-12.6304	-9.66951	-12.6304	-4.58999	-5.56522	-6.00026	-5.61002	0.026782	-0.0267811	-0.109738	0.115112	-10.7872	-11.4073	-12.6304	-12.6304	-11.2412	Grin1	GluRdelta1|GluRzeta1|M100174|NMDAR1|NR1|Nmdar|Rgsc174	14810	ENSMUSG00000026959	GO:0001661|GO:0001964|GO:0001967|GO:0001975|GO:0004872|GO:0004970|GO:0004972|GO:0005102|GO:0005215|GO:0005216|GO:0005234|GO:0005261|GO:0005262|GO:0005509|GO:0005515|GO:0005516|GO:0005737|GO:0005886|GO:0005887|GO:0006810|GO:0006811|GO:0006812|GO:0006816|GO:0006874|GO:0007268|GO:0007585|GO:0007611|GO:0007612|GO:0007613|GO:0007616|GO:0008021|GO:0008306|GO:0008344|GO:0008355|GO:0008542|GO:0009986|GO:…	chr2	MGI:95819|Vega:OTTMUSG00000011933	glutamate receptor, ionotropic, NMDA1 (zeta 1)	25319163	protein-coding	110637|14799|14800|14802|14803|14804|14805|14806|14807|14809|14811|14812|14813|14814|170483|242443|53623	25291177	-
18146	0.00016209	0.000178905	0.00014943	0.000142532	0.000157425	-11.162	-11.162	-10.7447	-7.50277	-9.54594	-10.4785	-9.98432	-9.20101	-9.46693	-8.52306	-8.24427	-4.03184	-3.65776	-4.37825	-4.15722	0.0151367	0.278674	-0.0762167	-0.0151367	-10.3189	-9.93889	-9.49145	-9.07789	-9.7728	Npdc1	AI314472|NPDC-1	18146	ENSMUSG00000015094	GO:0016020|GO:0016021	chr2	MGI:1099802|Vega:OTTMUSG00000012107	neural proliferation, differentiation and control gene 1	25409494	protein-coding		25403083	+
14347		0.0851336	0.0794374		0.057247	1.17366	1.88755	2.18489	2.60012	1.81822	-0.125278	1.30144	2.22225	1.40378	1.57004	1.50092	1.0083	1.10451	2.09208	1.01423	-0.842538	-0.819434	0.819434	1.82597	0.966891	2.22133	1.7943	2.31861	1.51295	Fut7	AI853193|FTVII|Fuc-TVII|FucT-VII	14347	ENSMUSG00000036587	GO:0002361|GO:0002522|GO:0005794|GO:0006486|GO:0008417|GO:0016020|GO:0016021|GO:0016740|GO:0016757|GO:0036065	chr2	MGI:107692|Vega:OTTMUSG00000012106	fucosyltransferase 7	25426373	protein-coding	14345|14348|171167|73068	25423694	+
227622	0.000161613	0.000178923	0.00014254	0.000157425	0.00014944	-2.27104	-1.52845	-1.9437	-1.40502	-2.05483	-1.96401	-2.34904	-2.15354	-1.6585	-2.2035	-1.5865	-1.68574	-1.26957	-1.86255	-1.23836	-0.12894	-0.00923061	0.115369	0.00922966	-1.62135	-1.60546	-1.74158	-2.15483	-1.92014	BC029214	D930050G13Rik	227622	ENSMUSG00000047617	GO:0003674|GO:0005575|GO:0008150	chr2	MGI:2442831|Vega:OTTMUSG00000012109	cDNA sequence BC029214	25461094	protein-coding		25459488	-
19215	0.00109118	0.000142534	0.000178908	0.000157427	0.000149434	-8.49353	-7.57319	-8.33475	-6.26624	-8.72093	-10.9754	-5.35195	-8.69793	-8.15649	-7.69805	-7.57126	-3.07756	-2.64522	-3.83277	-3.51058	0.0240259	0.155751	-0.024025	-0.0663843	-7.56785	-9.4358	-7.13039	-9.0205	-8.26972	Ptgds	21kDa|L-PGDS|PGD2|PGDS|PGDS2|Ptgs3	19215	ENSMUSG00000015090	GO:0001516|GO:0004667|GO:0005215|GO:0005501|GO:0005504|GO:0005576|GO:0005615|GO:0005634|GO:0005737|GO:0005783|GO:0005791|GO:0005794|GO:0006629|GO:0006633|GO:0006810|GO:0008610|GO:0016020|GO:0016853|GO:0036094|GO:0045187	chr2	MGI:99261|Vega:OTTMUSG00000012118	prostaglandin D2 synthase (brain)	25469749	protein-coding		25466712	-
30839	0.000161471	0.000178905	0.00014943	0.000157425	0.000142532	-1.30959	-1.40564	-1.13408	-1.28256	-1.24731	-1.30541	-1.51578	-0.934599	-0.931295	-1.47897	-1.12055	-1.11305	-0.990971	-1.12228	-1.03299	-0.152313	0.0205946	-0.0205956	0.122008	-1.3082	-1.2445	-0.983814	-1.13993	-1.29027	Fbxw5	AI159739|Fbw5	30839	ENSMUSG00000015095	GO:0005737|GO:0016567|GO:0019005|GO:0019901|GO:0031146|GO:0043161|GO:0051298|GO:0080008	chr2	MGI:1354731|Vega:OTTMUSG00000012119	F-box and WD-40 domain protein 5	25505470	protein-coding	226757	25500778	+
59022	0.00014943	0.000142532	0.000157425	0.000178905	0.000161471	-1.20548	-1.21363	-1.28439	-1.02936	-1.36979	-1.35054	-1.42901	-1.50702	-1.47938	-1.4973	-1.36487	-1.4311	-1.45357	-1.26021	-1.20164	0.00254345	0.111748	-0.00254345	-0.0478344	-1.41726	-1.42724	-1.60249	-1.45508	-1.39129	Edf1	0610008L11Rik|AA409425	59022	ENSMUSG00000015092	GO:0003677|GO:0003713|GO:0005516|GO:0005634|GO:0005730|GO:0005737|GO:0006351|GO:0006355|GO:0007275|GO:0030154|GO:0043388|GO:0043565	chr2	MGI:1891227|Vega:OTTMUSG00000012162	endothelial differentiation-related factor 1	25562082	protein-coding		25557900	+
75454	0.00014943	0.000178905	0.000142532	0.000157425	0.000161471	-1.83999	-1.6356	-1.60031	-1.49055	-1.71618	-1.96129	-1.9539	-1.89755	-1.55347	-1.90252	-2.10404	-1.83042	-1.56322	-1.91546	-1.5546	0.0714865	-0.347795	0.0967913	-0.0714855	-1.67911	-1.78443	-1.95633	-1.79522	-1.47911	Phpt1	1700008C22Rik|Php14	75454	ENSMUSG00000036504	GO:0004721|GO:0005737|GO:0005829|GO:0006470|GO:0008969|GO:0016787|GO:0019855|GO:0035774|GO:0035971|GO:0044325|GO:0050860|GO:0051350|GO:2000147|GO:2000249|GO:2000984	chr2	MGI:1922704|Vega:OTTMUSG00000012163	phosphohistidine phosphatase 1	25574871	protein-coding		25573431	-
381353	0.000142532	0.000178905	0.000161471	0.00014943	0.000157425	-2.98333	-2.8352	-2.63585	-2.40109	-2.27726	-2.32308	-2.59736	-2.4071	-2.32125	-2.34132	-2.21251	-2.83411	-2.3187	-2.81336	-2.34785	0.010891	-0.0073185	-0.0868301	0.00731945	-2.55256	-2.58504	-2.25342	-2.45814	-2.25074	Gm996		381353	ENSMUSG00000029419	GO:0003674|GO:0005575|GO:0008150	chr2	MGI:2685842|Vega:OTTMUSG00000012158	predicted gene 996	25580099	protein-coding		25575416	-
227624	0.000161471	0.00014943	0.000157425	0.000142532	0.000178905	-1.7289	-1.76815	-1.78663	-1.65271	-1.67402	-1.68716	-1.86399	-1.78351	-1.57349	-1.8557	-1.81673	-1.66601	-1.63358	-1.75217	-1.54198	-0.0544863	0.0209713	0.00582123	-0.00582123	-1.6705	-1.62563	-1.58649	-1.78886	-1.68717	Rabl6	B230208H17Rik|Rbel1|Rbel1a|Rbel1b|parf	227624	ENSMUSG00000015087	GO:0000166|GO:0005525|GO:0005622|GO:0005634|GO:0005737|GO:0005813|GO:0007264	chr2	MGI:2442633|Vega:OTTMUSG00000012248	RAB, member of RAS oncogene family-like 6	25608446	protein-coding		25583018	-
14133	0.0467064	0.0771369	0.0894765	0.053704	0.0983854	0.426227	1.64396	0.440611	1.24091	0.661061	0.966405	2.03513	0.657485	-0.14646	1.16271	0.925616	1.99957	0.661411	0.786667	1.2941	-0.24205	-1.0877	0.641375	0.24205	0.994969	1.21223	0.315354	0.929102	0.929764	Fcna	Fcn1	14133	ENSMUSG00000026938	GO:0005102|GO:0005576|GO:0005581|GO:0005615|GO:0007165	chr2	MGI:1340905|Vega:OTTMUSG00000012513	ficolin A	25627974	protein-coding	14134|14268|21923|21960|329278|76293|81877|98970	25624667	-
227632	0.000161674	0.000157425	0.00014943	0.000178905	0.000142532	-8.66458	-9.71447	-9.71447	-9.44757	-9.71447	-9.71447	-8.53681	-9.71447	-8.01942	-9.71447	-9.71447	-4.71645	-1.9571	-4.53227	-3.51024	-0.0699453	0.26011	0.0103235	-0.0103235	-9.71447	-9.71447	-9.71447	-9.71447	-9.32529	Kcnt1	C030030G16Rik|Slack|mKIAA1422|slo2	227632	ENSMUSG00000058740	GO:0000166|GO:0005216|GO:0005249|GO:0005267|GO:0005886|GO:0006810|GO:0006811|GO:0006813|GO:0008076|GO:0015269|GO:0016020|GO:0016021|GO:0071805	chr2	MGI:1924627|Vega:OTTMUSG00000012660	potassium channel, subfamily T, member 1	25918273	protein-coding	16531|16532|240776	25863854	+
67991	0.000161471	0.000157425	0.000142532	0.00014943	0.000178905	-1.54415	-1.49341	-1.59537	-1.54587	-1.49156	-1.41025	-1.34403	-1.5472	-1.71854	-1.49782	-1.6367	-1.07329	-1.08699	-1.18365	-1.0343	0.00773621	-0.00773621	0.0627298	-0.0414362	-1.80295	-1.51995	-1.40725	-1.65225	-1.70623	Nacc2	0610020I02Rik|AI448087|Btbd14a|C030048H19Rik	67991	ENSMUSG00000026932	GO:0003674|GO:0005575|GO:0008150	chr2	MGI:1915241|Vega:OTTMUSG00000012735	nucleus accumbens associated 2, BEN and BTB (POZ) domain containing	26122811	protein-coding	193736|232879|240869|241311|241322|320633|474156|56490|66830|71834|81630	26055536	-
109299	0.000178905	0.000142532	0.000157425	0.00014943	0.000161471	-1.07432	-0.882957	-1.08009	-0.89364	-1.10536	-1.16751	-1.1768	-1.23878	-1.28815	-1.36459	-1.32674	-1.2786	-1.13496	-1.28453	-1.12176	-0.0481462	0.105854	0.0261354	-0.0261364	-1.2754	-1.26266	-1.08499	-1.26468	-1.2584	C330006A16Rik	AI551216	109299		GO:0003674|GO:0005575|GO:0008150	chr2	MGI:1924939	RIKEN cDNA C330006A16 gene	26140506	protein-coding		26136807	-
16871	0.000157425	0.000142532	0.000178905	0.00014943	0.000161471	-2.97459	-2.97459	-2.97459	-2.97459	-2.97459	-2.97459	-2.97459	-2.97459	-2.97459	-2.97459	-2.97459	-2.97459	-2.97459	-2.97459	-2.97459	-0.355936	0.878556	0.272393	-0.272393	-2.97459	-2.97459	-2.97459	-2.97459	-2.97459	Lhx3	Lim3|P-LIM|mLIM3|mLim-3	16871	ENSMUSG00000026934	GO:0000988|GO:0003677|GO:0003700|GO:0005515|GO:0005622|GO:0005634|GO:0005667|GO:0006351|GO:0006355|GO:0008045|GO:0008270|GO:0009953|GO:0021520|GO:0021521|GO:0021526|GO:0021527|GO:0021983|GO:0030154|GO:0043066|GO:0043565|GO:0045893|GO:0045944|GO:0046872	chr2	MGI:102673|Vega:OTTMUSG00000012728	LIM homeobox protein 3	26206556	protein-coding	104360|109593|109594|110648|16392|16869|16870|16872|16873|16874|16875|16876|16909|16911|16917	26200212	-
67839	0.000161471	0.000178905	0.00014943	0.000142532	0.000157425	-2.14764	-2.19274	-2.24263	-2.1888	-2.08569	-2.07102	-2.1332	-1.90726	-1.86208	-2.0507	-1.79395	-1.79753	-1.75243	-1.97964	-2.04026	-0.030879	0.030879	-0.280154	0.100611	-1.99746	-2.02267	-2.13903	-1.87402	-2.07309	Gpsm1	1810037C22Rik|AW107933|Ags3	67839	ENSMUSG00000026930	GO:0001965|GO:0005092|GO:0005634|GO:0005737|GO:0005783|GO:0005794|GO:0005886|GO:0007165|GO:0007275|GO:0007399|GO:0008277|GO:0016020|GO:0030154|GO:0030695	chr2	MGI:1915089|Vega:OTTMUSG00000012734	G-protein signalling modulator 1 (AGS3-like, C. elegans)	26348237	protein-coding	209683|214191|76123	26315533	+
52838	0.000178905	0.000157425	0.000142532	0.000161471	0.00014943	-1.04786	-1.17701	-1.18289	-1.14929	-1.23592	-1.11047	-1.0412	-1.19635	-1.50358	-1.18666	-1.26356	-1.23283	-1.2305	-1.25689	-1.26679	-0.326187	-0.0449047	0.0449047	0.121891	-1.37565	-1.38884	-1.25091	-1.36302	-1.25367	Dnlz	1110034G11Rik|D2Bwg1335e	52838	ENSMUSG00000075467	GO:0003674|GO:0005739|GO:0008150|GO:0008270|GO:0046872	chr2	MGI:106559|Vega:OTTMUSG00000012773	DNL-type zinc finger	26352110	protein-coding		26348118	-
332579	0.000161471	0.000142532	0.000178905	0.00014943	0.000157425	1.75555	1.83614	1.90077	2.19183	1.92863	1.77485	1.58979	1.81521	1.81531	1.80354	1.80693	1.33012	1.31556	1.43616	1.52337	-0.190515	-0.0506735	0.13179	0.0506725	1.74555	2.0381	1.99226	1.81389	1.8729	Card9	Gm782	332579	ENSMUSG00000026928	GO:0005515|GO:0005737|GO:0007249|GO:0009620|GO:0019904|GO:0032494|GO:0032495|GO:0032755|GO:0032760|GO:0032874|GO:0042493|GO:0042534|GO:0042803|GO:0043330|GO:0045076|GO:0045089|GO:0045408|GO:0046330|GO:0050700|GO:0050830|GO:0051092|GO:0051607	chr2	MGI:2685628|Vega:OTTMUSG00000012770	caspase recruitment domain family, member 9	26359547	protein-coding	105844|108723|170720	26352312	-
18128	0.000178905	0.00014943	0.000157425	0.000142532	0.000161471	2.37796	2.09867	2.32322	1.75648	2.9807	2.97555	2.9855	3.16013	2.83991	2.9644	2.99165	2.99024	2.9426	2.8747	2.878	0.00416088	-0.20873	-0.00416088	0.0932636	3.06902	2.94992	2.88276	2.62063	2.81884	Notch1	9930111A19Rik|Mis6|N1|Tan1|lin-12	18128	ENSMUSG00000026923	GO:0000122|GO:0001047|GO:0001190|GO:0001669|GO:0001701|GO:0001708|GO:0001837|GO:0001889|GO:0001947|GO:0002040|GO:0002051|GO:0002052|GO:0002193|GO:0002437|GO:0003157|GO:0003160|GO:0003162|GO:0003169|GO:0003180|GO:0003181|GO:0003184|GO:0003192|GO:0003198|GO:0003203|GO:0003207|GO:0003208|GO:0003209|GO:0003213|GO:0003214|GO:0003219|GO:0003222|GO:0003241|GO:0003256|GO:0003264|GO:0003270|GO:0003273|GO:…	chr2	MGI:97363|Vega:OTTMUSG00000012795	notch 1	26503822	protein-coding	13388|13389|16449|16450|170788|18129|18131|18132|208777|227325|241324|54485	26457902	-
56279	0.000161471	0.000157425	0.00014943	0.000142532	0.000178905	-5.35263	-6.14124	-5.8439	-5.73123	-7.28897	-5.69797	-5.02691	-5.56553	-5.50953	-5.45874	-5.81738	-4.03253	-4.0321	-5.22618	-4.63604	0.0857744	-0.361563	0.107264	-0.0857744	-5.89197	-5.434	-7.23449	-5.94646	-5.8154	Fam69b	AB030186|AW209000|B230317C12Rik|PIP49	56279	ENSMUSG00000036186	GO:0003674|GO:0005575|GO:0005783|GO:0008150|GO:0016020|GO:0016021	chr2	MGI:1927576|Vega:OTTMUSG00000011585	family with sequence similarity 69, member B	26636497	protein-coding	240479|67266	26628457	+
72091	0.0049583	0.00323417	0.0174021	0.0039954	0.0159484	-2.6054	-1.89889	-2.65364	-0.690714	-2.62472	-3.91881	-2.86351	-4.04118	-3.09336	-1.42157	-0.493174	-3.7904	-1.73851	-3.70992	-3.47264	-0.0782611	0.142629	-0.0235877	0.0235877	-4.04118	-4.04118	-1.46581	-3.54205	-2.21223	Snhg7	2610002F03Rik|AI427062	72091			chr2	MGI:1919341	small nucleolar RNA host gene (non-protein coding) 7	26640244	miscRNA		26637176	-
20930	0.00014943	0.000178905	0.000157425	0.000142532	0.000161471	-0.900274	-0.815232	-1.00016	-0.750325	-0.993549	-1.0502	-1.14649	-1.18908	-1.30087	-1.25728	-1.06356	-1.1028	-0.928476	-1.00267	-0.956526	-0.00179577	0.051055	-0.022913	0.00179577	-1.09595	-1.00809	-1.0568	-1.02437	-0.917378	Surf1	0610010F23Rik|Surf-1	20930	ENSMUSG00000015790	GO:0004129|GO:0005739|GO:0005743|GO:0006119|GO:0006754|GO:0015992|GO:0016020|GO:0016021|GO:0034220|GO:0055114	chr2	MGI:98443|Vega:OTTMUSG00000011739	surfeit gene 1	26916530	protein-coding		26913378	-
381356	0.000161471	0.000157425	0.000142532	0.000178905	0.00014943	-2.0585	-2.15515	-2.38589	-1.58843	-2.08421	-2.11836	-2.3638	-2.22258	-2.18515	-2.28416	-2.46622	-1.85482	-1.88214	-1.73092	-1.65491	-0.00854683	-0.0241957	0.00854588	0.193611	-1.9688	-2.52697	-2.8066	-2.71403	-2.2941	Cacfd1	5930434B04Rik|mFwe	381356	ENSMUSG00000015488	GO:0003674|GO:0005262|GO:0005575|GO:0008150|GO:0016020|GO:0016021|GO:0030285|GO:0048488	chr2	MGI:1924317|Vega:OTTMUSG00000011844	calcium channel flower domain containing 1	27021089	protein-coding		27009926	+
227659	0.000157428	0.000150178	0.000161924	0.000144632	0.000180562	-1.92767	-1.95075	-1.12524	-1.3218	-1.33799	-1.84852	-1.62998	-1.8722	-1.46975	-0.979244	-1.7858	-1.87281	-2.44377	-2.32045	-1.84318	-0.241966	0.167109	-0.101381	0.101381	-1.54948	-1.51055	-1.72207	-1.55644	-1.53857	Slc2a6	A330096C23|F630103L12Rik|Glut6|Glut9	227659	ENSMUSG00000036067	GO:0003674|GO:0005575|GO:0006810|GO:0008150|GO:0008643|GO:0016020|GO:0016021	chr2	MGI:2443286|Vega:OTTMUSG00000011843	solute carrier family 2 (facilitated glucose transporter), member 6	27027998	protein-coding	56017	27021365	-
66139	0.000161471	0.00014943	0.000178905	0.000142532	0.000157425	2.19065	2.18777	2.47542	2.35903	2.10645	2.20971	2.33247	2.20669	2.24217	1.97884	2.08535	1.6274	1.69445	2.08913	2.40998	-0.649231	-0.322734	0.322734	0.385251	2.23435	1.72552	2.13486	1.98342	2.08564	Tmem8c	1110002H13Rik|AI131587	66139	ENSMUSG00000009214	GO:0003674|GO:0005575|GO:0008150|GO:0016020|GO:0016021	chr2	MGI:1913389|Vega:OTTMUSG00000011849	transmembrane protein 8C	27072161	protein-coding	242409|60455	27061636	-
109349	0.000161471	0.000157425	0.00014943	0.000142532	0.000178905	-10.5931	-10.5931	-10.1759	-10.5931	-10.5931	-10.5931	-10.5931	-10.5931	-10.5931	-8.95422	-10.5931	-4.57685	-7.15297	-5.32748	-6.49063	-0.189534	0.199296	-0.301239	0.189534	-10.5931	-10.5931	-10.5931	-10.5931	-10.5931	Fam163b	C630035N08Rik	109349	ENSMUSG00000009216	GO:0003674|GO:0005575|GO:0008150|GO:0016020|GO:0016021	chr2	MGI:1926106|Vega:OTTMUSG00000011847	family with sequence similarity 163, member B	27142477	protein-coding	329274	27110379	-
13166	0.000157425	0.000142532	0.000178905	0.00014943	0.000161471	-4.82139	-4.82139	-4.82139	-4.82139	-4.82139	-4.82139	-4.82139	-4.82139	-4.82139	-4.82139	-4.82139	-4.82139	-4.82139	-4.82139	-4.82139	0.0196571	-0.334233	0.196203	-0.0196567	-4.82139	-4.82139	-4.82139	-4.82139	-4.82139	Dbh		13166	ENSMUSG00000000889	GO:0001816|GO:0001974|GO:0001975|GO:0002443|GO:0004500|GO:0005507|GO:0005737|GO:0007613|GO:0007626|GO:0008306|GO:0008542|GO:0016023|GO:0030424|GO:0030425|GO:0042127|GO:0042309|GO:0042420|GO:0042421|GO:0042593|GO:0042596|GO:0042711|GO:0042981|GO:0043025|GO:0043195|GO:0043196|GO:0045177|GO:0045202|GO:0045907|GO:0046333|GO:0048149|GO:0048265|GO:0050900|GO:0055114	chr2	MGI:94864|Vega:OTTMUSG00000011838	dopamine beta hydroxylase	27183204	protein-coding	18484|194357|59012	27165507	+
22325	0.00014943	0.000178905	0.000142532	0.000157425	0.000161471	2.00042	2.12197	2.08136	1.93736	2.19196	2.33391	2.44452	2.30599	2.48471	2.1536	2.289	2.12262	2.14346	2.16936	2.01651	-0.0325479	-0.204736	0.0364265	0.0325489	2.24421	2.20365	2.18166	2.40701	2.29213	Vav2	2810040F13Rik|AI847175	22325	ENSMUSG00000009621	GO:0001525|GO:0005085|GO:0005089|GO:0005154|GO:0005515|GO:0005543|GO:0005622|GO:0005737|GO:0005886|GO:0007264|GO:0016477|GO:0030031|GO:0030032|GO:0035023|GO:0035556|GO:0043552|GO:0046872|GO:0050790	chr2	MGI:102718|Vega:OTTMUSG00000012034	vav 2 oncogene	27426825	protein-coding	101497|109294|213783|21844|219140|22324|226970|236915|24001|263406|277360|54126|57257|73341	27263635	-
12831	0.000947048	0.000341128	0.00104823	0.00137728	0.000183685	-2.83098	-3.90136	-3.24788	-2.49135	-1.82028	-2.81173	-1.40001	-2.32566	-1.51066	-3.44126	-1.58434	-2.19319	-1.27841	-1.99424	-2.09661	-0.824097	0.775357	-0.0625887	0.0625887	-2.50009	-2.02701	-3.18726	-2.16601	-3.27596	Col5a1	AI413331	12831	ENSMUSG00000026837	GO:0001568|GO:0003007|GO:0005201|GO:0005515|GO:0005576|GO:0005578|GO:0005581|GO:0005588|GO:0005604|GO:0007155|GO:0008201|GO:0016477|GO:0030199|GO:0031012|GO:0032964|GO:0035313|GO:0043206|GO:0043394|GO:0043588|GO:0045112|GO:0048407|GO:0048592|GO:0051128	chr2	MGI:88457|Vega:OTTMUSG00000011567	collagen, type V, alpha 1	28039510	protein-coding	107581|12814|12815|12823|12824|12825|12826|12827|12828|12829|12830|12832|12836|12842|12843|373864|53867|69700|71355|94216	27886425	+
56177	0.000161471	0.000142532	0.00014943	0.000157425	0.000178905	-10.1508	-8.50765	-8.88918	-8.77193	-9.87943	-9.93228	-8.83238	-8.94569	-8.71636	-8.31142	-7.84251	-4.67053	-4.94818	-6.02624	-5.28009	-0.0248203	0.0249081	-0.161663	0.0248194	-9.43823	-9.97763	-8.14687	-9.55274	-9.45221	Olfm1	AMY|AW742568|Noe1|OlfA|Pancortin|Pancortin3	56177	ENSMUSG00000026833	GO:0005515|GO:0005615|GO:0005783|GO:0007275|GO:0051259	chr2	MGI:1860437|Vega:OTTMUSG00000011625	olfactomedin 1	28230736	protein-coding	17926|229759|235379|241327|244180|244198|244723|320078|380924|99543	28193093	+
241289	0.000161478	0.000142533	0.000149441	0.000178918	0.000157425	-1.7321	-1.34316	-1.675	-1.70493	-1.56159	-1.0151	-1.50043	-1.344	-0.963814	-1.41193	-1.56312	-1.45583	-1.0522	-1.20314	-1.43692	0.167984	0.0937042	-0.0944529	-0.0937042	-1.39684	-1.56852	-1.53481	-1.89649	-1.43685	Ppp1r26	Gm347|Kiaa0649|mKIAA0649	241289	ENSMUSG00000035829	GO:0004864|GO:0005634|GO:0010923|GO:0019902|GO:0043086	chr2	MGI:2685193|Vega:OTTMUSG00000011648	protein phosphatase 1, regulatory subunit 26	28455508	protein-coding		28447941	+
69327	0.000161473	0.000157425	0.000142532	0.000178905	0.00014943	-4.81937	-4.81937	-4.81937	-4.55248	-4.81937	-4.81937	-4.81937	-4.81937	-4.81937	-4.81937	-4.81937	-2.05002	-3.83864	-2.25546	-2.08092	0.168511	0.593406	-0.397531	-0.168511	-4.81937	-4.81937	-4.81937	-4.81937	-4.81937	1700007K13Rik	Rbest47	69327	ENSMUSG00000026831	GO:0003674|GO:0005575|GO:0008150	chr2	MGI:1916577|Vega:OTTMUSG00000011647	RIKEN cDNA 1700007K13 gene	28466324	protein-coding		28462001	-
227671	0.00014943	0.000142532	0.000157425	0.000178905	0.000161471	3.10604	3.0441	3.34323	2.76799	3.37211	3.2838	3.39925	3.6592	3.76437	3.60349	3.48222	3.52119	3.23779	3.125	3.30108	-0.0385923	-0.220472	0.0578814	0.0385923	3.69632	3.36424	3.50255	3.61492	3.45939	Gbgt1	Fgs|Fs	227671	ENSMUSG00000026829	GO:0005794|GO:0005975|GO:0008152|GO:0016020|GO:0016021|GO:0016740|GO:0016757|GO:0016758|GO:0030259|GO:0046872|GO:0047277	chr2	MGI:2449143|Vega:OTTMUSG00000011649	globoside alpha-1,3-N-acetylgalactosaminyltransferase 1	28505415	protein-coding	14594|215493|71103|74854|75859|80908	28496891	+
19730	0.000238367	0.00034692	0.000148207	0.000210388	0.000161341	-1.68097	-1.34052	-1.65059	-1.86904	-1.59877	-1.42942	-1.14974	-1.24108	-1.4183	-1.36624	-2.25066	-1.33121	-0.861583	-1.18316	-1.12414	-0.270553	-0.0200453	0.0200462	0.033596	-1.24607	-0.689639	-1.67067	-1.0973	-0.973114	Ralgds	Gnds|Rgds|mKIAA1308	19730	ENSMUSG00000026821	GO:0005083|GO:0005085|GO:0005515|GO:0005622|GO:0007165|GO:0007264|GO:0051056	chr2	MGI:107485|Vega:OTTMUSG00000011643	ral guanine nucleotide dissociation stimulator	28553082	protein-coding	107746|19417|19418.chr13.1|19418.chr13.2|19731|19732|20662|20663|241308|71746|78255	28513167	+
68870	0.000161908	0.000149433	0.000157425	0.000142533	0.000178905	-4.44964	-4.00779	-4.44964	-4.44964	-4.44964	-4.44964	-4.44964	-4.44964	-4.44964	-4.44964	-4.44964	-2.03658	-4.44964	-2.38822	-3.29614	-0.246024	0.736439	0.246024	-0.476392	-4.44964	-3.81151	-2.77911	-4.44964	-4.44964	Ak8	1190002A17Rik	68870	ENSMUSG00000026807	GO:0000166|GO:0004017|GO:0004127|GO:0005524|GO:0005575|GO:0005737|GO:0006139|GO:0016301|GO:0016310|GO:0016740|GO:0019205	chr2	MGI:1916120|Vega:OTTMUSG00000011768	adenylate kinase 8	28813165	protein-coding	11639|56248	28700161	+
227674	0.000161471	0.000157425	0.000142532	0.000178905	0.00014943	1.73964	1.47257	1.72621	1.41831	1.84011	1.87166	1.39016	1.74226	1.78639	1.91359	1.63804	1.33609	1.04654	1.31988	1.12471	0.00670719	-0.179769	-0.00670719	0.0673156	1.78045	1.74842	1.78966	1.70922	1.82844	Ddx31	5830444G11Rik|Gm997	227674	ENSMUSG00000026806	GO:0000166|GO:0003674|GO:0003723|GO:0004386|GO:0005524|GO:0005575|GO:0008150|GO:0008152|GO:0016787	chr2	MGI:2682639|Vega:OTTMUSG00000011764	DEAD/H (Asp-Glu-Ala-Asp/His) box polypeptide 31	28905575	protein-coding		28840406	+
54422	0.000161471	0.00014943	0.000142532	0.000157425	0.000178905	-6.54969	-6.54969	-6.54969	-6.54969	-6.54969	-6.54969	-6.54969	-6.54969	-6.54969	-6.54969	-6.54969	-3.39968	-2.984	-5.07324	-4.98116	-0.0730638	0.0769529	-0.767475	0.0730638	-6.54969	-6.54969	-5.87917	-6.54969	-6.54969	Barhl1	Dres115|MBH2	54422	ENSMUSG00000026805	GO:0001077|GO:0001764|GO:0003677|GO:0003700|GO:0005634|GO:0006351|GO:0006355|GO:0007605|GO:0030901|GO:0043524|GO:0043565|GO:0045944	chr2	MGI:1859288|Vega:OTTMUSG00000011821	BarH-like 1 (Drosophila)	28916440	protein-coding	104382|12022|12023|13390|13392|13393|13394|13395|13396|17701|17702|17703|244813	28907680	-
171171	0.00014943	0.000161471	0.000178905	0.000142532	0.000157425	-3.83201	-3.67286	-3.67459	-4.53965	-3.66889	-4.17747	-3.59309	-3.5614	-2.86292	-4.00631	-3.40422	-3.09922	-2.80968	-3.34977	-3.31739	-0.00460148	0.00460196	-0.161185	0.135145	-3.31473	-3.23419	-3.09234	-2.58344	-3.41308	Ntng2	2610016D08Rik|Lmnt2	171171	ENSMUSG00000035513	GO:0005886|GO:0007275|GO:0007399|GO:0007409|GO:0016020|GO:0030154|GO:0031225|GO:0046658	chr2	MGI:2159341|Vega:OTTMUSG00000011855	netrin G2	29248040	protein-coding	16772|16773|16774|16775|16776|16777|16779|16780|16782|18208|18209|22283|226519|23928|243967|57764|80883	29194821	-
227683	0.00016213	0.000142959	0.000157569	0.000179503	0.000150047	-1.48795	-1.54811	-1.37268	-1.33075	-1.60133	-1.62465	-1.28874	-2.12853	-1.06691	-1.95107	-1.57324	-1.17698	-1.09519	-1.62584	-1.48283	-0.149285	0.333617	0.0191603	-0.0191607	-1.62328	-1.97914	-1.1966	-1.55224	-1.50014	Coq4	A330041N06|D2Ertd97e	227683	ENSMUSG00000026798	GO:0003674|GO:0005739|GO:0005743|GO:0006744|GO:0008150|GO:0016020	chr2	MGI:1098826|Vega:OTTMUSG00000012685	coenzyme Q4 homolog (yeast)	29797743	protein-coding		29788263	+
74412	0.000161471	0.000142532	0.000157425	0.00014943	0.000178905	-1.21365	-1.35573	-1.42624	-1.42141	-1.33315	-1.16326	-1.32395	-1.56333	-1.41473	-1.42052	-1.47394	-1.28755	-0.935417	-1.1368	-0.969732	0.196618	-0.0522528	0.0298853	-0.0298853	-1.41866	-1.35917	-1.32552	-1.34113	-1.40525	Gle1	4933405K21Rik|AA553313|Gle1l	74412	ENSMUSG00000019715	GO:0003674|GO:0005575|GO:0005634|GO:0005643|GO:0005737|GO:0006810|GO:0015031|GO:0016973|GO:0051028	chr2	MGI:1921662|Vega:OTTMUSG00000016705	GLE1 RNA export mediator (yeast)	29959432	protein-coding		29935409	+
71820	0.00014943	0.000142532	0.000157425	0.000178905	0.000161471	-2.29791	-2.05601	-2.29743	-2.01555	-2.30927	-2.38789	-2.08134	-2.75909	-2.12321	-2.50319	-1.99756	-2.04625	-1.97246	-2.61205	-2.28699	-0.015173	0.015172	-0.221518	0.157313	-2.51972	-2.13259	-2.30561	-2.28307	-2.31183	Wdr34	3200002I06Rik	71820	ENSMUSG00000039715	GO:0003674|GO:0005737|GO:0008150	chr2	MGI:1919070|Vega:OTTMUSG00000016727	WD repeat domain 34	30048879	protein-coding	13426|13427|242253|242584|432611|68922	30031558	-
263803	0.000193263	0.0493407	0.0695585	0.0177284	0.0624494	0.434535	0.472857	0.417893	1.13921	1.23221	0.936887	0.593336	0.728944	0.504623	0.718344	0.756079	1.38266	2.27946	1.38726	1.94726	0.0152583	0.0824485	-0.334731	-0.0152588	0.498618	1.23608	0.871461	0.371437	-0.35742	Pkn3	AW209115|BC034126	263803	ENSMUSG00000026785	GO:0000166|GO:0004672|GO:0004674|GO:0004697|GO:0005524|GO:0005575|GO:0005622|GO:0005634|GO:0005737|GO:0006468|GO:0007165|GO:0010631|GO:0016301|GO:0016310|GO:0016740|GO:0016772	chr2	MGI:2388285|Vega:OTTMUSG00000016746	protein kinase N3	30091019	protein-coding	109333|18750|18751|18753|18754|18755|18759|18761|18762|320795	30078766	+
227693	0.000178905	0.000161471	0.00014943	0.000142532	0.000157425	-2.34258	-2.4543	-2.21468	-2.1879	-2.09258	-2.12829	-2.40408	-2.17275	-1.9699	-1.864	-2.36181	-2.29354	-1.94189	-2.24025	-2.04414	0.0982533	-0.0464478	-0.128224	0.0464468	-2.10007	-2.07192	-2.15406	-2.1114	-1.88576	Zer1	C230075L19Rik|Zyg11bl	227693	ENSMUSG00000039686	GO:0004842|GO:0016567|GO:0031462|GO:0051438	chr2	MGI:2442511|Vega:OTTMUSG00000016742	zer-1 homolog (C. elegans)	30124454	protein-coding	230590|414872	30097283	-
13804	0.000161471	0.000157425	0.000142532	0.000178905	0.00014943	-2.48752	-2.2554	-2.16154	-2.05046	-2.31622	-2.20723	-2.46296	-2.28779	-2.32912	-2.69249	-2.70415	-1.64608	-2.04924	-2.27898	-2.03265	0.0340319	-0.0340309	0.0669794	-0.246324	-2.96265	-2.84533	-2.70599	-2.38271	-2.6703	Endog		13804	ENSMUSG00000015337	GO:0001701|GO:0003676|GO:0004518|GO:0004519|GO:0005739|GO:0006309|GO:0016787|GO:0034612|GO:0043065|GO:0046677|GO:0046872	chr2	MGI:1261433|Vega:OTTMUSG00000016745	endonuclease G	30174069	protein-coding	208194	30171524	+
70266	0.000617304	0.00039318	0.00047026	0.000578018	0.000420558	-1.60478	-1.00635	-1.00979	-1.0948	-1.1022	-1.36113	-0.394178	-1.22401	-0.886584	-1.56706	-1.26931	-1.33109	-0.684713	-0.877711	-1.27859	-0.355673	0.395194	-0.181577	0.181577	-1.31221	-1.29855	-0.901181	-1.20386	-1.39468	Ccbl1	2010009K05Rik|AI182306|Gtk|Kat1|KatI	70266	ENSMUSG00000039648	GO:0003824|GO:0005634|GO:0005737|GO:0008483|GO:0009058|GO:0016212|GO:0016740|GO:0016829|GO:0016847|GO:0030170|GO:0042218|GO:0042803|GO:0047316|GO:0047804|GO:0070189	chr2	MGI:1917516|Vega:OTTMUSG00000016753	cysteine conjugate-beta lyase 1	30205699	protein-coding	229905|234724	30185131	-
227696	0.000161471	0.000178905	0.00014943	0.000142532	0.000157425	1.68418	1.68059	1.73589	2.1839	1.94592	1.69313	1.60086	1.5355	1.57138	1.69906	1.67989	1.14297	1.06023	1.11982	1.17993	-0.143003	0.143003	0.204248	-0.153215	1.57217	1.66891	1.6666	1.62739	1.61942	Phyhd1		227696	ENSMUSG00000079484	GO:0003674|GO:0005575|GO:0008150|GO:0016491|GO:0016702|GO:0046872|GO:0055114	chr2	MGI:3612860|Vega:OTTMUSG00000016754	phytanoyl-CoA dioxygenase domain containing 1	30282149	protein-coding		30266529	+
227699	0.00014943	0.000178905	0.000157425	0.000142532	0.000162442	0.944457	1.07054	1.16624	0.597959	1.68427	1.81825	2.03819	1.96513	1.89601	2.1782	2.0465	1.67681	1.5887	1.52958	1.26857	0.0421896	0.303205	-0.0421901	-0.0842853	2.10164	1.66644	1.79238	1.70465	1.86871	Nup188	BC025526|U89435|mKIAA0169	227699	ENSMUSG00000052533	GO:0005634|GO:0005643|GO:0006810|GO:0015031|GO:0051028	chr2	MGI:2446190|Vega:OTTMUSG00000016767	nucleoporin 188	30344262	protein-coding		30286433	+
227700	0.000161471	0.00014943	0.000142532	0.000157425	0.000178905	-2.15773	-2.27313	-2.2529	-2.23359	-2.00356	-2.52848	-2.47947	-2.19888	-2.29964	-2.25139	-2.40549	-2.20322	-1.92873	-2.22888	-1.93172	-0.00852394	0.156013	-0.00694656	0.00694561	-2.35383	-2.13575	-2.28174	-2.06918	-2.23477	Sh3glb2	SPAS-1|mKIAA1848	227700	ENSMUSG00000026860	GO:0003674|GO:0005634|GO:0005737|GO:0007165|GO:0008093|GO:0008150|GO:0017124|GO:0046847	chr2	MGI:2385131|Vega:OTTMUSG00000016768	SH3-domain GRB2-like endophilin B2	30359231	protein-coding	20404|20405|20408|54673	30344809	-
108958	0.00014943	0.000178905	0.000161471	0.000142532	0.000157425	-1.86682	-1.86636	-1.84917	-1.92317	-1.96691	-1.50272	-1.68585	-1.48167	-1.27138	-1.31437	-1.39557	-1.6399	-1.36734	-1.48102	-1.45056	0.00592804	0.0831099	-0.00592899	-0.0542212	-1.72504	-1.67484	-1.56174	-1.68272	-1.58325	Fam73b	5730472N09Rik|AA408683|AI790341|C9orf54|R74766	108958	ENSMUSG00000026858	GO:0003674|GO:0005575|GO:0008150|GO:0016020|GO:0016021	chr2	MGI:1922035|Vega:OTTMUSG00000016796	family with sequence similarity 73, member B	30385519	protein-coding	215708	30364233	+
72500	0.000236479	0.000157425	0.000178924	0.000142533	0.000149438	-5.03748	-4.73863	-4.2778	-3.78448	-6.30141	-4.497	-4.90971	-4.05601	-4.2224	-4.16305	-5.46922	-1.4845	-2.19974	-3.42109	-2.73312	0.444142	0.0188637	-0.0188637	-0.139868	-5.65929	-6.86428	-5.24692	-4.83336	-4.94331	Ier5l	2610524G09Rik	72500	ENSMUSG00000089762	GO:0003674|GO:0005575|GO:0008150	chr2	MGI:1919750|Vega:OTTMUSG00000016799	immediate early response 5-like	30474199	protein-coding	15936|15939	30472641	-
78617	0.000149822	0.000142737	0.000162081	0.000157551	0.000179339	-2.59971	-3.6496	-3.6496	-3.38271	-3.6496	-3.6496	-3.6496	-1.50987	-3.6496	-3.01069	-3.6496	-2.82151	-2.66886	-3.6496	-3.6496	-0.293986	0.40719	0.293986	-0.754764	-3.6496	-3.6496	-2.97907	-3.6496	-3.6496	Cstad	9530039B02Rik	78617	ENSMUSG00000047363	GO:0003674|GO:0005739|GO:0005741|GO:0007006	chr2	MGI:1925867|Vega:OTTMUSG00000016803	CSA-conditional, T cell activation-dependent protein	30608945	protein-coding		30595044	+
73598	0.000161471	0.000157425	0.000142532	0.00014943	0.000178905	-5.01861	-4.57677	-5.01861	-5.01861	-5.01861	-3.75017	-5.01861	-5.01861	-5.01861	-5.01861	-5.01861	-4.19053	-2.18308	-3.54216	-3.45008	-0.216461	0.312519	0.200607	-0.200607	-5.01861	-5.01861	-5.01861	-5.01861	-5.01861	1700001O22Rik	1700113K14Rik|4930549G18Rik	73598	ENSMUSG00000044320	GO:0003674|GO:0005575|GO:0008150	chr2	MGI:1923631|Vega:OTTMUSG00000011876	RIKEN cDNA 1700001O22 gene	30803664	protein-coding		30795563	-
66617	0.000142557	0.000154748	0.000181519	0.000157453	0.000166629	-0.877021	-0.985404	-0.903333	-0.766463	-1.20013	-1.19915	-1.41472	-1.15326	-0.788755	-1.27965	-0.841578	-1.04816	-1.45169	-1.35113	-1.18635	-0.0122766	-0.438842	0.0122766	0.0176001	-1.08782	-1.10598	-0.84843	-0.869461	-0.774909	Ntmt1	2610205E22Rik|AL033331|AL033332|Mettl11a|NTM1A	66617	ENSMUSG00000026857	GO:0005634|GO:0005737|GO:0007051|GO:0007059|GO:0008168|GO:0008276|GO:0016740|GO:0018012|GO:0018016|GO:0032259|GO:0035572|GO:0035573	chr2	MGI:1913867|Vega:OTTMUSG00000011871	N-terminal Xaa-Pro-Lys N-methyltransferase 1	30823014	protein-coding	240879	30807977	+
64292	0.00730144	0.000142532	0.00014943	0.000157425	0.000178905	-4.82374	-5.84682	-6.28867	-5.02177	-6.28867	-6.28867	-5.11101	-6.28867	-4.59362	-5.64975	-5.37096	-1.13865	-1.06	-1.62239	-1.19658	-0.348091	0.0900507	0.22717	-0.0900507	-6.28867	-4.65054	-5.44822	-5.78954	-5.89949	Ptges	2410099E23Rik|D2Ertd369e|Pges|mPGES|mPGES-1	64292	ENSMUSG00000050737	GO:0001516|GO:0004667|GO:0005634|GO:0005641|GO:0005737|GO:0006633|GO:0006693|GO:0008152|GO:0008285|GO:0008610|GO:0016020|GO:0016021|GO:0016853|GO:0043231|GO:0043295|GO:0048471|GO:0050220	chr2	MGI:1927593|Vega:OTTMUSG00000011878	prostaglandin E synthase	30903297	protein-coding	56615	30889471	-
30934	0.000161471	0.000142532	0.000178905	0.00014943	0.000157425	1.354	1.3625	1.33874	1.44981	1.31889	1.18187	1.2954	1.35357	1.32532	1.3202	1.27232	1.22992	1.20354	1.07902	1.16169	-0.00108719	-0.199768	0.00108624	0.13593	1.30714	1.31958	1.33462	1.41528	1.40451	Tor1b	2610016F05Rik|DQ1|torsinB	30934	ENSMUSG00000026848	GO:0000166|GO:0005515|GO:0005524|GO:0005635|GO:0005737|GO:0005783|GO:0005788|GO:0017111|GO:0051085|GO:0051260|GO:0071763	chr2	MGI:1353605|Vega:OTTMUSG00000011877	torsin family 1, member B	30959015	protein-coding	227612|30931|30933|30935	30953001	+
74270	0.000157425	0.000161471	0.00014943	0.000178905	0.000142532	-2.35741	-2.23394	-2.00766	-1.89586	-2.09015	-1.96555	-1.99702	-2.10964	-1.89653	-1.96573	-1.94905	-2.18688	-2.11403	-2.36945	-2.14318	0.156218	-0.197713	0.0341539	-0.0341539	-1.7811	-1.83911	-2.31514	-1.88954	-2.01115	Usp20	1700055M05Rik|AI467231|Vdu2	74270	ENSMUSG00000026854	GO:0001664|GO:0004197|GO:0004221|GO:0005575|GO:0005737|GO:0006508|GO:0006511|GO:0006897|GO:0008233|GO:0008234|GO:0008270|GO:0008277|GO:0016579|GO:0016787|GO:0046872|GO:0070536|GO:0071108	chr2	MGI:1921520|Vega:OTTMUSG00000011873	ubiquitin specific peptidase 20	31022655	protein-coding	170822|216825|224836|235441|327799|54651|635253|74112|77593	30982279	+
320973	0.0270807	0.0197806	0.0240086	0.0333545	0.0619616	-0.319269	-1.1359	-0.897452	-2.21774	-1.28363	-1.77831	-1.72201	-1.26063	-2.20462	-1.84572	-2.56692	-0.84919	-1.91893	-4.00818	-1.33114	-0.281022	-0.217559	0.428751	0.217559	-1.05655	-2.27181	-3.25538	-1.17815	-1.77353	D330023K18Rik		320973		GO:0003674|GO:0005575|GO:0008150	chr2	MGI:2445152	RIKEN cDNA D330023K18 gene	31152291	miscRNA		31151049	-
14299	0.000161471	0.000157425	0.00014943	0.000142532	0.000178905	-3.90269	-3.77931	-3.75918	-4.12306	-4.32035	-4.13684	-3.94459	-3.61099	-4.00579	-3.85689	-3.9454	-3.62043	-3.86218	-3.70581	-3.4466	0.0253448	-0.0518541	-0.0253448	0.118283	-3.99167	-4.48803	-4.35245	-3.925	-4.2022	Ncs1	9430075O15Rik|A730032G13Rik|AI836659|Freq|Mfreq|NCS-1	14299	ENSMUSG00000062661	GO:0005509|GO:0005737|GO:0005794|GO:0005829|GO:0005886|GO:0010975|GO:0016020|GO:0030054|GO:0030424|GO:0030425|GO:0031045|GO:0031410|GO:0043231|GO:0045202|GO:0045211|GO:0045921|GO:0048015|GO:0050806	chr2	MGI:109166|Vega:OTTMUSG00000011923	neuronal calcium sensor 1	31295471	protein-coding	107477|14913|15444|170638|19674|26950|52589|53602|56461|70357|80334|80906	31245923	+
11898	0.000161471	0.000157425	0.00014943	0.000178905	0.000142532	-5.09482	-5.24343	-4.61197	-4.27295	-4.7917	-5.23883	-3.26661	-4.28327	-4.38357	-4.23277	-3.56403	-3.42206	-3.53948	-4.00529	-3.34096	0.145582	0.224654	-0.145581	-0.369143	-5.42712	-4.92162	-5.15225	-5.64558	-4.62625	Ass1	AA408052|ASS|Ass-1|fold	11898	ENSMUSG00000076441	GO:0000050|GO:0000053|GO:0000166|GO:0004055|GO:0005524|GO:0005634|GO:0005737|GO:0005739|GO:0005741|GO:0005764|GO:0005783|GO:0006526|GO:0008652|GO:0009607|GO:0010043|GO:0015643|GO:0016874|GO:0043005|GO:0043025|GO:0043204|GO:0051384|GO:0070852	chr2	MGI:88090|Vega:OTTMUSG00000012079	argininosuccinate synthetase 1	31520670	protein-coding		31470270	+
320267	0.000161471	0.000178905	0.000142532	0.000157425	0.00014943	1.60153	1.47017	1.63117	1.51451	1.81021	1.45323	1.68728	1.69014	1.66827	1.67363	1.38171	1.32305	1.44459	1.28388	1.35677	-0.163175	-0.123082	0.123083	0.188807	1.4533	1.64385	1.41718	1.68601	1.69954	Fubp3	A330051M14Rik|AV006371|FBP3	320267	ENSMUSG00000026843	GO:0003697|GO:0005634|GO:0005737|GO:0006351|GO:0010628|GO:0045893|GO:0045944	chr2	MGI:2443699|Vega:OTTMUSG00000012074	far upstream element (FUSE) binding protein 3	31617519	protein-coding	15387|16549|18521|23983|384569|51886|59092|59093|664883	31572725	+
381359	0.000142532	0.000178905	0.000161471	0.000157425	0.00014943	-3.66042	-3.66042	-3.66042	-3.66042	-3.66042	-3.66042	-3.66042	-3.66042	-2.96537	-3.66042	-3.66042	-3.66042	-3.66042	-3.66042	-3.66042	0.180621	1.10787	-0.964762	-0.180621	-3.66042	-3.66042	-3.66042	-3.66042	-3.66042	Prdm12	Gm998	381359	ENSMUSG00000079466	GO:0003674|GO:0003676|GO:0003677|GO:0005575|GO:0005622|GO:0005634|GO:0006351|GO:0006355|GO:0008270|GO:0022008|GO:0046872	chr2	MGI:2685844|Vega:OTTMUSG00000012078	PR domain containing 12	31655795	protein-coding	100042784|213389|225518|383491|72843	31640037	+
11350	0.00014943	0.000142532	0.000157425	0.000178905	0.000161471	1.99122	1.81964	1.82972	1.5134	2.17525	2.29246	2.2509	2.43219	2.52134	2.44722	2.23559	1.75351	1.90777	1.95725	1.96664	-0.0846634	-0.119935	0.112522	0.0846634	2.43574	2.18759	2.17797	2.2641	2.41256	Abl1	AI325092|Abl|E430008G22Rik|c-Abl	11350	ENSMUSG00000026842	GO:0000166|GO:0000287|GO:0001726|GO:0003677|GO:0004672|GO:0004713|GO:0004715|GO:0005515|GO:0005524|GO:0005634|GO:0005730|GO:0005737|GO:0005739|GO:0005829|GO:0005856|GO:0006281|GO:0006468|GO:0006897|GO:0006914|GO:0006915|GO:0006974|GO:0006975|GO:0007155|GO:0008022|GO:0016301|GO:0016310|GO:0016740|GO:0016772|GO:0017124|GO:0018108|GO:0019904|GO:0030036|GO:0030145|GO:0031252|GO:0042770|GO:0043065|GO:…	chr2	MGI:87859|Vega:OTTMUSG00000012077	c-abl oncogene 1, non-receptor tyrosine kinase	31804227	protein-coding	11352|12143|12169|12229|14191|14302|14360|15162|16428|16818|17096|20459|20779|20811|21682|22165|22612	31688556	+
98970	0.000161471	0.000157425	0.00014943	0.000142532	0.000178905	-8.66255	-8.66255	-8.66255	-8.66255	-8.66255	-8.66255	-8.66255	-8.66255	-7.38254	-8.66255	-8.66255	-4.51253	-6.68181	-6.60113	-8.09402	0.0804768	-0.194243	-0.0804768	0.261666	-8.66255	-8.66255	-8.66255	-8.66255	-8.66255	Fibcd1	AI448887	98970	ENSMUSG00000026841	GO:0005102|GO:0005615|GO:0007165|GO:0008061|GO:0016020|GO:0016021|GO:0046872	chr2	MGI:2138953|Vega:OTTMUSG00000012076	fibrinogen C domain containing 1	31846005	protein-coding	14133|14134|14268|21923|21960|329278|76293|81877	31813290	-
227720	0.00014943	0.000178905	0.000157425	0.000142532	0.000164405	0.541042	0.576764	0.655221	0.208171	1.14526	1.30213	1.36473	1.35709	1.22607	1.48282	1.28457	1.26142	1.13394	1.11755	1.21252	0.0442257	-0.0234194	-0.0848665	0.0234194	1.21826	1.36528	1.1949	1.25686	1.25176	Nup214	BC039282|CAN|D2H9S46E	227720	ENSMUSG00000001855	GO:0005487|GO:0005634|GO:0005643|GO:0006406|GO:0006606|GO:0006611|GO:0006810|GO:0015031|GO:0051028|GO:0051726	chr2	MGI:1095411|Vega:OTTMUSG00000012954	nucleoporin 214	32053975	protein-coding	107939|195236|218210	31974450	+
241303	0.000161471	0.000142532	0.000157425	0.00014943	0.000178905	1.2581	1.10889	1.05954	0.845978	1.07582	1.09937	0.96277	1.44054	1.32338	1.31365	1.2151	1.02085	0.964214	1.16642	0.987024	-0.0438471	-0.373426	0.19229	0.0438471	1.30221	1.05449	1.11523	1.0671	1.35892	Fam78a	A130092J06Rik	241303	ENSMUSG00000050592	GO:0003674|GO:0005575|GO:0008150	chr2	MGI:2443569|Vega:OTTMUSG00000012944	family with sequence similarity 78, member A	32083705	protein-coding	226610	32066885	-
227721	0.000161471	0.000142532	0.00014943	0.000157425	0.000178905	-1.7372	-1.86647	-1.82177	-2.00527	-2.12622	-2.28789	-2.64865	-1.63549	-1.71202	-1.94866	-1.76609	-1.48509	-1.82803	-1.51053	-1.79364	0.0407085	0.111297	-0.0407085	-0.17407	-1.97068	-1.9766	-2.12085	-2.10365	-1.9302	Ppapdc3	D830019K17Rik|NET39	227721	ENSMUSG00000051373	GO:0003824|GO:0005634|GO:0005635|GO:0005783|GO:0010832|GO:0016020|GO:0016021|GO:0016787|GO:0042577	chr2	MGI:2445183|Vega:OTTMUSG00000012943	phosphatidic acid phosphatase type 2 domain containing 3	32110820	protein-coding	74411	32095651	+
227723	0.000161474	0.000142532	0.000149434	0.000178905	0.000157425	-1.75805	-1.96171	-1.94765	-2.48903	-1.36766	-1.19236	-1.15112	-1.21159	-1.08028	-1.14042	-1.02186	-0.914328	-1.04799	-1.22503	-1.17698	0.0241528	-0.190639	-0.0241518	0.243892	-1.19496	-1.33091	-1.40399	-1.30154	-1.38569	Prrc2b	5830434P21Rik|AI173903|Bat2l|Bat2l1|D430039P21|mKIAA0515	227723	ENSMUSG00000039262	GO:0003674|GO:0005575|GO:0008150	chr2	MGI:1923304|Vega:OTTMUSG00000012946	proline-rich coiled-coil 2B	32234537	protein-coding	226562|53761	32151148	+
99011	0.000161471	0.000178905	0.000142532	0.000157425	0.00014943	1.15408	1.06382	1.34493	1.07754	1.3451	1.44531	1.49145	1.23126	1.43518	1.48491	1.34958	1.0263	0.89416	1.05466	1.27328	-0.404016	0.168635	0.0732927	-0.0732927	1.28924	1.43225	1.4647	1.22313	1.41872	Pomt1	AI505244	99011	ENSMUSG00000039254	GO:0000030|GO:0001669|GO:0004169|GO:0005783|GO:0005789|GO:0006493|GO:0016020|GO:0016021|GO:0016529|GO:0016740|GO:0016757|GO:0030198|GO:0046872	chr2	MGI:2138994|Vega:OTTMUSG00000012947	protein-O-mannosyltransferase 1	32255005	protein-coding	217734	32236683	+
72931	0.00014943	0.000178905	0.000142532	0.000157425	0.000161471	-1.55949	-1.26068	-1.54964	-1.42788	-2.02789	-1.9721	-1.72989	-1.71453	-1.9262	-1.90562	-2.0419	-1.5917	-1.45478	-1.53037	-1.49904	0.0523748	0.222527	-0.0523758	-0.209508	-1.86607	-1.86415	-1.78114	-1.6953	-1.90572	Swi5	1500019F05Rik|2900010J23Rik|AI046671	72931	ENSMUSG00000044627	GO:0000724|GO:0005515|GO:0005634|GO:0006281|GO:0006974|GO:0032798	chr2	MGI:1920181|Vega:OTTMUSG00000012956	SWI5 recombination repair homolog (yeast)	32288068	protein-coding		32278816	-
13429	0.000161474	0.000178905	0.000142532	0.00014943	0.000157425	-13.8294	-13.3876	-12.6048	-11.4751	-11.2134	-11.1459	-10.4818	-13.1904	-11.8124	-9.68447	-10.4523	-4.75306	-5.08269	-6.39661	-5.52948	0.171693	0.0112944	-0.052269	-0.0112934	-11.0794	-10.8694	-11.837	-10.8709	-11.1183	Dnm1	AI838169|Dnm|Ftfl|mKIAA4093	13429	ENSMUSG00000026825	GO:0000166|GO:0003924|GO:0005515|GO:0005525|GO:0005543|GO:0005737|GO:0005856|GO:0005874|GO:0006897|GO:0006898|GO:0007032|GO:0008022|GO:0016787|GO:0030117|GO:0031623|GO:0032403|GO:0042802|GO:0043234	chr2	MGI:107384|Vega:OTTMUSG00000012945	dynamin 1	32353304	protein-coding	103967|13430	32308471	-
73737	0.000161471	0.000142532	0.000157425	0.000178905	0.00014943	-5.1831	-5.20618	-4.99373	-5.01856	-5.59141	-5.44997	-5.69275	-5.35691	-6.17537	-6.49454	-6.21574	-4.76719	-3.84622	-4.39396	-4.45745	-0.236237	0.268038	-0.0879374	0.0879364	-6.0273	-5.56932	-5.47371	-5.37129	-5.60677	1110008P14Rik	C79326|RP23-161B9.10	73737	ENSMUSG00000039195	GO:0003674|GO:0005575|GO:0008150	chr2	MGI:1920987|Vega:OTTMUSG00000012952	RIKEN cDNA 1110008P14 gene	32381915	protein-coding		32379101	-
96979	0.000178905	0.000142532	0.000157425	0.00014943	0.000161471	-1.31385	-1.30275	-1.47452	-1.55379	-1.39755	-1.3627	-1.58148	-1.78266	-1.87831	-1.40487	-1.35044	-1.55555	-1.62154	-1.38235	-1.37216	0.000255585	-0.000255585	-0.019618	0.205728	-1.69922	-1.52311	-1.73965	-1.59911	-1.40949	Ptges2	0610038H10Rik|C79137|Gbf1|Mpges2|Pges2	96979	ENSMUSG00000026820	GO:0001516|GO:0003677|GO:0005634|GO:0005737|GO:0005739|GO:0005794|GO:0005829|GO:0006633|GO:0008610|GO:0009055|GO:0015035|GO:0016020|GO:0016021|GO:0016853|GO:0045454|GO:0045893|GO:0046903|GO:0050220|GO:0055114	chr2	MGI:1917592|Vega:OTTMUSG00000011987	prostaglandin E synthase 2	32402740	protein-coding		32395890	+
227731	0.000178905	0.000149432	0.000161476	0.000157425	0.000142532	-1.49317	-1.38834	-1.11433	-1.42974	-1.46808	-1.54909	-1.36101	-1.26256	-0.845269	-1.09452	-1.11	-1.36783	-1.31277	-1.32279	-1.043	0.198727	0.0325546	-0.0325537	-0.135579	-1.39675	-0.953754	-1.22168	-0.86152	-1.3477	Slc25a25	1110030N17Rik|MCSC|mKIAA1896	227731	ENSMUSG00000026819	GO:0005509|GO:0005739|GO:0005743|GO:0006810|GO:0008150|GO:0016020|GO:0016021|GO:0055085	chr2	MGI:1915913|Vega:OTTMUSG00000011993	solute carrier family 25 (mitochondrial carrier, phosphate carrier), member 25	32451470	protein-coding	103775|229731|66972|73095|73132|74686	32414487	-
71254	0.000229778	0.000178688	0.000188655	0.000179801	0.000175903	1.60574	1.45901	1.59875	0.947694	1.45819	1.84539	1.5179	1.82312	1.56561	1.52279	1.1164	1.62167	1.29939	1.48758	1.4471	0.0461864	-0.0461864	0.895729	-0.105035	1.22172	1.64135	1.7183	1.29951	1.2952	Naif1	2310007O20Rik|4933440H19Rik	71254	ENSMUSG00000039164	GO:0003674|GO:0005634|GO:0006915|GO:0006917	chr2	MGI:1918504|Vega:OTTMUSG00000011985	nuclear apoptosis inducing factor 1	32455476	protein-coding		32450457	+
98952	0.000161471	0.000142532	0.00014943	0.000157425	0.000178905	-1.69782	-1.81423	-1.72101	-2.09368	-1.784	-2.12614	-2.08866	-1.50003	-1.76085	-2.01212	-1.71131	-1.87864	-1.44994	-1.68156	-1.49741	-0.0484209	-0.23609	0.0484209	0.249916	-2.11335	-1.68622	-1.82173	-1.71999	-1.87448	Fam102a	AI426465|C230093N12Rik|Eeig1	98952	ENSMUSG00000039157	GO:0003674|GO:0005575|GO:0008150	chr2	MGI:2138935|Vega:OTTMUSG00000011990	family with sequence similarity 102, member A	32569750	protein-coding	329739	32535359	+
227733	0.000157425	0.000142532	0.000178905	0.00014943	0.000161471	-4.81714	-4.81714	-4.81714	-4.81714	-4.81714	-4.81714	-4.81714	-4.81714	-4.81714	-4.81714	-4.81714	-4.81714	-4.81714	-4.81714	-4.81714	-0.983265	0.860613	-0.103368	0.103368	-4.81714	-4.81714	-4.81714	-4.81714	-4.81714	Pip5kl1	BC028795	227733	ENSMUSG00000046854	GO:0000166|GO:0005515|GO:0005524|GO:0005737|GO:0016020|GO:0016301|GO:0016307|GO:0016308|GO:0016310|GO:0016740|GO:0042995|GO:0046488|GO:0046854	chr2	MGI:2448520|Vega:OTTMUSG00000011983	phosphatidylinositol-4-phosphate 5-kinase-like 1	32583779	protein-coding	108083|117150|18717|18718|18719|18720	32575819	+
20448	0.00014943	0.000178905	0.000157425	0.000161471	0.000142532	1.41627	1.34915	1.35629	1.23521	1.23513	1.3221	1.20084	1.48301	1.59096	1.39168	1.29575	1.21099	1.28597	1.33559	1.33166	-0.0552063	-0.195903	0.226563	0.0552073	1.33269	1.26291	1.2701	1.35886	1.39285	St6galnac4	Siat7d	20448	ENSMUSG00000079442	GO:0005634|GO:0005794|GO:0006486|GO:0008373|GO:0016020|GO:0016021|GO:0016740|GO:0016757|GO:0030173|GO:0047290	chr2	MGI:1341894|Vega:OTTMUSG00000011982	ST6 (alpha-N-acetyl-neuraminyl-2,3-beta-galactosyl-1,3)-N-acetylgalactosaminide alpha-2,6-sialyltransferase 4	32599696	protein-coding	20440|20447|240119|26938|50935	32587078	+
50935	0.000157425	0.000142532	0.000178905	0.000161471	0.00014943	-2.8826	-2.7628	-3.19006	-3.02517	-3.00878	-3.01979	-2.74497	-3.04284	-2.88308	-3.22894	-2.90131	-3.16633	-2.97775	-3.36164	-2.65219	0.0224733	-0.279722	-0.0224724	0.0498266	-3.22163	-3.02157	-3.00831	-2.85644	-3.05622	St6galnac6	Siat7f	50935	ENSMUSG00000026811	GO:0001574|GO:0001665|GO:0005737|GO:0005794|GO:0006486|GO:0006677|GO:0006687|GO:0008373|GO:0009100|GO:0009312|GO:0009988|GO:0016020|GO:0016021|GO:0016740|GO:0016757|GO:0030173	chr2	MGI:1355316|Vega:OTTMUSG00000011992	ST6 (alpha-N-acetyl-neuraminyl-2,3-beta-galactosyl-1,3)-N-acetylgalactosaminide alpha-2,6-sialyltransferase 6	32620804	protein-coding	20440|20447|20448|240119|26938	32599709	+
11636	0.000142532	0.000157425	0.00014943	0.000178905	0.000161471	-1.04592	-1.06696	-0.894001	-0.885773	-1.17774	-1.19826	-1.1573	-1.16119	-1.15131	-1.21008	-1.1645	-1.42231	-1.33566	-1.31396	-0.922956	-0.111073	-0.00393391	0.0178881	0.00393391	-1.28594	-1.33948	-1.43636	-1.21068	-1.34357	Ak1	Ak-1|B430205N08Rik	11636	ENSMUSG00000026817	GO:0000166|GO:0001520|GO:0004017|GO:0005524|GO:0005737|GO:0005886|GO:0006139|GO:0006172|GO:0007050|GO:0010828|GO:0016301|GO:0016310|GO:0016740|GO:0016776|GO:0019205|GO:0030017|GO:0036126|GO:0043005|GO:0046033|GO:0046034|GO:0046103|GO:0046939|GO:0048471	chr2	MGI:87977|Vega:OTTMUSG00000011984	adenylate kinase 1	32635058	protein-coding	229949|66588	32621758	+
13805	0.000157425	0.000142532	0.000178905	0.00014943	0.000161471	2.17692	2.0883	2.25443	1.82394	2.23677	2.25768	2.10751	2.21703	2.40891	2.48012	2.12933	2.2261	2.37951	2.47401	2.46301	0.108624	0.256559	-0.108624	-0.175872	2.33684	2.30679	2.2875	2.27012	2.40202	Eng	AI528660|AI662476|CD105|S-endoglin	13805	ENSMUSG00000026814	GO:0000122|GO:0001525|GO:0001569|GO:0001570|GO:0001666|GO:0001934|GO:0001937|GO:0001947|GO:0003084|GO:0003273|GO:0005024|GO:0005072|GO:0005114|GO:0005534|GO:0005539|GO:0005615|GO:0005634|GO:0005737|GO:0006355|GO:0007155|GO:0007179|GO:0007507|GO:0009897|GO:0009986|GO:0010862|GO:0016020|GO:0016021|GO:0016477|GO:0017015|GO:0022009|GO:0022617|GO:0030336|GO:0030513|GO:0031953|GO:0034713|GO:0042060|GO:…	chr2	MGI:95392|Vega:OTTMUSG00000011981	endoglin	32682669	protein-coding	100044509|21814	32646595	+
14287	0.000161471	0.000142532	0.000157425	0.000178905	0.00014943	1.90183	1.64549	1.78365	1.6641	1.93372	2.10425	1.83891	2.08303	2.15782	2.16529	2.16099	1.68789	1.72026	1.68091	1.64618	-0.100762	-0.414032	0.100762	0.180497	1.92941	1.87807	1.92928	2.07695	2.14133	Fpgs	AA408187	14287	ENSMUSG00000009566	GO:0000166|GO:0004326|GO:0005524|GO:0005737|GO:0005739|GO:0005743|GO:0006730|GO:0009058|GO:0009396|GO:0016020|GO:0016874	chr2	MGI:95576|Vega:OTTMUSG00000012531	folylpolyglutamyl synthetase	32694175	protein-coding		32682609	-
70730	0.000161471	0.000157425	0.000142532	0.00014943	0.000178905	-4.86238	-4.86238	-4.86238	-4.86238	-4.86238	-4.86238	-4.68471	-4.86238	-4.86238	-4.86238	-4.86238	-4.86238	-4.86238	-4.86238	-4.29384	0.137342	0.66566	-0.321753	-0.137342	-4.86238	-4.86238	-4.86238	-4.86238	-4.86238	6330409D20Rik	AA517851	70730	ENSMUSG00000009551	GO:0003674|GO:0005575|GO:0008150	chr2	MGI:1917980|Vega:OTTMUSG00000012533	RIKEN cDNA 6330409D20 gene	32741016	protein-coding		32732621	-
329384	0.000918719	0.00229282	0.000887868	0.00751292	0.00523906	-2.8421	-2.21578	-1.70985	-2.04512	-2.12487	-2.33671	-1.06493	-3.60355	-2.6264	-2.60367	-3.20233	-4.99946	-3.52488	-1.47117	-2.39928	0.220942	0.113348	-0.470946	-0.113348	-2.6625	-1.86749	-1.75742	-3.74346	-2.97894	Ptrh1	2210013M04Rik|AW046744	329384	ENSMUSG00000053746	GO:0004045|GO:0005739|GO:0008152|GO:0016787	chr2	MGI:1913779|Vega:OTTMUSG00000012532	peptidyl-tRNA hydrolase 1 homolog (S. cerevisiae)	32777593	protein-coding		32775821	+
20910	0.000161471	0.000178905	0.000142532	0.00014943	0.000157425	-4.39333	-4.48943	-4.44313	-4.6822	-4.28789	-4.30833	-4.37358	-4.41866	-4.56083	-4.26948	-4.64624	-3.35932	-3.62866	-4.03171	-3.80328	0.0874462	0.128852	-0.156932	-0.0874462	-4.43668	-4.23663	-4.26469	-4.44289	-4.26092	Stxbp1	AI317162|AI326233|MMS10-G|Ms10g|Munc-18a|Munc18-1|N-sec1|Rb-sec1|Sxtbp1|Unc18-1|Unc18h|nsec1	20910	ENSMUSG00000026797	GO:0000149|GO:0002576|GO:0005515|GO:0005737|GO:0005739|GO:0005886|GO:0006810|GO:0006887|GO:0006904|GO:0007269|GO:0007274|GO:0007412|GO:0010807|GO:0015031|GO:0016188|GO:0016192|GO:0017075|GO:0019901|GO:0019904|GO:0019905|GO:0031091|GO:0032229|GO:0042802|GO:0043234|GO:0043524|GO:0045956|GO:0047485|GO:0050821|GO:0060292|GO:0070527	chr2	MGI:107363|Vega:OTTMUSG00000012527	syntaxin binding protein 1	32847237	protein-coding	20911|20912	32787607	-
269261	0.000157425	0.000276577	0.00057519	0.000236977	0.00041988	-0.579171	-0.596065	-0.6081	-0.30329	-0.340959	-0.717752	-0.810859	-0.740756	-0.513647	-0.558289	-0.329827	-1.13974	-1.18856	-1.39275	-1.51225	-0.00244713	0.00244713	0.0337725	-0.0829182	-0.502574	-0.471252	-0.525183	-0.527146	-0.537973	Rpl12	E430018F03	269261	ENSMUSG00000038900	GO:0005515|GO:0005634|GO:0005730|GO:0005737|GO:0022625	chr2	MGI:98002|Vega:OTTMUSG00000012575	ribosomal protein L12	32964045	protein-coding		32961712	+
99326	0.000157425	0.00014943	0.000161471	0.000178905	0.000142532	-1.35759	-1.42487	-1.36166	-1.57364	-1.27813	-1.27048	-1.64902	-1.01838	-1.20535	-1.40174	-1.30116	-1.63256	-1.80072	-1.5585	-1.46806	0.0239534	-0.0239544	0.139541	-0.122811	-1.13745	-1.38706	-1.29952	-1.13474	-1.29067	Garnl3	AW120551	99326	ENSMUSG00000038860	GO:0003674|GO:0005083|GO:0005096|GO:0005575|GO:0005622|GO:0008150|GO:0051056	chr2	MGI:2139309|Vega:OTTMUSG00000012572	GTPase activating RANGAP domain-like 3	33087204	protein-coding	110351|20469|217692|244668|380711|74206	32986366	-
241308	0.000149433	0.000178909	0.000157426	0.000142538	0.000249142	1.51026	1.21314	1.42333	0.48209	2.01461	2.32628	2.4882	2.41118	2.69171	2.20261	2.33124	1.91555	2.72499	2.14153	2.03236	-0.45261	0.306733	0.0552735	-0.055274	2.42509	1.72314	2.40257	2.58193	2.1772	Ralgps1	5830418G11Rik|AI853783|AI854138|RALGEF2|RALGPS1A|RalGEF 2|mKIAA0351	241308	ENSMUSG00000038831	GO:0003674|GO:0005085|GO:0005543|GO:0005575|GO:0005622|GO:0005737|GO:0005886|GO:0007264|GO:0008150|GO:0016020	chr2	MGI:1922008|Vega:OTTMUSG00000012576	Ral GEF with PH domain and SH3 binding motif 1	33371478	protein-coding	107746|19417|19418.chr13.1|19418.chr13.2|19730|19731|19732|20662|20663|71746|78255	33136973	-
26360	0.0314589	0.000158762	0.000208334	0.000263909	0.000150193	-4.10329	-5.12637	-4.15096	-2.97939	-4.36721	-3.5628	-1.39055	-3.92917	-4.2882	-2.9293	-3.6505	-0.882144	-1.58748	-1.33687	-1.67776	0.26702	-0.301969	0.149814	-0.149814	-4.14013	-3.60816	-5.56821	-4.06909	-5.56821	Angptl2	AI593246|AW260363|Arp2	26360	ENSMUSG00000004105	GO:0005102|GO:0005576|GO:0005615|GO:0007165	chr2	MGI:1347002|Vega:OTTMUSG00000012579	angiopoietin-like 2	33247714	protein-coding	110135|11600|11601|11602|14161|14190|234199|30924|57875|654812|70726|72713|99571	33215961	+
241311	0.000161471	0.000142532	0.000157425	0.000178905	0.00014943	1.63927	1.53319	1.65938	1.34641	1.71012	1.67715	1.73715	1.95737	1.71383	1.68403	1.88981	1.57167	1.23433	1.52817	1.39336	-0.0326939	-0.253258	0.0326939	0.458207	1.81521	1.65577	1.80832	1.77644	1.6813	Zbtb34	Gm349|mKIAA1993	241311	ENSMUSG00000068966	GO:0003674|GO:0005634|GO:0008150|GO:0046872	chr2	MGI:2685195|Vega:OTTMUSG00000012578	zinc finger and BTB domain containing 34	33431324	protein-coding	193736|232879|240869|241322|320633|474156|56490|66830|67991|71834|81630	33406108	-
100504399	0.000161522	0.000178905	0.00014943	0.000157425	0.000142532	-4.8452	-4.8452	-4.8452	-4.57831	-4.8452	-4.8452	-4.66754	-4.8452	-4.15016	-4.8452	-4.8452	-4.01711	-4.8452	-2.78379	-1.81724	0.768322	-0.0381775	0.0381775	-0.271334	-4.8452	-4.8452	-4.17468	-4.8452	-4.8452	C130021I20Rik		100504399		GO:0003674|GO:0005575|GO:0008150	chr2	MGI:3639863	Riken cDNA C130021I20 gene	33645663	miscRNA		33641193	+
18516	0.000161479	0.000157425	0.00014943	0.000178905	0.000142532	-2.03101	-1.98558	-2.0878	-2.22943	-1.94183	-2.21319	-1.6429	-1.84051	-1.84877	-2.31956	-1.5746	-1.47138	-1.71651	-1.63437	-1.58315	-0.0862474	0.0862465	-0.530998	0.140701	-1.76949	-2.1231	-2.1334	-1.97475	-2.48562	Pbx3		18516	ENSMUSG00000038718	GO:0002087|GO:0003677|GO:0003700|GO:0005515|GO:0005634|GO:0005667|GO:0006351|GO:0006355|GO:0007585|GO:0008344|GO:0021516|GO:0043565|GO:0048666	chr2	MGI:97496|Vega:OTTMUSG00000011928	pre B cell leukemia homeobox 3	34372036	protein-coding	18514|18515|80720	34171909	-
66691	0.00014943	0.000142532	0.000178905	0.000157425	0.000161471	1.31684	1.30515	1.38502	0.990635	1.70269	1.73284	1.72311	1.58944	1.63936	1.67531	1.61059	1.53638	1.35595	1.33425	1.36273	0.148921	-0.422808	0.0100985	-0.0100985	1.72214	1.71904	1.64892	1.60779	1.62977	Gapvd1	2010005B09Rik|4432404J10Rik|AW108497|Gapex-5|RAP6|RME-6|mKIAA1521	66691	ENSMUSG00000026867	GO:0005085|GO:0005096|GO:0005515|GO:0005622|GO:0005768|GO:0005829|GO:0006897|GO:0007165|GO:0016020|GO:0032794|GO:0050790|GO:0051056|GO:0051223	chr2	MGI:1913941|Vega:OTTMUSG00000012001	GTPase activating protein and VPS9 domains 1	34755232	protein-coding	56715	34676983	-
14828	0.000145068	0.000162267	0.000151283	0.000157731	0.000180716	1.03902	1.10078	0.996792	0.865585	1.07089	1.23569	1.12311	0.956082	0.822648	0.917673	1.11538	1.54192	0.741148	0.946562	0.813601	0.210401	-0.246738	0.0871086	-0.0871086	1.07005	0.762548	1.0161	0.935631	0.914069	Hspa5	AL022860|AU019543|Bip|D2Wsu141e|D2Wsu17e|Grp78|Hsce70|SEZ-7|Sez7|mBiP	14828	ENSMUSG00000026864	GO:0000166|GO:0005515|GO:0005524|GO:0005634|GO:0005783|GO:0005788|GO:0005793|GO:0006950|GO:0006983|GO:0006987|GO:0009986|GO:0019904|GO:0021589|GO:0021680|GO:0030176|GO:0030496|GO:0030512|GO:0031398|GO:0031625|GO:0034663|GO:0040019|GO:0042149|GO:0043022|GO:0043027|GO:0043066|GO:0043154|GO:0048471|GO:0051082|GO:0051603|GO:0051787	chr2	MGI:95835|Vega:OTTMUSG00000012014	heat shock protein 5	34776529	protein-coding	110920|15481|15482|15511|15512|193740|50497	34772090	+
[truncated: 7,408 more rows]

## Sheet: Figure 5C - Up in Cell and Sort
Gene ID	FC ([Cell] vs [Tissue]) ( UP - FC ([Cell] vs [Tissue]) )	Log FC ([Cell] vs [Tissue]) ( UP - FC ([Cell] vs [Tissue]) )	FC (abs) ([Cell] vs [Tissue]) ( UP - FC ([Cell] vs [Tissue]) )	Regulation ([Cell] vs [Tissue]) ( UP - FC ([Cell] vs [Tissue]) )	FC ([Tyto] vs [Tissue]) ( UP - FC ([Tyto] vs [Tissue]) ) ( 2331 UP Intersection ALL Sort v Tissue Pos One Way ANOVA )	Log FC ([Tyto] vs [Tissue]) ( UP - FC ([Tyto] vs [Tissue]) ) ( 2331 UP Intersection ALL Sort v Tissue Pos One Way ANOVA )	FC (abs) ([Tyto] vs [Tissue]) ( UP - FC ([Tyto] vs [Tissue]) ) ( 2331 UP Intersection ALL Sort v Tissue Pos One Way ANOVA )	Regulation ([Tyto] vs [Tissue]) ( UP - FC ([Tyto] vs [Tissue]) ) ( 2331 UP Intersection ALL Sort v Tissue Pos One Way ANOVA )	FC ([FACS] vs [Tissue]) ( UP - FC ([FACS] vs [Tissue]) ) ( 2331 UP Intersection ALL Sort v Tissue Pos One Way ANOVA )	Log FC ([FACS] vs [Tissue]) ( UP - FC ([FACS] vs [Tissue]) ) ( 2331 UP Intersection ALL Sort v Tissue Pos One Way ANOVA )	FC (abs) ([FACS] vs [Tissue]) ( UP - FC ([FACS] vs [Tissue]) ) ( 2331 UP Intersection ALL Sort v Tissue Pos One Way ANOVA )	Regulation ([FACS] vs [Tissue]) ( UP - FC ([FACS] vs [Tissue]) ) ( 2331 UP Intersection ALL Sort v Tissue Pos One Way ANOVA )	FC ([AM + Tyto] vs [Tissue]) ( UP - FC ([AM + Tyto] vs [Tissue]) ) ( 2331 UP Intersection ALL Sort v Tissue Pos One Way ANOVA )	Log FC ([AM + Tyto] vs [Tissue]) ( UP - FC ([AM + Tyto] vs [Tissue]) ) ( 2331 UP Intersection ALL Sort v Tissue Pos One Way ANOVA )	FC (abs) ([AM + Tyto] vs [Tissue]) ( UP - FC ([AM + Tyto] vs [Tissue]) ) ( 2331 UP Intersection ALL Sort v Tissue Pos One Way ANOVA )	Regulation ([AM + Tyto] vs [Tissue]) ( UP - FC ([AM + Tyto] vs [Tissue]) ) ( 2331 UP Intersection ALL Sort v Tissue Pos One Way ANOVA )	FC ([AutoMACS] vs [Tissue]) ( UP - FC ([AutoMACS] vs [Tissue]) ) ( 2331 UP Intersection ALL Sort v Tissue Pos One Way ANOVA )	Log FC ([AutoMACS] vs [Tissue]) ( UP - FC ([AutoMACS] vs [Tissue]) ) ( 2331 UP Intersection ALL Sort v Tissue Pos One Way ANOVA )	FC (abs) ([AutoMACS] vs [Tissue]) ( UP - FC ([AutoMACS] vs [Tissue]) ) ( 2331 UP Intersection ALL Sort v Tissue Pos One Way ANOVA )	Regulation ([AutoMACS] vs [Tissue]) ( UP - FC ([AutoMACS] vs [Tissue]) ) ( 2331 UP Intersection ALL Sort v Tissue Pos One Way ANOVA )	946TissuePos_S37(normalized)	947TissuePos_S38(normalized)	948TissuePos_S39(normalized)	949TissuePos_S40(normalized)	946CellPos_S45(normalized)	947CellPos_S46(normalized)	948CellPos_S47(normalized)	949CellPos_S48(normalized)	66AutoMACSPos_S53(normalized)	67AutoMACSPos_S54(normalized)	72AutoMACSPos_S55(normalized)	73AutoMACSPos_S56(normalized)	66AM + TytoPos_S61(normalized)	67AM + TytoPos_S62(normalized)	73AM + TytoPos_S64(normalized)	69RTytoPos_S79(normalized)	822RTytoPos_S81(normalized)	823LTytoPos_S82(normalized)	945RTytoPos_S80(normalized)	991RTytoPos_S78(normalized)	69LFACSPos_S71(normalized)	945LFACSPos_S72(normalized)	991LFACSPos_S69(normalized)	992RFACSPos_S70(normalized)	Gene Symbol	Aliases	Entrez ID	Ensembl ID	GO Accession
[truncated: 2,329 more rows]
[truncated: 8 more columns]

[truncated: 6 more sheets: Figure 5D - UP v Tissue ORA, Figure 5G - Il-6 Pathway Respon, Figure 5H - Cytokines, Figure 5I - Chemokines, Figure 5J - Ex vivo activation, Figure 5L - Ex vivo Activation]
