# Supplementary material for: Minimizing the Ex Vivo Confounds of Cell-Isolation Techniques on Transcriptomic and Translatomic Profiles of Purified Microglia
Source: eNeuro. 2022 Mar 28;9(2):ENEURO.0348-21.2022. doi: 10.1523/ENEURO.0348-21.2022 (PMC8970438; doi:10.1523/ENEURO.0348-21.2022)
Supplement: Extended Data Figure 6-1 — Figure 6 sequencing metrics and source data. Download Figure 6-1, XLS file. [file enu-eN-NWR-0348-21-s06.xls]

## Sheet: Figure 6 - Sequencing Metrics
Figure 6-1. Figure 6 Sequencing Metrics and Source Data
Sample ID	Animal Number	Sample Sex	Experiment	Transcriptome or Translatome	Experimental Group	RNA Yield (ng)	RINe	Sequencing Depth (# Reads)	Reads Remaining after QC	Sequencing Duplicates (%)	Reads Remaining after filtering Duplicates
Tissue_TRAP_Input_1	946	M	Inhibitor Comparison	Transcriptome	Tissue-Input	7070	-	17293234	14351378	1,769,383 (12.33%)	12581995
Tissue_TRAP_Input_2	947	M	Inhibitor Comparison	Transcriptome	Tissue-Input	7501.8	7.3	14870626	12073111	1,606,731 (13.31%)	10466380
Tissue_TRAP_Input_3	948	F	Inhibitor Comparison	Transcriptome	Tissue-Input	5421.8	-	16225792	13379926	1,500,329 (11.21%)	11879597
Tissue_TRAP_Input_4	949	F	Inhibitor Comparison	Transcriptome	Tissue-Input	3303.8	8.2	15442475	12734038	1,504,854 (11.82%)	11229184
Cell_TRAP_Input_1_NoInhibitor	1361	F	Inhibitor Comparison	Transcriptome	Cell-Input No Inhibitors	380	7.2	18831026	13800884	2,780,999 (20.15%)	11019885
Cell_TRAP_Input_2_NoInhibitor	1362	F	Inhibitor Comparison	Transcriptome	Cell-Input No Inhibitors	260.7	7.4	17088062	14221472	2,159,009 (15.18%)	12062463
Cell_TRAP_Input_3_NoInhibitor	156	M	Inhibitor Comparison	Transcriptome	Cell-Input No Inhibitors	500.9	6.7	17744952	14661870	3,137,975 (21.40%)	11523895
Cell_TRAP_Input_4_NoInhibitor	157	M	Inhibitor Comparison	Transcriptome	Cell-Input No Inhibitors	275.85	7.8	16817439	14057201	2,135,122 (15.19%)	11922079
Cell_TRAP_Input_1_wInhibitor	1361	F	Inhibitor Comparison	Transcriptome	Cell-Input with Inhibitors	441.9	7.1	17716449	14726459	2,274,589 (15.45%)	12451870
Cell_TRAP_Input_2_wInhibitor	1362	F	Inhibitor Comparison	Transcriptome	Cell-Input with Inhibitors	347.45	8	17223665	14433187	1,651,394 (11.44%)	12781793
Cell_TRAP_Input_3_wInhibitor	156	M	Inhibitor Comparison	Transcriptome	Cell-Input with Inhibitors	340.6	7.6	18938878	15844030	2,507,186 (15.82%)	13336844
Cell_TRAP_Input_4_wInhibitor	157	M	Inhibitor Comparison	Transcriptome	Cell-Input with Inhibitors	328.2	6.7	18713736	15337350	2,815,779 (18.36%)	12521571
Dounce4dC_TRAP_Input_1	179	M	4 degree C mechanical dissociation	Transcriptome	4 degree C mechanical dissociation	74.46	3.5	52274337	49815856	33,269,931 (66.79%)	16545925
Dounce4dC_TRAP_Input_2	180	M	4 degree C mechanical dissociation	Transcriptome	4 degree C mechanical dissociation	43.92	3.6	49085428	46914794	30,763,701 (65.57%)	16151093
Dounce4dC_TRAP_Input_3	181	F	4 degree C mechanical dissociation	Transcriptome	4 degree C mechanical dissociation	93.06	3.1	29623460	28072842	18,735,046 (66.74%)	9337796
Dounce4dC_TRAP_Input_4	182	F	4 degree C mechanical dissociation	Transcriptome	4 degree C mechanical dissociation	73.98	3.3	42379418	40129978	29,376,442 (73.20%)	10753536

## Sheet: Figure 6B - Microglia
Gene ID	946TissueInput2_S17(normalized)	947TissueInput2_S18(normalized)	948TissueInput2_S19(normalized)	949TissueInput2_S20(normalized)	179DounceInput_S1(normalized)	180DounceInput_S2(normalized)	181DounceInput_S3(normalized)	182DounceInput_S4(normalized)	1361Cell (-) Inhib_S5(normalized)	1362Cell (-) Inhib_S6(normalized)	156Cell (-) Inhib_S7(normalized)	157Cell (-) Inhib_S8(normalized)	1361Cell (+) Inhib_S1(normalized)	1362Cell (+) Inhib_S2(normalized)	156Cell (+) Inhib_S3(normalized)	157Cell (+) Inhib_S4(normalized)	Gene Symbol	Aliases	Entrez ID	Ensembl ID	GO Accession	Chromosome	DBXrefs	Description	End	Gene Type	Paralogs	Start	Strand
214854	0.416176	-0.954037	-0.416176	0.981376	2.93876	3.02682	3.38966	2.81697	4.10093	3.92287	3.90931	4.21053	3.85817	4.01117	3.91013	3.77861	Neurl3	2010300P06Rik|Lincr	214854	ENSMUSG00000047180	GO:0003674|GO:0005575|GO:0008150|GO:0008270|GO:0016874|GO:0046872	chr1	MGI:2429944	neuralized homolog 3 homolog (Drosophila)	36273425	protein-coding	18011|240055|415115	36264602	-
269181	-0.0980434	-0.042098	0.0939074	0.042098	1.07022	1.1454	0.862295	0.850932	0.572072	1.23951	0.835848	1.38075	1.11404	1.55983	1.16162	1.13632	Mgat4a	9530018I07Rik|GnT-IVa|glcNAc-T-IVa	269181	ENSMUSG00000026110	GO:0005576|GO:0005794|GO:0005975|GO:0008454|GO:0016020|GO:0016021|GO:0016740|GO:0016757|GO:0016758|GO:0046872	chr1	MGI:2662992|Vega:OTTMUSG00000033899	mannoside acetylglucosaminyltransferase 4, isoenzyme A	37536259	protein-coding	103534|240755|67555|67569|71001	37439340	-
18173	0.42688	0.497337	-0.726621	-0.426879	2.26063	2.7272	2.09098	2.49211	3.42794	4.34013	4.22276	4.161	4.16217	4.49403	4.09194	3.9902	Slc11a1	Bcg|Ity|Lsh|Nramp|Nramp1|ity	18173	ENSMUSG00000026177	GO:0000060|GO:0000165|GO:0001818|GO:0001819|GO:0002309|GO:0002369|GO:0002606|GO:0002827|GO:0005215|GO:0005384|GO:0005764|GO:0005770|GO:0005886|GO:0006810|GO:0006811|GO:0006826|GO:0006828|GO:0006876|GO:0006879|GO:0006909|GO:0006954|GO:0007035|GO:0009279|GO:0009617|GO:0009986|GO:0010008|GO:0010628|GO:0015707|GO:0016020|GO:0016021|GO:0030670|GO:0032147|GO:0032496|GO:0032623|GO:0032632|GO:0032729|GO:…	chr1	MGI:1345275|Vega:OTTMUSG00000016632	solute carrier family 11 (proton-coupled divalent metal ion transporters), member 1	74386051	protein-coding	18174	74375203	+
16331	-0.0321689	0.0321684	-0.336008	0.222387	2.35995	2.24273	1.50048	2.20328	3.81257	4.51113	4.22549	4.53923	4.19937	4.84652	4.07138	4.15955	Inpp5d	AI323613|SHIP|SHIP-1|SHIP1|s-SHIP	16331	ENSMUSG00000026288	GO:0004445|GO:0005515|GO:0005737|GO:0005829|GO:0005884|GO:0005886|GO:0006915|GO:0008285|GO:0008340|GO:0009968|GO:0016020|GO:0016064|GO:0016311|GO:0016787|GO:0017124|GO:0030487|GO:0030853|GO:0030863|GO:0030889|GO:0034594|GO:0035556|GO:0043065|GO:0045409|GO:0045579|GO:0045621|GO:0045648|GO:0045656|GO:0045659|GO:0045671|GO:0045779|GO:0046854|GO:0050777|GO:0050869|GO:0051425	chr1	MGI:107357|Vega:OTTMUSG00000035865	inositol polyphosphate-5-phosphatase D	87720508	protein-coding	104015|16330|16332|170835|19062|20975|320634|64436	87620312	+
320982	-0.012166	0.012166	0.0501108	-0.291217	-1.03664	-1.64378	-1.64383	-1.19152	-0.0799074	0.147194	-0.212445	0.206597	-0.571077	-0.0074234	-0.323964	-0.240792	Arl4c	A630084M22Rik|Arl7|LAK	320982	ENSMUSG00000049866	GO:0000166|GO:0005525|GO:0005622|GO:0005737|GO:0005886|GO:0006810|GO:0007264|GO:0016020|GO:0032456|GO:0042995|GO:0043014	chr1	MGI:2445172|Vega:OTTMUSG00000028785	ADP-ribosylation factor-like 4C	88702191	protein-coding	11840|11841|11842|11843|11844|11845|11861|219144|384185|56795|80981|81003	88698226	-
21934	-0.0225224	0.108037	-0.236196	0.0225224	2.13307	2.19358	1.66089	1.92197	1.27701	2.54302	1.97564	2.13179	1.54057	2.6929	1.91388	1.8022	Tnfrsf11a	Ly109|ODFR|OFE|Rank|TRANCE-R|mRANK	21934	ENSMUSG00000026321	GO:0001503|GO:0002250|GO:0004888|GO:0005031|GO:0005515|GO:0007275|GO:0009897|GO:0016020|GO:0016021|GO:0019955|GO:0030316|GO:0032496|GO:0033209|GO:0034097|GO:0034612|GO:0043507|GO:0046872|GO:0048535|GO:0051091|GO:0051092|GO:0060086|GO:0060749|GO:0070555|GO:0071812|GO:0071847|GO:0071848	chr1	MGI:1314891	tumor necrosis factor receptor superfamily, member 11a	105847981	protein-coding	17000|18053|18383|21938|21939|21942|22163|230979|67169|94185	105780723	+
54354	0.246503	-0.0315084	0.0228577	-0.0228586	-0.145728	-0.233045	0.0592079	0.0281229	-0.261908	0.398	-0.0184307	0.391103	0.179892	0.422475	0.0171537	0.080513	Rassf5	1300019G20Rik|AU042887|Maxp1|Nore1|Nore1A|Nore1B|Rapl	54354	ENSMUSG00000026430	GO:0005515|GO:0005575|GO:0005737|GO:0005856|GO:0005874|GO:0006915|GO:0007165|GO:0035556|GO:0046872	chr1	MGI:1926375|Vega:OTTMUSG00000021554	Ras association (RalGDS/AF-6) domain family member 5	131245178	protein-coding	192678|56289	131176410	-
12227	0.315664	-0.0380015	0.0380015	-0.0653911	1.29135	1.0182	0.645836	1.27544	5.31376	5.84141	5.05063	5.47536	2.43245	2.8666	2.35939	2.40207	Btg2	AA959598|APRO1|Pc3|TIS21	12227	ENSMUSG00000020423	GO:0001077|GO:0005515|GO:0006351|GO:0006355|GO:0006479|GO:0006974|GO:0008306|GO:0009952|GO:0021542|GO:0021954|GO:0030182|GO:0031175|GO:0043066|GO:0045944|GO:0060213|GO:2000178	chr1	MGI:108384|Vega:OTTMUSG00000034725	B cell translocation gene 2, anti-proliferative	134079155	protein-coding	12226|12228|194735|22057|436199|56057|57259	134074865	-
19264	0.440148	-0.582143	0.0488281	-0.0488281	5.80834	5.37537	5.26553	5.52366	5.49405	5.71179	5.6285	5.83748	5.54544	6.06251	5.63865	5.46307	Ptprc	B220|CD45R|Cd45|L-CA|Ly-5|Lyt-4|T200|loc	19264	ENSMUSG00000026395	GO:0000187|GO:0001915|GO:0001916|GO:0001960|GO:0002244|GO:0002378|GO:0002711|GO:0002923|GO:0002925|GO:0004721|GO:0004725|GO:0005515|GO:0005886|GO:0005887|GO:0005925|GO:0006469|GO:0006470|GO:0006933|GO:0007159|GO:0008152|GO:0008201|GO:0009897|GO:0009986|GO:0010332|GO:0016020|GO:0016021|GO:0016311|GO:0016787|GO:0016791|GO:0019901|GO:0030183|GO:0030217|GO:0030890|GO:0031953|GO:0033261|GO:0034113|GO:…	chr1	MGI:97810	protein tyrosine phosphatase, receptor type, C	138175305	protein-coding	19262|19266|19267|19268|19270|19272|19273|19274|19280|19281|19283	138062859	-
12628	-0.0162697	-0.0337453	0.0162697	0.136459	2.45119	2.45373	1.487	2.85253	4.08386	4.79527	4.411	4.64246	4.52698	5.1039	4.39937	4.38418	Cfh	Mud-1|NOM|Sas-1|Sas1	12628	ENSMUSG00000026365	GO:0001851|GO:0005615|GO:0005634|GO:0005737|GO:0005886|GO:0008201|GO:0030449|GO:0043499	chr1	MGI:88385|Vega:OTTMUSG00000024648	complement component factor h	140183411	protein-coding	11818|14060|214403|50702|545366	140085855	-
19735	-0.0243483	0.0481195	-0.0432301	0.0243492	-0.00151443	-0.401364	0.349066	-0.120005	1.72628	1.60587	1.83985	2.01452	0.990722	1.25364	1.17422	1.20042	Rgs2	GOS8	19735	ENSMUSG00000026360	GO:0005096|GO:0005515|GO:0005634|GO:0005737|GO:0005829|GO:0005886|GO:0006417|GO:0007049|GO:0007186|GO:0009898|GO:0009968|GO:0010519|GO:0010614|GO:0016020|GO:0038032|GO:0043407|GO:0045744|GO:0050873|GO:0055119|GO:0060087|GO:0060452|GO:0071877	chr1	MGI:1098271|Vega:OTTMUSG00000020882	regulator of G-protein signaling 2	144004149	protein-coding	19734|19736|19737|246709|50778|50780|56470|56533|58175|64214|67792	143999338	-
50778	1.29366	0	0	0	3.51278	3.23144	0	5.07566	7.63808	7.65886	7.75377	8.00383	5.65226	6.20722	5.47748	5.68437	Rgs1	BL34	50778	ENSMUSG00000026358	GO:0005096|GO:0005737|GO:0005886|GO:0007186|GO:0009968|GO:0038032	chr1	MGI:1354694|Vega:OTTMUSG00000035154	regulator of G-protein signaling 1	144249104	protein-coding	19734|19735|19736|19737|246709|50780|56470|56533|58175|64214|67792	144244669	-
17970	0.0331001	-0.0331006	-0.147379	0.198634	2.83345	2.42319	2.38395	2.45069	3.73202	4.28225	3.91732	4.22711	4.04131	4.30871	3.92949	3.93989	Ncf2	NOXA2|Ncf-2|p67phox	17970	ENSMUSG00000026480	GO:0001669|GO:0005515|GO:0005730|GO:0005737|GO:0005829|GO:0006742|GO:0006801|GO:0008022|GO:0009749|GO:0014070|GO:0016020|GO:0016175|GO:0032496|GO:0032870|GO:0042554|GO:0043525|GO:0045777|GO:0048365	chr1	MGI:97284	neutrophil cytosolic factor 2	152836990	protein-coding	241275	152807890	+
15939	0.0966673	-0.092473	-0.0662575	0.0662565	-1.37459	-1.59023	-1.47461	-1.13221	1.82754	1.98388	1.48435	2.0319	-0.292754	-0.0729179	-0.532041	-0.232566	Ier5		15939	ENSMUSG00000056708		chr1	MGI:1337072	immediate early response 5	155099636	protein-coding	15936|72500	155096367	-
226594	0.100848	-0.100848	0.236864	-0.659039	1.73008	2.01687	1.6582	1.80105	3.07547	3.64301	3.32065	3.67888	3.13462	3.89821	3.41597	3.26194	Rcsd1	A430105K13Rik|BC025872	226594	ENSMUSG00000040723	GO:0005575|GO:0051015|GO:0071474	chr1	MGI:2676394	RCSD domain containing 1	165708094	protein-coding		165648945	-
14130	-0.336786	0.187609	-0.146687	0.146687	2.73592	2.88187	2.63155	2.91405	3.74234	4.69005	3.8799	4.18269	4.03342	5.19606	4.07699	4.12858	Fcgr2b	AI528646|CD32|F630109E10Rik|Fc[g]RII|FcgRII|Fcgr2|Fcgr2a|Fcr-2|Fcr-3|Ly-17|Ly-m20|LyM-1|Lym-1	14130	ENSMUSG00000026656	GO:0001811|GO:0002638|GO:0002862|GO:0002865|GO:0002924|GO:0005057|GO:0005515|GO:0005576|GO:0005737|GO:0005856|GO:0005886|GO:0005887|GO:0006911|GO:0006952|GO:0006955|GO:0007165|GO:0007166|GO:0009617|GO:0009897|GO:0016020|GO:0016021|GO:0016064|GO:0019864|GO:0019886|GO:0030889|GO:0032693|GO:0045576|GO:0050765|GO:0050766|GO:0050777|GO:0071219	chr1	MGI:95499|Vega:OTTMUSG00000021775	Fc receptor, IgG, low affinity IIb	170976071	protein-coding	14125|14129|14131|229499|246256|329693|435653|677296|80891|98752	170960559	-
14127	-0.124107	0.288445	0.124107	-0.282876	1.95404	1.97175	1.95056	1.90074	3.98016	4.55544	3.88161	4.40588	4.25098	4.70795	4.34525	4.13579	Fcer1g	AI573376|CD23|FcR-gamma|FcR[g]|FcRgamma|Fce1g|FcepsilonRI|Ly-50	14127	ENSMUSG00000058715	GO:0001798|GO:0001805|GO:0001812|GO:0002283|GO:0002431|GO:0002554|GO:0004888|GO:0005515|GO:0005886|GO:0005887|GO:0006911|GO:0007165|GO:0007166|GO:0007229|GO:0009897|GO:0010543|GO:0016020|GO:0016021|GO:0016064|GO:0019767|GO:0019863|GO:0019864|GO:0019886|GO:0030593|GO:0032733|GO:0032755|GO:0032760|GO:0032765|GO:0032998|GO:0033026|GO:0038095|GO:0042590|GO:0042742|GO:0043306|GO:0045121|GO:0045576|GO:…	chr1	MGI:95496|Vega:OTTMUSG00000021504	Fc receptor, IgE, high affinity I, gamma polypeptide	171234349	protein-coding		171229572	-
226652	0.916084	-0.461662	0.118319	-0.118319	3.19762	2.93014	3.29009	2.83209	4.02668	4.596	4.3131	4.46156	4.13398	4.60066	4.12466	4.22295	Arhgap30	6030405P05Rik|Gm102|mFLJ00267	226652	ENSMUSG00000048865	GO:0003674|GO:0005096|GO:0005622|GO:0007165|GO:0031410	chr1	MGI:2684948|Vega:OTTMUSG00000021534	Rho GTPase activating protein 30	171410239	protein-coding	12549|19765|233071|330914	171388960	+
12506	0.126908	-0.927804	-0.126908	0.968081	4.06849	4.08382	3.59402	3.88066	4.94351	5.63369	5.23338	5.03946	5.17638	5.86135	5.24524	4.98372	Cd48	AI449234|AW610730|BCM1|BLAST|BLAST-1|BLAST1|Bcm-1|MEM-102|SLAMF2|Sgp-60	12506	ENSMUSG00000015355	GO:0003823|GO:0004872|GO:0005515|GO:0005886|GO:0007165|GO:0009897|GO:0016020|GO:0016021|GO:0031225|GO:0042110|GO:0043234|GO:0043499|GO:0045121|GO:0045576|GO:0046658	chr1	MGI:88339|Vega:OTTMUSG00000016904	CD48 antigen	171705257	protein-coding		171682055	+
12523	-0.129469	-0.243229	0.140447	0.129469	3.45382	3.30811	2.97164	3.43627	3.95329	4.21091	4.3295	4.57617	4.25314	4.73563	4.47276	4.17265	Cd84	A130013D22Rik|CDw84|SLAMF5	12523	ENSMUSG00000038147	GO:0004872|GO:0005886|GO:0007155|GO:0016020|GO:0016021	chr1	MGI:1336885|Vega:OTTMUSG00000026928	CD84 antigen	171890718	protein-coding	17085|30925|75345|98365	171839697	+
98365	0.934925	-0.797859	-0.675035	0.675035	2.80504	1.89907	2.63952	1.84064	3.87536	3.93548	4.19554	4.66876	4.57423	4.37632	4.38768	4.60274	Slamf9	2310026I04Rik|AI462096|CD2F-10|CD84-H1|Cd2f10|SF2001	98365	ENSMUSG00000026548	GO:0003674|GO:0004872|GO:0005575|GO:0008150|GO:0016020|GO:0016021	chr1	MGI:1923692|Vega:OTTMUSG00000021429	SLAM family member 9	172478409	protein-coding	12523|17085|30925|75345	172475360	+
383619	0.422744	-0.288165	-0.806825	0.288164	4.31394	3.97063	4.73246	4.45289	2.61285	2.5239	2.55403	2.80689	1.9484	2.66049	2.03904	2.33836	Aim2	Gm1313|Ifi210	383619	ENSMUSG00000037860	GO:0002218|GO:0002230|GO:0003690|GO:0005515|GO:0005634|GO:0005737|GO:0005739|GO:0032088|GO:0032461|GO:0032731|GO:0033209|GO:0035458|GO:0035690|GO:0044444|GO:0050702|GO:0050718|GO:0051092|GO:0070269|GO:0097169|GO:2001056	chr1	MGI:2686159|Vega:OTTMUSG00000033253	absent in melanoma 2	173466036	protein-coding	100033459|100040462|15950|15951|226691|226695|236312|26388|381308|545384|623121	173420604	+
11910	0.262477	0.4266	-1.06796	-0.262478	0.955811	-0.620444	-1.61382	0.186489	7.03469	7.50647	6.35472	6.67351	2.25074	2.62719	2.14052	2.64403	Atf3	LRG-21	11910	ENSMUSG00000026628	GO:0003677|GO:0003700|GO:0005634|GO:0005730|GO:0006094|GO:0006351|GO:0006355|GO:0008284|GO:0042802|GO:0043565|GO:0045892|GO:0046983	chr1	MGI:109384|Vega:OTTMUSG00000021405	activating transcription factor 3	191183333	protein-coding	14281|14282|14283|14284|81703	191170297	-
17533	0.763808	0.127409	-0.325452	-0.127409	3.71482	4.10998	2.85296	3.76794	4.13747	5.57869	4.78787	4.51225	4.39356	5.43162	4.79341	4.98939	Mrc1	AW259686|CD206|MR	17533	ENSMUSG00000026712	GO:0004872|GO:0004888|GO:0005537|GO:0005768|GO:0005886|GO:0006897|GO:0006898|GO:0007165|GO:0009986|GO:0010008|GO:0016020|GO:0016021|GO:0030246	chr2	MGI:97142|Vega:OTTMUSG00000011409	mannose receptor, C type 1	14332023	protein-coding	17076|17534|18779	14229414	+
54519	0.0397172	-0.0397177	0.31538	-0.286253	2.93797	2.72477	2.15611	2.84359	3.23708	4.06669	3.96954	4.04781	3.98321	4.25994	3.85042	3.88975	Apbb1ip	9930118P07Rik|Prp48	54519	ENSMUSG00000026786	GO:0005543|GO:0005737|GO:0005856|GO:0005886|GO:0007165|GO:0016020|GO:0030054|GO:0042995	chr2	MGI:1861354|Vega:OTTMUSG00000011555	amyloid beta (A4) precursor protein-binding, family B, member 1 interacting protein	22875653	protein-coding	14783|14786|50915|77300	22774327	+
215632	-0.633608	0.633608	-1.05092	0.809601	2.79417	3.12469	2.67001	2.88019	4.09556	4.66954	4.46572	4.74649	4.63099	4.97886	4.20276	4.4946	Psd4	BC046518|EFA6B	215632	ENSMUSG00000026979	GO:0005085|GO:0005086|GO:0005543|GO:0005622|GO:0005886|GO:0008289|GO:0016020|GO:0030054|GO:0030182|GO:0032012	chr2	MGI:2674093|Vega:OTTMUSG00000011956	pleckstrin and Sec7 domain containing 4	24408729	protein-coding	107338|19157|19158|19159|211673|232227|234353|243621|245666|50753|72318|73728|74002|99371	24385397	+
332579	-1.19727	-0.0873585	0.087358	0.496463	1.64247	0.728675	2.12909	1.81603	2.64558	2.81075	2.62666	2.4379	2.52603	3.0159	2.39674	2.44026	Card9	Gm782	332579	ENSMUSG00000026928	GO:0005515|GO:0005737|GO:0007249|GO:0009620|GO:0019904|GO:0032494|GO:0032495|GO:0032755|GO:0032760|GO:0032874|GO:0042493|GO:0042534|GO:0042803|GO:0043330|GO:0045076|GO:0045089|GO:0045408|GO:0046330|GO:0050700|GO:0050830|GO:0051092|GO:0051607	chr2	MGI:2685628|Vega:OTTMUSG00000012770	caspase recruitment domain family, member 9	26359547	protein-coding	105844|108723|170720	26352312	-
14594	-0.140386	-0.0151887	0.0151892	0.514568	2.03408	2.25669	1.97058	2.34205	3.43538	4.05462	3.53421	3.91692	3.78485	4.39539	3.70444	3.77456	Ggta1	AW108479|GALT|Gal|Ggta|Ggta-1|alpha3GalT	14594	ENSMUSG00000035778	GO:0005794|GO:0005975|GO:0016020|GO:0016021|GO:0016740|GO:0016757|GO:0016758|GO:0046872|GO:0047276	chr2	MGI:95704|Vega:OTTMUSG00000012125	glycoprotein galactosyltransferase alpha 1, 3	35461425	protein-coding	215493|227671|71103|74854|75859|80908	35400179	-
19224	-0.0769634	-0.388986	0.248043	0.0769634	2.29247	1.84428	1.48507	1.99179	3.48507	3.8822	3.96528	4.25524	3.90885	4.29291	3.89258	3.96976	Ptgs1	COX1|Cox-1|Cox-3|PGHS-1|PHS 1|Pghs1	19224	ENSMUSG00000047250	GO:0001516|GO:0001750|GO:0004601|GO:0004666|GO:0005634|GO:0005635|GO:0005737|GO:0005783|GO:0005794|GO:0005886|GO:0006633|GO:0006693|GO:0006979|GO:0007612|GO:0007613|GO:0008217|GO:0008289|GO:0008610|GO:0010700|GO:0016020|GO:0016491|GO:0016702|GO:0019233|GO:0019371|GO:0020037|GO:0030216|GO:0032811|GO:0035633|GO:0042127|GO:0043231|GO:0044444|GO:0045907|GO:0045987|GO:0046872|GO:0055114	chr2	MGI:97797|Vega:OTTMUSG00000012142	prostaglandin-endoperoxide synthase 1	36252269	protein-coding	19225	36230426	+
18796	0.471658	-0.42098	0.42098	-0.53461	2.1939	1.58459	1.87692	1.51227	3.13603	3.54851	3.29653	3.35235	3.26155	3.96379	2.97548	3.27382	Plcb2	AI550384|B230205M18Rik|B230399N12	18796	ENSMUSG00000040061	GO:0001580|GO:0004435|GO:0004629|GO:0004871|GO:0005509|GO:0005543|GO:0005794|GO:0005829|GO:0005886|GO:0006629|GO:0007165|GO:0008081|GO:0016042|GO:0016787|GO:0031680|GO:0031683|GO:0035556|GO:0046872|GO:0050913	chr2	MGI:107465|Vega:OTTMUSG00000015372	phospholipase C, beta 2	118728438	protein-coding	114875|18795|18797|18798|18799|18802|18803|224860|227120|234779|269437|269615|72469	118707517	-
12335	0.126879	-0.12688	0.145837	-0.439874	2.06286	2.18811	0.374769	2.04561	3.31447	3.58496	3.47294	3.81715	3.86409	3.86937	3.47782	3.6624	Capn3	AI323605|Capa-3|Capa3|Lp82|p94	12335	ENSMUSG00000079110	GO:0001896|GO:0003824|GO:0004198|GO:0005102|GO:0005509|GO:0005515|GO:0005622|GO:0005634|GO:0005737|GO:0005829|GO:0005886|GO:0006461|GO:0006508|GO:0008233|GO:0008234|GO:0008307|GO:0014718|GO:0014850|GO:0016787|GO:0019899|GO:0030016|GO:0030018|GO:0030239|GO:0030315|GO:0031402|GO:0031432|GO:0032947|GO:0033234|GO:0043066|GO:0043122|GO:0043234|GO:0045214|GO:0045661|GO:0045862|GO:0045892|GO:0045893|GO:…	chr2	MGI:107437|Vega:OTTMUSG00000015381	calpain 3	120504919	protein-coding	12333|12334|12337|12338|12339|170725|23830|268958|381122|50817|60594|73647	120463593	+
12010	-0.00768566	0.0213785	-0.09968	0.00768566	1.33563	1.09772	1.10913	1.31713	3.18371	3.62259	3.37166	3.29171	3.35031	3.90285	3.29048	3.18939	B2m	Ly-m11|beta2-m|beta2m	12010	ENSMUSG00000060802	GO:0001916|GO:0002237|GO:0002474|GO:0002481|GO:0005515|GO:0005576|GO:0005615|GO:0006968|GO:0009897|GO:0033077|GO:0042026|GO:0042612	chr2	MGI:88127|Vega:OTTMUSG00000015534	beta-2 microglobulin	122153082	protein-coding		122147687	+
17289	-0.204587	-0.0276918	0.0276918	0.106021	1.16765	1.44201	0.568306	1.45319	2.50507	3.1159	2.99528	3.27953	3.0166	3.48757	2.8772	2.94635	Mertk	Eyk|Mer|Nyk|nmf12	17289	ENSMUSG00000014361	GO:0000166|GO:0001750|GO:0001779|GO:0004672|GO:0004713|GO:0004714|GO:0005524|GO:0005615|GO:0005737|GO:0006468|GO:0006909|GO:0007283|GO:0016020|GO:0016021|GO:0016028|GO:0016301|GO:0016310|GO:0016740|GO:0016772|GO:0030168|GO:0032940|GO:0034446|GO:0043277|GO:0043491|GO:0050766|GO:0051250|GO:0060041|GO:0060068	chr2	MGI:96965|Vega:OTTMUSG00000015353	c-mer proto-oncogene tyrosine kinase	128802188	protein-coding	17295|19882|20187|21687|21846|22174|26362	128698997	+
100503468	0.0198979	0.0536752	-0.0198979	-0.117554	2.94064	2.98341	3.88866	3.86801	1.81554	1.37667	1.41932	1.74245	1.31605	0.811469	1.43827	0.0849524	Gm14023	OTTMUSG00000015408	100503468		GO:0003674|GO:0005575|GO:0008150	chr2	MGI:3650639	predicted gene 14023	129307826	miscRNA		129297370	+
16175	0.216363	0.677285	-0.311352	-0.216363	3.93097	2.09376	1.01726	3.59786	6.92305	7.51731	6.34879	6.58675	5.1015	5.29359	4.81404	4.66957	Il1a	Il-1a	16175	ENSMUSG00000027399	GO:0001660|GO:0005125|GO:0005149|GO:0005507|GO:0005576|GO:0005615|GO:0005829|GO:0006954|GO:0006955|GO:0008285|GO:0009986|GO:0010575|GO:0010893|GO:0019221|GO:0031424|GO:0032755|GO:0032874|GO:0034605|GO:0043123|GO:0045086|GO:0045766|GO:0045840|GO:0045944|GO:0046330|GO:0046688|GO:0050715|GO:0051781|GO:0051930|GO:0070374	chr2	MGI:96542|Vega:OTTMUSG00000015415	interleukin 1 alpha	129309972	protein-coding		129299610	-
19261	0.00710869	-0.178342	-0.00710964	0.0572062	0.477651	0.393274	0.528439	0.658806	0.50941	0.951872	0.983828	1.17586	0.940474	1.32647	0.872855	0.958111	Sirpa	AI835480|Bit|CD172a|P84|Ptpns1|SHP-1|SHPS-1|SIRP	19261	ENSMUSG00000037902	GO:0005515|GO:0005887|GO:0006910|GO:0006911|GO:0006928|GO:0007010|GO:0007015|GO:0007160|GO:0016020|GO:0016021|GO:0016477|GO:0017124|GO:0045309|GO:0050766	chr2	MGI:108563|Vega:OTTMUSG00000015506	signal-regulatory protein alpha	129632228	protein-coding	100038947|228592|320832|381484|668101|751864	129592839	+
13010	0.0549345	0.105881	-0.0549335	-0.0579758	0.225793	0.00153542	-0.140348	0.201208	2.07244	1.87737	2.05955	2.31543	2.06789	2.22042	2.17016	2.06845	Cst3	CysC	13010	ENSMUSG00000027447	GO:0001540|GO:0002020|GO:0004866|GO:0004869|GO:0005576|GO:0005604|GO:0005615|GO:0005737|GO:0005764|GO:0005771|GO:0005783|GO:0006952|GO:0006979|GO:0008284|GO:0010466|GO:0010951|GO:0030414|GO:0031965|GO:0031982|GO:0033267|GO:0042995|GO:0043025|GO:0043067|GO:0043206|GO:0043292|GO:0045740|GO:0048471|GO:0060311|GO:0060548	chr2	MGI:102519|Vega:OTTMUSG00000015724	cystatin C	148875468	protein-coding	13011|13012|228756|58214|69294|73720|78240	148871732	-
15162	-0.0294685	0.0294681	0.59934	-0.864417	2.7646	2.06844	2.32695	2.79723	3.6941	4.26746	4.20818	4.35959	4.2565	4.62268	3.86481	4.09262	Hck	AI849071|Bmk	15162	ENSMUSG00000003283	GO:0000166|GO:0004672|GO:0004713|GO:0004715|GO:0005524|GO:0005634|GO:0005737|GO:0005764|GO:0005794|GO:0005856|GO:0005886|GO:0005901|GO:0005925|GO:0006468|GO:0006887|GO:0006909|GO:0006954|GO:0008284|GO:0008360|GO:0016020|GO:0016301|GO:0016310|GO:0016740|GO:0016772|GO:0018108|GO:0030054|GO:0031234|GO:0031410|GO:0042995|GO:0043066|GO:0045087|GO:0046777|GO:0050764|GO:0050830|GO:0051090|GO:0071801|GO:…	chr2	MGI:96052|Vega:OTTMUSG00000015777	hemopoietic cell kinase	153151441	protein-coding	11350|11352|12143|12169|12229|14191|14302|14360|16428|16818|17096|20459|20779|20811|21682|22165|22612	153108468	+
16658	0.220692	0.0839119	-0.0839119	-0.0851369	1.77346	1.29824	1.38615	1.91045	3.56283	4.0119	3.76714	4.17569	2.94845	3.50333	3.14296	3.05122	Mafb	Kreisler|Krml|Krml1|kr	16658	ENSMUSG00000074622	GO:0003677|GO:0003700|GO:0005515|GO:0005634|GO:0005667|GO:0006351|GO:0006355|GO:0006357|GO:0007379|GO:0007585|GO:0008134|GO:0021571|GO:0021572|GO:0035284|GO:0042472|GO:0043565|GO:0045647|GO:0045944	chr2	MGI:104555|Vega:OTTMUSG00000001175	v-maf musculoaponeurotic fibrosarcoma oncogene family, protein B (avian)	160367065	protein-coding	17132|17133|17134|17135|18185|378435	160363677	-
320664	0.2556	0.281808	-0.2556	-1.13182	2.13817	1.28511	1.23728	1.33715	2.09211	3.06993	2.89839	3.22869	2.70969	2.95306	2.42298	2.85304	Cass4	F730031O20Rik	320664	ENSMUSG00000074570	GO:0005737|GO:0005856|GO:0007155|GO:0030054	chr2	MGI:2444482|Vega:OTTMUSG00000016152	Cas scaffolding protein family member 4	172433757	protein-coding	12927|13644|18003	172393794	+
64138	-0.0475941	-0.0643644	0.0475941	0.139491	1.43391	1.14024	1.22105	1.53839	2.98302	3.22198	3.04352	3.25261	3.01278	3.53918	3.11155	3.00944	Ctsz	AI787083|AU019819|CTSX|D2Wsu143e	64138	ENSMUSG00000016256	GO:0005615|GO:0005764|GO:0005783|GO:0006508|GO:0008233|GO:0008234|GO:0016787	chr2	MGI:1891190|Vega:OTTMUSG00000016461	cathepsin Z	174438992	protein-coding	104002|117066|13030|13032|13036|13038|13039|13040|13041|214639|218275|229445|26898|26944|56092|56094|56464|56835|58518|64139|70202|94242	174427494	-
74191	0.184125	-0.569418	0.167348	-0.167347	3.85148	3.54907	3.01667	3.67398	4.57592	5.19381	5.00061	5.42625	5.22881	5.71096	5.16723	5.01581	P2ry13	2010001L06Rik|GPCR1|GPR94|Gpr86|P2Y13|P2yr13|SP174	74191	ENSMUSG00000036362	GO:0004871|GO:0004930|GO:0005783|GO:0005886|GO:0007165|GO:0007186|GO:0016020|GO:0016021|GO:0035589|GO:0045028	chr3	MGI:1921441	purinergic receptor P2Y, G-protein coupled 13	59210882	protein-coding	140795|229323|23890|319200|70839|84111	59207894	-
70839	0.333715	0.00853205	-0.00853205	-0.0407214	5.07549	4.69345	4.36621	5.21884	5.57661	6.14567	6.08831	6.57933	6.19281	6.59521	6.42038	6.26712	P2ry12	2900079B22Rik|4921504D23Rik|P2Y12	70839	ENSMUSG00000036353	GO:0001609|GO:0001621|GO:0001973|GO:0004871|GO:0004930|GO:0005739|GO:0005886|GO:0005887|GO:0005901|GO:0007165|GO:0007186|GO:0007188|GO:0009897|GO:0009925|GO:0010700|GO:0016020|GO:0016021|GO:0030030|GO:0030168|GO:0035589|GO:0043270|GO:0043491|GO:0045028|GO:0045596|GO:0070527|GO:0070588|GO:0071805	chr3	MGI:1918089	purinergic receptor P2Y, G-protein coupled 12	59262831	protein-coding	140795|229323|23890|319200|74191|84111	59216271	-
24088	0.0739107	-0.0739107	0.463951	-0.593064	2.99545	3.01475	2.64056	3.55634	4.75867	5.35393	5.00859	4.95436	4.31829	5.13854	4.40263	4.55727	Tlr2	Ly105	24088	ENSMUSG00000027995	GO:0002224|GO:0002238|GO:0002282|GO:0002687|GO:0002752|GO:0002755|GO:0004872|GO:0004888|GO:0005515|GO:0005622|GO:0005737|GO:0005886|GO:0006954|GO:0006955|GO:0007165|GO:0007252|GO:0008329|GO:0009617|GO:0009897|GO:0009986|GO:0016020|GO:0016021|GO:0030177|GO:0031224|GO:0031410|GO:0032493|GO:0032494|GO:0032695|GO:0032700|GO:0032722|GO:0032728|GO:0032735|GO:0032741|GO:0032755|GO:0032757|GO:0032760|GO:…	chr3	MGI:1346060	toll-like receptor 2	83841608	protein-coding	142980|170743|170744|17079|21897|21898|21899|224109|239081|279572|384059|434215|53791|81897	83836272	-
80891	-0.226297	0.00206852	0.0312052	-0.00206804	2.26822	2.14265	2.01613	2.599	4.01459	4.89825	4.12215	4.49829	4.25492	5.25075	4.30732	4.31091	Fcrls	2810439C17Rik|9330158F12|FcRH2sc|Fcrh2|IFGP2|IgSR|MMAN-g|Msr2|moFcRH2sc	80891	ENSMUSG00000015852		chr3	MGI:1933397|Vega:OTTMUSG00000027492	Fc receptor-like S, scavenger receptor	87263524	protein-coding	14125|14129|14130|14131|229499|246256|329693|435653|677296|98752	87250965	-
69769	-0.0989327	0.334293	-0.80341	0.0989332	2.78914	2.27346	0.738627	2.64744	4.09881	4.22092	3.76758	4.37371	4.01449	4.3479	3.96946	3.84636	Tnfaip8l2	1810019A08Rik|AW610835|TIPE2	69769	ENSMUSG00000013707	GO:0005515|GO:0005737|GO:0045087|GO:0050728|GO:0050868	chr3	MGI:1917019|Vega:OTTMUSG00000022314	tumor necrosis factor, alpha-induced protein 8-like 2	95142360	protein-coding	106869|244882|66443	95139521	-
13040	0.0736504	0.217731	-0.0736504	-0.109986	2.47603	2.21079	2.07715	2.63104	4.41577	4.35767	4.50808	4.78678	4.45023	4.68281	4.63384	4.62012	Ctss		13040	ENSMUSG00000038642	GO:0005764|GO:0006508|GO:0008152|GO:0008233|GO:0008234|GO:0009986|GO:0016020|GO:0016787|GO:0043231|GO:0045453|GO:0051930	chr3	MGI:107341|Vega:OTTMUSG00000022029	cathepsin S	95556403	protein-coding	104002|117066|13030|13032|13036|13038|13039|13041|214639|218275|229445|26898|26944|56092|56094|56464|56835|58518|64138|64139|70202|94242	95526786	+
67220	0.00247765	-0.285873	0.0737639	-0.0024786	0.602426	0.448258	0.812203	0.509258	0.759327	1.09846	0.833536	1.06567	0.672071	1.09736	0.770213	0.868343	Plekho1	2810052M02Rik|Ckip1|JZA-20|Jza2	67220	ENSMUSG00000015745	GO:0005543|GO:0005634|GO:0005737|GO:0016020	chr3	MGI:1914470|Vega:OTTMUSG00000022186	pleckstrin homology domain containing, family O member 1	95995839	protein-coding	102595	95988836	-
56338	0.440169	0.122472	-0.122472	-0.150889	2.05706	1.78915	1.34923	1.6207	4.53626	4.93969	4.60508	4.86495	3.79248	4.31976	3.83756	3.91907	Txnip	1200008J08Rik|AA682105|Hyplip1|THIF|Tbp-2|VDUP1	56338	ENSMUSG00000038393	GO:0000122|GO:0004857|GO:0005515|GO:0005634|GO:0005737|GO:0005758|GO:0006351|GO:0006355|GO:0006606|GO:0006979|GO:0007049|GO:0030216|GO:0031625|GO:0042127|GO:0043065|GO:0043086|GO:0048008|GO:0051782|GO:0071228	chr3	MGI:1889549|Vega:OTTMUSG00000021271	thioredoxin interacting protein	96561857	protein-coding	105171|215705|66412|70807	96557957	+
74645	-1.66341	0.60381	0.864137	-0.60381	5.651	5.70291	3.69733	4.18468	5.49432	6.06793	6.31687	6.34649	5.49601	5.4214	6.21124	5.69839	Fam46c	4930431B09Rik|AI449797	74645	ENSMUSG00000044468	GO:0003674|GO:0005575|GO:0008150	chr3	MGI:1921895|Vega:OTTMUSG00000006991	family with sequence similarity 46, member C	100489192	protein-coding	100342|212943|213449	100471536	-
99543	-0.0225239	0.0225234	-0.0369744	0.0297256	2.45518	2.22074	1.89227	2.67044	4.15317	4.50155	4.21302	4.54047	4.41746	4.93763	4.34942	4.23398	Olfml3	2810002E22Rik|AI115209|AW550633|HNOEL-iso|ONT3|mONT3	99543	ENSMUSG00000027848	GO:0003674|GO:0005575|GO:0005576|GO:0007275|GO:0008150	chr3	MGI:1914877|Vega:OTTMUSG00000028619	olfactomedin-like 3	103738001	protein-coding	17926|229759|235379|241327|244180|244198|244723|320078|380924|56177	103735394	-
11542	1.24737	-0.900448	0.900448	-2.46133	3.60309	4.15815	4.08704	4.01797	5.08878	5.42704	5.46671	5.83975	5.48934	5.72825	5.75392	5.68322	Adora3	1700001D09Rik|4930578J19Rik|A3AR|A3R|AA3R|ARA3|Gpcr2	11542	ENSMUSG00000000562|ENSMUSG00000074344	GO:0001609|GO:0001973|GO:0002553|GO:0002687|GO:0004871|GO:0004930|GO:0005886|GO:0005887|GO:0007165|GO:0007186|GO:0014061|GO:0014068|GO:0016021|GO:0042734|GO:0043306|GO:0050729|GO:0050850|GO:0070257	chr3	MGI:104847	adenosine A3 receptor	105924042	protein-coding	11539|11540|11541|11542|236781	105870858	+
12508	0.144398	-0.106662	0.0183573	-0.0183573	3.41269	3.28895	3.10242	3.34227	4.27257	4.90425	4.52363	4.94671	4.62237	5.22263	4.73612	4.70775	Cd53	AI323659|Ox-44|Tspan25	12508	ENSMUSG00000040747	GO:0001772|GO:0009986|GO:0016020|GO:0016021	chr3	MGI:88341	CD53 antigen	106790149	protein-coding	109246|12476|12493|12512|12521|216350|21912|241556|56434|56496|64540|66805|68498	106758861	-
242248	-2.01928	0.56986	0.0488281	-0.0488281	3.34281	3.69587	2.13233	2.85104	3.45662	4.24457	3.6533	3.81273	3.45531	4.29516	3.61911	3.49223	Bank1	A530094C12Rik|AI451642|AVIEF|BANK	242248	ENSMUSG00000037922	GO:0005102|GO:0005515|GO:0006874|GO:0019901|GO:0042113	chr3	MGI:2442120	B cell scaffold protein with ankyrin repeats 1	136326046	protein-coding	83490	136053364	-
26377	0.259013	-0.0919185	0.0896802	-0.0896797	2.19265	2.19862	2.00957	2.4741	3.04634	3.19475	3.32649	3.59863	3.41179	4.06081	3.45386	3.49797	Dapp1	Bam32	26377	ENSMUSG00000028159	GO:0005543|GO:0005547|GO:0005737|GO:0005886|GO:0005942|GO:0016020|GO:0035014|GO:0043325	chr3	MGI:1347063|Vega:OTTMUSG00000022230	dual adaptor for phosphotyrosine and 3-phosphoinositides 1	137981549	protein-coding		137931006	-
17096	-0.0208693	0.0208693	-0.0656614	0.403309	2.49759	2.04578	1.98678	2.55729	3.6665	4.21715	4.1221	4.26535	3.89535	4.56719	3.85999	3.99367	Lyn	AA407514|Hck-2|p53Lyn|p56Lyn	17096	ENSMUSG00000042228	GO:0000166|GO:0001782|GO:0001817|GO:0001933|GO:0002431|GO:0002513|GO:0002553|GO:0002576|GO:0002762|GO:0002768|GO:0002774|GO:0002902|GO:0004672|GO:0004713|GO:0004715|GO:0005102|GO:0005128|GO:0005161|GO:0005178|GO:0005515|GO:0005524|GO:0005623|GO:0005634|GO:0005737|GO:0005758|GO:0005794|GO:0005886|GO:0006468|GO:0006954|GO:0006974|GO:0007165|GO:0007169|GO:0008284|GO:0008285|GO:0009725|GO:0010741|GO:…	chr4	MGI:96892|Vega:OTTMUSG00000004398	Yamaguchi sarcoma viral (v-yes-1) oncogene homolog	3791612	protein-coding	11350|11352|12143|12169|12229|14191|14302|14360|15162|16428|16818|20459|20779|20811|21682|22165|22612	3678121	+
14595	-0.0163431	0.0163436	0.465306	-0.286202	2.68493	2.58605	2.66151	2.81614	3.90161	4.26449	4.01553	4.40191	4.18598	4.69944	4.22989	3.95149	B4galt1	AA407245|B-1,4-GalT|GalT|Ggtb|Ggtb2	14595	ENSMUSG00000028413	GO:0000138|GO:0002064|GO:0002526|GO:0003831|GO:0003945|GO:0004461|GO:0005576|GO:0005794|GO:0005886|GO:0005975|GO:0005989|GO:0006012|GO:0006486|GO:0007155|GO:0007339|GO:0007341|GO:0008092|GO:0008285|GO:0008378|GO:0009101|GO:0009312|GO:0009897|GO:0009986|GO:0016020|GO:0016021|GO:0016323|GO:0016740|GO:0016757|GO:0030057|GO:0030112|GO:0030198|GO:0030879|GO:0031526|GO:0035250|GO:0042060|GO:0042127|GO:…	chr4	MGI:95705|Vega:OTTMUSG00000006610	UDP-Gal:betaGlcNAc beta 1,4- galactosyltransferase, polypeptide 1	40854537	protein-coding	218271|53418|56336|56375|56386|57370	40804582	-
230145	1.02061	-0.010355	-0.093982	0.0103548	2.93671	2.36682	2.04198	3.08938	3.08301	3.23326	3.38488	3.83065	3.37253	4.18579	3.64886	3.62459	Galnt12	9130206E10|A630062B03Rik	230145	ENSMUSG00000039774	GO:0003674|GO:0004653|GO:0005575|GO:0005794|GO:0008150|GO:0016020|GO:0016021|GO:0016740|GO:0016757	chr4	MGI:2444664|Vega:OTTMUSG00000006777	UDP-N-acetyl-alpha-D-galactosamine:polypeptide N-acetylgalactosaminyltransferase 12	47123042	protein-coding	108148|108150|108760|14423|14425|14426|171212|207839|231050|241391|270049|271786|67909|71685	47091953	+
21812	0.0726385	0.152025	-0.0726385	-0.242308	2.86903	2.59054	2.09184	2.89261	3.87535	4.31621	4.33808	4.70897	4.2891	4.72794	4.51765	4.42749	Tgfbr1	ALK5|AU017191|Alk-5|TbetaR-I|TbetaRI	21812	ENSMUSG00000007613	GO:0000166|GO:0000186|GO:0001501|GO:0001525|GO:0001701|GO:0001822|GO:0001824|GO:0001837|GO:0001937|GO:0002088|GO:0004672|GO:0004674|GO:0004675|GO:0005024|GO:0005025|GO:0005114|GO:0005515|GO:0005524|GO:0005886|GO:0005901|GO:0005923|GO:0006355|GO:0006468|GO:0006915|GO:0006917|GO:0007165|GO:0007179|GO:0007507|GO:0008284|GO:0008354|GO:0009790|GO:0009791|GO:0009952|GO:0010468|GO:0010862|GO:0016020|GO:…	chr4	MGI:98728|Vega:OTTMUSG00000006800	transforming growth factor, beta receptor I	47414924	protein-coding	110542|11477|11479|11480|11481|11482|12166|12167|12168|21813|269275	47353305	+
373864	-0.233773	0.0657339	-0.0657339	0.423252	2.83177	2.20536	3.00913	2.99721	3.20074	3.31284	3.48099	3.75571	3.43169	3.77836	3.37588	3.59512	Col27a1	5730512J02Rik|AI449266|mKIAA1870	373864	ENSMUSG00000045672	GO:0003674|GO:0005201|GO:0005576|GO:0005578|GO:0005581|GO:0005583|GO:0008150	chr4	MGI:2672118|Vega:OTTMUSG00000000244	collagen, type XXVII, alpha 1	63334990	protein-coding	107581|12814|12815|12823|12824|12825|12826|12827|12828|12829|12830|12831|12832|12836|12842|12843|53867|69700|71355|94216	63215412	+
21898	0.0247555	0.944048	-0.392559	-0.0247552	3.22881	3.47555	2.94811	4.02176	4.84622	5.71883	5.48124	5.52819	5.24371	5.85509	5.12185	5.29424	Tlr4	Lps|Ly87|Ran/M1|Rasl2-8	21898	ENSMUSG00000039005	GO:0000187|GO:0001530|GO:0001875|GO:0002218|GO:0002224|GO:0002282|GO:0002537|GO:0002758|GO:0004872|GO:0004888|GO:0005515|GO:0005622|GO:0005737|GO:0005886|GO:0005887|GO:0006954|GO:0006955|GO:0006979|GO:0007165|GO:0007250|GO:0007252|GO:0009617|GO:0009897|GO:0009986|GO:0010572|GO:0016020|GO:0016021|GO:0030890|GO:0031663|GO:0032496|GO:0032497|GO:0032609|GO:0032689|GO:0032700|GO:0032707|GO:0032715|GO:…	chr4	MGI:96824|Vega:OTTMUSG00000000227	toll-like receptor 4	66842796	protein-coding	142980|170743|170744|17079|21897|21899|224109|239081|24088|279572|384059|434215|53791|81897	66827811	+
12986	-0.0365219	0.0365219	-0.0639367	0.242083	4.06943	3.90392	4.18965	4.23803	3.78112	4.0979	3.96789	4.04627	4.09437	4.39166	4.03258	3.87969	Csf3r	Cd114|Csfgr|G-CSF-R|G-CSFR	12986	ENSMUSG00000028859	GO:0004896|GO:0007155|GO:0016020|GO:0016021|GO:0030593	chr4	MGI:1339755|Vega:OTTMUSG00000009297	colony stimulating factor 3 receptor (granulocyte)	126044975	protein-coding	16162|16195|16880|18414|218624|50931	126024659	+
75234	0.0511436	-0.135869	0.15592	-0.0511446	-1.29351	-1.60169	-1.37652	-1.44021	-0.466663	-0.108305	-0.436042	-0.203145	-0.69614	-0.68467	-0.826311	-0.830313	Rnf19b	4930534K13Rik|4930555L03Rik|Ibrdc3	75234	ENSMUSG00000028793	GO:0005575|GO:0008150|GO:0008270|GO:0016020|GO:0016021|GO:0016874|GO:0046872	chr4	MGI:1922484|Vega:OTTMUSG00000009622	ring finger protein 19B	129084526	protein-coding	108089|218215|268291|30945|56736	129058271	+
16792	0.123601	0.030817	-0.114909	-0.030817	2.3672	2.11664	1.75612	2.15335	3.76911	4.2012	4.08566	4.44954	4.15041	4.59625	4.12084	4.21905	Laptm5	E3	16792	ENSMUSG00000028581	GO:0005764|GO:0005765|GO:0005887|GO:0006810|GO:0016020|GO:0016021	chr4	MGI:108046|Vega:OTTMUSG00000009589	lysosomal-associated protein transmembrane 5	130936148	protein-coding		130913334	+
19204	2.00226	0.099552	-0.0995521	-0.876366	5.48539	5.68152	1.81402	4.29921	6.18637	7.09156	6.92214	7.28961	6.66229	7.32422	6.82897	6.65888	Ptafr	PAFR	19204	ENSMUSG00000056529	GO:0001530|GO:0001816|GO:0001875|GO:0002221|GO:0004871|GO:0004930|GO:0004992|GO:0005543|GO:0005634|GO:0005886|GO:0006935|GO:0006954|GO:0007165|GO:0007186|GO:0016020|GO:0016021|GO:0031663|GO:0032496|GO:0032959|GO:0043231|GO:0048015	chr4	MGI:106066|Vega:OTTMUSG00000009789	platelet-activating factor receptor	132580866	protein-coding	18441|18442|213438|213439|233571|239283|321019|381810|57385|574402|58861|67168|70086|78134|78826|84112	132564067	+
230787	-1.05967	1.05967	-2.08617	1.59299	4.45008	3.88624	4.20968	4.06108	5.11456	6.04385	5.71401	6.05507	5.43227	6.22786	5.5765	5.33262	Themis2	ICB-1	230787	ENSMUSG00000037731	GO:0003674|GO:0005575|GO:0006954|GO:0008150	chr4	MGI:2446213|Vega:OTTMUSG00000009993	thymocyte selection associated family member 2	132796364	protein-coding	210757|74556	132782357	-
20111	0.149757	-0.149758	0.458616	-0.185981	1.53372	1.30044	1.37767	1.49356	1.86702	2.25399	1.87833	2.49077	2.31323	2.52343	2.1421	2.0551	Rps6ka1	Rsk1|p90rsk|rsk	20111	ENSMUSG00000003644	GO:0000166|GO:0000287|GO:0004672|GO:0004674|GO:0005524|GO:0005634|GO:0005737|GO:0005819|GO:0005840|GO:0006468|GO:0007243|GO:0008134|GO:0016301|GO:0016310|GO:0016740|GO:0016772|GO:0043027|GO:0043066|GO:0043154|GO:0045893|GO:0045944|GO:2000491	chr4	MGI:104558|Vega:OTTMUSG00000009632	ribosomal protein S6 kinase polypeptide 1	133887799	protein-coding	110651|11651|11652|170755|20112|20393|23797|27219|56613|58988|67071|72508|73086	133847290	-
23833	-0.514517	0.608309	0.483206	-0.483206	4.23964	2.95087	3.79585	3.26729	4.19399	4.02015	4.25477	3.98659	4.14423	4.23285	4.25492	3.93651	Cd52	AI463198|B7|B7-Ag|CAMPATH-1|CLS1|MB7	23833	ENSMUSG00000000682	GO:0005886|GO:0007204|GO:0016020|GO:0031225	chr4	MGI:1346088|Vega:OTTMUSG00000010233	CD52 antigen	134095073	protein-coding		134093538	-
12260	0.112759	0.0161533	-0.0369749	-0.0161524	1.70462	1.51568	1.12039	1.62045	3.72792	3.97169	3.75325	4.0801	3.81486	4.26738	3.91903	3.80264	C1qb		12260	ENSMUSG00000036905	GO:0005576|GO:0005581|GO:0005602|GO:0006958|GO:0042803|GO:0045087|GO:0048839	chr4	MGI:88224|Vega:OTTMUSG00000009766	complement component 1, q subcomponent, beta polypeptide	136886177	protein-coding	109323|11450|12259|12262|12813|12837|226359|227580|229389|235312|23829|239126|239659|329941|69183|81799	136880145	-
12262	0.00214195	0.114399	-0.10782	-0.00214291	1.96942	1.93676	1.53733	2.27383	3.86318	4.32695	4.01952	4.44246	4.12403	4.6106	4.18553	4.07163	C1qc	AI385742|C1qg|Ciqc	12262	ENSMUSG00000036896	GO:0005576|GO:0005581|GO:0030853|GO:0045650	chr4	MGI:88225|Vega:OTTMUSG00000009764	complement component 1, q subcomponent, C chain	136892914	protein-coding	109323|11450|12259|12260|12813|12837|226359|227580|229389|235312|23829|239126|239659|329941|69183|81799	136889802	-
12259	-0.0553532	0.0836515	-0.0658417	0.0553522	2.14429	1.75953	1.93951	2.23333	4.08473	4.2466	4.05816	4.34741	4.13637	4.58401	4.15717	4.13517	C1qa	AI255395|C1q	12259	ENSMUSG00000036887	GO:0005576|GO:0005581|GO:0006958	chr4	MGI:88223|Vega:OTTMUSG00000009765	complement component 1, q subcomponent, alpha polypeptide	136898844	protein-coding	109323|11450|12260|12262|12813|12837|226359|227580|229389|235312|23829|239126|239659|329941|69183|81799	136895916	-
21938	0.101841	0.495814	-0.274832	-0.101841	3.82691	3.30663	3.09087	3.37416	4.35602	4.87638	4.56067	4.95015	4.75676	5.35784	4.69766	4.69508	Tnfrsf1b	CD120b|TNF-R-II|TNF-R2|TNF-R75|TNF-alphaR2|TNFBR|TNFR80|TNFRII|TNFalpha-R2|Tnfr-1|Tnfr2|p75	21938	ENSMUSG00000028599	GO:0005031|GO:0005515|GO:0005634|GO:0006954|GO:0006955|GO:0007166|GO:0008219|GO:0008283|GO:0016020|GO:0016021|GO:0030424|GO:0031625|GO:0033209|GO:0043025|GO:0043196|GO:0045121|GO:0048471|GO:0050728|GO:0050779|GO:0051044|GO:0071222	chr4	MGI:1314883|Vega:OTTMUSG00000010013	tumor necrosis factor receptor superfamily, member 1b	145246870	protein-coding	17000|18053|18383|21934|21939|21942|22163|230979|67169|94185	145212368	-
18707	0.0231194	-0.0833211	-0.0193872	0.0193877	0.910102	0.599194	0.482285	0.612416	0.743381	1.43451	0.871294	1.34319	1.2497	1.63981	0.816624	0.968847	Pik3cd	2410099E07Rik|2610208K16Rik|AW545373|p110delta	18707	ENSMUSG00000039936	GO:0000166|GO:0001782|GO:0005524|GO:0006935|GO:0006954|GO:0007166|GO:0016301|GO:0016310|GO:0016740|GO:0016772|GO:0016773|GO:0030154|GO:0042113|GO:0045087|GO:0046854|GO:0046934|GO:0048015	chr4	MGI:1098211|Vega:OTTMUSG00000010264	phosphatidylinositol 3-kinase catalytic delta polypeptide	149701629	protein-coding	18704|18705.chr6.1|18705.chr6.2|18706|225326|240752|30955|74769	149649168	-
56485	-0.244276	0.0845237	0.329014	-0.0845237	2.57356	2.47818	1.93917	2.82477	4.14605	4.83798	4.49883	5.11777	4.73963	5.19775	4.73069	4.71207	Slc2a5	AI526984|Glut5|Slc5a	56485	ENSMUSG00000028976	GO:0005215|GO:0005353|GO:0005355|GO:0006810|GO:0008643|GO:0015755|GO:0015758|GO:0016020|GO:0016021|GO:0022857|GO:0022891|GO:0055085	chr4	MGI:1928369|Vega:OTTMUSG00000010389	solute carrier family 2 (facilitated glucose transporter), member 5	150144168	protein-coding	117591|20525|20526|20527|20528|435818	150119344	+
21897	0.832336	0.099552	-0.0995521	-0.876366	5.20918	4.56052	3.81402	4.56853	4.87966	6.3156	5.50387	5.34597	5.3353	6.56286	5.80288	5.33882	Tlr1		21897	ENSMUSG00000044827	GO:0004888|GO:0005622|GO:0005886|GO:0006952|GO:0006954|GO:0006955|GO:0007165|GO:0007250|GO:0016020|GO:0016021|GO:0031224|GO:0031410|GO:0035354|GO:0042116|GO:0042495|GO:0042497|GO:0042535|GO:0045087|GO:0045335|GO:0045410|GO:0046982|GO:0071727	chr5	MGI:1341295	toll-like receptor 1	64932699	protein-coding	142980|170743|170744|17079|21898|21899|224109|239081|24088|279572|384059|434215|53791|81897	64924680	-
74734	-1.582	0.0544531	-0.0544531	1.04054	3.35724	2.88492	2.82595	3.13073	4.51952	4.94732	4.62767	5.0501	4.34098	4.80982	4.34882	4.31834	Rhoh	5830400A04Rik|AU019774|Arhh	74734	ENSMUSG00000029204	GO:0000166|GO:0001772|GO:0005515|GO:0005525|GO:0005622|GO:0005737|GO:0005739|GO:0005886|GO:0007264|GO:0016020|GO:0019210|GO:0030217|GO:0042326|GO:0043086|GO:0043124|GO:0045576	chr5	MGI:1921984	ras homolog gene family, member H	65896700	protein-coding	104215|12540|170758|19353|19354|228543|246710|56212|69288|69581|80837	65863569	+
245945	-0.133608	0.133608	-0.743568	0.488924	1.59104	1.36501	2.11486	-0.18169	4.76646	4.66174	3.70553	4.58693	4.47634	4.12896	4.92592	4.60103	Rbm47	9530077J19Rik	245945	ENSMUSG00000070780	GO:0000166|GO:0003674|GO:0003676|GO:0003723|GO:0005575|GO:0005634|GO:0008150	chr5	MGI:2384294|Vega:OTTMUSG00000022238	RNA binding motif protein 47	66151924	protein-coding	213236|56403|633285|69865|74326	66016557	-
21682	0.0778027	-0.0778027	0.139077	-0.810007	2.02342	1.33771	1.82415	2.15965	3.2726	3.23317	3.14983	3.38379	2.98811	3.60431	3.52436	3.18101	Tec		21682	ENSMUSG00000029217	GO:0000166|GO:0004672|GO:0004713|GO:0004715|GO:0005515|GO:0005524|GO:0005543|GO:0005737|GO:0005856|GO:0005886|GO:0006468|GO:0007229|GO:0008289|GO:0010543|GO:0016020|GO:0016301|GO:0016310|GO:0016740|GO:0016772|GO:0035556|GO:0046872|GO:0050853	chr5	MGI:98662|Vega:OTTMUSG00000025011	tec protein tyrosine kinase	72868448	protein-coding	11350|11352|12143|12169|12229|14191|14302|14360|15162|16428|16818|17096|20459|20779|20811|22165|22612	72755723	-
56744	-1.06215	0.202261	-0.100952	0.100952	1.88175	1.77336	0.43411	0.81938	3.29756	3.20247	3.17337	3.28439	2.84851	2.7272	3.62472	3.49407	Pf4	Cxcl4|Scyb4	56744	ENSMUSG00000029373	GO:0005125|GO:0005576|GO:0005615|GO:0006461|GO:0006935|GO:0006955|GO:0008009|GO:0008201|GO:0010628|GO:0010744|GO:0016525|GO:0019221|GO:0030168|GO:0030595|GO:0031091|GO:0031982|GO:0032760|GO:0043066|GO:0043234|GO:0045347|GO:0045651|GO:0045653|GO:0045918	chr5	MGI:1888711	platelet factor 4	90773383	protein-coding	14825|20309|20310|20311|330122|57349	90772435	+
330122	0	0	0	0	0	0	0	0	0	0	1.42744	0	0	0	0	0	Cxcl3	Dcip1|Gm1960	330122	ENSMUSG00000029379	GO:0005125|GO:0005515|GO:0005576|GO:0005615|GO:0006935|GO:0006954|GO:0006955|GO:0007204|GO:0008009|GO:0030593	chr5	MGI:3037818	chemokine (C-X-C motif) ligand 3	90788090	protein-coding	14825|20309|20310|20311|56744|57349	90786103	+
12959	-0.0241473	1.07805	0.0241475	-2.20893	0.276129	0.315902	0.835433	0.186157	3.24748	3.06952	2.98016	3.44569	3.12746	3.62192	3.35649	2.94184	Cryba4		12959	ENSMUSG00000066975	GO:0005212|GO:0007601|GO:0043010	chr5	MGI:102716|Vega:OTTMUSG00000021278	crystallin, beta A4	112252502	protein-coding	12957|12958|12960|12961|12962|12964|12965|12966|12967|12968|12969|12970|214301	112246533	-
12960	0.292984	-0.450156	-0.292984	0.408002	0.905288	-0.0006814	0.683263	1.26187	3.27717	4.17747	3.29113	3.70019	3.31191	4.3863	3.43164	3.37011	Crybb1	3110006K12Rik|BB1CRY	12960	ENSMUSG00000029343	GO:0005212	chr5	MGI:104992|Vega:OTTMUSG00000024817	crystallin, beta B1	112269582	protein-coding	12957|12958|12959|12961|12962|12964|12965|12966|12967|12968|12969|12970|214301	112255821	+
74376	0.261623	-0.227707	0.227707	-0.465304	1.21235	1.09744	1.67086	1.22294	1.35046	1.94698	1.06361	2.23719	1.58792	2.00216	1.87544	1.44298	Myo18b	4932408L24Rik|4933411E19Rik|Gm448	74376	ENSMUSG00000072720	GO:0000166|GO:0001570|GO:0001701|GO:0003674|GO:0005524|GO:0005634|GO:0005737|GO:0016459|GO:0016461|GO:0030018|GO:0031941|GO:0048739	chr5	MGI:1921626	myosin XVIIIb	112896362	protein-coding	360013	112688876	-
231633	-0.133659	-0.0464258	0.0464258	0.319723	2.93557	2.74597	2.29577	3.14451	4.24295	4.31153	4.43024	4.92876	4.6338	4.76739	4.61452	4.48129	Tmem119	AW208946|BC025600|obif	231633	ENSMUSG00000054675	GO:0001649|GO:0005515|GO:0005783|GO:0016020|GO:0016021	chr5	MGI:2385228|Vega:OTTMUSG00000028784	transmembrane protein 119	113800352	protein-coding		113793729	-
20345	-0.087945	-0.127804	0.162056	0.087945	3.07124	2.91131	2.30435	3.13978	4.15357	4.19796	4.43132	4.89061	4.52561	4.67604	4.53925	4.52904	Selplg	CD162|Psgl-1|Psgl1|Selp1|Selpl	20345	ENSMUSG00000048163	GO:0005515|GO:0005886|GO:0007155|GO:0016020|GO:0016021|GO:0050901|GO:0050902	chr5	MGI:106689	selectin, platelet (p-selectin) ligand	113830501	protein-coding		113817798	-
74096	0.333736	-0.0904899	-0.108677	0.0904894	2.72374	2.64253	2.0712	2.78681	2.59319	3.08607	3.04939	3.25536	2.94513	3.40027	2.93998	2.96347	Hvcn1	0610039P13Rik|AI450555|BTS|Vsop|mVSOP	74096	ENSMUSG00000064267	GO:0005216|GO:0005244|GO:0006810|GO:0006811|GO:0009268|GO:0010043|GO:0015992|GO:0016020|GO:0016021|GO:0030171|GO:0034765|GO:0055085	chr5	MGI:1921346|Vega:OTTMUSG00000022575	hydrogen voltage-gated channel 1	122242297	protein-coding	244886	122209737	+
17969	0.0105944	0.362636	-0.157324	-0.0105944	2.46323	2.3035	2.47859	2.5387	3.71958	4.09361	3.84106	4.22811	3.77492	4.31771	3.98309	3.776	Ncf1	NOXO2|Ncf-1|p47<phox>|p47phox	17969	ENSMUSG00000015950	GO:0001878|GO:0001909|GO:0002679|GO:0005515|GO:0005737|GO:0005791|GO:0005794|GO:0005829|GO:0005886|GO:0006691|GO:0006742|GO:0006915|GO:0006954|GO:0006968|GO:0007154|GO:0008283|GO:0009617|GO:0016020|GO:0016175|GO:0030425|GO:0035091|GO:0042554|GO:0042742|GO:0043020|GO:0043025|GO:0045730|GO:0045986|GO:0050665|GO:0050830|GO:0050832|GO:0055114|GO:0070946|GO:0070947	chr5	MGI:97283|Vega:OTTMUSG00000020372	neutrophil cytosolic factor 1	134229625	protein-coding	14218|268396|71893	134220260	-
56743	-1.92994	-0.0849731	0.943635	0.0849729	3.16833	3.08883	3.34688	3.45384	4.24022	4.38996	4.34545	4.54696	4.4294	4.43674	4.18579	4.39692	Lat2	AW125574|LAB|NTAL|WSCR5|Wbscr15|Wbscr5	56743	ENSMUSG00000040751	GO:0005622|GO:0005886|GO:0016020|GO:0016021|GO:0019722|GO:0035556|GO:0042113|GO:0042169|GO:0043303|GO:0045121|GO:0050853	chr5	MGI:1926479	linker for activation of T cells family, member 2	134615023	protein-coding		134600265	-
58805	-0.40086	0.40086	-0.667822	0.654268	2.14841	2.02622	2.95934	2.87826	4.32674	3.83241	3.92004	4.44066	4.1426	4.42899	3.7194	3.56874	Mlxipl	ChREBP|WS-bHLH|Wbscr14|bHLHd14	58805	ENSMUSG00000005373	GO:0000122|GO:0003677|GO:0005515|GO:0005634|GO:0005667|GO:0005737|GO:0006351|GO:0006355|GO:0008134|GO:0008284|GO:0010255|GO:0033137|GO:0035538|GO:0042593|GO:0045723|GO:0045821|GO:0045892|GO:0045893|GO:0045944|GO:0046889|GO:0046982|GO:0046983|GO:0071157|GO:0090324	chr5	MGI:1927999|Vega:OTTMUSG00000025974	MLX interacting protein-like	135138382	protein-coding	208104|21428	135106891	+
18787	0.389942	-0.671464	-0.389942	1.09099	0.609061	0.718639	-0.476369	1.32394	4.53075	4.67121	4.1606	4.30977	1.48218	2.40222	2.4504	2.12192	Serpine1	PAI-1|PAI1|Planh1	18787	ENSMUSG00000037411	GO:0002020|GO:0004867|GO:0005515|GO:0005576|GO:0005615|GO:0010469|GO:0010757|GO:0010951|GO:0014912|GO:0030194|GO:0030336|GO:0031012|GO:0032757|GO:0033629|GO:0035491|GO:0042060|GO:0042127|GO:0043066|GO:0045765|GO:0045766|GO:0048260|GO:0050729|GO:0050820|GO:0050829|GO:0051918|GO:0061044|GO:0070887|GO:0071222|GO:0090026|GO:2000098	chr5	MGI:97608	serine (or cysteine) peptidase inhibitor, clade E, member 1	137072272	protein-coding	116872|11905|18788|20248|20706|20707|20708|20709|20710|20713|20719|20720|20723|20724|20725|20726|238568|241196|282663|319433|380839|381286|383548|394252|435350|544923|66222|66957|67931|71869|93806|97848	137061506	-
11690	-0.10544	0.10544	0.244973	-0.57841	2.39008	1.92528	3.04092	2.11497	4.22723	4.08142	4.13922	4.58218	4.2646	4.40467	4.24313	4.36588	Alox5ap	Flap	11690	ENSMUSG00000060063	GO:0002540|GO:0002675|GO:0004051|GO:0005515|GO:0005634|GO:0005635|GO:0005783|GO:0005829|GO:0006691|GO:0006750|GO:0008047|GO:0016020|GO:0016021|GO:0019370|GO:0019372|GO:0019899|GO:0031965|GO:0042803|GO:0043085|GO:0046982|GO:0047485|GO:0050544|GO:0055114|GO:0070207|GO:0071277	chr5	MGI:107505	arachidonate 5-lipoxygenase activating protein	149288047	protein-coding	17001|211666	149265058	+
269823	0.368302	-0.0397913	-2.65393	0.0397911	1.43305	1.52968	1.5732	0.331951	4.25618	4.41621	3.97254	4.43236	4.37062	4.53439	4.60053	4.22526	Pon3	2810004E20|AI786302	269823	ENSMUSG00000029759	GO:0004063|GO:0004064|GO:0005576|GO:0005615|GO:0010124|GO:0016787|GO:0018733|GO:0019439|GO:0042803|GO:0043231|GO:0046226|GO:0046395|GO:0046872|GO:0047856	chr6	MGI:106686|Vega:OTTMUSG00000024087	paraoxonase 3	5256233	protein-coding	18979|330260	5220852	-
27056	-0.290194	0.569246	0.157716	-0.157716	2.70096	2.49223	2.37708	2.52145	4.2211	4.5019	4.4599	4.85173	4.13823	4.79786	4.34916	4.313	Irf5	AW491843|mirf5	27056	ENSMUSG00000029771	GO:0000975|GO:0003677|GO:0003700|GO:0005515|GO:0005634|GO:0005737|GO:0006351|GO:0006355|GO:0009615|GO:0045087|GO:0051607	chr6	MGI:1350924|Vega:OTTMUSG00000035855	interferon regulatory factor 5	29537320	protein-coding	15900|16362|16363|16364|16391|54123|54131|54139	29526625	+
21391	0.120899	-0.120899	-0.399639	0.195111	1.91341	2.10377	1.81045	1.57315	3.45979	4.2441	3.8011	4.15366	3.82586	4.71888	3.79923	3.95225	Tbxas1	CYP5|CYP5A1|THAS|TS|TXAS|TXS	21391	ENSMUSG00000029925	GO:0001516|GO:0004497|GO:0004796|GO:0005506|GO:0005783|GO:0006633|GO:0008152|GO:0008610|GO:0009055|GO:0016020|GO:0016021|GO:0016491|GO:0016705|GO:0016853|GO:0020037|GO:0030644|GO:0045907|GO:0046872|GO:0055114	chr6	MGI:98497|Vega:OTTMUSG00000034254	thromboxane A synthase 1, platelet	39084579	protein-coding	100040843|100041375|100041449|102294|106648|13112|13113|13114|13116|13117|13118|13119|13120|170716|208285|277753|320997|337924|53973|56388|622127|631304|64385|666168|677156|70101|72054|81906	38918986	+
23845	-0.00131822	0.187896	-0.274243	0.00131798	2.30207	2.2804	2.73244	2.94214	3.94244	4.06517	4.0325	4.19247	4.16013	4.3398	4.10034	3.95024	Clec5a	Clecsf5|Ly100|MDL-1|Mdl1	23845	ENSMUSG00000029915	GO:0001618|GO:0002076|GO:0005515|GO:0005886|GO:0009986|GO:0016020|GO:0016021|GO:0030246|GO:0045087|GO:0050715	chr6	MGI:1345151|Vega:OTTMUSG00000026898	C-type lectin domain family 5, member a	40585805	protein-coding	100043861|12515|17057|17059|232408|232409|381816|50928|665180|70809|74253|80782|93675|93694|94071	40574898	-
54353	0.0586085	0.148242	-0.0586081	-0.21406	1.41019	0.849847	0.86744	1.10272	2.14673	2.33657	2.14759	2.38849	2.12233	2.58029	2.44781	2.38408	Skap2	2610021A10Rik|AA960083|BB137539|RA70|SKAP-HOM|Saps|Scap2|mSKAP55R	54353	ENSMUSG00000059182	GO:0005543|GO:0005737|GO:0005886|GO:0008285|GO:0042113	chr6	MGI:1889206	src family associated phosphoprotein 2	52012549	protein-coding	78473	51859165	-
54486	0.0744553	-0.0744548	-0.551115	0.321176	3.95776	4.03184	3.69701	4.02764	3.9454	4.38588	3.84265	4.18627	3.9248	4.78664	4.12866	4.02671	Hpgds	H-PGDS|Ptgds2	54486	ENSMUSG00000029919	GO:0000287|GO:0001516|GO:0004364|GO:0004667|GO:0005509|GO:0005634|GO:0005737|GO:0006633|GO:0006693|GO:0008610|GO:0016740|GO:0016853|GO:0042803	chr6	MGI:1859384|Vega:OTTMUSG00000035987	hematopoietic prostaglandin D synthase	65144730	protein-coding	100042314|14857|14858|14859|14860|14862|14863|14864|14865|14866|14867|14869|14870|225884|68312	65117293	-
15277	0.0182319	-0.351522	0.186208	-0.0182319	1.94103	1.75682	0.852909	2.01254	3.06293	3.7498	3.40988	3.81855	3.54978	4.19194	3.38344	3.46554	Hk2	AI642394|HKII	15277	ENSMUSG00000000628	GO:0000166|GO:0003824|GO:0004396|GO:0005524|GO:0005536|GO:0005739|GO:0005741|GO:0005975|GO:0006006|GO:0006096|GO:0008152|GO:0008637|GO:0016301|GO:0016310|GO:0016740|GO:0016773|GO:0046324|GO:0046835	chr6	MGI:1315197|Vega:OTTMUSG00000035991	hexokinase 2	82774454	protein-coding	103988|15275|212032|216019	82725027	-
232201	-0.00413847	-0.159812	0.00413847	0.170355	1.41683	0.773667	0.741336	1.59517	1.91165	2.30724	1.86891	2.33295	2.23429	2.64354	2.07937	1.9672	Arhgap25	A130039I20Rik	232201	ENSMUSG00000030047	GO:0003674|GO:0005096|GO:0005543|GO:0005622|GO:0007165	chr6	MGI:2443687|Vega:OTTMUSG00000023045	Rho GTPase activating protein 25	87533235	protein-coding	117600|11855|14270|171207|20401|216831|231532|232906|239027|259302|70497	87459385	-
16172	0.109648	-0.337354	0.0872707	-0.0872703	1.40826	1.23902	1.78208	1.61692	1.21575	1.37493	1.32203	1.42396	1.16764	1.44367	1.15942	0.998221	Il17ra	AW538159|Cdw217|Il17r|VDw217	16172	ENSMUSG00000002897	GO:0005886|GO:0016020|GO:0016021|GO:0032747|GO:0071345|GO:0072537|GO:1900017	chr6	MGI:107399	interleukin 17 receptor A	120483727	protein-coding	50905	120463197	+
11810	-0.0337675	0.145986	0.0337672	-0.373167	2.50485	2.43902	1.50431	2.82495	3.28008	3.29617	3.3537	3.73044	3.42602	3.59737	3.6066	3.65149	Apobec1	Cdar1	11810	ENSMUSG00000040613	GO:0004126|GO:0005737|GO:0006397|GO:0006970|GO:0008270|GO:0009972|GO:0010332|GO:0016554|GO:0016556|GO:0016787|GO:0016814|GO:0017091|GO:0042127|GO:0042157|GO:0042158|GO:0042493|GO:0042953|GO:0045471|GO:0046872|GO:0048255|GO:0051592|GO:0051607|GO:0080111|GO:0090310	chr6	MGI:103298|Vega:OTTMUSG00000024356	apolipoprotein B mRNA editing enzyme, catalytic polypeptide 1	122602444	protein-coding	11628|11811|80287	122577792	-
12267	0.304734	-0.0719061	-0.27101	0.0719061	3.31582	3.23448	1.90935	3.62189	4.40749	5.59412	5.21515	5.27951	4.83943	5.58588	4.7943	4.73947	C3ar1	AZ3B|C3AR|HNFAG09	12267	ENSMUSG00000040552	GO:0001850|GO:0002430|GO:0002462|GO:0004871|GO:0004930|GO:0004942|GO:0004943|GO:0005886|GO:0006935|GO:0007165|GO:0007186|GO:0007204|GO:0008217|GO:0010575|GO:0010759|GO:0016020|GO:0016021|GO:0030335|GO:0045766|GO:0090023	chr6	MGI:1097680|Vega:OTTMUSG00000034575	complement component 3a receptor 1	122856157	protein-coding	12273|14289|14290|14291|14293|14294|14747|14762|14764|16995|241070|269053|319430|321020|57260	122847140	-
15170	0.706463	-0.0155959	0.0155964	-0.934953	3.13799	2.68236	2.67771	3.02461	4.19531	4.63319	4.45951	4.66665	4.5254	4.94935	4.27965	4.3267	Ptpn6	Hcph|Ptp1C|SHP-1|hcp|me|motheaten	15170	ENSMUSG00000004266	GO:0001784|GO:0002924|GO:0004721|GO:0004725|GO:0005001|GO:0005515|GO:0005634|GO:0005737|GO:0006470|GO:0008283|GO:0008284|GO:0014068|GO:0016311|GO:0016787|GO:0016791|GO:0017124|GO:0018108|GO:0019221|GO:0019901|GO:0030154|GO:0035335|GO:0035556|GO:0042105|GO:0042130|GO:0042169|GO:0042267|GO:0043407|GO:0043409|GO:0045577|GO:0046703|GO:0050732|GO:0050853|GO:0050860|GO:0070372|GO:2000045	chr6	MGI:96055|Vega:OTTMUSG00000038210	protein tyrosine phosphatase, non-receptor type 6	124738709	protein-coding	19247|19248|19253|19259|19260|19263|19271|19277|19279|237523|320139|545902	124720718	-
16768	0.0846252	-0.0723	-0.261705	0.0723	1.65649	1.02665	1.64507	1.65963	3.71976	3.89709	3.77846	4.19957	4.03926	4.17613	3.99749	3.82221	Lag3	CD223|LAG-3|Ly66	16768	ENSMUSG00000030124	GO:0004888|GO:0007166|GO:0009897|GO:0016020|GO:0016021|GO:0042289|GO:0045085|GO:0045954|GO:0050868	chr6	MGI:106588|Vega:OTTMUSG00000024400	lymphocyte-activation gene 3	124911705	protein-coding		124904359	-
11857	-0.0284338	0.215077	0.0284343	-0.0378032	2.365	1.84637	2.40352	1.69372	3.07267	3.38377	3.08096	3.33367	3.10957	3.52584	3.20845	3.18557	Arhgdib	D4|Gdid4|Ly-GDI	11857	ENSMUSG00000030220	GO:0005094|GO:0005096|GO:0005737	chr6	MGI:101940|Vega:OTTMUSG00000023287	Rho, GDP dissociation inhibitor (GDI) beta	136941717	protein-coding	14570|192662	136923709	-
16970	-0.0246837	0.0246837	0.297204	-0.495757	2.83184	2.3309	3.01274	2.46869	3.25302	3.18546	3.5195	3.82848	3.15771	3.69585	3.19443	3.27266	Lrmp	AI553456|D6Int3|D6Int4|D6Int5|D6Int7|D6Int8|Jaw1	16970	ENSMUSG00000030263		chr6	MGI:108424|Vega:OTTMUSG00000024094	lymphoid-restricted membrane protein	145174928	protein-coding	17540	145121739	+
52855	0.415587	0.0513134	-0.542734	-0.0513134	3.17192	2.94312	2.41589	3.0695	3.99097	4.46947	4.0787	4.80621	4.36127	4.87982	4.4331	4.28935	Lair1	5133400O11Rik|BB115266|D7Bwg0421e|Lair-1|mLair-1	52855	ENSMUSG00000055541	GO:0005886|GO:0016020|GO:0016021	chr7	MGI:105492|Vega:OTTMUSG00000027896	leukocyte-associated Ig-like receptor 1	4063204	protein-coding		4007073	-
12273	-0.00209069	0.00209093	1.12491	-0.83899	4.63849	3.47547	5.02399	3.17222	5.12627	6.03187	5.49583	5.75019	5.16771	5.19647	4.98136	5.14118	C5ar1	C5aR|C5r1|Cd88|D7Msu1	12273	ENSMUSG00000049130	GO:0001856|GO:0002430|GO:0004871|GO:0004878|GO:0004930|GO:0004944|GO:0005886|GO:0006915|GO:0007165|GO:0007186|GO:0007204|GO:0009986|GO:0016021|GO:0021534|GO:0030593|GO:0032494|GO:0043524|GO:0050830	chr7	MGI:88232	complement component 5a receptor 1	16259540	protein-coding	12267|14289|14290|14291|14293|14294|14747|14762|14764|16995|241070|269053|319430|321020|57260	16246743	-
18987	0.000406265	-0.0200505	-0.000406265	0.120552	2.21185	1.71436	2.07805	2.05123	1.38106	1.66048	1.42945	1.80713	1.53999	2.09155	1.7578	1.56766	Pou2f2	Oct-2|Oct2a|Oct2b|Otf-2|Otf2	18987	ENSMUSG00000008496	GO:0002335|GO:0002380|GO:0003677|GO:0003700|GO:0005634|GO:0005737|GO:0006351|GO:0006355|GO:0019904|GO:0043565|GO:0045893|GO:0048305|GO:0048469	chr7	MGI:101897|Vega:OTTMUSG00000020444	POU domain, class 2, transcription factor 2	25132460	protein-coding	18736|18986|18988|18991|18992|18993|18994|18996|18997|18998|18999|19009|218030|75507	25091115	-
22695	-0.034503	0.591785	0.0345025	-0.118436	2.03691	1.2764	1.65434	1.4877	7.91372	8.44568	7.73245	8.15356	4.08111	4.63956	4.01251	3.89481	Zfp36	Gos24|Nup475|TIS11D|TISII|Tis11|Ttp|Zfp-36	22695	ENSMUSG00000044786	GO:0000122|GO:0000288|GO:0000289|GO:0003676|GO:0003677|GO:0003729|GO:0005634|GO:0005737|GO:0005829|GO:0006357|GO:0006402|GO:0006950|GO:0007243|GO:0008270|GO:0010494|GO:0017091|GO:0019901|GO:0019957|GO:0032680|GO:0035925|GO:0043488|GO:0045638|GO:0046872|GO:0050728|GO:0050779|GO:0060213|GO:0070935|GO:0071889	chr7	MGI:99180|Vega:OTTMUSG00000021115	zinc finger protein 36	28379228	protein-coding	12192|12193|333473	28376784	-
63986	0.241458	0.372781	-0.241458	-0.641058	2.1417	2.07939	2.77795	2.07761	3.57598	3.81168	3.04312	3.8155	3.39169	3.70831	3.19067	3.07652	Gmfg	0610039G16Rik|2310057N07Rik|AI324845	63986	ENSMUSG00000060791	GO:0003779|GO:0005622|GO:0008083	chr7	MGI:1927135|Vega:OTTMUSG00000022974	glia maturation factor, gamma	28446895	protein-coding	63985	28437447	+
52150	0.252847	0.553623	-0.293388	-0.252847	2.88919	2.74843	2.76012	3.34681	3.76921	4.72888	4.33508	4.8837	4.22697	4.96737	4.50258	4.30529	Kcnk6	D7Ertd764e|Toss|Twik2	52150	ENSMUSG00000046410	GO:0005216|GO:0005267|GO:0005575|GO:0006810|GO:0006811|GO:0016020|GO:0016021|GO:0071805	chr7	MGI:1891291	potassium inwardly-rectifying channel, subfamily K, member 6	29232522	protein-coding	16525|16526|16527|16528|16529|16530|210741|217826|223604|241769|332396|72258|74571	29221928	-
22177	-0.0963697	0.330008	0.0963697	-0.30932	1.89411	1.56219	1.62575	1.91965	3.91723	4.29349	3.93295	4.3429	4.08265	4.5235	4.0972	4.13118	Tyrobp	DAP12|KARAP|Ly83	22177	ENSMUSG00000030579	GO:0002281|GO:0002283|GO:0005515|GO:0007229|GO:0016020|GO:0016021|GO:0016301|GO:0016310|GO:0042802	chr7	MGI:1277211	TYRO protein tyrosine kinase binding protein	30417579	protein-coding		30413788	+
243910	-0.0263033	-1.25832	0.0263028	0.360337	1.74751	2.0357	2.13961	1.49499	3.99362	5.05206	3.68606	3.7217	0.335851	0.58015	-0.0716376	-2.22348	Nfkbid	IkappaBNS	243910	ENSMUSG00000036931	GO:0005515|GO:0005634|GO:0006954|GO:0032088|GO:0033085|GO:0043124|GO:0051059|GO:0070245	chr7	MGI:3041243|Vega:OTTMUSG00000026225	nuclear factor of kappa light polypeptide gene enhancer in B cells inhibitor, delta	30428746	protein-coding	12051|18035|18036|18037|80859	30423304	+
12606	0.061028	0.404595	-0.109838	-0.0610285	1.38282	1.34542	0.928542	1.75825	3.64407	4.2462	3.8703	4.48014	3.16196	3.47871	3.17787	3.1284	Cebpa	C/ebpalpha|CBF-A|Cebp	12606	ENSMUSG00000034957	GO:0000050|GO:0000122|GO:0001889|GO:0001892|GO:0003677|GO:0003700|GO:0003705|GO:0005515|GO:0005634|GO:0005667|GO:0006351|GO:0006355|GO:0006357|GO:0007005|GO:0008134|GO:0008203|GO:0008285|GO:0016363|GO:0019221|GO:0019904|GO:0030099|GO:0030225|GO:0030324|GO:0032403|GO:0035189|GO:0042127|GO:0042803|GO:0043234|GO:0043565|GO:0044212|GO:0045444|GO:0045600|GO:0045669|GO:0045892|GO:0045893|GO:0045944|GO:…	chr7	MGI:99480	CCAAT/enhancer binding protein (C/EBP), alpha	35121931	protein-coding	110794|12608|12611	35119293	+
12493	0.165785	0.0309024	-0.0309029	-0.0883832	3.20271	2.94491	3.15626	2.71447	4.31198	4.61026	4.48804	4.9558	4.47555	4.77547	4.4738	4.52307	Cd37	Tspan26	12493	ENSMUSG00000030798	GO:0001772|GO:0002639|GO:0002920|GO:0016020|GO:0016021	chr7	MGI:88330|Vega:OTTMUSG00000025381	CD37 antigen	45238839	protein-coding	109246|12476|12508|12512|12521|216350|21912|241556|56434|56496|64540|66805|68498	45233632	-
233328	-0.0563374	-0.276144	0.189265	0.0563374	1.02773	0.437552	0.74381	0.880928	2.67749	3.08635	2.79282	2.81533	2.85108	3.30013	2.31668	2.62899	Lrrk1	AW319595|C230002E15Rik|D130026O16Rik|mKIAA1790	233328	ENSMUSG00000015133	GO:0000166|GO:0003674|GO:0004672|GO:0004674|GO:0005524|GO:0005525|GO:0005622|GO:0005737|GO:0005739|GO:0006468|GO:0007264|GO:0008150|GO:0016301|GO:0016310|GO:0016740|GO:0016772|GO:0046872	chr7	MGI:2142227|Vega:OTTMUSG00000024885	leucine-rich repeat kinase 1	66388341	protein-coding	66725	66258747	-
14159	0.113533	0.474749	-0.113534	-0.730622	2.35833	2.31779	2.29311	2.53392	3.94873	4.30564	3.84317	4.23593	4.25348	4.8035	3.93049	3.92781	Fes	AI586313|BB137047|FPS|c-fes	14159	ENSMUSG00000053158	GO:0000166|GO:0004672|GO:0004713|GO:0004715|GO:0005524|GO:0005737|GO:0005794|GO:0005856|GO:0005886|GO:0005925|GO:0006468|GO:0008289|GO:0008360|GO:0010976|GO:0015630|GO:0016020|GO:0016301|GO:0016310|GO:0016740|GO:0016772|GO:0018108|GO:0030054|GO:0030155|GO:0031116|GO:0031234|GO:0031410|GO:0034987|GO:0035091|GO:0042127|GO:0043304|GO:0045595|GO:0045639|GO:0046777|GO:2000145|GO:2000251	chr7	MGI:95514	feline sarcoma oncogene	80387946	protein-coding	12988|14158|17179|213452	80377758	-
16170	0.307795	-0.307794	0.629623	-0.423043	1.70529	1.63105	1.82258	1.85983	0.572759	1.03983	0.723003	1.21326	0.99111	1.48542	0.583582	0.948447	Il16	mKIAA4048	16170	ENSMUSG00000001741	GO:0005125|GO:0005515|GO:0005576|GO:0005615|GO:0005622|GO:0005634|GO:0005737|GO:0005886|GO:0006351|GO:0006355|GO:0006935|GO:0030595|GO:0050930	chr7	MGI:1270855|Vega:OTTMUSG00000027337	interleukin 16	83735490	protein-coding	12695|140887|16924|17475|68070|72823|93742	83643063	-
13032	-0.146641	0.146641	0.160258	-0.204117	2.93184	2.95911	2.64223	2.95646	4.34398	4.67994	4.40259	4.63471	4.37464	4.76842	4.57088	4.41739	Ctsc	AI047818|DPP1|DPPI	13032	ENSMUSG00000030560	GO:0001913|GO:0004252|GO:0005764|GO:0005783|GO:0005794|GO:0006508|GO:0008233|GO:0008234|GO:0010033|GO:0016787|GO:0031404|GO:0042802|GO:0043621	chr7	MGI:109553|Vega:OTTMUSG00000031137	cathepsin C	88310875	protein-coding	104002|117066|13030|13036|13038|13039|13040|13041|214639|218275|229445|26898|26944|56092|56094|56464|56835|58518|64138|64139|70202|94242	88278093	+
22228	0.0484571	0.101128	-0.0484581	-0.372347	1.40381	1.07548	0.335254	0.857469	2.98845	3.42672	3.2339	3.26541	2.93779	3.1249	3.22741	3.05805	Ucp2	Slc25a8	22228	ENSMUSG00000033685	GO:0000303|GO:0005739|GO:0005743|GO:0006810|GO:0006839|GO:0016020|GO:0016021|GO:0031966	chr7	MGI:109354|Vega:OTTMUSG00000022804	uncoupling protein 2 (mitochondrial, proton carrier)	100502173	protein-coding	20523|22227|22229|27376|67554|67863|74011	100493345	+
233571	-0.399541	0.593028	-0.554392	0.399541	3.44624	2.90004	2.11817	3.63398	4.43	5.2869	4.65475	5.19222	4.89645	5.61879	4.90512	4.81254	P2ry6	2010204J23Rik|P2Y6	233571	ENSMUSG00000048779	GO:0004871|GO:0004930|GO:0005886|GO:0007165|GO:0007186|GO:0014911|GO:0016020|GO:0016021|GO:0016323|GO:0016324|GO:0019103|GO:0030321|GO:0035589|GO:0045028|GO:0045029	chr7	MGI:2673874	pyrimidinergic receptor P2Y, G-protein coupled, 6	100964366	protein-coding	18441|18442|19204|213438|213439|239283|321019|381810|57385|574402|58861|67168|70086|78134|78826|84112	100937634	-
18576	0.119201	-0.119201	0.122226	-0.540401	3.07901	3.08304	2.91129	3.04497	2.79918	3.61419	3.26451	3.73066	3.2666	3.74537	3.3495	3.33436	Pde3b	9830102A01Rik|AI847709	18576	ENSMUSG00000030671	GO:0003824|GO:0004114|GO:0004115|GO:0004119|GO:0005783|GO:0005794|GO:0006198|GO:0007162|GO:0007165|GO:0008081|GO:0008144|GO:0016020|GO:0016021|GO:0016525|GO:0016787|GO:0030552|GO:0031018|GO:0032045|GO:0042593|GO:0043422|GO:0046676|GO:0046872|GO:0050796|GO:0050995|GO:0051219	chr7	MGI:1333863|Vega:OTTMUSG00000025593	phosphodiesterase 3B, cGMP-inhibited	114537937	protein-coding	110385|18573|18574|18575|18577|18578|18583|18584|18585|218461|238871|29863|54611	114415254	+
80719	0.790479	-0.322538	0.322538	-0.431084	3.64122	3.4074	4.20728	3.20213	3.74753	4.10929	3.99534	4.26318	4.2041	4.68541	4.48185	3.88983	Igsf6		80719	ENSMUSG00000035004	GO:0003674|GO:0005575|GO:0008150|GO:0016020|GO:0016021	chr7	MGI:1891393	immunoglobulin superfamily, member 6	121074530	protein-coding		121064067	-
60504	0.145703	-0.145704	0.242663	-1.36623	3.49056	3.17456	3.94683	4.20051	4.07845	4.55297	4.38708	4.67349	4.27632	4.76391	4.18791	4.12357	Il21r	NILR	60504	ENSMUSG00000030745	GO:0004888|GO:0004896|GO:0007165|GO:0016020|GO:0016021|GO:0019221	chr7	MGI:1890475	interleukin 21 receptor	125633570	protein-coding		125603429	+
12721	0.129077	-0.247339	0.035862	-0.0358629	-0.226744	-0.634793	-0.0766459	-0.503451	0.139651	0.229153	0.0525064	0.468622	0.14881	0.546897	0.0628471	0.17207	Coro1a	Clabp|Lmb3|TACO|p57	12721	ENSMUSG00000030707	GO:0001772|GO:0001845|GO:0001891|GO:0003779|GO:0005515|GO:0005737|GO:0005856|GO:0005884|GO:0005886|GO:0006816|GO:0006909|GO:0007015|GO:0008022|GO:0008064|GO:0008092|GO:0008360|GO:0015629|GO:0016020|GO:0016477|GO:0030027|GO:0030036|GO:0030335|GO:0030595|GO:0030833|GO:0030864|GO:0031252|GO:0031410|GO:0031589|GO:0032796|GO:0034097|GO:0042102|GO:0042802|GO:0042803|GO:0043029|GO:0043234|GO:0043548|GO:…	chr7	MGI:1345961|Vega:OTTMUSG00000025099	coronin, actin binding protein 1A	126704754	protein-coding	107684|216961|235431|23789|23790|78885	126699774	-
66824	0.6718	0.712423	-0.994097	-0.6718	2.7986	2.5286	1.92439	2.75023	4.03922	4.59121	3.95788	4.53909	4.45532	5.01851	4.4846	4.42821	Pycard	9130417A21Rik|Asc|CARD5|TMS-1|TNS1|masc	66824	ENSMUSG00000030793	GO:0002020|GO:0002218|GO:0002230|GO:0005515|GO:0005576|GO:0005622|GO:0005737|GO:0005739|GO:0005829|GO:0006915|GO:0006917|GO:0006919|GO:0006954|GO:0010803|GO:0016505|GO:0032088|GO:0032090|GO:0032611|GO:0032688|GO:0033209|GO:0042771|GO:0042803|GO:0042981|GO:0043025|GO:0043065|GO:0043124|GO:0043234|GO:0043280|GO:0043281|GO:0044325|GO:0044444|GO:0050718|GO:0051092|GO:0071222|GO:0071347|GO:0071356|GO:…	chr7	MGI:1931465|Vega:OTTMUSG00000025367	PYD and CARD domain containing	127993867	protein-coding		127991373	-
16409	0.0918741	-0.0918741	0.251356	-0.220448	3.36608	3.32889	3.02036	3.83527	4.52082	5.28491	5.05157	5.45427	5.06105	5.54065	5.03972	5.09075	Itgam	CD11b/CD18|CR3|CR3A|Cd11b|F730045J24Rik|Ly-40|MAC1|Mac-1|Mac-1a	16409	ENSMUSG00000030786	GO:0001846|GO:0001948|GO:0005634|GO:0007155|GO:0007159|GO:0007229|GO:0008201|GO:0008305|GO:0009897|GO:0009986|GO:0014005|GO:0016020|GO:0016021|GO:0016337|GO:0030593|GO:0043395|GO:0045123|GO:0046982|GO:0050798	chr7	MGI:96607|Vega:OTTMUSG00000030928	integrin alpha M	128118491	protein-coding	104099|109700|16398|16399|16400|16401|16402|16403|16404|16407|16408|16410|16411|213119|241226|319480|381924	128062640	+
67865	-0.0126772	0.125057	-0.298066	0.0126781	0.158903	-0.47115	0.0279007	0.28053	1.90594	2.18667	1.90643	2.25815	1.97276	2.44215	2.0906	1.95996	Rgs10	2310010N19Rik	67865	ENSMUSG00000030844	GO:0005096|GO:0005515|GO:0005634|GO:0005737|GO:0005886|GO:0009968|GO:0038032|GO:0043025|GO:0043197|GO:0043679	chr7	MGI:1915115|Vega:OTTMUSG00000022902	regulator of G-protein signalling 10	128418172	protein-coding	19739|24012|50779|50782|51791|71729	128373625	-
13033	0.0232019	0.0173969	-0.017396	-0.0539608	1.05015	0.865061	0.649416	0.978777	2.78114	2.95386	2.89701	3.12692	2.95165	3.29934	3.15363	2.9475	Ctsd	CD|CatD	13033	ENSMUSG00000007891	GO:0000045|GO:0004175|GO:0004190|GO:0005615|GO:0005739|GO:0005764|GO:0006508|GO:0008152|GO:0008233|GO:0016787|GO:0042277|GO:0060441	chr7	MGI:88562|Vega:OTTMUSG00000018797	cathepsin D	142387870	protein-coding	109820|13034|16541|19701|229697|23821|56175|58803	142375916	-
16985	-1.04628	0.293383	-0.0593538	0.0593533	2.58373	2.37738	2.96104	2.22341	2.95568	2.75672	3.1869	3.19628	2.94481	2.79327	3.0712	3.02919	Lsp1	Lsp-1|WP34|p50|pp52	16985	ENSMUSG00000018819	GO:0003779|GO:0004871|GO:0005794|GO:0005886|GO:0006915|GO:0006935|GO:0006952|GO:0007010|GO:0007165|GO:0016020	chr7	MGI:96832|Vega:OTTMUSG00000018784	lymphocyte specific 1	142494868	protein-coding		142460812	+
244416	0.0618906	-0.353703	0.328548	-0.0618901	2.23962	0.812191	1.08246	2.1226	3.85254	3.98738	3.63962	4.09333	3.95414	3.55298	4.01163	3.94177	Ppp1r3b	6430576E21|AW821953|GL|PTG	244416	ENSMUSG00000046794	GO:0000164|GO:0004721|GO:0005975|GO:0005977|GO:0005979|GO:0005981|GO:0019888|GO:0019899|GO:0042587|GO:0043231|GO:0050790	chr8	MGI:2177268	protein phosphatase 1, regulatory (inhibitor) subunit 3B	35388137	protein-coding	105651|140491|228966|53412|76487	35375741	+
15446	-0.0201917	0.0201912	-0.089263	0.112945	2.23725	2.45937	2.11529	2.47868	3.67142	4.16233	3.69154	4.10167	3.71676	4.19149	3.8171	3.8775	Hpgd	15-PGDH|AV026552	15446	ENSMUSG00000031613	GO:0000166|GO:0003824|GO:0004957|GO:0005634|GO:0005737|GO:0006629|GO:0006631|GO:0006693|GO:0007179|GO:0007565|GO:0007567|GO:0008152|GO:0016404|GO:0016491|GO:0045786|GO:0051287|GO:0055114|GO:0070403|GO:0097070	chr8	MGI:108085	hydroxyprostaglandin dehydrogenase 15 (NAD)	56321046	protein-coding	14979|15108|192970|234309	56294552	+
78816	-0.523428	-0.0560594	0.0560594	0.127346	1.62783	1.6491	1.35437	1.64076	2.6645	3.20555	2.61477	3.26565	2.89644	3.20722	3.01947	2.83745	Gmip	5031419I10Rik	78816	ENSMUSG00000036246	GO:0005096|GO:0005100|GO:0005622|GO:0007165|GO:0032321|GO:0034259|GO:0035556|GO:0046872	chr8	MGI:1926066|Vega:OTTMUSG00000027254	Gem-interacting protein	69821870	protein-coding	108699|214137|216445|544817|58996|69993|70719|71302|71435|71544|75415|76117|78514|94190	69808687	+
211228	0.0771403	-0.103103	-0.0771401	0.602811	3.43078	3.20799	1.91218	4.2603	4.70833	5.21674	4.87891	4.80061	4.50761	5.59669	4.36923	5.29104	Lrrc25	Mapa	211228	ENSMUSG00000049988	GO:0003674|GO:0005575|GO:0008150|GO:0016020|GO:0016021	chr8	MGI:2445284	leucine rich repeat containing 25	70620850	protein-coding		70616844	+
23886	0.658873	-0.658873	0.726985	-1.63479	-0.929363	-0.366067	1.0556	-1.27768	1.89242	2.40468	1.95565	1.89658	1.35944	1.89365	2.21237	1.33617	Gdf15	MIC-1|NAG-1|SBF	23886	ENSMUSG00000038508	GO:0005576|GO:0008083	chr8	MGI:1346047|Vega:OTTMUSG00000023705	growth differentiation factor 15	70631635	protein-coding	12155|14566|18119	70629394	-
17095	0.123377	-0.31256	0.195364	-0.123377	3.1154	3.06114	2.8638	2.75724	4.59016	4.71173	4.88171	4.82294	4.58019	4.93261	4.5417	4.49485	Lyl1	Lyl-1|bHLHa18	17095	ENSMUSG00000034041	GO:0001955|GO:0003677|GO:0005634|GO:0006351|GO:0006355|GO:0030183|GO:0045893|GO:0046983|GO:0060216	chr8	MGI:96891	lymphoblastomic leukemia 1	84704716	protein-coding	13345|15110|15111|17681|18071|18072|20289|21349|21350|21407|21412|22160|69852	84701457	+
16477	0.246881	0.0226383	-0.402047	-0.0226383	-0.579366	-0.768383	-1.40176	-1.19546	3.53619	3.79241	2.94536	3.5021	-0.49701	-0.356064	-0.738024	-0.472548	Junb		16477	ENSMUSG00000052837	GO:0001570|GO:0001649|GO:0001701|GO:0001829|GO:0003677|GO:0003690|GO:0003700|GO:0005515|GO:0005634|GO:0006351|GO:0006355|GO:0006366|GO:0009987|GO:0030316|GO:0033687|GO:0043565|GO:0045597|GO:0046697|GO:0046983|GO:0051726|GO:0060136|GO:0060716|GO:0071277	chr8	MGI:96647	Jun-B oncogene	84978748	protein-coding	16476|16478	84976909	-
17159	0.0793419	-0.085804	-0.0254946	0.0254936	1.02737	0.883011	0.475047	1.0533	2.46268	2.90789	2.76938	3.01041	2.78949	3.26521	2.83099	2.81548	Man2b1	AW107687|LAMAN	17159	ENSMUSG00000005142	GO:0003824|GO:0004553|GO:0004559|GO:0005537|GO:0005764|GO:0005975|GO:0006013|GO:0006464|GO:0007611|GO:0008152|GO:0008270|GO:0015923|GO:0016787|GO:0016798|GO:0030246|GO:0043169|GO:0046872	chr8	MGI:107286	mannosidase 2, alpha B1	85098739	protein-coding	140481|17158|17160	85083269	+
270084	0.0312896	-0.0611162	-0.00703669	0.00703669	2.77591	2.52939	2.37213	2.71621	3.85615	4.21999	4.16033	4.4834	4.24895	4.58217	4.31519	4.25766	Lpcat2	A330042H22|Aytl1|Aytl1a|lpafat1	270084	ENSMUSG00000033192	GO:0005509|GO:0005783|GO:0005794|GO:0005795|GO:0006663|GO:0008152|GO:0008654|GO:0016020|GO:0016021|GO:0016044|GO:0016740|GO:0016746|GO:0047184|GO:0047192	chr8	MGI:3606214|Vega:OTTMUSG00000024681	lysophosphatidylcholine acyltransferase 2	92919279	protein-coding	210992|70902|99010	92855350	+
192654	0.0466232	-0.0858488	0.202022	-0.0466232	1.1655	1.13434	1.36668	1.54238	1.97068	2.26388	2.11378	2.47159	2.07164	2.64525	2.27903	2.23315	Pla2g15	ACS|C87498|LLPL|Lpla2|Lypla3	192654	ENSMUSG00000031903	GO:0004622|GO:0005576|GO:0005739|GO:0005764|GO:0006629|GO:0006631|GO:0006672|GO:0008374|GO:0016740|GO:0016746|GO:0016787|GO:0043231|GO:0046470|GO:0047499	chr8	MGI:2178076	phospholipase A2, group XV	106164715	protein-coding	16816	106150399	+
11906	-0.0871143	0.369136	-0.0147781	0.0147791	1.38007	1.00434	1.38738	1.60049	1.14356	1.18319	1.09949	1.34911	0.979348	1.27336	1.05196	1.21109	Zfhx3	A230102L03Rik|Atbf1|WBP9|mKIAA4228	11906	ENSMUSG00000038872	GO:0000122|GO:0003677|GO:0005634|GO:0005667|GO:0005737|GO:0005739|GO:0019899|GO:0044212|GO:0045662|GO:0045663|GO:0045892	chr8	MGI:99948|Vega:OTTMUSG00000041077	zinc finger homeobox 3	108961636	protein-coding	239102|80892	108714644	+
17132	0.0782814	-0.244891	0.0152493	-0.0152493	2.09854	1.81511	1.83885	2.10182	2.18889	3.12764	2.46542	2.83764	2.37039	3.26104	2.62226	2.49488	Maf	2810401A20Rik|A230108G15Rik|AW047063|c-maf	17132	ENSMUSG00000055435	GO:0000122|GO:0000981|GO:0001816|GO:0002088|GO:0003677|GO:0003690|GO:0003700|GO:0005515|GO:0005634|GO:0005737|GO:0006351|GO:0006355|GO:0006366|GO:0010628|GO:0032330|GO:0042803|GO:0043565|GO:0045944|GO:0046982|GO:0048468|GO:0048839|GO:0070306	chr8	MGI:96909|Vega:OTTMUSG00000024922	avian musculoaponeurotic fibrosarcoma (v-maf) AS42 oncogene homolog	115706894	protein-coding	16658|17133|17134|17135|18185|378435	115703253	-
234779	0.162254	0.00681257	-0.00681257	-0.915058	1.91969	1.94205	0.747864	1.40922	3.13051	3.46951	3.3589	3.67903	3.47651	3.67887	3.23765	3.4608	Plcg2	PLCgamma2|Plcg-2	234779	ENSMUSG00000034330	GO:0002316|GO:0004435|GO:0004629|GO:0004871|GO:0005515|GO:0005543|GO:0005829|GO:0005886|GO:0006629|GO:0006661|GO:0007165|GO:0007204|GO:0008081|GO:0008152|GO:0009395|GO:0010468|GO:0016020|GO:0016042|GO:0016787|GO:0030183|GO:0032026|GO:0032237|GO:0032496|GO:0032959|GO:0033198|GO:0035556|GO:0043069|GO:0050852|GO:0050853|GO:0051209	chr8	MGI:97616	phospholipase C, gamma 2	117635142	protein-coding	114875|18795|18796|18797|18798|18799|18802|18803|224860|227120|269437|269615|72469	117498291	+
15900	0.250082	-0.923275	0.0688739	-0.0688739	3.26545	2.82673	2.94435	2.9801	4.75298	5.20856	4.66869	5.2495	4.79932	5.25007	4.74627	4.82405	Irf8	AI893568|ICSBP|IRF-8|Icsbp1|Myls	15900	ENSMUSG00000041515	GO:0000975|GO:0003677|GO:0003700|GO:0005515|GO:0005634|GO:0006351|GO:0006355|GO:0006909|GO:0006955|GO:0009617|GO:0030099|GO:0032729|GO:0032735|GO:0042742|GO:0042832|GO:0044130|GO:0045893|GO:0071222	chr8	MGI:96395|Vega:OTTMUSG00000033858	interferon regulatory factor 8	120756692	protein-coding	16362|16363|16364|16391|27056|54123|54131|54139	120736376	+
13057	0.0181274	0.0463734	-0.0181279	-0.0938106	2.15311	1.29422	2.27562	1.94386	3.4432	3.4357	3.43408	3.60067	3.37189	3.80879	3.38571	3.43051	Cyba	b558|nmf333|p22phox	13057	ENSMUSG00000006519	GO:0001938|GO:0003106|GO:0005515|GO:0005737|GO:0005739|GO:0005794|GO:0006801|GO:0006810|GO:0006954|GO:0008217|GO:0009055|GO:0014895|GO:0016020|GO:0016175|GO:0016324|GO:0016491|GO:0017004|GO:0017124|GO:0020037|GO:0022900|GO:0030307|GO:0030425|GO:0042554|GO:0043020|GO:0043025|GO:0045087|GO:0045730|GO:0046872|GO:0046982|GO:0050665|GO:0055114|GO:0071310|GO:0097038	chr8	MGI:1316658	cytochrome b-245, alpha polypeptide	122432940	protein-coding		122424771	-
15894	-0.277709	0.706695	-1.03967	0.277709	1.88894	1.91612	1.13024	1.9987	3.91494	4.28236	3.9034	3.94093	3.63333	4.0172	3.69849	3.69561	Icam1	CD54|Icam-1|Ly-47|MALA-2	15894	ENSMUSG00000037405	GO:0001772|GO:0002291|GO:0002457|GO:0002693|GO:0005178|GO:0005615|GO:0005886|GO:0007155|GO:0007159|GO:0008360|GO:0009897|GO:0009986|GO:0016020|GO:0016021|GO:0016337|GO:0030155|GO:0032403|GO:0033627|GO:0043498|GO:0045429|GO:0045907|GO:0046813|GO:0051092|GO:0051856|GO:0051926|GO:0071333	chr9	MGI:96392	intercellular adhesion molecule 1	21028796	protein-coding	15896|15898|75870|78369	21015960	+
56857	-0.205426	0.428568	0.205427	-0.955807	2.18497	1.72926	1.23863	2.07602	3.56448	4.02577	3.77522	4.1599	4.00636	4.4124	4.30625	3.92936	Slc37a2	G3PP|Slc37a1|cI-2|ci2	56857	ENSMUSG00000032122	GO:0005215|GO:0006072|GO:0006127|GO:0006810|GO:0008643|GO:0015169|GO:0015794|GO:0016020|GO:0016021|GO:0055085	chr9	MGI:1929693|Vega:OTTMUSG00000033306	solute carrier family 37 (glycerol-3-phosphate transporter), member 2	37255738	protein-coding	14385|224674|72144	37229149	-
16154	0.918816	-0.572923	-0.181739	0.181739	3.68289	3.82531	3.22077	3.68346	4.96248	5.43106	5.0243	5.51441	5.12155	5.68289	5.23218	5.22858	Il10ra	AW553859|CDw210|CDw210a|Il10r|mIL-10R	16154	ENSMUSG00000032089	GO:0004920|GO:0005737|GO:0016020|GO:0016021|GO:0019221|GO:0019969	chr9	MGI:96538|Vega:OTTMUSG00000042168	interleukin 10 receptor, alpha	45269146	protein-coding		45253839	-
81897	0.049967	-0.639961	0.118079	-0.0499668	4.51713	3.74384	2.44669	3.81419	5.53366	5.97773	5.90311	6.34972	5.95716	6.50946	5.86153	5.92521	Tlr9		81897	ENSMUSG00000045322	GO:0002224|GO:0002237|GO:0002282|GO:0005149|GO:0005515|GO:0005622|GO:0005737|GO:0005764|GO:0005768|GO:0005783|GO:0005886|GO:0006954|GO:0006955|GO:0007165|GO:0007252|GO:0009615|GO:0010508|GO:0016020|GO:0016021|GO:0016323|GO:0016324|GO:0030277|GO:0031410|GO:0032009|GO:0032088|GO:0032715|GO:0032717|GO:0032722|GO:0032728|GO:0032733|GO:0032735|GO:0032741|GO:0032755|GO:0032757|GO:0032760|GO:0034122|GO:…	chr9	MGI:1932389	toll-like receptor 9	106226876	protein-coding	142980|170743|170744|17079|21897|21898|21899|224109|239081|24088|279572|384059|434215|53791	106222598	+
74153	-0.304885	0.304885	-0.331485	1.15531	1.62643	2.1227	2.03849	2.94441	4.62323	3.76529	3.91766	3.82645	4.14445	4.33623	3.95028	4.07906	Uba7	1300004C08Rik|Ube1l	74153	ENSMUSG00000032596	GO:0006464|GO:0019782|GO:0019941|GO:0032020	chr9	MGI:1349462|Vega:OTTMUSG00000042010	ubiquitin-like modifier activating enzyme 7	107984056	protein-coding	22201|22202|231380	107975567	+
54199	-0.0896494	0.177567	-0.0215375	0.0215375	1.64404	2.00089	0.307073	-1.38331	6.83991	7.16455	6.18695	6.03409	4.83739	4.81018	4.44474	4.243	Ccrl2	1810047I05Rik|CCR11|Cmkbr1l2|E01|L-CCR	54199	ENSMUSG00000043953	GO:0004871|GO:0004930|GO:0004950|GO:0005886|GO:0005887|GO:0006954|GO:0007165|GO:0007186|GO:0016020|GO:0016021|GO:0016493|GO:0042379|GO:0048020|GO:0070098	chr9	MGI:1920904	chemokine (C-C motif) receptor-like 2	111057270	protein-coding	12145|12458|12765|12766|12767|12768|12769|12770|12771|12772|12773|12774|12775|12776|12777|13051|227288|252837|59289|80901	111054835	-
67213	0.0659647	-0.101608	-0.0659647	0.108287	1.66375	1.33356	1.30116	1.45865	3.32868	3.76668	3.61755	3.99342	3.64521	4.07686	3.77426	3.80433	Cmtm6	2810051A14Rik|AA536733|Cklfsf6	67213	ENSMUSG00000032434	GO:0003674|GO:0005125|GO:0005575|GO:0005615|GO:0006935|GO:0008150|GO:0016020|GO:0016021	chr9	MGI:2447165	CKLF-like MARVEL transmembrane domain containing 6	114749343	protein-coding	97487	114731203	+
13051	0.08041	-0.25117	0.0516324	-0.0516324	4.05001	3.718	3.76321	4.28921	4.45146	5.17596	4.8433	5.34849	4.94822	5.59599	4.97145	4.88882	Cx3cr1		13051	ENSMUSG00000052336	GO:0002282|GO:0004871|GO:0004896|GO:0004930|GO:0004950|GO:0005886|GO:0007165|GO:0007186|GO:0016020|GO:0016021|GO:0016495|GO:0016525|GO:0019221|GO:0021795|GO:0030336|GO:0032809|GO:0043005|GO:0043066|GO:0045766|GO:0048246|GO:0048471|GO:0070098	chr9	MGI:1333815	chemokine (C-X3-C) receptor 1	120068296	protein-coding	12145|12458|12765|12766|12767|12768|12769|12770|12771|12772|12773|12774|12775|12776|12777|227288|252837|54199|59289|80901	120048683	-
12768	-0.487959	0.487959	0.873817	-0.487959	5.17167	4.68766	5.37235	4.00274	4.45429	4.37808	5.2125	5.30192	3.93924	4.43473	5.2198	4.94243	Ccr1	Cmkbr1|Mip-1a-R	12768	ENSMUSG00000025804	GO:0004435|GO:0004871|GO:0004930|GO:0004950|GO:0005515|GO:0005886|GO:0006816|GO:0006874|GO:0006887|GO:0006954|GO:0006955|GO:0007165|GO:0007186|GO:0007204|GO:0007267|GO:0009897|GO:0010629|GO:0016020|GO:0016021|GO:0016493|GO:0019957|GO:0030099|GO:0030502|GO:0030595|GO:0031620|GO:0032496|GO:0035717|GO:0043025|GO:0045672|GO:0045824|GO:0051928|GO:0070098|GO:0070374|GO:0071791|GO:0090026	chr9	MGI:104618	chemokine (C-C motif) receptor 1	123968692	protein-coding	12145|12458|12765|12766|12767|12769|12770|12771|12772|12773|12774|12775|12776|12777|13051|227288|252837|54199|59289|80901	123962126	-
12772	0.866392	-0.866392	1.25643	-0.970507	5.53981	3.56937	5.17	4.83821	3.82786	3.99335	3.95437	4.17933	3.63735	3.68005	3.86545	4.28246	Ccr2	Cc-ckr-2|Ccr2a|Ccr2b|Ckr2|Ckr2a|Ckr2b|Cmkbr2|mJe-r	12772	ENSMUSG00000049103	GO:0001525|GO:0002246|GO:0002827|GO:0002829|GO:0004871|GO:0004930|GO:0004950|GO:0005515|GO:0005829|GO:0005886|GO:0005887|GO:0006874|GO:0006954|GO:0006955|GO:0006959|GO:0006968|GO:0007165|GO:0007186|GO:0010574|GO:0010820|GO:0016020|GO:0016021|GO:0016493|GO:0016525|GO:0019221|GO:0019233|GO:0019725|GO:0019955|GO:0019956|GO:0019957|GO:0030097|GO:0030334|GO:0030425|GO:0032729|GO:0032743|GO:0035705|GO:…	chr9	MGI:106185|Vega:OTTMUSG00000035281	chemokine (C-C motif) receptor 2	124109140	protein-coding	12145|12458|12765|12766|12767|12768|12769|12770|12771|12773|12774|12775|12776|12777|13051|227288|252837|54199|59289|80901	124102183	+
21929	0.451743	-0.250668	0.250668	-0.354783	1.39389	1.4268	0.923233	1.07146	4.96829	5.71454	4.75908	4.98321	2.38034	3.02037	2.40607	2.67983	Tnfaip3	A20|Tnfip3	21929	ENSMUSG00000019850	GO:0001922|GO:0002020|GO:0002237|GO:0002315|GO:0002632|GO:0002634|GO:0002637|GO:0002677|GO:0003677|GO:0003824|GO:0004221|GO:0004842|GO:0004843|GO:0005515|GO:0005634|GO:0005737|GO:0005764|GO:0005813|GO:0006508|GO:0006915|GO:0006954|GO:0008152|GO:0008233|GO:0008234|GO:0008270|GO:0009611|GO:0010507|GO:0016579|GO:0016787|GO:0016874|GO:0019900|GO:0031397|GO:0032088|GO:0032495|GO:0032691|GO:0032703|GO:…	chr10	MGI:1196377|Vega:OTTMUSG00000018149	tumor necrosis factor, alpha-induced protein 3	19015410	protein-coding	170711|229603|360216	19000910	-
15979	-0.0207043	0.098495	-0.358314	0.0207043	2.61886	2.27023	2.05672	2.48832	3.05394	3.64151	3.49141	3.725	3.40923	3.95499	3.55441	3.47769	Ifngr1	CD119|IFN-gammaR|Ifgr|Ifngr|Nktar	15979	ENSMUSG00000020009	GO:0005783|GO:0014069|GO:0016020|GO:0016021|GO:0019955|GO:0030425|GO:0031982	chr10	MGI:107655|Vega:OTTMUSG00000035345	interferon gamma receptor 1	19610225	protein-coding		19591958	+
20393	0.0494909	0.400307	-0.04949	-0.112457	0.500432	0.753421	0.446061	0.549899	1.75095	1.91283	2.26444	2.01556	1.49613	1.67966	2.22774	1.81125	Sgk1	Sgk	20393	ENSMUSG00000019970	GO:0000166|GO:0004672|GO:0004674|GO:0005515|GO:0005524|GO:0005634|GO:0005737|GO:0005739|GO:0005783|GO:0005886|GO:0006468|GO:0006883|GO:0006915|GO:0006950|GO:0006974|GO:0007019|GO:0007616|GO:0008542|GO:0010765|GO:0016020|GO:0016301|GO:0016310|GO:0016740|GO:0016772|GO:0018105|GO:0030307|GO:0031115|GO:0032869|GO:0032880|GO:0043005|GO:0043066|GO:0043402|GO:0043423|GO:0048037|GO:0048156|GO:0048471|GO:…	chr10	MGI:1340062|Vega:OTTMUSG00000031274	serum/glucocorticoid regulated kinase 1	21999902	protein-coding	110651|11651|11652|170755|20111|20112|23797|27219|56613|58988|67071|72508|73086	21882184	+
27355	-0.0353675	0.035367	0.16139	-0.229213	1.29922	1.52795	1.36816	1.61421	2.63937	2.90128	2.86902	3.26843	3.13511	3.35604	3.00251	3.0578	Pald1	MMPAL|Pald|mKIAA1274	27355	ENSMUSG00000020092	GO:0003674|GO:0005575|GO:0005737|GO:0008150	chr10	MGI:1351623	phosphatase domain containing, paladin 1	61383523	protein-coding		61319657	-
16414	-0.0163455	-1.21626	0.194594	0.0163455	2.83917	2.38622	2.67413	2.72265	4.09353	4.45598	4.38216	4.65564	4.51283	4.8065	4.44271	4.53297	Itgb2	2E6|AI528527|Cd18|LAD|LCAMB|Lfa1|MF17	16414	ENSMUSG00000000290	GO:0001948|GO:0002523|GO:0004872|GO:0005102|GO:0005515|GO:0007155|GO:0007159|GO:0007160|GO:0007229|GO:0007275|GO:0008305|GO:0009986|GO:0016020|GO:0016021|GO:0016337|GO:0019901|GO:0030101|GO:0030593|GO:0032403|GO:0043542|GO:0045121|GO:0045123|GO:0045429|GO:0045766|GO:0046982|GO:0050730|GO:0050798|GO:0050839|GO:0051092	chr10	MGI:96611|Vega:OTTMUSG00000019985	integrin beta 2	77565674	protein-coding	16412|16415|16416|16419|16420|16421|192897|223272|320910	77530348	+
237387	0.0764375	-0.0774841	0.0198483	-0.0198483	1.98855	1.89992	1.92394	2.27361	2.30996	2.64195	2.51746	3.2226	2.83752	3.11617	2.66812	2.70074	Lrrc3	1300011L04Rik|C21orf102	237387	ENSMUSG00000051652	GO:0003674|GO:0008150|GO:0016020|GO:0016021	chr10	MGI:2447899|Vega:OTTMUSG00000020516	leucine rich repeat containing 3	77902536	protein-coding	218763	77897576	-
14676	-0.193755	0.193755	-0.948766	0.352674	2.85938	2.64753	1.44469	2.70588	4.03818	4.36406	4.29024	4.84572	4.33856	4.857	4.26518	4.19317	Gna15	G[a]15|Galpha15	14676	ENSMUSG00000034792	GO:0000166|GO:0001664|GO:0003924|GO:0004871|GO:0005525|GO:0005834|GO:0006184|GO:0006471|GO:0007165|GO:0007186|GO:0007188|GO:0007200|GO:0007204|GO:0016020|GO:0019001|GO:0031234|GO:0031683|GO:0046872|GO:0060158	chr10	MGI:95770|Vega:OTTMUSG00000030451	guanine nucleotide binding protein, alpha 15	81524225	protein-coding	14672|14673|14674|14675|14677|14678|14679|14681|14682|14685|14686|14687|242851	81502314	-
73690	-0.108764	0.342581	-0.138228	0.108764	-0.759439	1.36614	-0.99167	-3.66993	0.800779	1.27803	0.758942	1.00226	0.954001	1.64027	1.37033	1.32669	Glipr1	2410114O14Rik|RTVP-1|RTVP1|mRTVP-1	73690	ENSMUSG00000056888	GO:0005576|GO:0016020|GO:0016021	chr10	MGI:1920940|Vega:OTTMUSG00000027780	GLI pathogenesis-related 1 (glioma)	111997264	protein-coding	100043899|11571|11572|22024|353287|67537|69286|74116|78081|78892|83691|94227	111985448	-
20852	-0.0318341	-0.0577183	0.0318336	0.0745091	0.71077	0.761596	0.101238	0.714305	2.21794	2.59447	2.16261	2.42169	2.4549	2.56894	2.13831	2.42344	Stat6		20852	ENSMUSG00000002147	GO:0000122|GO:0000790|GO:0000979|GO:0002296|GO:0002829|GO:0003677|GO:0003700|GO:0004871|GO:0005509|GO:0005634|GO:0005737|GO:0006351|GO:0006355|GO:0007165|GO:0019221|GO:0033598|GO:0034097|GO:0042127|GO:0042802|GO:0043565|GO:0045944|GO:0048295|GO:0060443	chr10	MGI:103034|Vega:OTTMUSG00000031818	signal transducer and activator of transcription 6	127660987	protein-coding	20846|20847|20848|20849|20850|20851	127642986	+
18413	1.3203	-0.388407	0.388407	-0.388407	2.63895	3.29535	3.30198	3.10229	6.57308	7.28805	6.52105	6.59904	5.15975	4.9508	4.81027	4.92337	Osm	OncoM	18413	ENSMUSG00000058755	GO:0005125|GO:0005147|GO:0005576|GO:0005615|GO:0005900|GO:0006915|GO:0006955|GO:0007422|GO:0008083|GO:0008284|GO:0009408|GO:0033138|GO:0040008|GO:0042503|GO:0042506|GO:0042508|GO:0043410|GO:0045835|GO:0045944|GO:0046888|GO:0048266|GO:0050731	chr11	MGI:104749|Vega:OTTMUSG00000005054	oncostatin M	4241026	protein-coding		4236785	+
246177	-0.215158	0.0520577	1.17488	-0.0520577	5.40924	4.21933	5.1164	4.6543	6.03429	5.86299	5.62893	5.56663	6.10763	6.28026	6.10203	6.02511	Myo1g	E430002D17Rik	246177	ENSMUSG00000020437	GO:0000166|GO:0003774|GO:0003779|GO:0005516|GO:0005524|GO:0005886|GO:0008150|GO:0016020|GO:0016459	chr11	MGI:1927091|Vega:OTTMUSG00000005117	myosin IG	6520958	protein-coding	17912|17913|17916|231646|338367|432516|66196|71602	6506548	-
22778	-0.190886	0.213833	0.179789	-0.179789	3.66544	3.49904	3.23756	3.56958	4.41599	5.09209	5.00047	5.36004	4.76718	5.42931	5.01262	4.74848	Ikzf1	5832432G11Rik|Ikaros|LyF-1|Zfpn1a1|Znfn1a1|hlk-1|mKIAA4227	22778	ENSMUSG00000018654	GO:0000122|GO:0001779|GO:0003677|GO:0003700|GO:0005515|GO:0005634|GO:0005667|GO:0005721|GO:0006355|GO:0030097|GO:0030183|GO:0030217|GO:0030900|GO:0040018|GO:0043565|GO:0045660|GO:0045892|GO:0045893|GO:0045944|GO:0046982|GO:0048535|GO:0048538|GO:0048541|GO:0048732|GO:0051138|GO:0060041	chr11	MGI:1342540|Vega:OTTMUSG00000005161	IKAROS family zinc finger 1	11772926	protein-coding	22779|22780|22781|67143|83925	11686213	+
56193	-0.061677	-0.106389	0.099371	0.0616765	2.32778	2.08604	2.34283	2.01178	3.38313	3.9533	3.49338	3.59125	3.40643	3.83409	3.41686	3.26564	Plek	2010300B13Rik	56193	ENSMUSG00000020120	GO:0005080|GO:0005543|GO:0005737|GO:0006904|GO:0007229|GO:0010572|GO:0010920|GO:0010925|GO:0030030|GO:0030836|GO:0030845|GO:0030866|GO:0031529|GO:0031532|GO:0032233|GO:0032587|GO:0033625|GO:0035556|GO:0042803|GO:0043325|GO:0045744|GO:0046488|GO:0060305|GO:0070493|GO:0070527|GO:0070528|GO:0070560	chr11	MGI:1860485|Vega:OTTMUSG00000005189	pleckstrin	17008718	protein-coding	27260	16971206	-
19696	-0.388407	-0.388407	0.388407	0.483396	2.63993	3.89716	2.62391	3.4114	4.16925	4.98967	5.14057	5.34706	4.2193	4.97114	4.67	4.02077	Rel	c-Rel	19696	ENSMUSG00000020275	GO:0001816|GO:0003700|GO:0005515|GO:0005634|GO:0005667|GO:0005737|GO:0007249|GO:0043565|GO:0045084|GO:0045893|GO:1901215	chr11	MGI:97897|Vega:OTTMUSG00000005282	reticuloendotheliosis oncogene	23770970	protein-coding	18033|18034|19697|19698	23741729	-
16822	-0.188641	-0.0439925	0.0439925	0.500131	3.71016	3.3666	2.97599	2.75187	4.33086	4.87551	4.72761	4.81389	4.63354	5.08164	4.5584	4.42514	Lcp2	AI323664|BB161688|SLP-76|SLP76|twm	16822	ENSMUSG00000002699	GO:0005737|GO:0045576|GO:0050663	chr11	MGI:1321402|Vega:OTTMUSG00000005404	lymphocyte cytosolic protein 2	34092280	protein-coding	17060|27278|71130	34047201	+
94176.chr11.1	0	0	0	0	0	0	0	0	0	0	0	0	0	0	0	0	Dock2	AI662014|AW122239|CED-5|Hch|MBC	94176	ENSMUSG00000020143	GO:0001766|GO:0001768|GO:0001771|GO:0005085|GO:0005634|GO:0005737|GO:0005856|GO:0005886|GO:0006935|GO:0007010|GO:0016020|GO:0030675|GO:0030676|GO:0035022|GO:0042098|GO:0042110|GO:0042608|GO:0045059|GO:0045060|GO:0046631|GO:0046633	chr11	MGI:2149010|Vega:OTTMUSG00000005408	dedicator of cyto-kinesis 2	34514545	protein-coding	208869|238130|330662|68813	34226864	-
94176.chr11.2	0	0	0	0	0	0	0	0	0	0	0	0	0	0	0	0	Dock2	AI662014|AW122239|CED-5|Hch|MBC	94176	ENSMUSG00000020143	GO:0001766|GO:0001768|GO:0001771|GO:0005085|GO:0005634|GO:0005737|GO:0005856|GO:0005886|GO:0006935|GO:0007010|GO:0016020|GO:0030675|GO:0030676|GO:0035022|GO:0042098|GO:0042110|GO:0042608|GO:0045059|GO:0045060|GO:0046631|GO:0046633	chr11	MGI:2149010|Vega:OTTMUSG00000005408	dedicator of cyto-kinesis 2	34783823	protein-coding	208869|238130|330662|68813	34682290	-
171285	-0.012744	0.0858822	-1.12289	0.012744	3.1856	2.92158	2.73242	3.28579	3.91165	4.01166	4.20885	4.45674	4.0146	4.5179	4.37674	4.3371	Havcr2	TIM-3|Tim3|Timd3	171285	ENSMUSG00000020399	GO:0016020|GO:0016021	chr11	MGI:2159682|Vega:OTTMUSG00000005503	hepatitis A virus cellular receptor 2	46481254	protein-coding	171283|171284|210535|276891|407814	46454931	+
17001	0.305534	-0.132804	0.132804	-0.290589	1.29397	1.37484	1.77303	0.89945	3.83162	4.08125	3.54942	4.00185	4.01684	4.33744	4.14105	4.02712	Ltc4s		17001	ENSMUSG00000020377	GO:0004464|GO:0005634|GO:0005635|GO:0005783|GO:0006691|GO:0006750|GO:0008047|GO:0008152|GO:0008289|GO:0016020|GO:0016021|GO:0016829|GO:0019370|GO:0043085|GO:0043231|GO:0043295|GO:0046982	chr11	MGI:107498|Vega:OTTMUSG00000005578	leukotriene C4 synthase	50238471	protein-coding	11690|211666	50236472	-
216799	0.932569	0.489292	-0.847316	-0.489292	2.9293	2.29174	2.38632	2.40262	4.8684	5.84467	4.78001	4.80583	4.21007	5.41167	4.40807	4.34354	Nlrp3	AGTAVPRL|AII/AVP|Cias1|FCAS|FCU|MWS|Mmig1|NALP3|Pypaf1	216799	ENSMUSG00000032691	GO:0000166|GO:0005524|GO:0005737|GO:0006915|GO:0006919|GO:0006954|GO:0032088|GO:0032621|GO:0042347|GO:0043280|GO:0050701|GO:0050718|GO:0050728|GO:0051092|GO:0051607	chr11	MGI:2653833|Vega:OTTMUSG00000005801	NLR family, pyrin domain containing 3	59566956	protein-coding	101613|195046|210045|232827|233001|235779|23968|243874|243880|244202|268857|330490|446099|637515|76858|83564|97895	59542686	+
57916	0	0	0	0	4.56805	4.0677	3.63665	2.78348	5.09763	5.28191	4.34146	5.50009	5.20495	5.3217	4.71152	5.16811	Tnfrsf13b	1200009E08Rik|Taci	57916	ENSMUSG00000010142	GO:0001782|GO:0005887|GO:0009897|GO:0016020|GO:0016021|GO:0030889	chr11	MGI:1889411|Vega:OTTMUSG00000005824	tumor necrosis factor receptor superfamily, member 13b	61147642	protein-coding		61140835	+
320207	-0.00334454	0.00334501	-0.159208	0.275091	2.97532	2.93435	3.53962	3.2375	3.06038	3.22502	3.47189	3.61097	3.17382	3.76534	3.09205	3.27031	Pik3r5	AV230647|F730038I15Rik	320207	ENSMUSG00000020901	GO:0005634|GO:0005737|GO:0005942|GO:0016020|GO:0016301|GO:0016310|GO:0043551|GO:0046935	chr11	MGI:2443588|Vega:OTTMUSG00000005944	phosphoinositide-3-kinase, regulatory subunit 5, p101	68497846	protein-coding	104709	68432125	+
12514	-0.404254	-0.0180488	0.206517	0.0180492	2.45815	2.48364	2.07658	2.67035	3.87502	4.90371	4.22108	4.39776	4.27169	5.08126	4.31961	4.23275	Cd68	Scard1|gp110	12514	ENSMUSG00000018774	GO:0005764|GO:0005768|GO:0005886|GO:0016020|GO:0016021|GO:0071310	chr11	MGI:88342|Vega:OTTMUSG00000006002	CD68 antigen	69666062	protein-coding	16783|16784|239739	69664371	-
66102	-0.692461	0.231868	0.2298	-0.2298	1.24768	1.88318	1.85557	2.50803	3.43305	3.84453	3.74058	3.89087	3.72837	4.10031	3.68087	3.80373	Cxcl16	0910001K24Rik|AV290116|BB024863|CXCL16v1|CXCL16v2|SR-PSOX|Zmynd15	66102	ENSMUSG00000018920	GO:0005041|GO:0005044|GO:0005125|GO:0005615|GO:0006935|GO:0008009|GO:0016020|GO:0016021|GO:0030307|GO:0030335|GO:0034097|GO:0034341|GO:0034612	chr11	MGI:1932682|Vega:OTTMUSG00000006042	chemokine (C-X-C motif) ligand 16	70459984	protein-coding		70454234	-
216991	0.316782	0.631069	-0.316782	-0.375224	2.17498	2.35112	2.05336	2.22538	3.70404	4.23312	4.05097	4.3675	4.29763	4.62918	3.75361	3.7294	Adap2	Centa2	216991	ENSMUSG00000020709	GO:0005096|GO:0005543|GO:0005545|GO:0005546|GO:0005547|GO:0005737|GO:0005740|GO:0005829|GO:0005886|GO:0007507|GO:0008060|GO:0008270|GO:0016020|GO:0032312|GO:0043325|GO:0043533|GO:0046872|GO:0048017	chr11	MGI:2663075|Vega:OTTMUSG00000000213	ArfGAP with dual PH domains 2	80178827	protein-coding	231821|69780|98366	80154162	+
20296	1.29366	0	0	0	0	0	0	3.07566	7.3396	7.86076	7.25197	6.52751	2.83348	3.73506	2.76916	2.29038	Ccl2	AI323594|HC11|JE|MCAF|MCP-1|MCP1|SMC-CF|Scya2|Sigje	20296	ENSMUSG00000035385	GO:0000165|GO:0001525|GO:0001664|GO:0001938|GO:0002548|GO:0005125|GO:0005515|GO:0005576|GO:0005615|GO:0005737|GO:0006874|GO:0006935|GO:0006954|GO:0006955|GO:0007010|GO:0007179|GO:0008009|GO:0008201|GO:0008360|GO:0009408|GO:0009611|GO:0010574|GO:0010759|GO:0016525|GO:0019221|GO:0030593|GO:0031663|GO:0031727|GO:0035684|GO:0035702|GO:0043025|GO:0043491|GO:0043615|GO:0048010|GO:0048246|GO:0048247|GO:…	chr11	MGI:98259|Vega:OTTMUSG00000000852	chemokine (C-C motif) ligand 2	82037452	protein-coding	20292|20293|20302|20303|20304|20305|20306|20307|20308|541307|56221	82035577	+
20306	0	0.975918	0	0	1.29039	2.68376	0	0	7.38508	7.4006	6.9547	6.75744	3.13174	2.83735	2.1842	3.55592	Ccl7	MCP-3|Scya7|fic|marc|mcp3	20306	ENSMUSG00000035373	GO:0005125|GO:0005576|GO:0005615|GO:0006935|GO:0006954|GO:0006955|GO:0007010|GO:0008009|GO:0008201|GO:0008360|GO:0030335|GO:0031726|GO:0031727|GO:0048245|GO:0071361|GO:2000503	chr11	MGI:99512|Vega:OTTMUSG00000000856	chemokine (C-C motif) ligand 7	82047523	protein-coding	20292|20293|20296|20302|20303|20304|20305|20307|20308|541307|56221	82045712	+
20293	0.366392	-0.366392	1.23	-1.34231	1.68505	0.341452	3.73194	3.13297	5.4242	6.05945	5.1401	4.82726	4.91179	5.08786	4.1319	3.65591	Ccl12	MCP-5|Scya12	20293	ENSMUSG00000035352	GO:0001525|GO:0002548|GO:0005125|GO:0005576|GO:0005615|GO:0006935|GO:0006954|GO:0006955|GO:0008009|GO:0031727	chr11	MGI:108224|Vega:OTTMUSG00000000861	chemokine (C-C motif) ligand 12	82103399	protein-coding	20292|20296|20302|20303|20304|20305|20306|20307|20308|541307|56221	82101845	+
20302	0.0739107	-0.0739107	-0.857977	0.237011	-0.929363	2.02983	-1.63479	1.44087	7.71346	8.51001	7.08051	6.97132	2.55123	4.15938	3.36186	3.11555	Ccl3	AI323804|G0S19-1|LD78alpha|MIP-1alpha|MIP1-(a)|MIP1-alpha|Mip1a|Scya3	20302	ENSMUSG00000000982	GO:0000165|GO:0001775|GO:0002548|GO:0004672|GO:0004698|GO:0005125|GO:0005515|GO:0005576|GO:0005615|GO:0005622|GO:0005737|GO:0005829|GO:0006468|GO:0006816|GO:0006874|GO:0006887|GO:0006935|GO:0006954|GO:0006955|GO:0007010|GO:0007204|GO:0007267|GO:0007610|GO:0008009|GO:0008360|GO:0009636|GO:0010628|GO:0010629|GO:0010818|GO:0014808|GO:0016004|GO:0016301|GO:0016310|GO:0019722|GO:0030335|GO:0030502|GO:…	chr11	MGI:98260|Vega:OTTMUSG00000000991	chemokine (C-C motif) ligand 3	83649378	protein-coding	20292|20293|20296|20303|20304|20305|20306|20307|20308|541307|56221	83647843	-
20303	0	0.975918	0	0	2.29039	1.68376	2.69039	1.4907	9.39695	10.1253	8.74375	8.34841	3.27638	4.84398	3.84406	4.48313	Ccl4	AT744.1|Act-2|MIP-1B|Mip1b|Scya4	20303	ENSMUSG00000018930	GO:0005125|GO:0005515|GO:0005576|GO:0005615|GO:0006935|GO:0006954|GO:0006955|GO:0008009|GO:0009636|GO:0030595|GO:0031726|GO:0031730|GO:0032760|GO:0043117|GO:0043922|GO:0050850|GO:0051928|GO:2000503	chr11	MGI:98261|Vega:OTTMUSG00000000993	chemokine (C-C motif) ligand 4	83664683	protein-coding	20292|20293|20296|20302|20304|20305|20306|20307|20308|541307|56221	83662584	+
76408	0.244131	-1.1031	0.06037	-0.06037	2.74561	2.8747	1.91907	2.60295	3.89795	4.48057	4.21504	4.80091	4.50977	4.91267	4.29805	4.35514	Abcc3	1700019L09Rik|ABC31|MLP2|MOAT-D|MRP3	76408	ENSMUSG00000020865	GO:0000166|GO:0005215|GO:0005524|GO:0005887|GO:0006200|GO:0006810|GO:0006855|GO:0008559|GO:0015238|GO:0015432|GO:0015722|GO:0015893|GO:0016020|GO:0016021|GO:0016323|GO:0016887|GO:0017111|GO:0042626|GO:0055085	chr11	MGI:1923658|Vega:OTTMUSG00000001891	ATP-binding cassette, sub-family C (CFTR/MRP), member 3	94392976	protein-coding	12638|12780|17250|20927|20928|224814|239273|244562|27416|27421	94343295	-
66610	-0.0216074	0.171262	0.0216084	-0.0696859	0.273763	0.0720606	-0.226835	0.11491	1.37374	1.70553	1.41754	2.04134	1.7052	2.06747	1.60831	1.42023	Abi3	2210414K06Rik|AI987680|NESH	66610	ENSMUSG00000018381	GO:0003674|GO:0005622|GO:0005737|GO:0018108|GO:0030027|GO:0030334	chr11	MGI:1913860|Vega:OTTMUSG00000001756	ABI gene family, member 3	95842476	protein-coding	11308|329165	95830072	-
14710	0.345109	0.367767	-0.345109	-0.736349	1.73689	0.847874	1.43785	2.47392	3.67795	3.46228	3.58079	3.65104	3.72143	3.76864	3.80467	3.5143	Gngt2	AV096488	14710	ENSMUSG00000038811	GO:0004871|GO:0005834|GO:0005886|GO:0006184|GO:0007165|GO:0007186|GO:0016020	chr11	MGI:893584|Vega:OTTMUSG00000001754	guanine nucleotide binding protein (G protein), gamma transducing activity polypeptide 2	95845731	protein-coding	14699|66066	95842295	+
14824	0.00795555	0.0230618	-0.0453405	-0.00795555	1.02762	0.811024	0.788424	1.21995	2.5743	3.15242	2.92074	3.09688	2.78032	3.45506	2.88876	2.86184	Grn	epithelin	14824	ENSMUSG00000034708	GO:0001835|GO:0005615|GO:0005739|GO:0007566|GO:0009986|GO:0010976|GO:0032355|GO:0035988|GO:0043231|GO:0048488|GO:0050679|GO:0060179|GO:0060999|GO:0061351	chr11	MGI:95832|Vega:OTTMUSG00000002816	granulin	102436809	protein-coding		102430322	+
104681	0.102306	-0.0206671	0.0206671	-0.0922384	2.73167	2.72339	2.74788	2.73531	2.00701	1.8392	1.94785	1.92789	1.84697	1.65447	1.88105	1.60966	Slc16a6	AW743111|ESTM12|MCT 6|MCT 7|MCT6	104681	ENSMUSG00000041920	GO:0003674|GO:0005575|GO:0005886|GO:0006810|GO:0008150|GO:0015293|GO:0016020|GO:0016021|GO:0055085	chr11	MGI:2144585|Vega:OTTMUSG00000003343	solute carrier family 16 (monocarboxylic acid transporters), member 6	109473596	protein-coding	20501|20502|20503|216867|217316|229699|240638|57274|66859|69309|71781|72472|80879	109450856	-
217262	0.511208	-0.015574	-0.277549	0.0155735	3.22369	3.35092	1.3775	3.30726	4.00688	5.29361	4.56363	5.06605	4.87921	5.67119	4.69294	4.80164	Abca9	D630040K07Rik	217262	ENSMUSG00000041797	GO:0000166|GO:0005524|GO:0005739|GO:0006200|GO:0006810|GO:0008152|GO:0016020|GO:0016021|GO:0016887|GO:0017111	chr11	MGI:2386796|Vega:OTTMUSG00000003233	ATP-binding cassette, sub-family A (ABC1), member 9	110168153	protein-coding	11303|11304|11305|11307|192663|217258|217265|26357|268379|27403|27404|27405|27409|27410|320631|381072|67470|67928|74591|76184	110100822	-
217303	-0.357434	0.325038	-0.0793323	0.0793323	2.75976	2.44626	2.81818	2.40783	2.02559	2.49136	2.17093	2.3621	1.97192	2.72399	2.10949	1.98769	Cd300a	B230315M08Rik|Clm8|LMIR1|MAIR-I|MAIR-Ia|MMAC8|Pigr4|mcpir1	217303	ENSMUSG00000034652	GO:0002552|GO:0005515|GO:0005886|GO:0006898|GO:0014063|GO:0016020|GO:0016021|GO:0019902|GO:0043305	chr11	MGI:2443411|Vega:OTTMUSG00000003516	CD300A antigen	114904651	protein-coding	100043123|100043125|140497|217304|217305|217306|246746|382551|52685	114890041	+
12409	0.583176	-0.550063	0.359086	-0.359086	2.24358	1.02028	1.1938	0.754478	4.1211	3.75821	3.2464	3.45563	3.31328	3.61044	3.71482	3.96516	Cbr2	MLCR	12409	ENSMUSG00000025150	GO:0000166|GO:0004090|GO:0005515|GO:0005739|GO:0006116|GO:0008152|GO:0016491|GO:0043621|GO:0051262|GO:0055114	chr11	MGI:107200|Vega:OTTMUSG00000004120	carbonyl reductase 2	120732021	protein-coding	111175|26378|28200|66065|67460|67880|69772|71412	120729485	-
30955	-0.134205	-0.62266	0.134205	0.174747	3.26734	3.27301	2.83295	3.40466	3.88171	4.73783	4.57217	4.90877	4.60262	4.8978	4.42428	4.19085	Pik3cg	5830428L06Rik|PI3Kgamma|p110gamma	30955	ENSMUSG00000020573	GO:0000166|GO:0002675|GO:0004674|GO:0005524|GO:0005622|GO:0005737|GO:0005886|GO:0005942|GO:0005944|GO:0006468|GO:0006897|GO:0006935|GO:0006954|GO:0007186|GO:0007204|GO:0010897|GO:0014065|GO:0016020|GO:0016301|GO:0016303|GO:0016310|GO:0016740|GO:0016772|GO:0016773|GO:0032252|GO:0036092|GO:0043066|GO:0043406|GO:0046854|GO:0046875|GO:0046934|GO:0048015|GO:0051897|GO:0097284	chr12	MGI:1353576|Vega:OTTMUSG00000033083	phosphoinositide-3-kinase, catalytic, gamma polypeptide	32208649	protein-coding	18704|18705.chr6.1|18705.chr6.2|18706|18707|225326|240752|74769	32173397	-
18035	-0.0378361	0.494985	-0.0233383	0.0233383	0.297469	0.142921	0.0493946	0.363641	2.72402	2.82747	2.4214	2.60513	1.62293	1.99506	1.81531	1.62773	Nfkbia	AI462015|Nfkbi	18035	ENSMUSG00000021025	GO:0000060|GO:0005515|GO:0005634|GO:0005737|GO:0005829|GO:0005886|GO:0007253|GO:0008139|GO:0010745|GO:0010875|GO:0010888|GO:0019899|GO:0031072|GO:0031625|GO:0031663|GO:0032088|GO:0032270|GO:0032403|GO:0032495|GO:0032496|GO:0034142|GO:0042127|GO:0042802|GO:0042994|GO:0043234|GO:0043330|GO:0045638|GO:0045746|GO:0045893|GO:0045944|GO:0051059|GO:0070427|GO:0070431	chr12	MGI:104741	nuclear factor of kappa light polypeptide gene enhancer in B cells inhibitor, alpha	55492647	protein-coding	12051|18036|18037|243910|80859	55489409	-
19141	0.0302372	0.124527	-0.0302362	-0.0983038	1.94875	1.74332	1.72795	1.92498	2.70027	3.04965	2.92666	3.24273	2.97502	3.43738	3.10274	2.99427	Lgmn	AEP|AI746452|AU022324|Prsc1	19141	ENSMUSG00000021190	GO:0001101|GO:0004197|GO:0005764|GO:0005770|GO:0006508|GO:0008233|GO:0008234|GO:0016787|GO:0040015|GO:0043524|GO:0045177	chr12	MGI:1330838|Vega:OTTMUSG00000023302	legumain	102439697	protein-coding	329777	102394098	-
104759	-0.15507	-0.00871277	0.00871324	0.0601187	2.92501	2.68626	2.23332	2.9094	4.26797	4.5082	4.44735	4.84867	4.62728	4.8862	4.57168	4.65509	Pld4	AI132321|thss	104759	ENSMUSG00000052160	GO:0003824|GO:0004630|GO:0005515|GO:0005575|GO:0008150|GO:0008152|GO:0016020|GO:0016021|GO:0016042|GO:0016787|GO:0070290	chr12	MGI:2144765	phospholipase D family, member 4	112768986	protein-coding	18807|319455	112760655	+
16019	0	0	0	0	0	0	0	0	0	0	0	0	0	0	0	0	Ighm	AI326478|Igh-6|Igh-M|Igh6|Igm|muH	16019		GO:0000187|GO:0002455|GO:0003823|GO:0004888|GO:0005515|GO:0005615|GO:0009897|GO:0016064|GO:0019815|GO:0019882|GO:0030890|GO:0042571|GO:0043410|GO:0045022|GO:0045807|GO:0048471|GO:0050731|GO:0050829|GO:0050853|GO:0050871	chr12	MGI:96448|IMGT/GENE-DB:IGHM	immunoglobulin heavy constant mu	113422730	other		113418826	-
17084	-0.405312	0.178675	0.22062	-0.178674	2.45397	2.01845	1.96926	2.61822	4.10691	4.54075	4.36943	4.61491	4.41193	4.68962	4.49466	4.44848	Ly86	MD-1|MD1	17084	ENSMUSG00000021423	GO:0005576|GO:0006954|GO:0045087	chr13	MGI:1321404	lymphocyte antigen 86	37419036	protein-coding		37345345	+
12522	-0.0241928	0.0241938	0.0745297	-0.233738	-0.246296	-0.505135	-0.590521	-0.890615	2.10387	3.04294	1.7226	1.59496	0.348192	0.998109	0.196865	0.18547	Cd83		12522	ENSMUSG00000015396	GO:0009897|GO:0014070|GO:0016020|GO:0016021|GO:0032713|GO:0032733|GO:0032743|GO:0043372	chr13	MGI:1328316	CD83 antigen	43803132	protein-coding		43785107	+
218203	0.116494	-0.365893	-0.111823	0.111823	2.15425	2.18935	2.23493	2.71819	2.84646	2.86822	2.95955	3.23854	2.56007	2.80186	2.58233	2.42595	Mylip	9430057C20Rik|Mir	218203	ENSMUSG00000038175	GO:0004842|GO:0005622|GO:0005737|GO:0005856|GO:0005886|GO:0006928|GO:0007399|GO:0008092|GO:0008270|GO:0010989|GO:0016020|GO:0016567|GO:0016874|GO:0019898|GO:0031648|GO:0032803|GO:0042632|GO:0042787|GO:0045732|GO:0046872|GO:0055098	chr13	MGI:2388271	myosin regulatory light chain interacting protein	45411940	protein-coding	13821|13822|13823|13824|223254|226352|227377|228564|242506|269587|385354|54357	45389742	+
66329	0.268121	-0.222621	0.0637016	-0.0637019	3.07288	3.02354	3.08545	3.26727	4.73611	4.86695	4.65613	5.2434	4.70802	5.10812	4.89317	5.03854	Susd3	1700017I11Rik|2810440J20Rik	66329	ENSMUSG00000021384	GO:0003674|GO:0005575|GO:0008150|GO:0016020|GO:0016021	chr13	MGI:1913579|Vega:OTTMUSG00000027688	sushi domain containing 3	49248706	protein-coding		49230831	-
20963	-0.0949912	-0.392465	0.223851	0.0949912	3.11849	2.84492	2.85045	2.72829	3.3209	3.92764	3.72267	3.98798	3.75222	4.31765	3.56656	3.83028	Syk	Sykb	20963	ENSMUSG00000021457	GO:0000166|GO:0000187|GO:0001525|GO:0001820|GO:0001945|GO:0002281|GO:0002283|GO:0002366|GO:0002554|GO:0004672|GO:0004713|GO:0004715|GO:0004716|GO:0005178|GO:0005515|GO:0005524|GO:0005737|GO:0005886|GO:0006468|GO:0007159|GO:0007166|GO:0007167|GO:0007186|GO:0007229|GO:0007257|GO:0010543|GO:0016020|GO:0016301|GO:0016310|GO:0016740|GO:0016772|GO:0018108|GO:0019370|GO:0019815|GO:0019901|GO:0019904|GO:…	chr13	MGI:99515|Vega:OTTMUSG00000031741	spleen tyrosine kinase	52648792	protein-coding	13649|13866|13867|13869|14083|16451|16452|16453|19229|22637|51789|54721|83813	52583437	+
212032	-0.0752871	-0.0881791	0.0752871	0.170276	2.43269	1.90863	3.16363	2.42579	4.27388	4.59715	4.15789	4.29936	4.29322	4.84333	3.92011	4.03584	Hk3	HK III|HK-III	212032	ENSMUSG00000025877	GO:0000166|GO:0003824|GO:0004396|GO:0005524|GO:0005739|GO:0005975|GO:0006096|GO:0008152|GO:0016301|GO:0016310|GO:0016740|GO:0016773|GO:0019899|GO:0042562|GO:0043234|GO:0046835	chr13	MGI:2670962|Vega:OTTMUSG00000032679	hexokinase 3	55021385	protein-coding	103988|15275|15277|216019	55005985	-
212937	0.1552	-0.471623	-0.1552	0.372749	3.37255	3.33069	3.30681	3.43265	4.32712	4.77998	4.53087	4.92326	4.68166	5.06291	4.53448	4.10221	Tifab		212937	ENSMUSG00000049625	GO:0003674|GO:0005575|GO:0008150	chr13	MGI:2385852	TRAF-interacting protein with forkhead-associated domain, family member B	56178885	protein-coding		56173703	-
105348	0.164822	-0.252316	0.0839114	-0.0839109	2.00202	1.88586	1.54024	2.269	2.60961	2.90515	2.97695	3.47172	3.12037	3.45091	3.20268	3.06343	Golm1	2310001L02Rik|AW125446|D030064E01Rik|GP73|Golph2|PSEC0257	105348	ENSMUSG00000021556	GO:0003674|GO:0005794|GO:0008150	chr13	MGI:1917329	golgi membrane protein 1	59675784	protein-coding	319996	59634996	-
15212	-0.00967216	0.00967312	-0.156661	0.0929613	3.06517	2.9028	2.83665	3.2547	4.08703	4.3933	4.33652	4.72534	4.40164	4.89878	4.63838	4.46683	Hexb		15212	ENSMUSG00000021665	GO:0001501|GO:0001669|GO:0003824|GO:0004553|GO:0004563|GO:0005764|GO:0005975|GO:0006044|GO:0006687|GO:0006689|GO:0006874|GO:0007040|GO:0007338|GO:0007341|GO:0007605|GO:0007626|GO:0008049|GO:0008152|GO:0008360|GO:0008654|GO:0009313|GO:0015929|GO:0016020|GO:0016231|GO:0016787|GO:0016798|GO:0019915|GO:0019953|GO:0030203|GO:0030246|GO:0031323|GO:0042552|GO:0042803|GO:0043169|GO:0043615|GO:0044267|GO:…	chr13	MGI:96074	hexosaminidase B	97198357	protein-coding	15211	97176331	-
17079	-0.589389	-0.0591385	0.32672	0.0591385	4.79219	4.46427	3.51282	5.06808	5.33173	6.09496	6.04498	6.29871	6.05131	6.40231	5.99093	5.88288	Cd180	F630107B15|Ly78|RP105	17079	ENSMUSG00000021624	GO:0005886|GO:0006954|GO:0016020|GO:0016021|GO:0045087	chr13	MGI:1194924|Vega:OTTMUSG00000035367	CD180 antigen	102706631	protein-coding	142980|170743|170744|21897|21898|21899|224109|239081|24088|279572|384059|434215|53791|81897	102693558	+
18792	0.0221095	-0.02211	-0.14983	0.593935	1.99961	1.648	2.05246	1.9924	2.62416	2.42585	2.5521	2.69614	2.10118	2.88418	2.60004	2.59466	Plau	u-PA|uPA	18792	ENSMUSG00000021822	GO:0001525|GO:0001666|GO:0003824|GO:0004252|GO:0005576|GO:0005615|GO:0006508|GO:0008233|GO:0008236|GO:0008284|GO:0009986|GO:0010469|GO:0014909|GO:0014910|GO:0014911|GO:0016020|GO:0016301|GO:0016310|GO:0016787|GO:0033628|GO:0042060|GO:0042127|GO:0042730|GO:0043403|GO:0060279|GO:0070997|GO:2000097|GO:2000345|GO:2000379	chr14	MGI:97611	plasminogen activator, urokinase	20843388	protein-coding	15234|15235|18791|18815|226243|54426|58992|73016|84035	20836662	+
18753	0.063283	-0.119815	0.13251	-0.063282	-0.927936	-0.907595	-1.0292	-0.572313	0.269567	0.49315	0.0616856	0.52576	0.248749	0.620637	0.0784245	0.0807152	Prkcd	AI385711|D14Ertd420e|PKC[d]|PKCdelta|Pkcd	18753	ENSMUSG00000021948	GO:0000166|GO:0004672|GO:0004674|GO:0004697|GO:0004699|GO:0004715|GO:0005524|GO:0005634|GO:0005737|GO:0005739|GO:0005783|GO:0005829|GO:0005886|GO:0005911|GO:0006468|GO:0006915|GO:0006917|GO:0006979|GO:0007049|GO:0008022|GO:0008047|GO:0015810|GO:0016020|GO:0016064|GO:0016301|GO:0016310|GO:0016363|GO:0016740|GO:0016772|GO:0018107|GO:0019899|GO:0019901|GO:0023021|GO:0030837|GO:0032613|GO:0032615|GO:…	chr14	MGI:97598|Vega:OTTMUSG00000025129	protein kinase C, delta	30626208	protein-coding	109333|18750|18751|18754|18755|18759|18761|18762|263803|320795	30595354	-
192187	0.00271368	-0.319286	-0.00271368	0.377909	2.2609	2.11532	0.87779	1.53265	3.50986	4.48938	3.66182	3.88597	3.97962	4.68831	3.75686	3.95388	Stab1	FEEL-1|FELE-1|MFEEL-1|MS-1|STAB-1|mKIAA0246	192187	ENSMUSG00000042286	GO:0005041|GO:0005044|GO:0005737|GO:0005887|GO:0007267|GO:0016525|GO:0030169|GO:0042742|GO:0051635	chr14	MGI:2178742|Vega:OTTMUSG00000033286	stabilin 1	31168641	protein-coding	192188|214058|21930|224024|230971|27426|380713|70417|73182	31139017	-
545030	-0.119134	0.700623	-0.0510218	0.0510218	3.34911	3.19133	2.6908	2.89091	3.7109	4.99648	3.92027	4.6577	4.46282	5.10937	4.29346	4.21316	Wdfy4		545030	ENSMUSG00000051506	GO:0003674|GO:0005575|GO:0008150	chr14	MGI:3584510|Vega:OTTMUSG00000027929	WD repeat and FYVE domain containing 4	33185066	protein-coding	17101|18201|235627|26422|269198|72145|80877	32959547	-
58809	-0.0817518	0.195991	0.0817518	-0.232924	2.69571	2.5236	2.09868	2.89227	4.35877	4.48359	4.63435	4.91668	4.67631	4.80407	4.75065	4.70924	Rnase4	C730049F20Rik	58809	ENSMUSG00000021876	GO:0003674|GO:0004518|GO:0004519|GO:0005576|GO:0008150|GO:0016787	chr14	MGI:1926217	ribonuclease, RNase A family 4	51106151	protein-coding	11727|11731|13586|13587|19752|219033|503844|503847|54159|630952|78416|93719|93725|93726	51091077	+
11727	0.0824544	-0.79391	-0.0824544	0.926038	2.4855	2.35114	1.82648	2.61148	4.34706	4.10927	4.26706	4.38035	4.05513	4.11987	4.11553	4.30244	Ang	AI385586|Ang1|Rnase5|Rnase5a	11727	ENSMUSG00000072115	GO:0001525|GO:0001666|GO:0001938|GO:0003676|GO:0003723|GO:0003779|GO:0004518|GO:0004519|GO:0004522|GO:0004540|GO:0005102|GO:0005507|GO:0005576|GO:0005605|GO:0005615|GO:0005634|GO:0006651|GO:0007202|GO:0007275|GO:0007417|GO:0008201|GO:0009303|GO:0009725|GO:0016477|GO:0016787|GO:0017148|GO:0030154|GO:0030426|GO:0032148|GO:0032311|GO:0032431|GO:0042277|GO:0042327|GO:0043025|GO:0048662|GO:0050714	chr14	MGI:88022	angiogenin, ribonuclease, RNase A family, 5	51102009	protein-coding	11731|13586|13587|19752|219033|503844|503847|54159|58809|630952|78416|93719|93725|93726	51091077	+
20540	0.112714	-0.112713	-0.223447	0.139762	2.04323	1.60428	1.61491	2.50085	3.29712	4.10329	3.73054	3.92821	4.06912	4.38792	3.87891	3.95955	Slc7a7	AI790233|my+lat1	20540	ENSMUSG00000000958	GO:0003333|GO:0005886|GO:0006810|GO:0006865|GO:0015171|GO:0016020|GO:0016021	chr14	MGI:1337120	solute carrier family 7 (cationic amino acid transporter, y+ system), member 7	54417702	protein-coding	11987|11988|11989|140918|20539|224022|241919|26570|30962|328059|330836|50934|53896|74087	54369442	-
50934	-0.0678282	-0.0467777	0.0467768	0.129659	0.964909	1.02217	0.834607	0.980609	0.449478	1.26917	0.856628	1.3372	0.935749	1.59265	0.994006	1.0794	Slc7a8	AA408822|LAT2	50934	ENSMUSG00000022180	GO:0003333|GO:0005275|GO:0005737|GO:0005886|GO:0006810|GO:0006865|GO:0015101|GO:0015171|GO:0015179|GO:0015695|GO:0015807|GO:0016020|GO:0016021|GO:0019534|GO:0055085	chr14	MGI:1355323	solute carrier family 7 (cationic amino acid transporter, y+ system), member 8	54781886	protein-coding	11987|11988|11989|140918|20539|20540|224022|241919|26570|30962|328059|330836|53896|74087	54722215	-
18826	0.24291	0.22716	-0.227161	-0.235273	3.04538	2.4627	2.73594	2.40346	3.68833	4.24743	4.07281	4.38826	4.15249	4.46053	4.0632	4.15361	Lcp1	AW536232|D14Ertd310e|LCP-1|Pls2|pp65	18826	ENSMUSG00000021998	GO:0001726|GO:0001891|GO:0002286|GO:0003779|GO:0005509|GO:0005515|GO:0005737|GO:0005829|GO:0005856|GO:0005884|GO:0005886|GO:0009611|GO:0015629|GO:0016020|GO:0030054|GO:0033157|GO:0042802|GO:0042995|GO:0051015|GO:0051017	chr14	MGI:104808|Vega:OTTMUSG00000024579	lymphocyte cytosolic protein 1	75230842	protein-coding	102502|102866	75131123	+
239217	0.103256	-0.048996	-0.0339069	0.033906	1.31524	1.04047	0.28978	1.03695	2.99937	4.0469	3.41778	3.56111	2.56532	3.35373	2.95136	3.06326	Kctd12	AU046135|AW538430|Pfet1|Pfetin	239217		GO:0005515|GO:0005886|GO:0008277|GO:0016020|GO:0030054|GO:0042734|GO:0043235|GO:0045202|GO:0045211|GO:0051260	chr14	MGI:2145823	potassium channel tetramerisation domain containing 12	102982637	protein-coding		102976581	-
321019	-0.930698	0.0145898	-0.0145895	0.0803993	4.06603	3.4978	3.34377	3.72904	4.90196	4.9491	5.00527	5.32057	4.62765	4.93472	4.6209	4.78046	Gpr183	Ebi2	321019	ENSMUSG00000051212	GO:0002313|GO:0004871|GO:0004930|GO:0005886|GO:0006959|GO:0007165|GO:0007186|GO:0008142|GO:0016020|GO:0016021|GO:0030890|GO:0035589|GO:0045028|GO:0070374	chr14	MGI:2442034	G protein-coupled receptor 183	121965193	protein-coding	18441|18442|19204|213438|213439|233571|239283|381810|57385|574402|58861|67168|70086|78134|78826|84112	121952331	-
23880	0.545386	-0.169536	0.169535	-1.58007	3.04968	2.94375	2.38615	3.2875	4.48889	5.28818	4.73272	5.03928	4.76162	5.4246	4.74817	4.51029	Fyb	ADAP|B630013F22Rik	23880	ENSMUSG00000022148	GO:0005634|GO:0005737|GO:0032403|GO:0045576	chr15	MGI:1346327|Vega:OTTMUSG00000034885	FYN binding protein	6663312	protein-coding	242594|378460	6579871	+
16197	0.354351	-0.354351	1.00743	-0.354351	5.92766	5.35178	5.50596	5.72131	5.18658	5.08368	5.55216	6.22741	5.79209	5.65217	6.22788	6.22393	Il7r	CD127|IL-7Ralpha	16197	ENSMUSG00000003882	GO:0000902|GO:0001915|GO:0002377|GO:0004896|GO:0008361|GO:0009897|GO:0010628|GO:0016020|GO:0016021|GO:0016049|GO:0030217|GO:0033089|GO:0042100|GO:0048535|GO:0048872	chr15	MGI:96562	interleukin 7 receptor	9529876	protein-coding		9506159	-
223433	0.144367	-0.191648	-0.144367	0.219083	1.92145	1.88953	2.19455	2.05746	2.41494	2.53501	2.6848	2.90403	2.49508	3.17246	2.78595	2.68478	Fam105a	9830126M18	223433	ENSMUSG00000056069	GO:0003674|GO:0005575|GO:0008150	chr15	MGI:2687281	family with sequence similarity 105, member A	27681542	protein-coding	432940	27655071	-
20491	0.286541	-0.0595431	-0.0396061	0.0396056	1.73162	1.57973	0.863977	0.75453	1.95509	2.95035	2.57816	3.00162	2.56838	3.14284	2.56276	2.61253	Sla	Slap|Slap-1	20491	ENSMUSG00000022372	GO:0005515|GO:0005737|GO:0005768	chr15	MGI:104295|Vega:OTTMUSG00000035627	src-like adaptor	66831829	protein-coding	77799	66780864	-
17972	-0.928821	-0.692929	0.692929	2.37288	4.70901	4.2371	4.57613	4.42993	5.64635	5.6969	5.66559	5.92922	5.42929	5.98535	5.7019	5.31882	Ncf4	AI451400|p40phox	17972	ENSMUSG00000071715	GO:0005515|GO:0005737|GO:0005829|GO:0007154|GO:0016020|GO:0035091|GO:0043020	chr15	MGI:109186|Vega:OTTMUSG00000028142	neutrophil cytosolic factor 4	78262580	protein-coding		78244811	+
12983	0.657178	-0.161515	0.097259	-0.0972588	4.43922	3.58643	4.36518	4.65092	4.80223	5.52704	4.96482	5.37086	5.19573	5.77301	5.07831	5.03679	Csf2rb	AI848964|AIC2B|Bc|CDw131|Csf2rb1|Csfgmrb|Il3r|Il3rb|Il3rb1|Il5rb	12983	ENSMUSG00000071713	GO:0004896|GO:0005515|GO:0016020|GO:0016021|GO:0019221	chr15	MGI:1339759	colony stimulating factor 2 receptor, beta, low-affinity (granulocyte-macrophage)	78351001	protein-coding	12984	78325990	+
19354	-0.0563378	-0.348265	0.64531	0.0563383	3.65866	3.20596	4.07161	3.3252	3.78919	4.26532	4.14867	4.27877	4.25162	4.34146	4.12059	4.1727	Rac2	AI323801|AI452260	19354	ENSMUSG00000033220	GO:0000166|GO:0003924|GO:0005525|GO:0005622|GO:0005635|GO:0005737|GO:0006184|GO:0006935|GO:0007264|GO:0008284|GO:0016020|GO:0030031|GO:0030036|GO:0045453|GO:0060263	chr15	MGI:97846	RAS-related C3 botulinum substrate 2	78572783	protein-coding	104215|12540|170758|19353|228543|246710|56212|69288|69581|74734|80837	78559169	-
72318	0.0227189	-0.0227189	0.036799	-0.308922	2.8748	2.42355	2.27485	2.79792	4.14845	4.48842	4.27234	4.65232	4.36237	4.81489	4.28339	4.36471	Cyth4	2510004M07Rik|5830469K17Rik|AI467541|Pscd4|mFLJ00017	72318	ENSMUSG00000018008	GO:0005085|GO:0005086|GO:0005543|GO:0005622|GO:0005886|GO:0016020|GO:0030155|GO:0032012	chr15	MGI:2441702	cytohesin 4	78622019	protein-coding	107338|19157|19158|19159|211673|215632|232227|234353|243621|245666|50753|73728|74002|99371	78597047	+
18591	0.160347	-0.313437	-0.0970092	0.0970097	0.333322	0.322193	-0.158807	0.331496	2.0262	1.76938	1.90566	2.14939	2.11481	2.20993	1.99581	1.85497	Pdgfb	PDGF-B|Sis	18591	ENSMUSG00000000489	GO:0001892|GO:0001938|GO:0002548|GO:0003104|GO:0005161|GO:0005518|GO:0005576|GO:0005737|GO:0006468|GO:0006929|GO:0007179|GO:0007275|GO:0007507|GO:0008083|GO:0008284|GO:0009611|GO:0009986|GO:0010512|GO:0010544|GO:0014068|GO:0014911|GO:0016020|GO:0016176|GO:0016323|GO:0018105|GO:0018108|GO:0030031|GO:0030036|GO:0030335|GO:0030336|GO:0031954|GO:0032147|GO:0032148|GO:0035793|GO:0038001|GO:0042803|GO:…	chr15	MGI:97528	platelet derived growth factor, B polypeptide	80014808	protein-coding	18590	79995876	-
74039	0.775695	0.0659952	-0.0659947	-0.342975	3.41006	3.35604	3.00286	3.58077	4.13844	5.01161	4.51382	5.18513	4.62844	5.16219	4.66391	4.68895	Nfam1	4921501M20Rik|Cnaip	74039	ENSMUSG00000058099	GO:0004888|GO:0005622|GO:0005886|GO:0007165|GO:0009986|GO:0016020|GO:0016021|GO:0030183|GO:0035556|GO:0045121|GO:0045577|GO:0050853|GO:0050861|GO:0051091	chr15	MGI:1921289|Vega:OTTMUSG00000014993	Nfat activating molecule with ITAM motif 1	83023138	protein-coding		82996736	-
64099	0.0684161	0.0666971	-0.0666971	-0.398019	1.81864	1.78724	1.52285	2.15897	3.5766	3.8564	3.52881	4.2338	3.98566	4.34044	3.87963	3.86947	Parvg	AI413459	64099	ENSMUSG00000022439	GO:0003779|GO:0005575|GO:0005737|GO:0005856|GO:0005886|GO:0007155|GO:0008150|GO:0016020|GO:0030054	chr15	MGI:2158329|Vega:OTTMUSG00000026123	parvin, gamma	84342978	protein-coding	170736|57342	84324720	+
668218	0.406552	-0.179308	-0.00922918	0.00922871	3.21157	3.05211	2.65327	3.51787	3.96025	4.15278	4.04823	4.58928	4.20245	4.41375	4.0363	4.18815	Bin2		668218		GO:0003674|GO:0005575|GO:0005737|GO:0008150	chr15	MGI:3611448	bridging integrator 2	100669500	protein-coding		100641082	-
80910	0.258425	-2.6202	-0.258425	0.573529	3.68514	3.3831	2.71404	3.16643	5.0439	5.18034	4.9704	5.051	4.93363	4.94157	4.56571	4.34798	Gpr84	EX33	80910	ENSMUSG00000063234	GO:0004871|GO:0004930|GO:0005886|GO:0007165|GO:0007186|GO:0016020|GO:0016021	chr15	MGI:1934129	G protein-coupled receptor 84	103310438	protein-coding		103308235	-
105855	0.0599155	-0.263189	0.0930128	-0.0599151	2.35862	2.21074	1.77174	2.7075	4.04276	4.73216	4.22902	4.64434	4.32018	4.87999	4.17688	4.35941	Nckap1l	4930568P13Rik|AI463083|Hem1|Hemp1	105855	ENSMUSG00000022488	GO:0001782|GO:0002262|GO:0005829|GO:0006461|GO:0030011|GO:0030295|GO:0030593|GO:0030675|GO:0030838|GO:0030866|GO:0030890|GO:0031209|GO:0032403|GO:0032700|GO:0032715|GO:0032855|GO:0033630|GO:0035509|GO:0042102|GO:0042221|GO:0042327|GO:0042493|GO:0043029|GO:0043066|GO:0043372|GO:0043378|GO:0045579|GO:0045588|GO:0045621|GO:0045648|GO:0045860|GO:0050853|GO:0060100|GO:0070358|GO:0090023	chr15	MGI:1926063	NCK associated protein 1 like	103498800	protein-coding	50884	103453825	+
239743	0.29039	-0.29039	0.358502	-0.394506	4.20222	2.45308	3.00904	3.69687	4.72905	4.87606	4.93372	5.14674	4.90721	5.2105	5.02502	4.6865	Klhl6		239743	ENSMUSG00000043008	GO:0002467|GO:0003674|GO:0005575|GO:0050853	chr16	MGI:2686922|Vega:OTTMUSG00000035230	kelch-like 6 (Drosophila)	19983049	protein-coding	13803|207952|208439|217194|242785|268807|277396|442829|69149|70788|72184|75785	19946492	-
16419	0.0129843	0.0817909	-0.116626	-0.0129852	0.977409	0.74307	0.635447	0.98672	2.82063	2.94757	2.91717	3.2971	3.13259	3.25088	3.03057	3.04144	Itgb5	AA475909|AI874634|ESTM23|[b]-5|[b]5|[b]5A|[b]5B|beta-5|beta5	16419	ENSMUSG00000022817	GO:0004872|GO:0005102|GO:0005178|GO:0005925|GO:0007155|GO:0007160|GO:0007229|GO:0007275|GO:0008305|GO:0016020|GO:0016021|GO:0031252	chr16	MGI:96614|Vega:OTTMUSG00000028487	integrin beta 5	33949338	protein-coding	16412|16414|16415|16416|16420|16421|192897|223272|320910	33829665	+
12524	-0.19502	-0.705412	0.19502	0.347096	3.8461	3.81698	3.43314	4.18732	4.89772	5.19019	4.75032	5.5128	5.08017	5.76828	5.36562	5.0271	Cd86	B7|B7-2|B7.2|B70|CLS1|Cd28l2|ETC-1|Ly-58|Ly58|MB7|MB7-2|TS/A-2	12524	ENSMUSG00000022901	GO:0002224|GO:0002668|GO:0005102|GO:0005886|GO:0009897|GO:0009986|GO:0016020|GO:0016021|GO:0042102|GO:0042104|GO:0042113|GO:0043231|GO:0051607	chr16	MGI:101773|Vega:OTTMUSG00000028661	CD86 antigen	36666077	protein-coding	12519	36603869	-
15163	0.131094	0.180846	-0.131094	-0.139748	2.35212	2.21244	2.13244	2.14455	3.76388	4.11277	3.84609	4.07627	3.73913	4.31573	3.82072	3.92698	Hcls1	AW213261|HS1	15163	ENSMUSG00000022831	GO:0005515|GO:0005634|GO:0005737|GO:0005739|GO:0005886|GO:0008284|GO:0009725|GO:0017124|GO:0030218|GO:0032403|GO:0042531	chr16	MGI:104568|Vega:OTTMUSG00000035773	hematopoietic cell specific Lyn substrate 1	36963214	protein-coding	13043|13169|56320	36934983	+
80859	-0.186165	0.186165	0.229426	-0.536788	2.22175	2.53516	2.17018	2.44078	3.79486	4.77462	3.45467	3.34257	0.508631	0.645958	0.562374	0.432545	Nfkbiz	AA408868|INAP|Mail	80859	ENSMUSG00000035356	GO:0005634|GO:0006351|GO:0006355|GO:0006954	chr16	MGI:1931595|Vega:OTTMUSG00000019996	nuclear factor of kappa light polypeptide gene enhancer in B cells inhibitor, zeta	55838641	protein-coding	12051|18035|18036|18037|243910	55811377	-
67742	-0.58155	0.975172	-0.876008	0.581551	3.15108	2.70636	3.03756	3.40355	3.44937	4.04611	3.94824	4.23706	4.04163	4.2887	4.03876	3.99261	Samsn1	4930571B16Rik|930571B16Rik|Hacs1|SLy2	67742	ENSMUSG00000022876	GO:0001784|GO:0002820|GO:0005634|GO:0005737|GO:0005829|GO:0042995|GO:0050732|GO:0050869	chr16	MGI:1914992|Vega:OTTMUSG00000023564	SAM domain, SH3 domain and nuclear localization signals, 1	75909266	protein-coding	70097|74131	75858794	-
12394	-0.404629	0.336518	-0.336518	0.676009	3.57183	3.40613	2.40713	3.86565	4.27029	4.99252	4.7446	4.9457	4.43957	5.2696	4.43105	4.29878	Runx1	AI462102|AML1|Cbfa2|Pebp2a2|Pebpa2b	12394	ENSMUSG00000022952	GO:0000975|GO:0001501|GO:0001701|GO:0001889|GO:0002318|GO:0003677|GO:0003700|GO:0005509|GO:0005515|GO:0005524|GO:0005604|GO:0005634|GO:0006351|GO:0006355|GO:0007417|GO:0008134|GO:0009966|GO:0030097|GO:0030099|GO:0030182|GO:0030853|GO:0030854|GO:0031069|GO:0032526|GO:0035162|GO:0042803|GO:0043231|GO:0045766|GO:0045893|GO:0045944|GO:0046982|GO:0048266|GO:0048666|GO:0060216|GO:0070491|GO:0071336|GO:…	chr16	MGI:99852	runt related transcription factor 1	92826066	protein-coding	12393|12399	92601466	-
26382	-0.136221	-0.0411601	0.0411596	0.424703	2.9813	2.72195	2.99756	2.78953	4.47485	4.67252	4.52931	4.82307	4.55808	5.01743	4.65692	4.34998	Fgd2	Tcd-2|Tcd2|ZFYVE4|tcs-2|tcs2	26382	ENSMUSG00000024013	GO:0005085|GO:0005089|GO:0005543|GO:0005622|GO:0005634|GO:0005737|GO:0005768|GO:0005856|GO:0005886|GO:0016020|GO:0035023|GO:0042995|GO:0046872	chr17	MGI:1347084|Vega:OTTMUSG00000028987	FYVE, RhoGEF and PH domain containing 2	29379535	protein-coding	13998|14163|224014|232237|30938|71801|72287	29360914	+
320484	0.146066	-0.574993	-0.146066	0.146863	2.76583	2.67288	2.97492	3.18126	4.77302	4.93827	4.3357	4.99213	4.60912	5.04261	4.20208	4.34983	Rasal3	A430107D22Rik	320484	ENSMUSG00000052142	GO:0005096|GO:0005099|GO:0005543|GO:0005622|GO:0005737|GO:0007165|GO:0031235|GO:0032320|GO:0046580|GO:0051056	chr17	MGI:2444128|Vega:OTTMUSG00000034066	RAS protein activator like 3	32403581	protein-coding	114713|19414|19415|218397|226525|240057|54153|69601	32390661	-
17916	-0.280501	0.0925288	-0.0925283	0.431104	3.78376	3.0329	3.17718	3.21324	4.59971	5.11718	4.78032	4.99637	4.94904	5.24802	4.82788	4.92429	Myo1f	C330006B10Rik	17916	ENSMUSG00000024300	GO:0000166|GO:0002446|GO:0003674|GO:0005524|GO:0007162|GO:0016459|GO:0030335|GO:0030864|GO:0031941|GO:0032956|GO:0043312|GO:0045088|GO:0050830	chr17	MGI:107711|Vega:OTTMUSG00000037201	myosin IF	33607764	protein-coding	17912|17913|231646|246177|338367|432516|66196|71602	33555707	+
16913	0.23052	0.187102	-0.288727	-0.187102	1.80223	0.704863	0.637244	1.31739	3.67248	3.71904	3.50167	3.62495	3.6942	4.14982	3.66129	3.71343	Psmb8	Lmp-7|Lmp7	16913	ENSMUSG00000024338	GO:0000502|GO:0004175|GO:0004298|GO:0005634|GO:0005737|GO:0005839|GO:0006508|GO:0008233|GO:0016787|GO:0019882|GO:0030154|GO:0045444|GO:0051603	chr17	MGI:1346527|Vega:OTTMUSG00000037118	proteasome (prosome, macropain) subunit, beta type 8 (large multifunctional peptidase 7)	34201454	protein-coding	19173|73902	34198195	+
114584	-0.184011	0.080792	0.431499	-0.0807924	0.850209	0.532009	1.11441	1.14314	2.50938	2.54136	2.4944	2.63022	2.49261	2.68702	2.44386	2.42407	Clic1	Clcp|G6	114584	ENSMUSG00000007041	GO:0005216|GO:0005244|GO:0005247|GO:0005254|GO:0005634|GO:0005635|GO:0005737|GO:0005739|GO:0005886|GO:0006810|GO:0006811|GO:0006821|GO:0016020|GO:0016021|GO:0034220|GO:0034707|GO:0034765|GO:0045669|GO:0051881	chr17	MGI:2148924|Vega:OTTMUSG00000037145	chloride intracellular channel 1	35058719	protein-coding	209195|224796|29876|69454	35050243	+
11629	0.0341296	0.272272	-0.0341291	-0.102664	1.86319	1.30609	1.56959	1.59813	3.536	3.83618	3.30416	3.81244	3.80213	4.03108	3.70611	3.56585	Aif1	AI607846|AIF-1|D17H6S50E|G1|Iba1	11629	ENSMUSG00000024397	GO:0001726|GO:0001774|GO:0001891|GO:0001934|GO:0003779|GO:0005509|GO:0005515|GO:0005634|GO:0005737|GO:0005829|GO:0005856|GO:0005884|GO:0005886|GO:0006911|GO:0010629|GO:0014739|GO:0016020|GO:0016601|GO:0030027|GO:0030041|GO:0030335|GO:0032587|GO:0042102|GO:0042995|GO:0043066|GO:0043204|GO:0045429|GO:0048471|GO:0048661|GO:0048662|GO:0051015|GO:0051017|GO:0071672|GO:0071673|GO:0090026|GO:0097178|GO:…	chr17	MGI:1343098|Vega:OTTMUSG00000037184	allograft inflammatory factor 1	35176001	protein-coding	108897	35170992	-
16988	-0.0142856	-0.328335	0.177592	0.0142858	1.26906	1.08043	0.931024	-0.297735	3.26445	3.52483	2.77482	3.17084	3.50996	3.47625	2.94615	2.86628	Lst1	B144	16988	ENSMUSG00000073412	GO:0005737|GO:0016021|GO:0016358|GO:0050672	chr17	MGI:1096324|Vega:OTTMUSG00000033230	leukocyte specific transcript 1	35188440	protein-coding		35185095	-
21926	0	0	0	0	1.70543	0	0	0	7.44218	7.72222	6.74372	6.85941	2.84223	4.25344	3.59924	3.10846	Tnf	DIF|TNF-alpha|TNFSF2|TNFalpha|Tnfa|Tnfsf1a	21926	ENSMUSG00000024401	GO:0000060|GO:0000122|GO:0000165|GO:0000185|GO:0000187|GO:0001775|GO:0001819|GO:0001891|GO:0001932|GO:0001934|GO:0002020|GO:0002037|GO:0002439|GO:0002740|GO:0002876|GO:0002925|GO:0005125|GO:0005164|GO:0005515|GO:0005576|GO:0005615|GO:0005622|GO:0005886|GO:0005887|GO:0006006|GO:0006915|GO:0006917|GO:0006919|GO:0006927|GO:0006952|GO:0006954|GO:0006955|GO:0006959|GO:0007165|GO:0007254|GO:0007275|GO:…	chr17	MGI:104798|Vega:OTTMUSG00000037196	tumor necrosis factor	35201996	protein-coding	14103|16992|326623|50930	35199391	-
15937	0.240628	0.388004	-0.62019	-0.240627	-1.85927	-2.22443	-0.872708	-1.3699	1.75115	1.91312	1.55285	1.27379	0.268495	0.681019	0.389359	-0.228526	Ier3	AI663993|IEX-1|cI-3|gly96	15937	ENSMUSG00000003541	GO:0001562|GO:0003085|GO:0005515|GO:0005575|GO:0042981|GO:0043065|GO:0045732|GO:0045820|GO:0050728|GO:2000377	chr17	MGI:104814|Vega:OTTMUSG00000037405	immediate early response 3	35822911	protein-coding		35821713	+
18037	-0.194802	0.278864	0.18782	-0.187821	0.330303	0.455467	0.952809	0.471714	1.712	2.10608	1.65357	1.79689	1.64773	1.83633	1.42574	1.56866	Nfkbie	IKBE	18037	ENSMUSG00000023947	GO:0005737|GO:0005794|GO:0042942|GO:0045892|GO:0048471	chr17	MGI:1194908	nuclear factor of kappa light polypeptide gene enhancer in B cells inhibitor, epsilon	45563168	protein-coding	12051|18035|18036|243910|80859	45555716	+
83433	0.0776348	-0.0776343	-0.153321	0.122375	2.00727	1.70619	1.82072	2.31023	4.10382	4.24748	4.26205	4.54633	4.30427	4.69066	4.42996	4.20181	Trem2	Trem2a|Trem2b|Trem2c	83433	ENSMUSG00000023992	GO:0004888|GO:0005576|GO:0005886|GO:0007165|GO:0016020|GO:0016021	chr17	MGI:1913150|Vega:OTTMUSG00000021045	triggering receptor expressed on myeloid cells 2	48352276	protein-coding		48346401	+
50498	-0.0917945	-0.409541	0.0917945	0.186783	1.25071	0.942159	1.68152	0.690199	3.00536	3.53465	3.17127	2.94785	3.23872	3.79018	3.34523	2.89816	Ebi3	EBI-3|IL-27	50498	ENSMUSG00000003206	GO:0004896|GO:0005125|GO:0005515|GO:0005576|GO:0005615|GO:0016020|GO:0019221|GO:0045523	chr17	MGI:1354171	Epstein-Barr virus induced gene 3	55957022	protein-coding	100042555|12804|12931|16157|16158|16194	55952623	+
70785	0.113467	-0.0951622	0.0951622	-2.65871	2.79876	2.31074	2.37156	2.94058	3.74875	3.69148	3.58018	3.59962	3.68587	3.85943	3.35554	3.20026	Dennd1c	4432409M07Rik	70785	ENSMUSG00000002668	GO:0003674|GO:0005085|GO:0005575|GO:0005737|GO:0008150|GO:0031410|GO:0050790	chr17	MGI:1918035	DENN/MADD domain containing 1C	57078510	protein-coding	102442|105841|19347|209773|227801|229541|320560|329260|329727|329877|72121|76954	57066055	-
22324	-0.0208797	0.00665045	0.154133	-0.00665045	2.95245	2.92221	2.69249	2.95834	4.36335	4.86501	4.60551	4.9567	4.73064	5.15669	4.60007	4.7926	Vav1	Vav|vav-T	22324	ENSMUSG00000034116	GO:0005085|GO:0005089|GO:0005515|GO:0005543|GO:0005622|GO:0006909|GO:0006955|GO:0007229|GO:0030217|GO:0030676|GO:0035023|GO:0035556|GO:0042110|GO:0043087|GO:0045785|GO:0046872|GO:0050790	chr17	MGI:98923|Vega:OTTMUSG00000036994	vav 1 oncogene	57329236	protein-coding	101497|109294|213783|21844|219140|22325|226970|236915|24001|263406|277360|54126|57257|73341	57279100	+
21815	0.152864	0.668008	-0.457095	-0.152864	2.66147	2.12792	0.719512	2.55513	4.30185	4.21068	3.94943	4.29846	3.5519	3.50876	3.07028	3.57567	Tgif1	AA959811|AI462167|Tgif	21815	ENSMUSG00000047407	GO:0000122|GO:0001843|GO:0003677|GO:0003682|GO:0003700|GO:0005515|GO:0005634|GO:0006351|GO:0006355|GO:0007368|GO:0008285|GO:0008432|GO:0009953|GO:0010629|GO:0043565|GO:0045666|GO:0048146|GO:0048387|GO:0060041|GO:0070410	chr17	MGI:1194497|Vega:OTTMUSG00000031400	TGFB-induced factor homeobox 1	70853532	protein-coding	100039551|17268|17536|17537|18771|208076|228839|245583	70844205	-
225049	-0.183854	-0.20049	0.350314	0.183854	1.56501	1.81238	1.76997	1.73008	1.99114	2.39049	2.32096	2.59397	2.53548	2.7219	2.60105	2.4152	Ttc7	1110035E02Rik|1700007L07Rik|Ttc7a|fsn|hea	225049	ENSMUSG00000036918	GO:0006879|GO:0030097	chr17	MGI:1920999|Vega:OTTMUSG00000028525	tetratricopeptide repeat domain 7	87381770	protein-coding	104718	87282886	+
63955	0.134973	0.0949831	-0.0949841	-0.175211	-0.525676	-0.316004	-0.683915	-0.413075	1.02165	0.883907	1.21279	1.47379	1.09973	1.22207	0.743322	1.09067	Cables1	Cables|ik3-1	63955	ENSMUSG00000040957	GO:0000082|GO:0005515|GO:0005634|GO:0005737|GO:0007049|GO:0007399|GO:0016538|GO:0042995|GO:0051301|GO:0051302|GO:0051726	chr18	MGI:1927065	CDK5 and Abl enzyme substrate 1	11945627	protein-coding	252966	11839274	+
72512	0.629945	-0.372929	0.0409446	-0.0409446	3.40206	3.30249	3.02886	3.60508	4.88122	4.6772	4.855	5.25944	5.00226	5.27852	4.98616	4.84444	Tmem173	2610307O08Rik|ERIS|MPYS|Mita|STING	72512	ENSMUSG00000024349	GO:0002218|GO:0002230|GO:0005515|GO:0005737|GO:0005739|GO:0005741|GO:0005783|GO:0005789|GO:0005794|GO:0005886|GO:0006915|GO:0008134|GO:0016020|GO:0016021|GO:0019901|GO:0031625|GO:0032092|GO:0032608|GO:0033160|GO:0035458|GO:0042803|GO:0042993|GO:0045087|GO:0045944|GO:0048471|GO:0051607|GO:0071360	chr18	MGI:1919762	transmembrane protein 173	35740554	protein-coding		35733678	-
12475	0.0509064	0.470126	-0.0509067	-0.63399	3.81351	3.20286	3.56311	3.97868	5.8677	6.78798	5.87075	6.15075	4.96857	5.53712	5.30286	5.06313	Cd14		12475	ENSMUSG00000051439	GO:0001530|GO:0002237|GO:0005615|GO:0005886|GO:0006954|GO:0009986|GO:0016020|GO:0031225|GO:0032760|GO:0045087|GO:0045121|GO:0045807|GO:0050715|GO:0070891|GO:0071222|GO:0071223	chr18	MGI:88318	CD14 antigen	36726654	protein-coding		36725067	-
16149	-0.00312901	0.102282	-0.297471	0.00312948	3.78637	3.20281	2.99777	3.15057	4.3482	4.33129	4.01482	4.19027	3.84192	4.03458	4.12963	4.27165	Cd74	CLIP|DHLAG|HLADG|Ia-GAMMA|Ii	16149	ENSMUSG00000024610	GO:0000187|GO:0001516|GO:0001540|GO:0001961|GO:0002606|GO:0002792|GO:0002821|GO:0002830|GO:0002906|GO:0004896|GO:0005515|GO:0005764|GO:0005770|GO:0005771|GO:0005773|GO:0005783|GO:0005794|GO:0005886|GO:0005887|GO:0006461|GO:0006886|GO:0006952|GO:0006955|GO:0007165|GO:0008283|GO:0009897|GO:0009986|GO:0016020|GO:0016021|GO:0016064|GO:0019882|GO:0019886|GO:0019955|GO:0030890|GO:0035691|GO:0035692|GO:…	chr18	MGI:96534	CD74 antigen (invariant polypeptide of major histocompatibility complex, class II antigen-associated)	60812652	protein-coding		60803849	+
12978	-0.0279064	0.00733852	-0.00733852	0.0649099	2.72297	2.60146	1.78183	2.7751	4.14994	5.05021	4.75028	5.04775	4.74848	5.33579	4.72715	4.75696	Csf1r	AI323359|CD115|CSF-1R|Csfmr|Fim-2|Fms|M-CSF-R|M-CSFR	12978	ENSMUSG00000024621	GO:0000166|GO:0001934|GO:0004672|GO:0004713|GO:0004714|GO:0005011|GO:0005515|GO:0005524|GO:0005886|GO:0006468|GO:0006954|GO:0007169|GO:0008283|GO:0008284|GO:0008360|GO:0009986|GO:0016020|GO:0016021|GO:0016301|GO:0016310|GO:0016740|GO:0016772|GO:0018108|GO:0019221|GO:0019955|GO:0030097|GO:0030316|GO:0030335|GO:0031529|GO:0036006|GO:0038145|GO:0042517|GO:0042803|GO:0043235|GO:0045087|GO:0045124|GO:…	chr18	MGI:1339758|Vega:OTTMUSG00000014918	colony stimulating factor 1 receptor	61131139	protein-coding	14182|14183|14184|14186|14254|14255|14257|16542|16590|18595|18596|19713	61105572	+
11555	-0.444761	0.474532	0.089015	-0.089015	2.55197	2.5303	2.92389	3.04295	5.30536	5.63838	5.25036	5.5563	2.99071	3.69998	3.35724	2.95343	Adrb2	Adrb-2|Badm|Gpcr7	11555	ENSMUSG00000045730	GO:0001965|GO:0001993|GO:0002024|GO:0002025|GO:0002028|GO:0002032|GO:0002086|GO:0003059|GO:0004871|GO:0004930|GO:0004935|GO:0004941|GO:0005515|GO:0005634|GO:0005737|GO:0005768|GO:0005886|GO:0005887|GO:0005901|GO:0006898|GO:0007165|GO:0007186|GO:0007189|GO:0007190|GO:0008144|GO:0008179|GO:0008284|GO:0009409|GO:0010765|GO:0015459|GO:0016020|GO:0016021|GO:0016324|GO:0030279|GO:0030424|GO:0030425|GO:…	chr18	MGI:87938	adrenergic receptor, beta 2	62179959	protein-coding	111174|11554|11556|13488|13492|15466|15558|15559|15560|15562|15565|209512|209513|209517|215854|215855|215856|215859|276742|382348|435206|435207|493809|494546|503558	62177816	-
27060	-0.18037	-0.0205059	0.0205059	0.243397	1.2585	1.21843	1.41216	1.30116	2.74124	2.57691	2.5215	2.55664	2.64659	2.77348	2.50497	2.30424	Tcirg1	ATP6N1C|ATP6a3|Atp6i|OC-116|OPTB1|Stv1|TIRC7|Vph1|oc	27060	ENSMUSG00000001750	GO:0005739|GO:0005886|GO:0016324	chr19	MGI:1350931|Vega:OTTMUSG00000033070	T cell, immune regulator 1, ATPase, H+ transporting, lysosomal V0 protein A3	3907133	protein-coding	11975|140494|21871.chr5.1|21871.chr5.2	3896050	-
54445	0.188406	-0.183519	0.0459962	-0.0459962	3.28382	3.15085	3.081	3.50461	4.39246	4.76961	4.6701	4.91625	4.72593	5.11079	4.8281	4.74165	Unc93b1	Unc-93B1|Unc93b	54445	ENSMUSG00000036908	GO:0002224|GO:0005764|GO:0005768|GO:0005783|GO:0006886|GO:0009615|GO:0016020|GO:0016021|GO:0019886|GO:0031410|GO:0032009|GO:0034138|GO:0034154|GO:0034162|GO:0035325|GO:0045087	chr19	MGI:1859307|Vega:OTTMUSG00000034969	unc-93 homolog B1 (C. elegans)	3949340	protein-coding	381058|667055	3935186	+
107375	0.113081	0.229775	-0.599802	-0.113081	2.83116	2.46811	2.58544	2.7872	3.40722	3.77824	3.71464	3.9261	3.88258	4.25744	3.80293	3.63898	Slc25a45	AW491445	107375	ENSMUSG00000024818	GO:0003674|GO:0005739|GO:0005743|GO:0006810|GO:0008150|GO:0016020|GO:0016021|GO:0055085	chr19	MGI:2147731|Vega:OTTMUSG00000033082	solute carrier family 25, member 45	5885768	protein-coding	104910|18408|214663|328258|57279|83885	5878466	+
78317	-0.0920052	0.0920057	-0.379951	0.114312	2.18956	1.59121	1.75568	1.79764	3.27889	3.5145	3.32713	3.71469	3.57729	3.86126	3.47908	3.30169	Ccdc88b	2610041P08Rik|Ccdc88	78317	ENSMUSG00000047810	GO:0000226|GO:0003674|GO:0005575|GO:0005737|GO:0008017|GO:0008150	chr19	MGI:1925567	coiled-coil domain containing 88B	6858211	protein-coding	108686|170833|320191|68339|77963	6844623	-
108101	0.820705	-0.179785	0.0814624	-0.0814619	2.52901	2.23524	2.11633	2.62688	4.26342	4.82955	4.06282	4.62468	4.36742	4.8472	4.28595	4.31326	Fermt3	C79673|Kindlin3	108101	ENSMUSG00000024965	GO:0002102|GO:0005178|GO:0005515|GO:0005543|GO:0007155|GO:0007159|GO:0030054|GO:0033622|GO:0033632|GO:0042995|GO:0070527	chr19	MGI:2147790	fermitin family homolog 3 (Drosophila)	7019469	protein-coding	218952|241639	6998958	-
74760	0.304464	0.101799	-0.101799	-0.156118	1.48086	1.30592	1.2338	1.09358	2.99483	3.54995	3.12985	3.5443	3.19773	3.86781	3.11767	3.24933	Rab3il1	1200014K04Rik|AI115013|C76746|Rab3ail1	74760	ENSMUSG00000024663	GO:0005085|GO:0005575|GO:0017112|GO:0019900|GO:0050790	chr19	MGI:1922010|Vega:OTTMUSG00000028255	RAB3A interacting protein (rabin3)-like 1	10035586	protein-coding	216363	10018228	+
65221	-0.166715	0.166715	0.369464	-0.513367	2.36998	2.21514	1.59088	1.96787	3.6735	4.26917	4.2113	4.53995	4.12356	4.93287	3.99587	3.742	Slc15a3	Ci1|cI-1	65221	ENSMUSG00000024737	GO:0005215|GO:0005764|GO:0005765|GO:0006810|GO:0006857|GO:0015031|GO:0015293|GO:0015833|GO:0016020|GO:0016021	chr19	MGI:1929691|Vega:OTTMUSG00000028260	solute carrier family 15, member 3	10857915	protein-coding	100561|277898|56643|57738	10842544	+
17476	-0.0900331	0.122043	-0.265582	0.0900335	3.24497	2.86862	2.38384	3.23294	4.22505	5.03225	4.74896	5.08343	4.64842	5.33325	4.81094	4.7903	Mpeg1	MPS1|Mpg-1	17476	ENSMUSG00000046805	GO:0016020|GO:0016021	chr19	MGI:1333743	macrophage expressed gene 1	12465285	protein-coding	56093	12460779	+
107321	0.00500107	-0.00500131	-0.0114603	0.247818	2.93952	3.21791	3.70473	2.8102	4.30372	4.552	4.77118	5.25581	4.7059	4.97077	5.05775	4.74946	Lpxn	4933402K05Rik|A530083L21Rik|AV278559|LDPL	107321	ENSMUSG00000024696	GO:0002102|GO:0003712|GO:0005515|GO:0005634|GO:0005737|GO:0005886|GO:0005925|GO:0006351|GO:0006355|GO:0007155|GO:0007162|GO:0008270|GO:0016020|GO:0030054|GO:0033628|GO:0042995|GO:0046872|GO:0050859|GO:2001141	chr19	MGI:2147677	leupaxin	12833808	protein-coding	110829|13829|14199|14200|14201|14202|19303|21804|225341|226251|231148|24131|319713|56376|57756|67399	12798609	+
14537	0.355629	0.145367	-0.145367	-0.199756	2.61066	1.79921	1.94088	2.07282	2.79897	2.90829	3.14869	3.27601	2.98176	3.34131	3.10057	2.81127	Gcnt1	5630400D21Rik|B130048E03|IGnT	14537	ENSMUSG00000038843	GO:0003829|GO:0005615|GO:0005794|GO:0008375|GO:0016020|GO:0016021|GO:0016740|GO:0016757|GO:0048729|GO:0060993	chr19	MGI:95676|Vega:OTTMUSG00000037187	glucosaminyl (N-acetyl) transferase 1, core 2	17372844	protein-coding	14538|217119|218476|233781|654821|72077	17326141	-
76088	-0.147312	-0.174159	0.621961	0.147312	2.78482	2.59317	2.35175	2.88529	3.99928	4.81673	4.2698	4.72255	4.41278	4.90741	4.19203	4.39013	Dock8	1200017A24Rik|5830472H07Rik|A130095G14Rik|AI461977	76088	ENSMUSG00000052085	GO:0003674|GO:0005085|GO:0005575|GO:0008150	chr19	MGI:1921396	dedicator of cytokinesis 8	25202432	protein-coding	105445|210293|319899|67299|75974	24999529	+
12495	0.139081	-0.211051	0.24838	-0.139081	2.60222	2.46291	1.81831	2.79936	4.21513	4.81475	4.56075	4.69915	4.59143	5.29682	4.57824	4.48494	Entpd1	2610206B08Rik|AA408691|Cd39|NTPDase-1	12495	ENSMUSG00000048120	GO:0000166|GO:0005524|GO:0005605|GO:0006200|GO:0007186|GO:0009181|GO:0016020|GO:0016021|GO:0016787|GO:0017110|GO:0017111|GO:0030168	chr19	MGI:102805|Vega:OTTMUSG00000029031	ectonucleoside triphosphate diphosphohydrolase 1	40741602	protein-coding	100862375|12496|215446|67464|72090|93685	40659794	+
17060	0.130176	-0.130176	0.447988	-0.171949	1.71484	1.54644	1.76456	1.7628	2.85435	3.15589	2.82141	2.80183	2.87942	3.35183	3.01803	2.82965	Blnk	BASH|Bca|Ly-57|Ly57|Lyw-57|SLP-65	17060	ENSMUSG00000061132	GO:0005070|GO:0005515|GO:0005737|GO:0005886|GO:0016020|GO:0035556|GO:0042113	chr19	MGI:96878|Vega:OTTMUSG00000031860	B cell linker	40994535	protein-coding	16822|27278|71130	40928927	-
83490	0.582041	-0.361594	0.361594	-1.14378	3.3692	2.56632	1.45519	3.26734	4.04654	5.02025	4.69511	5.06281	4.70028	5.48529	4.59725	4.61264	Pik3ap1	1810044J04Rik|BCAP	83490	ENSMUSG00000025017	GO:0005515|GO:0005634|GO:0005737|GO:0005886|GO:0016020|GO:0042802	chr19	MGI:1933177	phosphoinositide-3-kinase adaptor protein 1	41385070	protein-coding	242248	41274218	-
22376	0.14142	-0.14142	0.208551	-0.695479	3.3543	3.28406	3.02974	3.83139	3.7254	4.34979	3.97817	4.33867	4.16256	4.63131	4.1373	4.06035	Was	U42471|Wasp	22376	ENSMUSG00000031165	GO:0003779|GO:0005083|GO:0005515|GO:0005737|GO:0005856|GO:0006461|GO:0006955|GO:0008154|GO:0012506|GO:0015629|GO:0016197|GO:0030041|GO:0030048|GO:0042110|GO:0042802	chrX	MGI:105059|Vega:OTTMUSG00000018093	Wiskott-Aldrich syndrome homolog (human)	8090491	protein-coding	242687|245880|73178|83767	8081466	-
23890	0.329417	-0.363236	0.236026	-0.236026	4.80363	4.40215	4.53586	4.99134	5.774	6.4595	6.17562	6.47543	6.1405	6.65638	6.28568	6.02565	Gpr34		23890	ENSMUSG00000040229	GO:0004871|GO:0004930|GO:0005886|GO:0007165|GO:0007186|GO:0016020|GO:0016021|GO:0035589|GO:0045028	chrX	MGI:1346334|Vega:OTTMUSG00000016906	G protein-coupled receptor 34	13640858	protein-coding	140795|229323|319200|70839|74191|84111	13632769	+
74131	-0.187302	0.224304	-1.78216	0.187303	3.06134	2.99926	2.74432	3.0719	4.17717	4.41827	4.29355	4.84552	4.3559	4.91771	4.19284	4.60689	Sash3	1200013B08Rik|AW413946|SLY1	74131	ENSMUSG00000031101	GO:0002639|GO:0002726|GO:0002821|GO:0005634|GO:0005737|GO:0030890|GO:0032729|GO:0032733|GO:0032743|GO:0032753|GO:0032760|GO:0042102|GO:0043372|GO:0046622|GO:0048873|GO:0051251	chrX	MGI:1921381|Vega:OTTMUSG00000017509	SAM and SH3 domain containing 3	48161563	protein-coding	67742|70097	48146527	+
56501	0.34627	0.128059	-0.80801	-0.128059	3.94503	3.73314	3.46311	2.6037	4.61481	5.11264	4.42088	5.25108	4.5504	5.21477	4.46837	4.64063	Elf4	AV314029|BC042423|ENSMUSG00000053512|Gm9907|Mef	56501	ENSMUSG00000031103	GO:0001787|GO:0001866|GO:0003677|GO:0003700|GO:0005634|GO:0006351|GO:0006355|GO:0016605|GO:0043565|GO:0045893|GO:0045944	chrX	MGI:1928377|Vega:OTTMUSG00000017543	E74-like factor 4 (ets domain transcription factor)	48463132	protein-coding	13661|13709|13710|13711|14011|30051|69257	48411049	-
171207	0.157236	-0.157236	-0.379862	0.388968	3.3267	2.69558	3.47088	3.45682	4.24456	3.77508	3.68426	3.88828	4.13233	4.46777	3.75984	3.72923	Arhgap4	A130009C12Rik|A530015A20Rik|Rgc1|c1|mKIAA0131	171207	ENSMUSG00000031389	GO:0005100|GO:0005634|GO:0005737|GO:0005794|GO:0005874|GO:0005925|GO:0010764|GO:0030426|GO:0030517|GO:0032321	chrX	MGI:2159577|Vega:OTTMUSG00000017679	Rho GTPase activating protein 4	73911298	protein-coding	117600|11855|14270|20401|216831|231532|232201|232906|239027|259302|70497	73894352	-
279572	-0.0875137	-0.819677	0.0875135	0.46261	4.24336	3.58908	3.44166	3.76222	4.89961	5.38807	5.35006	5.61045	5.22423	5.78763	5.27697	5.27463	Tlr13	AI666735|Gm713	279572	ENSMUSG00000033777	GO:0002755|GO:0005515|GO:0005622|GO:0005737|GO:0006954|GO:0007165|GO:0009615|GO:0016020|GO:0016021|GO:0042803|GO:0043408|GO:0045087	chrX	MGI:3045213|Vega:OTTMUSG00000018275	toll-like receptor 13	106160493	protein-coding	142980|170743|170744|17079|21897|21898|21899|224109|239081|24088|384059|434215|53791|81897	106143275	+
58861	0.539855	-0.192929	0.192929	-0.502363	4.06014	4.31625	3.83164	4.71417	5.25387	6.21808	5.62783	6.05022	5.28945	6.1139	5.70581	5.71748	Cysltr1	BB147369|CysLT1R|Cyslt1	58861	ENSMUSG00000052821	GO:0004871|GO:0004930|GO:0004974|GO:0005886|GO:0005887|GO:0006816|GO:0006935|GO:0006954|GO:0007165|GO:0007166|GO:0007186|GO:0016020|GO:0016021|GO:0045766|GO:0045907	chrX	MGI:1926218|Vega:OTTMUSG00000018272	cysteinyl leukotriene receptor 1	106603462	protein-coding	18441|18442|19204|213438|213439|233571|239283|321019|381810|57385|574402|67168|70086|78134|78826|84112	106576517	-
12229	0.0293229	1.25936	-0.0293226	-0.519296	3.63626	4.14734	2.89226	4.30387	4.99717	5.35619	5.09917	5.5969	5.00873	5.86553	5.29652	5.14305	Btk	AI528679|xid	12229	ENSMUSG00000031264	GO:0000166|GO:0000302|GO:0002553|GO:0004672|GO:0004713|GO:0004715|GO:0005515|GO:0005524|GO:0005543|GO:0005547|GO:0005634|GO:0005737|GO:0005829|GO:0005886|GO:0006351|GO:0006355|GO:0006468|GO:0006915|GO:0007249|GO:0008289|GO:0009607|GO:0010033|GO:0016020|GO:0016301|GO:0016310|GO:0016740|GO:0016772|GO:0018108|GO:0031410|GO:0035556|GO:0042802|GO:0045087|GO:0045121|GO:0046777|GO:0046872|GO:0048469|GO:…	chrX	MGI:88216|Vega:OTTMUSG00000019307	Bruton agammaglobulinemia tyrosine kinase	134583140	protein-coding	11350|11352|12143|12169|14191|14302|14360|15162|16428|16818|17096|20459|20779|20811|21682|22165|22612	134542341	-
170743	0.694422	0.317602	-0.317602	-0.502721	3.44136	3.60852	3.28026	3.99838	4.39911	5.88629	4.88207	5.37668	4.78278	6.09213	5.03899	4.8904	Tlr7		170743	ENSMUSG00000044583	GO:0002224|GO:0002282|GO:0003725|GO:0003727|GO:0005515|GO:0005622|GO:0005737|GO:0005764|GO:0005768|GO:0005783|GO:0005886|GO:0006954|GO:0007165|GO:0007252|GO:0008144|GO:0016020|GO:0016021|GO:0031410|GO:0032009|GO:0032722|GO:0032755|GO:0032757|GO:0034154|GO:0035197|GO:0042221|GO:0042346|GO:0045078|GO:0045087|GO:0045356|GO:0045359|GO:0045416|GO:0051607|GO:0052033	chrX	MGI:2176882|Vega:OTTMUSG00000019578	toll-like receptor 7	167330528	protein-coding	142980|170744|17079|21897|21898|21899|224109|239081|24088|279572|384059|434215|53791|81897	167304931	-

## Sheet: Figure 6B - Astrocytic
Gene ID	946TissueInput2_S17(normalized)	947TissueInput2_S18(normalized)	948TissueInput2_S19(normalized)	949TissueInput2_S20(normalized)	179DounceInput_S1(normalized)	180DounceInput_S2(normalized)	181DounceInput_S3(normalized)	182DounceInput_S4(normalized)	1361Cell (-) Inhib_S5(normalized)	1362Cell (-) Inhib_S6(normalized)	156Cell (-) Inhib_S7(normalized)	157Cell (-) Inhib_S8(normalized)	1361Cell (+) Inhib_S1(normalized)	1362Cell (+) Inhib_S2(normalized)	156Cell (+) Inhib_S3(normalized)	157Cell (+) Inhib_S4(normalized)	Gene Symbol	Aliases	Entrez ID	Ensembl ID	GO Accession	Chromosome	DBXrefs	Description	End	Gene Type	Paralogs	Start	Strand
58175	0.0235181	-0.0235181	-0.215618	0.170846	-0.386726	-0.298128	0.0214515	-0.285812	0.0833936	-0.442064	0.196832	0.319036	0.168727	0.145026	0.0864553	0.297746	Rgs20	2900073E09Rik|Rgsz1	58175	ENSMUSG00000002459	GO:0005096|GO:0005634|GO:0005737|GO:0005794|GO:0005886|GO:0007186|GO:0009968|GO:0016020|GO:0038032	chr1	MGI:1929866|Vega:OTTMUSG00000029338	regulator of G-protein signaling 20	5070285	protein-coding	19734|19735|19736|19737|246709|50778|50780|56470|56533|64214|67792	4909576	-
76187	-0.123332	0.123332	-0.165229	0.239575	0.260497	0.200765	-0.617404	-0.22396	1.50472	1.08581	1.77129	1.83917	1.524	1.06127	1.36028	1.58176	Adhfe1	6330565B14Rik|AI043035|Adh8	76187	ENSMUSG00000025911	GO:0005739|GO:0015993|GO:0016491|GO:0046872|GO:0047988|GO:0055114	chr1	MGI:1923437|Vega:OTTMUSG00000022305	alcohol dehydrogenase, iron containing, 1	9577968	protein-coding		9548046	+
109294	-0.110567	0.110567	0.190555	-0.374278	1.2996	1.23274	0.138787	0.989326	1.23805	1.4841	1.9424	1.80325	2.02679	1.54385	1.27316	1.67416	Prex2	6230420N16Rik|AI316880|AI553603|C030045D06Rik|D430013K02|Depdc2|P-Rex2	109294	ENSMUSG00000048960	GO:0005085|GO:0005089|GO:0005543|GO:0005575|GO:0005622|GO:0007186|GO:0030675|GO:0030676|GO:0032855|GO:0035023|GO:0035556	chr1	MGI:1923385	phosphatidylinositol-3,4,5-trisphosphate-dependent Rac exchange factor 2	11303682	protein-coding	101497|213783|21844|219140|22324|22325|226970|236915|24001|263406|277360|54126|57257|73341	10993465	+
18802	0.232725	-0.309115	-0.0330176	0.0330181	0.0343051	-0.249243	-0.16474	0.110206	1.03287	0.352093	0.802157	0.471472	0.57513	-0.0220036	0.381025	0.29612	Plcd4	4921507K24Rik	18802	ENSMUSG00000026173	GO:0004435|GO:0004629|GO:0004871|GO:0005509|GO:0005543|GO:0005622|GO:0005634|GO:0005737|GO:0005783|GO:0006629|GO:0007165|GO:0007340|GO:0008081|GO:0016020|GO:0016042|GO:0016787|GO:0035556|GO:0046488|GO:0046872	chr1	MGI:107469|Vega:OTTMUSG00000021578	phospholipase C, delta 4	74565977	protein-coding	114875|18795|18796|18797|18798|18799|18803|224860|227120|234779|269437|269615|72469	74542889	+
14633	-0.057096	0.174005	-0.140987	0.0570955	-0.507829	0.592931	-1.17495	-1.18199	2.42943	1.0007	1.41772	2.05455	1.9092	1.1581	0.903829	1.78335	Gli2	AW546128	14633	ENSMUSG00000048402	GO:0000122|GO:0001501|GO:0001649|GO:0001701|GO:0001822|GO:0002009|GO:0002076|GO:0003676|GO:0003677|GO:0003682|GO:0003700|GO:0005515|GO:0005622|GO:0005634|GO:0005737|GO:0005929|GO:0006351|GO:0006355|GO:0006915|GO:0007224|GO:0007389|GO:0007411|GO:0007418|GO:0007442|GO:0007507|GO:0008270|GO:0008283|GO:0008284|GO:0008589|GO:0009913|GO:0009953|GO:0009954|GO:0016020|GO:0021508|GO:0021513|GO:0021517|GO:…	chr1	MGI:95728|Vega:OTTMUSG00000034815	GLI-Kruppel family member GLI2	119053619	protein-coding	100073351|14632|14634|17764|20841|224656|226075|22632|22702|22771|22772|22773|22774|230587|52708|65100|83396	118834061	-
329252	0.0739107	-0.0739107	-0.273015	0.499522	2.10886	2.20043	0.496169	1.37916	1.2109	2.17126	2.26519	2.63614	2.27318	2.48673	1.3763	2.52236	Lgr6	A530037C04Rik|D830026M09	329252	ENSMUSG00000042793	GO:0003674|GO:0004871|GO:0004930|GO:0005886|GO:0007165|GO:0007186|GO:0016020|GO:0016021|GO:0016500	chr1	MGI:2441805|Vega:OTTMUSG00000026806	leucine-rich repeat-containing G protein-coupled receptor 6	135105276	protein-coding	107515|140498|14160|14309|16867|22095|381489	134986353	-
171469	0.00632858	-0.044672	0.245452	-0.00632858	-1.26656	-1.23931	-1.94386	-1.76099	1.63966	1.30754	2.06195	2.19814	2.16072	1.79774	1.70294	1.9643	Gpr37l1	AW047233|CAG-18|D0Kist8	171469	ENSMUSG00000026424	GO:0003674|GO:0004871|GO:0004930|GO:0005886|GO:0007165|GO:0007186|GO:0016020|GO:0016021	chr1	MGI:1928503|Vega:OTTMUSG00000022102	G protein-coupled receptor 37-like 1	135167681	protein-coding	12209|13617|13618|14763|14829|18101	135160250	-
11758	0.00453949	-0.00453949	0.132884	-0.0238514	-0.5735	-0.83245	-1.37046	-1.19161	1.16413	1.03695	1.3159	1.38158	1.26319	1.13576	1.12976	1.24341	Prdx6	1-cysPrx|9430088D19Rik|AA690119|Aop2|Aop2-rs3|Brp-12|CC26|CP-3|GPx|Ltw-4|Ltw4|Lvtw-4|NSGP|NSGPx|ORF06|Prdx5|Prdx6-rs3|aiPLA2|mKIAA0106	11758	ENSMUSG00000026701	GO:0000302|GO:0003824|GO:0004601|GO:0004602|GO:0004623|GO:0005737|GO:0005739|GO:0005764|GO:0005829|GO:0006979|GO:0008152|GO:0009395|GO:0016042|GO:0016209|GO:0016491|GO:0016787|GO:0031410|GO:0032060|GO:0042744|GO:0051920|GO:0055114	chr1	MGI:894320|Vega:OTTMUSG00000016463	peroxiredoxin 6	161251166	protein-coding	320769	161240112	-
14261	-0.306545	0.389374	0.0129471	-0.0129476	-0.57452	0.253477	-1.02837	-0.977064	2.45196	2.31378	2.70884	2.12825	1.97327	2.33723	2.22459	2.35793	Fmo1		14261	ENSMUSG00000040181	GO:0004497|GO:0004499|GO:0005783|GO:0006082|GO:0009404|GO:0016020|GO:0016021|GO:0016491|GO:0031227|GO:0043231|GO:0050660|GO:0050661|GO:0055114|GO:0070995	chr1	MGI:1310002|Vega:OTTMUSG00000024069	flavin containing monooxygenase 1	162866548	protein-coding	14262|14263|226564|226565|226601|226604|240894|55990	162829561	-
98660	0.0287666	0.110168	-0.0287666	-0.064579	-0.178705	-0.344952	-0.652184	-0.421867	1.06346	0.677001	1.3476	1.4749	1.3317	1.04402	0.970928	1.20079	Atp1a2	AW060654|Atpa-3|mKIAA0778	98660	ENSMUSG00000007097	GO:0000166|GO:0001504|GO:0002026|GO:0002087|GO:0003824|GO:0005391|GO:0005515|GO:0005524|GO:0005737|GO:0005768|GO:0005886|GO:0005890|GO:0005901|GO:0006754|GO:0006810|GO:0006811|GO:0006812|GO:0006813|GO:0006814|GO:0006937|GO:0006940|GO:0006942|GO:0008152|GO:0008217|GO:0008344|GO:0008542|GO:0015077|GO:0015662|GO:0015672|GO:0015991|GO:0016020|GO:0016021|GO:0016787|GO:0016820|GO:0019229|GO:0019829|GO:…	chr1	MGI:88106|Vega:OTTMUSG00000021834	ATPase, Na+/K+ transporting, alpha 2 polypeptide	172298064	protein-coding	11928|11937|11938|11944|192113|232975|235574|27222|53313|69047	172271709	-
226781	0.0485339	-0.0485339	-0.207905	0.461324	-0.331073	0.639107	0.284942	0.0279288	0.852594	0.553836	0.863144	1.21378	1.17607	0.746159	0.559717	0.892462	Slc30a10	E130106K10Rik|Gm212	226781	ENSMUSG00000026614	GO:0003674|GO:0005575|GO:0005886|GO:0006810|GO:0006811|GO:0006812|GO:0006829|GO:0008150|GO:0008324|GO:0016020|GO:0016021|GO:0055085	chr1	MGI:2685058	solute carrier family 30, member 10	185468761	protein-coding	22782|22784|22785|230810|239436	185454848	+
15483	-0.337801	0.30097	0.205275	-0.205275	-0.0349054	-0.362053	-1.50317	-1.34825	1.67221	1.43648	2.23168	2.27858	2.36332	1.48729	2.04424	2.07008	Hsd11b1		15483	ENSMUSG00000016194	GO:0000166|GO:0003845|GO:0005496|GO:0005737|GO:0005783|GO:0005791|GO:0006629|GO:0006704|GO:0006713|GO:0008152|GO:0008202|GO:0016020|GO:0016021|GO:0016491|GO:0030324|GO:0031965|GO:0043231|GO:0043456|GO:0045177|GO:0050661|GO:0055114|GO:0070524	chr1	MGI:103562|Vega:OTTMUSG00000030692	hydroxysteroid 11-beta dehydrogenase 1	193264045	protein-coding		193221641	-
277468	0.0946779	0.150358	-0.0946789	-0.285347	-0.111012	-0.230867	-1.50437	-0.222369	2.5334	1.99426	2.82919	2.89447	2.53346	2.30879	2.47996	2.71417	Slc39a12	AW046938|Gm731	277468	ENSMUSG00000036949	GO:0003674|GO:0005575|GO:0008150|GO:0016020|GO:0016021|GO:0030001|GO:0046873|GO:0055085	chr2	MGI:2139274|Vega:OTTMUSG00000011408	solute carrier family 39 (zinc transporter), member 12	14494977	protein-coding	106957|14977|213053|227059|67547|68427|72002|72027	14388398	+
12496	-0.0670776	0.0777397	0.0670776	-0.225905	-0.570278	-0.875526	-1.08595	-2.4236	2.26739	1.25435	2.22772	2.57668	2.07842	1.95342	1.73345	2.16236	Entpd2	Cd39l1|NTPDase2	12496	ENSMUSG00000015085	GO:0000166|GO:0005515|GO:0005524|GO:0005605|GO:0007186|GO:0009181|GO:0016020|GO:0016021|GO:0016787|GO:0017110|GO:0017111|GO:0030168	chr2	MGI:1096863|Vega:OTTMUSG00000012029	ectonucleoside triphosphate diphosphohydrolase 2	25401323	protein-coding	100862375|12495|215446|67464|72090|93685	25395874	+
14221	-0.0542707	0.0542707	-0.0584927	0.267179	-0.0283213	-0.42478	-0.344277	-0.572918	0.964188	0.398431	0.918902	1.40648	1.19388	0.888459	0.659964	1.13232	Fjx1		14221	ENSMUSG00000075012	GO:0005576|GO:0005615	chr2	MGI:1341907|Vega:OTTMUSG00000014838	four jointed box 1 (Drosophila)	102451792	protein-coding		102449366	-
210622	0.0178595	-0.0178595	-0.0516543	0.301317	-0.0210338	0.502541	0.110528	0.239831	0.809162	0.421256	-0.255258	0.373622	-0.0192199	0.507539	-0.488479	0.56595	Pamr1	5930437L24|E430002G05Rik|Ramp	210622	ENSMUSG00000027188	GO:0003824|GO:0004252|GO:0005576|GO:0006508	chr2	MGI:2445082|Vega:OTTMUSG00000014840	peptidase domain containing associated with muscle regeneration 1	102643040	protein-coding	14058|14061|14068|14071|15439|17174|17175|19123|232371|317677|50908|50909|66901	102550021	+
20511	0.0351429	-0.0351429	-0.0696669	0.0400486	0.0888176	-0.0340748	-1.26367	-0.426075	0.460427	0.678143	1.09094	1.2677	1.07679	0.774196	0.674672	0.935397	Slc1a2	1700091C19Rik|2900019G14Rik|AI159670|Eaat2|GLT-1|GLT1|MGLT1	20511	ENSMUSG00000005089	GO:0003333|GO:0005313|GO:0005314|GO:0005886|GO:0005887|GO:0006810|GO:0006835|GO:0007399|GO:0007632|GO:0009416|GO:0009611|GO:0010259|GO:0015293|GO:0015501|GO:0015807|GO:0015813|GO:0016020|GO:0016021|GO:0017153|GO:0021537|GO:0030424|GO:0030534|GO:0030673|GO:0031668|GO:0035264|GO:0035725|GO:0042493|GO:0042734|GO:0043005|GO:0043197|GO:0043198|GO:0043200|GO:0045202|GO:0046326|GO:0051938|GO:0070779	chr2	MGI:101931|Vega:OTTMUSG00000014848	solute carrier family 1 (glial high affinity glutamate transporter), member 2	102790784	protein-coding	20510|20512|20513|20514|242607|55963	102658683	+
18508	0.146619	0.0185862	-0.0185852	-0.0648575	2.36068	2.08603	2.91474	3.06379	-0.463205	-0.514131	-0.407206	-0.311367	-0.035533	-0.557788	-0.950905	-0.668265	Pax6	1500038E17Rik|AEY11|Dey|Gsfaey11|Pax-6|Sey	18508	ENSMUSG00000027168	GO:0000790|GO:0000979|GO:0000981|GO:0001568|GO:0001709|GO:0001764|GO:0002052|GO:0002088|GO:0003322|GO:0003677|GO:0003680|GO:0003690|GO:0003700|GO:0005515|GO:0005622|GO:0005634|GO:0005667|GO:0005737|GO:0006351|GO:0006355|GO:0006357|GO:0006366|GO:0007224|GO:0007275|GO:0007409|GO:0007411|GO:0007420|GO:0007435|GO:0008134|GO:0008285|GO:0009950|GO:0009952|GO:0009953|GO:0010468|GO:0010628|GO:0019901|GO:…	chr2	MGI:97490|Vega:OTTMUSG00000015006	paired box gene 6	105697364	protein-coding	18503|18504|18505|18506|18507|18509|18510|18511	105668896	+
20971	0.0506668	0.0876627	-0.0506678	-0.139138	-0.443337	-0.835838	-1.08268	-1.04241	1.35115	0.937573	1.42634	1.58575	1.37367	1.19133	1.30077	1.41969	Sdc4	AA959608|AW108331|Synd4|ryudocan|syndecan-4	20971	ENSMUSG00000017009	GO:0001968|GO:0005080|GO:0005576|GO:0005925|GO:0008092|GO:0009986|GO:0016020|GO:0016021|GO:0043034|GO:0045121|GO:0045860|GO:0051496|GO:0051894|GO:0070053	chr2	MGI:1349164|Vega:OTTMUSG00000001157	syndecan 4	164443188	protein-coding	15529|20969|20970	164424247	-
58237	-0.016324	0.111555	0.016324	-0.148351	-0.807334	-1.41995	-1.64928	-1.72128	1.47767	0.668397	1.74895	1.65739	1.20751	1.2857	1.27713	1.34379	Nkain4	AB030182|C030019F02Rik	58237	ENSMUSG00000027574	GO:0005886|GO:0016020|GO:0016021	chr2	MGI:1915372|Vega:OTTMUSG00000016392	Na+/K+ transporting ATPase interacting 4	180954699	protein-coding	269513|67149	180934772	-
26570	0.0115328	0.21425	-0.122739	-0.0115328	-0.212304	-0.070704	-1.04567	-0.802807	1.36973	0.881995	1.91756	1.92598	1.44424	1.42253	1.4511	1.80434	Slc7a11	9930009M05Rik|AI451155|sut|xCT	26570	ENSMUSG00000027737	GO:0003333|GO:0005791|GO:0005856|GO:0005886|GO:0006810|GO:0006865|GO:0009636|GO:0015171|GO:0016020|GO:0016021|GO:0043231|GO:0070527	chr3	MGI:1347355|Vega:OTTMUSG00000021262	solute carrier family 7 (cationic amino acid transporter, y+ system), member 11	50443613	protein-coding	11987|11988|11989|140918|20539|20540|224022|241919|30962|328059|330836|50934|53896|74087	50364936	-
13175	0.00833893	-0.0707607	-0.00833893	0.156592	-0.556762	-0.4683	-0.501374	-0.459002	-2.00835	-2.11337	-1.96117	-2.06624	-1.89607	-2.56454	-2.09568	-1.70836	Dclk1	1700113D08Rik|2810480F11Rik|AI836758|Click-I|Cpg16|Dcamkl1|Dcl|Dclk|mKIAA0369	13175	ENSMUSG00000027797	GO:0000166|GO:0001764|GO:0004672|GO:0004674|GO:0005524|GO:0006468|GO:0007275|GO:0007399|GO:0007409|GO:0007420|GO:0016301|GO:0016310|GO:0016740|GO:0016772|GO:0021952|GO:0030154|GO:0030900|GO:0035556|GO:0048675|GO:0048813	chr3	MGI:1330861	doublecortin-like kinase 1	55539068	protein-coding	108058|12322|12323|12325|12326|13193|215303|227541|235604|244631|245038|52163|70762|93843	55242526	+
622434	-0.00427437	0.0731134	-0.0985818	0.00427389	0.0848179	0.215733	-1.21151	0.00892687	0.997359	1.15446	1.51753	1.47184	1.53188	1.01994	0.961374	1.32386	Arhgef26	4631416L12Rik|8430436L14Rik|AI303572|AW491953|SGEF	622434	ENSMUSG00000036885	GO:0003674|GO:0005575|GO:0008150	chr3	MGI:1918053|Vega:OTTMUSG00000031219	Rho guanine nucleotide exchange factor (GEF) 26	62462221	protein-coding	213649|230972|442801|53972|54324	62338777	+
12032	-0.0153408	0.0149317	0.13801	-0.0149317	-0.604389	-0.689676	-1.56422	-1.12562	1.40129	0.694178	1.37849	1.67321	1.38577	1.12464	1.02229	1.3355	Bcan	Cspg7	12032	ENSMUSG00000004892	GO:0005540|GO:0005576|GO:0005578|GO:0005615|GO:0007155|GO:0021766|GO:0030246|GO:0030425|GO:0031225|GO:0045202	chr3	MGI:1096385	brevican	88000356	protein-coding	11595|12950|13003|13004|330790|67666|73940	87987531	-
100042277	0	0	0	0	0	0	0	0	0	0	0	0	0	0	0	0	Gm3764	100042271|Gm3759	100042277		GO:0003674|GO:0005575|GO:0008150	chr3	MGI:3781938	predicted gene 3764	88222132	unknown		88214452	+
140493	-0.197683	0.038806	-0.0388055	0.347752	-0.844666	-0.312614	-2.39169	0.0962906	0.942141	0.700335	1.36081	1.83465	1.51461	1.28793	0.316387	1.05289	Kcnn3	KCa2.3|SK3|SKCA3	140493	ENSMUSG00000000794	GO:0005737|GO:0005886|GO:0006813|GO:0015269|GO:0016286	chr3	MGI:2153183|Vega:OTTMUSG00000027213	potassium intermediate/small conductance calcium-activated channel, subfamily N, member 3	89672494	protein-coding	140492|16534|84036	89520164	+
14862	0.0189571	0.140944	-0.0189562	-0.141196	-0.934323	-1.15931	-2.37704	-1.68768	0.619602	0.560665	0.925112	0.89558	0.827496	0.512082	0.581755	0.673731	Gstm1	Gstb-1|Gstb1	14862	ENSMUSG00000058135	GO:0004364|GO:0005496|GO:0005515|GO:0005576|GO:0005737|GO:0006749|GO:0008152|GO:0016740|GO:0035690|GO:0042803|GO:0046982	chr3	MGI:95860|Vega:OTTMUSG00000007188	glutathione S-transferase, mu 1	108017973	protein-coding	100042314|14857|14858|14859|14860|14863|14864|14865|14866|14867|14869|14870|225884|54486|68312	108012250	-
13609	0.0147753	-0.0147762	0.0204077	-0.0599442	-0.204656	-0.410852	-1.17029	-0.865811	2.28061	1.88895	2.60164	2.82895	2.73723	2.57611	2.38473	2.4938	S1pr1	AI849002|Edg1|Lpb1|S1p|S1p1	13609	ENSMUSG00000045092	GO:0001525|GO:0003376|GO:0004871|GO:0004930|GO:0005886|GO:0007165|GO:0007186|GO:0007193|GO:0007420|GO:0008284|GO:0009897|GO:0016020|GO:0016021|GO:0030155|GO:0030335|GO:0032320|GO:0038036|GO:0045944|GO:0046625|GO:0048661|GO:0050927|GO:0051482|GO:0051497	chr3	MGI:1096355	sphingosine-1-phosphate receptor 1	115715055	protein-coding	12801|12802|13610|13611|14738|14739|14745|14748|17199|17200|17201|17202|17203|53978|65086|94226	115710433	-
22329	0.00717545	0.116179	-0.00717497	-0.0114584	-0.444582	-0.34493	-0.923267	-0.412466	2.94873	2.25867	2.7511	3.03265	2.69908	2.45358	2.73203	2.76227	Vcam1	CD106|Vcam-1	22329	ENSMUSG00000027962	GO:0002102|GO:0005178|GO:0005615|GO:0005886|GO:0005902|GO:0007155|GO:0007157|GO:0007159|GO:0007507|GO:0009897|GO:0009986|GO:0016020|GO:0016021|GO:0016337|GO:0019048|GO:0030175|GO:0031225|GO:0042102|GO:0042383|GO:0045177|GO:0050839|GO:0060669|GO:0060710|GO:0061032|GO:0071065|GO:0071333|GO:0071944	chr3	MGI:98926	vascular cell adhesion molecule 1	116129688	protein-coding	15530|242050|545370|665700|71461	116110020	-
14066	-0.00342751	0.420871	0.00342655	-0.107866	-0.424665	-0.22537	-0.598705	-0.514402	2.60724	1.96442	2.75639	2.82394	2.53077	2.40457	2.51341	2.65458	F3	AA409063|CD142|Cf-3|Cf3|TF	14066	ENSMUSG00000028128	GO:0001938|GO:0002020|GO:0002541|GO:0005543|GO:0005615|GO:0005737|GO:0006919|GO:0007596|GO:0007599|GO:0009986|GO:0010641|GO:0014911|GO:0016020|GO:0016021|GO:0031012|GO:0043498|GO:0045766|GO:0051897	chr3	MGI:88381	coagulation factor III	121735052	protein-coding		121723537	+
12167	-0.0080204	-0.302289	0.0172982	0.00802088	0.790908	0.774818	-0.436699	-0.0964637	1.84788	1.45511	2.27677	2.29655	1.97647	1.71698	1.67098	2.11744	Bmpr1b	AI385617|ALK-6|AV355320|Acvrlk6|Alk6|BMPR-1B|BMPR-IB|CFK-43a|SKR6	12167	ENSMUSG00000052430	GO:0000166|GO:0001501|GO:0001502|GO:0001550|GO:0001654|GO:0004672|GO:0004674|GO:0004675|GO:0005024|GO:0005025|GO:0005524|GO:0006468|GO:0006703|GO:0007179|GO:0009953|GO:0016020|GO:0016021|GO:0016301|GO:0016310|GO:0016740|GO:0016772|GO:0030154|GO:0030425|GO:0030501|GO:0030509|GO:0031290|GO:0035108|GO:0042698|GO:0043010|GO:0043025|GO:0045597|GO:0045669|GO:0046332|GO:0046872|GO:0051216|GO:0060041	chr3	MGI:107191|Vega:OTTMUSG00000025350	bone morphogenetic protein receptor, type 1B	141982264	protein-coding	110542|11477|11479|11480|11481|11482|12166|12168|21812|21813|269275	141837136	-
26938	0.0677505	-0.148141	-0.0602794	0.0602794	-0.561731	-0.335668	-0.695795	-1.33938	-0.282585	0.134235	-0.346603	0.216911	0.366542	0.0893149	-0.190011	0.124287	St6galnac5	AI851940|Siat7e	26938	ENSMUSG00000039037	GO:0001665|GO:0005794|GO:0006486|GO:0006688|GO:0008373|GO:0009312|GO:0016020|GO:0016021|GO:0016740|GO:0016757|GO:0030173	chr3	MGI:1349471|Vega:OTTMUSG00000030537	ST6 (alpha-N-acetyl-neuraminyl-2,3-beta-galactosyl-1,3)-N-acetylgalactosaminide alpha-2,6-sialyltransferase 5	152982207	protein-coding	20440|20447|20448|240119|50935	152820710	-
107869	0.189222	0.026113	-0.0261135	-0.0687208	0.313864	-1.02686	-4.88054	0.254009	1.56288	1.38508	1.19845	1.33177	1.48746	1.0077	1.13247	1.49344	Cth	0610010I13Rik|AI314617|BC019483|CSE|Cys3	107869	ENSMUSG00000028179	GO:0003824|GO:0004121|GO:0004123|GO:0005515|GO:0005516|GO:0005634|GO:0005737|GO:0006749|GO:0008285|GO:0008652|GO:0016829|GO:0018272|GO:0019344|GO:0030170|GO:0030308|GO:0043123|GO:0044524|GO:0044540|GO:0050667|GO:0051092|GO:0051289|GO:0070814|GO:0080146	chr3	MGI:1339968|Vega:OTTMUSG00000029713	cystathionase (cystathionine gamma-lyase)	157925063	protein-coding		157894248	-
50500	-0.514326	0.0500469	-0.0500474	0.366869	-0.051044	-0.00559616	-1.87344	-0.751204	1.83021	0.985859	1.3491	1.82367	1.59923	1.61515	1.01557	1.88848	Ttpa	alpha-TTP	50500	ENSMUSG00000073988	GO:0001890|GO:0001892|GO:0005215|GO:0005622|GO:0005737|GO:0005770|GO:0005829|GO:0006810|GO:0008431|GO:0009268|GO:0009636|GO:0019842|GO:0042360|GO:0090212	chr4	MGI:1354168|Vega:OTTMUSG00000006384	tocopherol (alpha) transfer protein	20030785	protein-coding	19771|215890|74438|76080	20008428	+
18992	0.0477419	-0.0430217	0.0430212	-0.122039	0.0836611	-0.0490966	0.691411	0.769995	-0.0625386	0.0392151	0.066042	0.283863	0.245739	0.212723	-0.475281	0.100473	Pou3f2	9430075J19Rik|A230098E07Rik|Brn-2|Brn2|OTF-7|Otf7|oct-7	18992	ENSMUSG00000095139	GO:0001105|GO:0003677|GO:0003700|GO:0005634|GO:0005667|GO:0006351|GO:0006355|GO:0006357|GO:0008284|GO:0008544|GO:0014002|GO:0014044|GO:0021799|GO:0021869|GO:0021979|GO:0021985|GO:0022011|GO:0030182|GO:0040018|GO:0042802|GO:0043565|GO:0045595|GO:0045944|GO:0050770|GO:0071310|GO:0071837	chr4	MGI:101895|Vega:OTTMUSG00000004749	POU domain, class 3, transcription factor 2	22488366	protein-coding	18736|18986|18987|18988|18991|18993|18994|18996|18997|18998|18999|19009|218030|75507	22482095	-
21923	0.145202	-0.196061	0.203592	-0.145202	0.401419	-0.36021	0.755752	0.362659	0.585685	0.866654	0.589661	0.731163	1.78831	0.908736	0.419192	0.435864	Tnc	AI528729|C130033P17Rik|Hxb|TN|TN-C|Ten|cytotactin|tenascin-C	21923	ENSMUSG00000028364	GO:0001968|GO:0005102|GO:0005576|GO:0005578|GO:0005604|GO:0005614|GO:0005615|GO:0007155|GO:0007165|GO:0007528|GO:0008284|GO:0010628|GO:0014012|GO:0045545|GO:0060739|GO:0060740	chr4	MGI:101922|Vega:OTTMUSG00000000302	tenascin C	64047015	protein-coding	14133|14134|14268|21960|329278|76293|81877|98970	63959785	-
329910	0.159489	-0.246688	0.0322723	-0.0322733	-0.248955	-0.216467	-1.67469	-1.13881	0.655621	0.753947	0.954716	1.33295	1.2701	0.494899	0.495377	1.04896	Acot11	1110020M10Rik|2010309H15Rik|AW060409|BFIT|BFIT1|Thea|Them1|mKIAA0707	329910	ENSMUSG00000034853	GO:0004091|GO:0005737|GO:0006631|GO:0008152|GO:0016787|GO:0035556|GO:0047617	chr4	MGI:1913736|Vega:OTTMUSG00000008201	acyl-CoA thioesterase 11	106799831	protein-coding	70025|74156	106744561	-
108069	-0.12142	-0.403876	0.12142	0.254044	0.221266	0.494236	0.268044	0.310879	1.57763	1.42705	1.93486	2.11312	2.02839	1.91128	1.92313	1.88135	Grm3	0710001G23Rik|Gprc1c|mGlu3|mGluR3	108069	ENSMUSG00000003974	GO:0001641|GO:0004871|GO:0004930|GO:0005246|GO:0005886|GO:0007165|GO:0007186|GO:0007196|GO:0014069|GO:0016020|GO:0016021|GO:0019233|GO:0030424|GO:0035249|GO:0042734|GO:0043005|GO:0043197|GO:0045211|GO:0048786|GO:0050804|GO:0051930	chr5	MGI:1351340	glutamate receptor, metabotropic 3	9725352	protein-coding	100009609|108068|108071|108072|108073|14816|14823|233437|233445|244114|268934|330581|434701|546980|546981|546983|619788|620672|620697|620928|621430|637896|670940|675969	9485236	-
15234	-0.79378	0.0978673	-0.0871477	0.087148	0.0341113	0.874819	0.0190706	0.797126	2.13534	2.5057	1.14642	2.91036	2.3997	2.80587	1.59964	2.54712	Hgf	C230052L06Rik|HGF/SF|NK1|NK2|SF/HGF	15234	ENSMUSG00000028864	GO:0000187|GO:0000902|GO:0001889|GO:0003824|GO:0004252|GO:0005615|GO:0006508|GO:0008083|GO:0008283|GO:0014068|GO:0035729|GO:0043066|GO:0043154|GO:0046982|GO:0048012|GO:0050731|GO:0051450|GO:0060326|GO:0060665|GO:0090201|GO:1901299|GO:2000573	chr5	MGI:96079	hepatocyte growth factor	16619439	protein-coding	15235|18791|18792|18815|226243|54426|58992|73016|84035	16553550	+
14184	-0.0330448	0.0330448	0.0447493	-0.177926	-0.473012	-0.609261	-1.39132	-0.878339	1.93708	1.06772	2.10908	2.35015	2.03963	1.53257	1.55609	1.97901	Fgfr3	CD333|FR3|Fgfr-3|Flg-2|HBGFR|Mfr3|sam3	14184	ENSMUSG00000054252	GO:0000122|GO:0000165|GO:0000166|GO:0001938|GO:0002009|GO:0002089|GO:0004713|GO:0004714|GO:0005007|GO:0005515|GO:0005524|GO:0005634|GO:0005737|GO:0005764|GO:0005887|GO:0007267|GO:0008284|GO:0008285|GO:0008543|GO:0009898|GO:0009986|GO:0010518|GO:0014003|GO:0016020|GO:0016021|GO:0016301|GO:0016310|GO:0016740|GO:0017134|GO:0018108|GO:0021762|GO:0022010|GO:0030154|GO:0030900|GO:0031398|GO:0035019|GO:…	chr5	MGI:95524|Vega:OTTMUSG00000021524	fibroblast growth factor receptor 3	33737068	protein-coding	12978|14182|14183|14186|14254|14255|14257|16542|16590|18595|18596|19713	33721724	+
81840	-0.00834656	-0.0859909	0.00834656	0.0201159	-0.710855	-0.138871	-1.02556	-0.391854	0.906972	0.150495	0.831273	1.22865	0.806446	0.824492	0.336942	0.777483	Sorcs2	N28137|mKIAA1329	81840	ENSMUSG00000029093	GO:0016020|GO:0016021	chr5	MGI:1932289|Vega:OTTMUSG00000028018	sortilin-related VPS10 domain containing receptor 2	36398139	protein-coding	20661|58178|66673	36017181	-
14405	0.0560036	0.252263	-0.168659	-0.0560036	0.382312	0.332619	-1.1648	0.042562	1.34127	0.751433	1.66843	1.95597	1.44241	1.35921	1.3132	1.52455	Gabrg1	GabaA|GabaA/BZ	14405	ENSMUSG00000001260	GO:0004890|GO:0005216|GO:0005886|GO:0006810|GO:0006811|GO:0007268|GO:0016020|GO:0016021|GO:0030054|GO:0043235|GO:0045202|GO:0045211|GO:0050811	chr5	MGI:103156	gamma-aminobutyric acid (GABA) A receptor, subunit gamma 1	70842617	protein-coding	110886|14394|14395|14396|14397|14399|14404|14406|14407	70751047	-
14400	-0.0557585	0.0881872	-0.152008	0.055759	-0.0187497	0.429621	0.127453	0.660517	-0.21136	-0.0855384	0.839961	0.524287	0.71413	0.0544162	0.11457	0.491883	Gabrb1	AW061132|B230208N19Rik|Gabrb-1	14400	ENSMUSG00000029212	GO:0004890|GO:0005216|GO:0005230|GO:0005253|GO:0005254|GO:0005634|GO:0005635|GO:0005737|GO:0005886|GO:0006810|GO:0006811|GO:0006821|GO:0009636|GO:0016020|GO:0016021|GO:0030054|GO:0030425|GO:0034707|GO:0043235|GO:0045202|GO:0045211|GO:0050811	chr5	MGI:95619|Vega:OTTMUSG00000024372	gamma-aminobutyric acid (GABA) A receptor, subunit beta 1	72137244	protein-coding	110304|14401|14402|14403|14408|14409|14654|14657|14658|216643|237213|328699|57249	71700016	+
54403	-0.00740337	0.0189238	0.00740433	-0.051219	0.276447	0.191627	-0.501781	-0.0755587	1.39964	1.21617	2.11937	2.06849	1.89206	1.60225	1.61162	2.03378	Slc4a4	AI835705|NBC|NBC1	54403	ENSMUSG00000060961	GO:0005215|GO:0005452|GO:0005515|GO:0005886|GO:0005887|GO:0006810|GO:0006811|GO:0006814|GO:0006820|GO:0006885|GO:0008509|GO:0008510|GO:0015293|GO:0015698|GO:0015701|GO:0016020|GO:0016021|GO:0035725	chr5	MGI:1927555|Vega:OTTMUSG00000025881	solute carrier family 4 (anion exchanger), member 4	89239656	protein-coding	20533|20535|20536|218756|232156|240215|269356|59033|94229	88887260	+
13602	-0.0102663	0.0577221	0.0102663	-0.0495033	0.267197	0.123644	-1.30795	-0.308226	0.992564	0.891457	1.57074	1.4977	1.42148	1.23599	1.13505	1.23173	Sparcl1	Ecm2|Sc1|hevin|mast9	13602	ENSMUSG00000029309	GO:0005509|GO:0005576|GO:0005578|GO:0005615|GO:0007165|GO:0045202	chr5	MGI:108110	SPARC-like 1	104114088	protein-coding	20692	104079109	-
18682	0.0731673	-0.0731673	0.133969	-0.152905	0.641952	0.744869	0.743989	0.776622	1.66426	0.674305	1.43138	1.44183	1.14138	1.05294	0.754052	1.2437	Phkg1	Phkg	18682	ENSMUSG00000025537	GO:0000166|GO:0004672|GO:0004674|GO:0004689|GO:0005516|GO:0005524|GO:0005964|GO:0005975|GO:0005977|GO:0005978|GO:0006468|GO:0016301|GO:0016310|GO:0016740|GO:0016772|GO:0019899	chr5	MGI:97579|Vega:OTTMUSG00000023980	phosphorylase kinase gamma 1	129879083	protein-coding	68961	129863435	-
75104	0.063982	-0.0798588	-0.063982	0.12323	-0.228911	-0.356113	-1.19475	-0.557182	1.2446	0.923665	1.62801	1.74869	1.42532	1.23296	1.22258	1.5605	Mmd2	4930518M15Rik|C88001	75104	ENSMUSG00000039533	GO:0005794|GO:0016020|GO:0016021|GO:0019835	chr5	MGI:1922354	monocyte to macrophage differentiation-associated 2	142608752	protein-coding	67468	142563481	-
19283	0.0281057	-0.0517693	0.0200424	-0.0200424	1.23381	1.43478	0.448493	1.18775	2.07095	1.97928	2.47246	2.49154	2.50425	2.19065	1.72944	2.38167	Ptprz1	AI850339|DSD-1-PG|PTPbeta|PTPzeta|Ptprz|Ptpz|RPTPz|Rptpbeta	19283	ENSMUSG00000068748	GO:0004721|GO:0005515|GO:0005578|GO:0007409|GO:0016787|GO:0072534	chr6	MGI:97816	protein tyrosine phosphatase, receptor type Z, polypeptide 1	23052916	protein-coding	19262|19264|19266|19267|19268|19270|19272|19273|19274|19280|19281	22875502	+
66873	0.0228195	0.0038414	-0.0038414	-0.135905	-0.319609	-0.723647	-1.17184	-1.05732	2.35678	1.59283	2.48979	2.627	2.59848	2.15347	1.93999	2.35489	Tril	1200009O22Rik|AI316813|mKIAA0644	66873	ENSMUSG00000043496	GO:0001530|GO:0002718|GO:0006954|GO:0016020|GO:0016021|GO:0034142|GO:0045087|GO:0046696	chr6	MGI:1914123|Vega:OTTMUSG00000033509	TLR4 interactor with leucine-rich repeats	53820825	protein-coding	107065|12643|14729|16005|16206|214685|216028|243499|246154|269473|320398|396184|399558|66650|71436|71756|74342|74488	53815468	-
94282	-0.00724506	0.00724602	0.0596018	-0.048028	0.479947	0.32638	-0.48495	-0.124287	0.447449	0.498394	0.775509	0.683248	0.989521	0.416683	0.385335	0.702186	Sfxn5	C230001H08Rik	94282	ENSMUSG00000033720	GO:0005739|GO:0005743|GO:0006810|GO:0006811|GO:0006812|GO:0008324|GO:0015137|GO:0015746|GO:0016020|GO:0016021|GO:0035674|GO:0055072|GO:0055085	chr6	MGI:2137681|Vega:OTTMUSG00000022777	sideroflexin 5	85333422	protein-coding	14057|94279|94280|94281	85213051	-
107747	-0.0202227	0.0202227	0.0274572	-0.181827	-0.869922	-1.09905	-2.84654	-1.56207	0.72005	0.479568	0.983817	1.05787	0.858327	0.401459	0.600632	0.860062	Aldh1l1	1810048F20Rik|FDH|Fthfd|Neut2	107747	ENSMUSG00000030088	GO:0003824|GO:0004030|GO:0005737|GO:0005739|GO:0006730|GO:0008152|GO:0008168|GO:0009058|GO:0009258|GO:0016155|GO:0016491|GO:0016620|GO:0016742|GO:0032403|GO:0033721|GO:0043234|GO:0055114	chr6	MGI:1340024|Vega:OTTMUSG00000025984	aldehyde dehydrogenase 1 family, member L1	90599171	protein-coding	110695|11668|11669|19378|216188|237320|26358|56752|56847|69748|72535	90550848	+
243616	-0.0339746	0.201238	-0.163362	0.0339746	-0.312201	-0.618372	-2.22281	-0.96741	1.96904	1.25923	2.68323	2.56873	2.0296	1.95228	1.85468	2.20176	Slc6a11	D930045G19Rik|E130202I16Rik|GAT4|Gabt4	243616	ENSMUSG00000030307	GO:0005328|GO:0005332|GO:0005737|GO:0005887|GO:0006810|GO:0006836|GO:0015293|GO:0016020|GO:0016021|GO:0042165|GO:0042995	chr6	MGI:95630	solute carrier family 6 (neurotransmitter transporter, GABA), member 11	114249886	protein-coding	102857|104245|13162|14411|14412|14664|15567|20538|21366|232333|240332|56774	114131241	+
232333	0.110824	-0.102784	0.0288696	-0.0288696	-0.190799	-0.18174	-0.478269	-0.308145	0.679805	0.470234	1.39582	1.43656	1.09087	0.943336	0.926132	1.2444	Slc6a1	A730043E01|GABATHG|GABATR|GAT-1|Gabt|Gabt1|Gat1|XT-1|Xtrp1	232333	ENSMUSG00000030310	GO:0005328|GO:0005332|GO:0005886|GO:0005887|GO:0006810|GO:0006836|GO:0007612|GO:0009636|GO:0009986|GO:0010033|GO:0014054|GO:0014074|GO:0015293|GO:0016020|GO:0016021|GO:0030424|GO:0032229|GO:0043005|GO:0051260|GO:0051939	chr6	MGI:95627	solute carrier family 6 (neurotransmitter transporter, GABA), member 1	114317525	protein-coding	102857|104245|13162|14411|14412|14664|15567|20538|21366|240332|243616|56774	114282635	+
110595	0.225451	-0.0188751	0.0188751	-0.187375	-0.382732	-0.584627	-1.43689	-0.960704	1.24716	1.20118	1.8552	1.73784	2.12979	1.29434	1.49257	1.67784	Timp4	TIMP-4	110595	ENSMUSG00000030317	GO:0004857|GO:0005576|GO:0008191|GO:0046872	chr6	MGI:109125	tissue inhibitor of metalloproteinase 4	115251849	protein-coding	21857|21858|21859	115245616	-
71803	-0.19399	0.120569	0.107513	-0.107514	-0.875201	-0.930531	-2.05228	-1.30843	1.11792	0.619315	1.33691	1.44518	1.25558	0.95367	0.794359	1.15891	Slc25a18	1500015I14Rik|AW125787	71803	ENSMUSG00000004902	GO:0003674|GO:0005739|GO:0005743|GO:0006810|GO:0008150|GO:0015293|GO:0016020|GO:0016021|GO:0055085	chr6	MGI:1919053	solute carrier family 25 (mitochondrial carrier), member 18	120793982	protein-coding	229517|50799|68267|78830	120773768	+
232345	0.0233312	-0.482245	0.413732	-0.0233312	-0.549558	-1.34642	-1.07731	-1.21018	2.8478	2.44127	1.81428	1.8288	3.05669	1.71003	1.58594	1.81333	A2m	A2mp	232345	ENSMUSG00000030111	GO:0001869|GO:0004866|GO:0004867|GO:0005515|GO:0005576|GO:0005615|GO:0007565|GO:0010466|GO:0019838|GO:0019899|GO:0019959|GO:0019966|GO:0030414|GO:0043120|GO:0048863	chr6	MGI:2449119	alpha-2-macroglobulin	121679238	protein-coding	11287|12266|12268|15139|17836|17837|232400|235505	121636173	+
56615	0.367259	0.0104218	-0.0104213	-0.185851	-0.260068	-1.258	-0.255718	-0.376954	1.7763	1.372	2.35824	1.94104	1.72999	1.65558	2.00175	2.11088	Mgst1	1500002K10Rik|Gst	56615	ENSMUSG00000008540	GO:0004364|GO:0004602|GO:0005634|GO:0005739|GO:0005741|GO:0005743|GO:0005778|GO:0005783|GO:0006749|GO:0010243|GO:0016020|GO:0016021|GO:0016740|GO:0032496|GO:0042493|GO:0042802|GO:0042803|GO:0043231|GO:0043295|GO:0045177|GO:0055114|GO:0070207|GO:0071449	chr6	MGI:1913850|Vega:OTTMUSG00000027063	microsomal glutathione S-transferase 1	138156752	protein-coding	64292	138140537	+
57776	0.0211592	0.0286284	-0.0211582	-0.053277	0.160133	0.0788012	-0.41673	-0.0853472	0.857099	0.590613	1.38216	1.37381	1.16477	0.880993	0.941073	1.28172	Ttyh1	4930459B04Rik|6330408P11Rik|tty	57776	ENSMUSG00000030428	GO:0005216|GO:0005254|GO:0005509|GO:0005886|GO:0006810|GO:0006811|GO:0006821|GO:0007067|GO:0007155|GO:0016020|GO:0016021|GO:0016337|GO:0030424|GO:0030868|GO:0031527|GO:0031589|GO:0032433|GO:0034707|GO:0046847	chr7	MGI:1889007|Vega:OTTMUSG00000021913	tweety homolog 1 (Drosophila)	4136241	protein-coding	117160|78339	4119533	+
11816	-0.00917053	0.106931	0.00917053	-0.101782	-0.18332	-0.298571	-0.884029	-0.647301	1.17665	1.0003	1.3162	1.33173	1.11605	1.17118	1.13104	1.23347	Apoe	AI255918	11816	ENSMUSG00000002985	GO:0001540|GO:0001937|GO:0002021|GO:0005319|GO:0005543|GO:0005576|GO:0005615|GO:0005737|GO:0005769|GO:0005770|GO:0005794|GO:0005874|GO:0006629|GO:0006641|GO:0006707|GO:0006810|GO:0006869|GO:0006874|GO:0006898|GO:0006917|GO:0006979|GO:0007186|GO:0007263|GO:0007568|GO:0008104|GO:0008201|GO:0008203|GO:0008289|GO:0010468|GO:0010544|GO:0010873|GO:0010875|GO:0016209|GO:0017127|GO:0019934|GO:0030195|GO:…	chr7	MGI:88057|Vega:OTTMUSG00000038239	apolipoprotein E	19699166	protein-coding	11806|11808|66113	19696244	-
56188	-0.00378418	0.168052	-0.00881481	0.00378513	-1.33659	-1.50749	-2.33612	-1.14067	1.64223	1.24965	1.51595	1.74025	1.71123	0.973722	1.81766	1.67891	Fxyd1	0610012C17Rik|1110006M24Rik|Plm|Pml	56188	ENSMUSG00000036570	GO:0005216|GO:0005254|GO:0006810|GO:0006811|GO:0006821|GO:0006874|GO:0006936|GO:0016020|GO:0016021|GO:0034707	chr7	MGI:1889273	FXYD domain-containing ion transport regulator 1	31055656	protein-coding	59095	31051678	-
53896	-0.0334082	0.246935	-0.00230789	0.00230789	-0.590807	-0.530492	-0.75642	-0.726986	2.05208	1.28861	2.04707	2.33587	2.19473	1.72695	1.89833	1.96647	Slc7a10	AL024237|Asc-1|D7Bwg0847e	53896	ENSMUSG00000030495	GO:0003333|GO:0005515|GO:0005887|GO:0006810|GO:0006865|GO:0015171|GO:0015175|GO:0015804|GO:0016020|GO:0016021|GO:0030425|GO:0042941|GO:0042942	chr7	MGI:1858261|Vega:OTTMUSG00000027210	solute carrier family 7 (cationic amino acid transporter, y+ system), member 10	35201111	protein-coding	11987|11988|11989|140918|20539|20540|224022|241919|26570|30962|328059|330836|50934|74087	35186385	+
17304	0.0459309	-0.0459299	-0.11288	0.139759	-0.772194	-0.879651	-1.47549	-1.16746	2.2081	1.37684	1.96981	2.46121	2.31977	1.94059	1.87452	2.19267	Mfge8	AA408458|AI325141|MFG-E8|Mfgm|P47|SED1|lactadherin	17304	ENSMUSG00000030605	GO:0001525|GO:0001786|GO:0005178|GO:0005576|GO:0005615|GO:0006910|GO:0006911|GO:0007155|GO:0007338|GO:0008429|GO:0009897|GO:0016020|GO:0019897|GO:0050766|GO:2000427	chr7	MGI:102768	milk fat globule-EGF factor 8 protein	79149060	protein-coding	13612|18186|18187|20147|66686|73379	79133768	-
56213	-0.109545	0.00579834	0.0620861	-0.00579834	-0.699871	-0.658527	-1.11129	-1.049	1.61744	1.18741	1.92944	2.13593	1.72959	1.68619	1.69022	1.88681	Htra1	AI429470|HTRA|L56|Prss11|RSPP11	56213	ENSMUSG00000006205	GO:0001558|GO:0003824|GO:0004252|GO:0005515|GO:0005520|GO:0005576|GO:0005737|GO:0006508|GO:0008233|GO:0008236|GO:0016787|GO:0019838|GO:0030512|GO:0030514	chr7	MGI:1929076|Vega:OTTMUSG00000031663	HtrA serine peptidase 1	130985658	protein-coding	330723|64704|78558	130936203	+
11988	0.347771	-0.188619	-0.392672	0.188618	0.911408	1.03006	0.743612	1.2893	1.95815	1.80422	1.93974	2.13318	1.96829	1.86328	1.92076	2.07636	Slc7a2	AI158848|Atrc2|Cat2|Tea	11988	ENSMUSG00000031596	GO:0000064|GO:0002537|GO:0003333|GO:0005289|GO:0005737|GO:0006809|GO:0006810|GO:0006865|GO:0015171|GO:0015179|GO:0015181|GO:0015189|GO:0015807|GO:0015809|GO:0015819|GO:0015822|GO:0016020|GO:0016021|GO:0042116|GO:0043030|GO:0050727	chr8	MGI:99828|Vega:OTTMUSG00000031635	solute carrier family 7 (cationic amino acid transporter, y+ system), member 2	40922070	protein-coding	11987|11989|140918|20539|20540|224022|241919|26570|30962|328059|330836|50934|53896|74087	40862367	+
13004	-0.0148029	-0.0588512	0.0148039	0.297996	0.295993	0.40031	-0.0249681	-0.0149946	0.336239	0.0891237	0.541383	0.805143	0.646811	0.421687	-0.0124769	0.553471	Ncan	C230035B04|Cspg3|Cspg3-rs|Tgfbit	13004	ENSMUSG00000002341	GO:0005509|GO:0005540|GO:0005576|GO:0007155|GO:0030246|GO:0051823	chr8	MGI:104694|Vega:OTTMUSG00000022194	neurocan	70120844	protein-coding	11595|12032|12950|13003|330790|67666|73940	70093085	-
26457	-0.0273142	-0.12816	0.0273142	0.169965	-0.145257	-0.322296	-0.0936499	-0.409822	1.44853	1.13725	1.53321	1.89191	1.59959	1.30943	1.1978	1.65448	Slc27a1	FATP1|Fatp	26457	ENSMUSG00000031808	GO:0000166|GO:0001579|GO:0001676|GO:0003824|GO:0004467|GO:0005737|GO:0005739|GO:0005743|GO:0005783|GO:0005886|GO:0005901|GO:0006629|GO:0006631|GO:0006646|GO:0006654|GO:0006655|GO:0006656|GO:0006659|GO:0006661|GO:0006810|GO:0006869|GO:0008152|GO:0009409|GO:0015245|GO:0015908|GO:0015909|GO:0016020|GO:0016021|GO:0016874|GO:0031410|GO:0031652|GO:0031957|GO:0032049|GO:0032868|GO:0033211|GO:0042803|GO:…	chr8	MGI:1347098	solute carrier family 27 (fatty acid transporter), member 1	71586708	protein-coding	225579|26458|26459|26568|26569	71568927	+
319555	-0.122942	0.000729561	-0.000728607	0.190624	0.747449	0.877521	-0.770377	0.0757732	0.731291	1.31807	1.52012	1.69721	1.78901	1.0792	1.02077	1.53015	Nwd1	A230063L24Rik	319555	ENSMUSG00000048148	GO:0000166|GO:0003674|GO:0005524|GO:0005575|GO:0008150	chr8	MGI:2442268|Vega:OTTMUSG00000034303	NACHT and WD repeat domain containing 1	72714748	protein-coding	319807	72646711	+
16816	0.0548077	-0.0963106	0.00603294	-0.00603294	-1.11618	-1.58482	-2.56462	-1.73778	1.14246	0.966901	1.50451	1.53073	1.87778	1.18116	1.26922	1.64151	Lcat	AI046659|D8Wsu61e	16816	ENSMUSG00000035237	GO:0004607|GO:0004623|GO:0005576|GO:0005615|GO:0006629|GO:0006644|GO:0006656|GO:0008202|GO:0008203|GO:0008374|GO:0016740|GO:0016746|GO:0030301|GO:0034186|GO:0034364|GO:0034372|GO:0034375|GO:0034435|GO:0042157|GO:0042158|GO:0042632|GO:0043691|GO:0046688|GO:0051384|GO:0090107	chr8	MGI:96755|Vega:OTTMUSG00000031021	lecithin cholesterol acyltransferase	105943402	protein-coding	192654	105939551	-
11606	0.0337648	0.0477552	-0.0337648	-0.33785	-1.0305	-0.651417	-1.71031	-1.11881	1.81378	0.334578	1.93061	2.07061	1.25023	1.33264	1.18585	1.50716	Agt	AI265500|AngI|AngII|Aogen|Serpina8	11606	ENSMUSG00000031980	GO:0001543|GO:0001568|GO:0001658|GO:0001822|GO:0001991|GO:0001998|GO:0001999|GO:0002018|GO:0002019|GO:0002035|GO:0003051|GO:0003331|GO:0004867|GO:0005179|GO:0005615|GO:0006883|GO:0006917|GO:0007160|GO:0007166|GO:0007186|GO:0007202|GO:0007250|GO:0007588|GO:0008065|GO:0008217|GO:0008285|GO:0009409|GO:0009651|GO:0010468|GO:0010535|GO:0010595|GO:0010613|GO:0010628|GO:0010698|GO:0010873|GO:0010951|GO:…	chr8	MGI:87963	angiotensinogen (serpin peptidase inhibitor, clade A, member 8)	124569707	protein-coding		124556587	-
72927	0.0291986	0.0175447	-0.0175447	-0.174214	0.177618	0.148362	-0.0781279	0.176151	1.21217	1.2023	1.84632	1.75524	1.70486	1.52539	1.62966	1.67473	Hepacam	2900042E01Rik|Hepn1	72927	ENSMUSG00000046240	GO:0005515|GO:0005737|GO:0005911|GO:0007049|GO:0007050|GO:0007155|GO:0016020|GO:0016021|GO:0030424|GO:0034613|GO:0040008	chr9	MGI:1920177|Vega:OTTMUSG00000016793	hepatocyte cell adhesion molecule	37386571	protein-coding		37367606	+
94180	-0.000670433	0.000670433	0.105509	-0.127308	-0.467791	-0.704539	-2.07232	-1.4889	0.706139	0.578534	1.02662	1.2032	1.29328	0.654113	0.547553	0.950888	Acsbg1	BG1|Bgm|E230019G03Rik|Lpd|R75185|mKIAA0631	94180	ENSMUSG00000032281	GO:0000038|GO:0000166|GO:0001676|GO:0003824|GO:0004467|GO:0005524|GO:0005737|GO:0005777|GO:0005783|GO:0005794|GO:0006629|GO:0006631|GO:0008152|GO:0016874|GO:0031410|GO:0031957|GO:0043231|GO:0051384	chr9	MGI:2385656|Vega:OTTMUSG00000030280	acyl-CoA synthetase bubblegum family member 1	54661885	protein-coding	14081|216739|328845|433256|50790|74205|78625	54604997	-
56741	0.0028019	0.0136099	-0.220144	-0.00280285	-0.0479517	0.166039	-0.504193	-0.0460587	0.551354	0.68852	1.10838	1.10193	1.30867	0.71065	0.545914	1.08675	Igdcc4	9330155G14Rik|DDM36|Nope|WI-16786|WI-18508|mKIAA1628	56741	ENSMUSG00000032816	GO:0003674|GO:0005886|GO:0005887|GO:0008150|GO:0016020|GO:0016021	chr9	MGI:1858497	immunoglobulin superfamily, DCC subclass, member 4	65137943	protein-coding	117606|13176|18007|19289|19649|19876|235472|268902|57810|74144	65101495	+
20255	0.00486946	-0.00703812	0.0119276	-0.00486851	0.136416	-0.0491667	-0.568815	-0.4663	0.612247	0.607051	1.04223	1.1537	1.08541	0.868989	0.813194	0.852343	Scg3	1B1075|AI385542|Chgd|SgIII	20255	ENSMUSG00000032181	GO:0005576|GO:0016020|GO:0031410	chr9	MGI:103032	secretogranin III	75684056	protein-coding		75643366	-
76257	0.00310993	-0.340885	0.00512409	-0.00310993	-0.647426	-0.685302	-1.23667	-1.65898	2.34072	2.08872	2.47174	2.62558	2.65126	2.46407	2.30394	2.42559	Slc38a3	0610012J02Rik|D9Ucla2|Nat1|Slc38-3|Sn1|Snat3|mNAT	76257	ENSMUSG00000010064	GO:0003333|GO:0005290|GO:0005886|GO:0005887|GO:0006810|GO:0006811|GO:0006814|GO:0006865|GO:0006867|GO:0006868|GO:0015180|GO:0015182|GO:0015186|GO:0015293|GO:0015297|GO:0015807|GO:0015808|GO:0015817|GO:0016020|GO:0016021	chr9	MGI:1923507	solute carrier family 38, member 3	107668968	protein-coding	105727|209837|320106|625098|67760|69354|72055	107651155	-
29873	0.00905991	0.0159178	-0.0932817	-0.00905991	-0.258378	-0.374619	-0.516342	-0.491887	0.425818	0.186704	0.587522	0.895143	0.632386	0.446485	0.355098	0.649979	Cspg5	Caleb|Ngc	29873	ENSMUSG00000032482	GO:0005783|GO:0005794|GO:0005886|GO:0007275|GO:0007399|GO:0016020|GO:0016021|GO:0030154|GO:0030660|GO:0040008|GO:0050804	chr9	MGI:1352747	chondroitin sulfate proteoglycan 5	110262576	protein-coding		110243783	+
245050	-0.169626	-0.185659	0.201927	0.169626	-0.304037	0.00941944	-0.599814	-0.770286	1.38394	0.897073	2.01877	2.05921	1.55098	1.55049	1.30729	1.49829	Fam198a	C730027P07Rik	245050	ENSMUSG00000038233	GO:0003674|GO:0005575|GO:0005576|GO:0008150	chr9	MGI:3041196	family with sequence similarity 198, member A	121980208	protein-coding	68659	121950988	+
14609	0.0144567	0.0253906	-0.0916138	-0.0144567	-0.919874	-1.00649	-1.80548	-1.63299	2.11514	1.81288	2.66912	2.67737	2.27037	2.27581	2.2949	2.50832	Gja1	AU042049|AW546267|Cnx43|Cx43|Cx43alpha1|Gja-1|Npm1|connexin43	14609	ENSMUSG00000050953	GO:0001649|GO:0001701|GO:0001764|GO:0001947|GO:0002070|GO:0002088|GO:0003294|GO:0003347|GO:0004871|GO:0005102|GO:0005243|GO:0005515|GO:0005737|GO:0005741|GO:0005764|GO:0005768|GO:0005769|GO:0005770|GO:0005771|GO:0005794|GO:0005829|GO:0005882|GO:0005886|GO:0005911|GO:0005916|GO:0005921|GO:0005922|GO:0006915|GO:0007154|GO:0007165|GO:0007267|GO:0007507|GO:0007512|GO:0008016|GO:0008285|GO:0009268|GO:…	chr10	MGI:95713	gap junction protein, alpha 1	56390419	protein-coding	118454|14610|14611|14612|14613|14615|14616|14617|14618|14619|14620|14621|14622|14623|353155|414089	56377300	+
12140	-0.0931616	0.184523	-0.284834	0.0931606	-0.220207	-0.97098	-1.65656	-0.564774	1.21655	1.91055	2.33654	1.99556	1.39139	1.87002	2.19367	2.76657	Fabp7	B-FABP|BFABP|Blbp|MRG	12140	ENSMUSG00000019874	GO:0001964|GO:0005215|GO:0005634|GO:0005737|GO:0006810|GO:0008289|GO:0021846|GO:0022008|GO:0042995|GO:0043025|GO:0050673|GO:0060134	chr10	MGI:101916|Vega:OTTMUSG00000035387	fatty acid binding protein 7, brain	57788450	protein-coding	11770|12903|12904|14077|14079|16592|18857|19659|19660|21884|63954|75497	57784923	+
216190	-0.016448	0.107562	0.0164471	-0.0768356	3.23187	3.14042	3.19713	3.13899	1.23195	0.825385	1.08168	1.14446	1.19772	0.854114	0.909259	0.996479	Appl2	Dip3b	216190	ENSMUSG00000020263	GO:0005543|GO:0005634|GO:0005737|GO:0005768|GO:0007049|GO:0008283|GO:0010008|GO:0016020|GO:0017137	chr10	MGI:2384914|Vega:OTTMUSG00000027828	adaptor protein, phosphotyrosine interaction, PH domain and leucine zipper containing 2	83648664	protein-coding	72993	83600034	-
71137	-0.000738621	0.118655	-0.0280185	0.000738621	-0.121348	-0.782282	-0.948767	-0.629891	1.10485	0.633886	1.22471	1.47283	1.31686	0.890278	0.54946	1.14403	Rfx4	4933412G19Rik|NYD-sp10	71137	ENSMUSG00000020037	GO:0003677|GO:0003682|GO:0005515|GO:0005634|GO:0006351|GO:0006355|GO:0006357|GO:0021516|GO:0021696|GO:0030900|GO:0030901|GO:0045944	chr10	MGI:1918387|Vega:OTTMUSG00000037132	regulatory factor X, 4 (influences HLA class II expression)	84906538	protein-coding	19724|19725|19726|320995|619289	84756048	+
16404	-0.0815539	-0.69061	0.0815539	0.239557	1.91123	1.91503	2.23796	1.98761	1.3609	0.243395	0.865546	0.945057	0.736007	0.258956	0.415455	0.96578	Itga7	[a]7|alpha7	16404	ENSMUSG00000025348	GO:0005178|GO:0005737|GO:0007155|GO:0007229|GO:0008305|GO:0009986|GO:0016020|GO:0016021|GO:0016477|GO:0043236|GO:0046982|GO:0048514|GO:0050839	chr10	MGI:102700	integrin alpha 7	128958284	protein-coding	104099|109700|16398|16399|16400|16401|16402|16403|16407|16408|16409|16410|16411|213119|241226|319480|381924	128933813	+
13649	0.409583	0.143159	-0.157228	-0.143159	0.0771999	-0.0774441	-1.21766	-0.701145	2.21317	2.39816	2.52776	2.61503	2.49084	2.35473	2.07776	2.48671	Egfr	9030024J15Rik|AI552599|Erbb|Errb1|Errp|Wa5|wa-2|wa2	13649	ENSMUSG00000020122	GO:0000166|GO:0000186|GO:0000902|GO:0001892|GO:0001942|GO:0001948|GO:0004672|GO:0004713|GO:0004714|GO:0004716|GO:0004871|GO:0004888|GO:0005006|GO:0005102|GO:0005178|GO:0005515|GO:0005524|GO:0005622|GO:0005634|GO:0005737|GO:0005768|GO:0005783|GO:0005794|GO:0005886|GO:0006412|GO:0006468|GO:0007165|GO:0007166|GO:0007169|GO:0007173|GO:0007243|GO:0007275|GO:0007435|GO:0008283|GO:0008284|GO:0008544|GO:…	chr11	MGI:95294|Vega:OTTMUSG00000005185	epidermal growth factor receptor	16913907	protein-coding	13866|13867|13869|14083|16451|16452|16453|19229|20963|22637|51789|54721|83813	16752203	+
55963	-0.0504351	0.0504341	-0.0510178	0.0744038	-0.77977	-0.784965	-0.590202	-0.595322	1.29316	0.793546	1.59637	1.80502	1.49052	1.51234	1.2214	1.40213	Slc1a4	ASCT-1|ASCT1|AW045657|SATT	55963	ENSMUSG00000020142	GO:0003333|GO:0005254|GO:0005882|GO:0006810|GO:0006821|GO:0006835|GO:0015175|GO:0015180|GO:0015184|GO:0015193|GO:0015194|GO:0015195|GO:0015293|GO:0015804|GO:0015808|GO:0015811|GO:0015824|GO:0015825|GO:0015826|GO:0016020|GO:0016021|GO:0017153|GO:0030425|GO:0034589|GO:0034590|GO:0035524|GO:0043025|GO:0050890	chr11	MGI:2135601|Vega:OTTMUSG00000005224	solute carrier family 1 (glutamate/neutral amino acid transporter), member 4	20332713	protein-coding	20510|20511|20512|20513|20514|242607	20302180	-
216739	-0.126569	0.0271864	0.0723705	-0.0271873	0.0321054	0.103052	-0.422092	-0.211899	0.928735	0.565922	1.2828	1.30272	1.15714	0.749995	0.680388	1.08561	Acsl6	A330035H04Rik|AW050338|Facl6|LACS|Lacsl|mKIAA0837	216739	ENSMUSG00000020333	GO:0000166|GO:0001676|GO:0003824|GO:0004467|GO:0005515|GO:0005524|GO:0005634|GO:0005739|GO:0005741|GO:0005777|GO:0005783|GO:0006629|GO:0006631|GO:0006641|GO:0007405|GO:0008152|GO:0008654|GO:0010747|GO:0010867|GO:0010976|GO:0015908|GO:0016020|GO:0016021|GO:0016874|GO:0019899|GO:0042803|GO:0043231	chr11	MGI:894291|Vega:OTTMUSG00000005668	acyl-CoA synthetase long-chain family member 6	54361539	protein-coding	14081|328845|433256|50790|74205|78625|94180	54303824	+
11932	0.0148659	0.0583544	-0.0148659	-0.193882	-0.501027	-0.640017	-0.811791	-0.958374	0.754881	0.640669	1.42911	1.51533	1.36568	1.00847	0.970209	1.19801	Atp1b2	Amog|Atpb-2	11932	ENSMUSG00000041329	GO:0005391|GO:0005737|GO:0006810|GO:0006811|GO:0006813|GO:0006814|GO:0007155|GO:0016020|GO:0016021|GO:0016324|GO:0046034	chr11	MGI:88109|Vega:OTTMUSG00000005985	ATPase, Na+/K+ transporting, beta 2 polypeptide	69605960	protein-coding	11931|11933|11945|67821	69599750	-
68385	-0.0415616	0.115283	-0.123892	0.0415616	-0.762709	-0.470468	-1.79698	-1.36327	1.92872	1.5253	2.36478	2.3156	2.03108	1.81023	1.85389	2.16327	Tlcd1	0610007A15Rik|0610030G03Rik|AA690150|AU015616	68385	ENSMUSG00000019437	GO:0003674|GO:0005575|GO:0008150|GO:0016020|GO:0016021	chr11	MGI:1915572|Vega:OTTMUSG00000000096	TLC domain containing 1	78180772	protein-coding	380712	78178766	+
11676	0.0193987	-0.0193977	0.0311804	-0.252681	-1.18347	-1.53839	-2.63581	-1.93508	0.17906	-0.0197325	0.542984	0.530256	0.474301	-0.129378	0.0507212	0.419696	Aldoc	AI847350|AU040929|Aldo3|Scrg2	11676	ENSMUSG00000017390	GO:0003824|GO:0004332|GO:0005737|GO:0005739|GO:0006096|GO:0006915|GO:0007568|GO:0008092|GO:0008152|GO:0016829|GO:0030388|GO:0030424|GO:0051289|GO:0051290	chr11	MGI:101863|Vega:OTTMUSG00000000108	aldolase C, fructose-bisphosphate	78326760	protein-coding	11674|230163|353204	78324198	+
14580	-0.023222	0.0569162	0.023221	-0.15212	-0.458757	-0.591044	-2.0598	-0.889215	-0.230297	1.1939	-0.157359	-0.39819	-0.0921221	0.539707	-0.442891	-0.19873	Gfap	AI836096	14580	ENSMUSG00000020932	GO:0005178|GO:0005198|GO:0005200|GO:0005515|GO:0005737|GO:0005882|GO:0009611|GO:0010625|GO:0010977|GO:0014002|GO:0016020|GO:0019900|GO:0030198|GO:0031102|GO:0042995|GO:0044297|GO:0044464|GO:0045103|GO:0045109|GO:0051580|GO:0060020|GO:0060252|GO:0060291	chr11	MGI:95697|Vega:OTTMUSG00000003084	glial fibrillary acidic protein	102897200	protein-coding	13346|16905|16906|16907|18008|18039|18040|19132|22352|226180|233335|380684	102887336	-
208659	0.0688329	-0.200625	0.201456	-0.0688329	-0.776	-0.295191	-0.927882	-0.621729	1.60221	0.830808	1.4333	1.47024	1.60901	1.22435	0.997299	1.0427	Fam20a	AI606893	208659	ENSMUSG00000020614	GO:0003674|GO:0005575|GO:0005576|GO:0070166	chr11	MGI:2388266|Vega:OTTMUSG00000003353	family with sequence similarity 20, member A	109722256	protein-coding	215015|80752	109672926	-
20682	0.0339155	-0.220465	-0.0339146	0.0943031	-0.505582	-0.689756	-0.786635	-0.268566	1.82422	1.23981	1.75094	2.09581	1.75772	1.31582	1.6724	1.77104	Sox9	2010306G03Rik|AV220920|mKIAA4243	20682	ENSMUSG00000000567	GO:0000976|GO:0001046|GO:0001077|GO:0001158|GO:0001501|GO:0001502|GO:0001708|GO:0001837|GO:0001894|GO:0001934|GO:0001942|GO:0002053|GO:0002063|GO:0002683|GO:0003170|GO:0003179|GO:0003188|GO:0003203|GO:0003413|GO:0003415|GO:0003677|GO:0003682|GO:0003700|GO:0003705|GO:0004672|GO:0005515|GO:0005634|GO:0005667|GO:0006334|GO:0006338|GO:0006351|GO:0006355|GO:0006357|GO:0006461|GO:0007165|GO:0007173|GO:…	chr11	MGI:98371|Vega:OTTMUSG00000003313	SRY-box containing gene 9	112787757	protein-coding	20664|20665|20666|20668|20669|20670|20671|20672|20674|20675|20677|20678|20679|20680|20681|223227	112782210	+
72014	0.0928421	-0.0480146	0.0480146	-0.0836554	-1.00088	-0.822369	-0.749161	-0.908521	1.62864	0.903423	1.47423	1.69365	1.78234	1.26107	1.09603	1.65501	Btbd17	1500005I02Rik	72014	ENSMUSG00000000202	GO:0003674|GO:0005575|GO:0005576|GO:0008150	chr11	MGI:1919264|Vega:OTTMUSG00000003464	BTB (POZ) domain containing 17	114795892	protein-coding	19039	114790669	-
14813	0.0408592	-0.286713	0.159497	-0.0408583	1.86949	1.51089	2.09134	1.67843	0.247065	-0.198504	0.0458164	0.505032	0.408446	-0.118215	-0.33012	0.230443	Grin2c	NMDAR2C|NR2C	14813	ENSMUSG00000020734	GO:0001964|GO:0004872|GO:0004970|GO:0004972|GO:0005216|GO:0005234|GO:0005261|GO:0005515|GO:0005737|GO:0005886|GO:0006810|GO:0006811|GO:0006812|GO:0008104|GO:0009611|GO:0014069|GO:0016020|GO:0016021|GO:0017146|GO:0030054|GO:0030165|GO:0033058|GO:0034220|GO:0035235|GO:0042177|GO:0042391|GO:0045202|GO:0045211|GO:0047485|GO:0050885|GO:0060079	chr11	MGI:95822|Vega:OTTMUSG00000003665	glutamate receptor, ionotropic, NMDA2C (epsilon 3)	115267243	protein-coding	110637|14799|14800|14802|14803|14804|14805|14806|14807|14809|14810|14811|14812|14814|170483|242443|53623	115249169	-
18217	-0.0266514	0.0266514	0.0352821	-0.126266	-0.804708	-0.856665	-1.49189	-1.00809	1.37723	0.679193	1.64678	1.66277	1.42825	1.14789	1.06717	1.22985	Ntsr2	NT2R|NTRL	18217	ENSMUSG00000020591	GO:0004871|GO:0004930|GO:0007165|GO:0007186|GO:0007200|GO:0007218|GO:0007268|GO:0016020|GO:0016021|GO:0016492|GO:0042391	chr12	MGI:108018	neurotensin receptor 2	16660236	protein-coding	14767|170732|18216|208188|216749|22045|71111	16653470	+
94090	-0.0771198	-0.00802994	0.00802898	0.0476503	0.475986	0.864522	0.470583	0.42482	-1.18636	-1.43696	-1.23795	-0.780367	-1.00865	-1.33134	-1.62344	-0.891035	Trim9	AI835002|C030048G07Rik|mKIAA0282	94090	ENSMUSG00000021071	GO:0000149|GO:0004842|GO:0005515|GO:0005622|GO:0005737|GO:0005856|GO:0008021|GO:0008270|GO:0016079|GO:0016874|GO:0030054|GO:0030425|GO:0031410|GO:0035544|GO:0042803|GO:0042995|GO:0043161|GO:0045202|GO:0045955|GO:0046872	chr12	MGI:2137354	tripartite motif-containing 9	70347614	protein-coding	17318.chrX|17318.chrY|23947|240121|28105|319636|330863|360213|381485|433766|58522|66597|66949	70244535	-
13371	0.0335455	0.217281	-0.0335455	-0.0352612	0.429833	0.262569	-0.80537	-0.269336	0.558809	0.64475	0.793893	1.13088	0.948323	0.644678	0.470168	0.859176	Dio2	5DII|AI324267|DIOII	13371	ENSMUSG00000007682	GO:0004800|GO:0006590|GO:0009409|GO:0016020|GO:0016021|GO:0016491|GO:0031625|GO:0042403|GO:0042404|GO:0042446|GO:0055114|GO:0070460	chr12	MGI:1338833	deiodinase, iodothyronine, type II	90738438	protein-coding	107585	90724552	-
14634	0.268524	-0.0446816	0.044682	-0.292438	1.23686	0.970786	1.56559	1.42627	1.9783	1.23616	1.54733	1.87211	1.80636	1.26751	1.36157	1.57727	Gli3	AI854843|AU023367|Bph|GLI3-190|GLI3FL|Pdn|Xt|add	14634	ENSMUSG00000021318	GO:0000122|GO:0001656|GO:0001658|GO:0001701|GO:0001822|GO:0002052|GO:0003676|GO:0003677|GO:0003682|GO:0003700|GO:0005515|GO:0005622|GO:0005634|GO:0005730|GO:0005737|GO:0005829|GO:0005929|GO:0006351|GO:0006355|GO:0007224|GO:0007389|GO:0007411|GO:0007417|GO:0007420|GO:0007442|GO:0007507|GO:0008013|GO:0008270|GO:0008285|GO:0009952|GO:0009953|GO:0009954|GO:0010468|GO:0016485|GO:0017053|GO:0021513|GO:…	chr13	MGI:95729|Vega:OTTMUSG00000024401	GLI-Kruppel family member GLI3	15730025	protein-coding	100073351|14632|14633|17764|20841|224656|226075|22632|22702|22771|22772|22773|22774|230587|52708|65100|83396	15463723	+
54326	-0.151568	0.151567	0.24494	-0.283372	0.188745	0.320992	-0.835882	0.0575357	1.755	1.67305	2.48275	2.48244	2.42622	2.19157	2.15201	2.31395	Elovl2	AI317360|Ssc2	54326	ENSMUSG00000021364	GO:0000038|GO:0005783|GO:0006633|GO:0008610|GO:0009922|GO:0016020|GO:0016021|GO:0016740|GO:0016747|GO:0034626|GO:0042761	chr13	MGI:1858960|Vega:OTTMUSG00000029813	elongation of very long chain fatty acids (FEN1/Elo2, SUR4/Elo3, yeast)-like 2	41220403	protein-coding	12686|170439|54325|68801|74559|83603	41182382	-
15904	0.110997	-0.0162487	0.0162477	-0.181023	-0.956557	-1.30227	-2.75058	-1.8768	1.04057	0.81026	1.3734	1.49798	1.25289	0.932001	1.04651	1.34046	Id4	Idb4|bHLHb27	15904	ENSMUSG00000021379	GO:0000082|GO:0000122|GO:0001085|GO:0005515|GO:0005634|GO:0005737|GO:0007405|GO:0007420|GO:0008283|GO:0008284|GO:0021766|GO:0021895|GO:0022010|GO:0034613|GO:0045444|GO:0045599|GO:0045665|GO:0045669|GO:0045892|GO:0045944|GO:0046983|GO:0048712|GO:0048715	chr13	MGI:99414	inhibitor of DNA binding 4	48264036	protein-coding	15901|15902|15903	48261427	+
18212	0.0339842	0.0456686	-0.0339842	-0.0351276	-0.30294	-0.389494	-1.71418	-0.939538	1.06185	0.916694	1.57256	1.63595	1.36039	1.24131	1.02951	1.32607	Ntrk2	AI848316|C030027L06Rik|Tkrb|trkB	18212	ENSMUSG00000055254	GO:0000166|GO:0001570|GO:0001764|GO:0004672|GO:0004713|GO:0004714|GO:0005030|GO:0005515|GO:0005524|GO:0005622|GO:0005768|GO:0005829|GO:0005886|GO:0005887|GO:0006468|GO:0007169|GO:0007275|GO:0007399|GO:0007612|GO:0007616|GO:0007631|GO:0008284|GO:0009986|GO:0010628|GO:0010976|GO:0014047|GO:0014068|GO:0014069|GO:0016020|GO:0016021|GO:0016301|GO:0016310|GO:0016740|GO:0016772|GO:0019222|GO:0021954|GO:…	chr13	MGI:97384	neurotrophic tyrosine kinase, receptor, type 2	59129967	protein-coding	11682|12305|16001|17005|18198|18211|18213|18214|19886|23920|26563|26564	58806596	+
14451	0.108376	-0.0858183	0.0858183	-0.412836	-0.926376	-1.7501	-1.19599	-1.98064	1.72879	1.86559	1.96215	2.24792	2.41656	1.93371	1.90367	2.3099	Gas1	AW554192|Gas-1	14451	ENSMUSG00000052957	GO:0002053|GO:0005515|GO:0005886|GO:0007049|GO:0007050|GO:0007411|GO:0008284|GO:0008589|GO:0009953|GO:0010955|GO:0012501|GO:0016020|GO:0021587|GO:0021904|GO:0030308|GO:0031225|GO:0042473|GO:0042474|GO:0042476|GO:0042733|GO:0042981|GO:0043010|GO:0043066|GO:0045165|GO:0045749|GO:0045879|GO:0045880|GO:0045930|GO:0046658|GO:0048589|GO:0048592|GO:0048598|GO:0048701|GO:0048706|GO:0050679|GO:0050680|GO:…	chr13	MGI:95655|Vega:OTTMUSG00000033412	growth arrest specific 1	60177535	protein-coding		60174405	-
12950	-0.0670571	-0.0606051	0.0686383	0.0606051	-0.188651	-0.654417	-0.788654	-1.88143	0.887311	0.686237	1.19178	1.44352	1.22979	1.33416	1.20888	1.23994	Hapln1	BB099155|CLP|Crtl1|Crtl1l|LP|LP-1	12950	ENSMUSG00000021613	GO:0005540|GO:0005576|GO:0005578|GO:0007155	chr13	MGI:1337006	hyaluronan and proteoglycan link protein 1	89611832	protein-coding	11595|12032|13003|13004|330790|67666|73940	89540636	+
218476	0.237082	-0.0262175	0.0262175	-0.130332	0.377064	1.05307	-0.645172	0.155136	0.112579	0.804159	1.31427	1.57234	0.931517	1.09671	0.779694	1.12083	Gcnt4	C2gnt3|Gm279|Gm73	218476	ENSMUSG00000091387	GO:0002121|GO:0003829|GO:0005794|GO:0008375|GO:0016020|GO:0016021|GO:0016740|GO:0016757|GO:0042403|GO:0048729|GO:0048872|GO:0060993	chr13	MGI:2684919	glucosaminyl (N-acetyl) transferase 4, core 2 (beta-1,6-N-acetylglucosaminyltransferase)	96950914	protein-coding	14537|14538|217119|233781|654821|72077	96924689	+
268709	0.138561	-0.0348282	0.0348282	-0.0889196	-0.23818	-0.191196	-1.68881	-0.602657	0.552095	0.959065	1.24944	1.1395	1.28312	0.903151	0.908253	0.986476	Fam107a	DRR1	268709	ENSMUSG00000021750	GO:0001558|GO:0003674|GO:0005634	chr14	MGI:3041256|Vega:OTTMUSG00000027765	family with sequence similarity 107, member A	8309776	protein-coding	66540	8296278	-
16426	-0.0184059	0.201765	0.0184069	-0.514738	-0.125605	-0.690328	-1.38559	-1.16988	1.86642	0.249746	1.96644	1.86607	1.04137	1.21961	0.873628	1.0556	Itih3	AW108094|Intin3|Itih-3	16426	ENSMUSG00000006522	GO:0004867|GO:0005576|GO:0010466|GO:0030212|GO:0030414	chr14	MGI:96620|Vega:OTTMUSG00000035523	inter-alpha trypsin inhibitor, heavy chain 3	30923587	protein-coding	16424|16425|16427|209378	30908574	-
29811	0.0626326	0.00247002	-0.00246906	-0.205708	0.168941	-0.113781	-1.2157	-0.536071	0.798304	0.350056	0.935647	0.75835	0.926355	0.219007	0.529119	0.599197	Ndrg2	AI182517|AU040374|Ndr2|SYLD	29811	ENSMUSG00000004558	GO:0001818|GO:0005634|GO:0005737|GO:0005794|GO:0005813|GO:0007165|GO:0007275|GO:0007399|GO:0010574|GO:0016055|GO:0030154|GO:0042995|GO:0048662|GO:0070373|GO:0090361	chr14	MGI:1352498	N-myc downstream regulated gene 2	51913488	protein-coding	17988|234593|29812	51905271	-
14623	0.0189791	0.0114403	-0.0114393	-0.151251	-0.331402	-0.328369	-0.731748	-0.958854	1.7752	1.17953	2.05614	2.18953	1.74062	1.64482	1.74196	1.87736	Gjb6	AA958971|Cx30|D14Bwg0506e	14623	ENSMUSG00000040055	GO:0005515|GO:0005829|GO:0005886|GO:0005921|GO:0005922|GO:0007154|GO:0007605|GO:0008285|GO:0016020|GO:0016021|GO:0016324|GO:0030054|GO:0042471|GO:0043231	chr14	MGI:107588|Vega:OTTMUSG00000034673	gap junction protein, beta 6	57133611	protein-coding	118454|14609|14610|14611|14612|14613|14615|14616|14617|14618|14619|14620|14621|14622|353155|414089	57123301	-
219151	0.0177856	-0.605466	0.00893497	-0.00893497	-0.529342	-0.686672	-1.71623	-1.87985	1.88709	1.70027	1.75295	2.14988	1.9736	1.8078	1.60536	1.97402	Scara3	APC7|C130058N24Rik|CSR|CSR1|MSLR1|MSRL1	219151	ENSMUSG00000034463	GO:0003674|GO:0005575|GO:0005581|GO:0005783|GO:0005794|GO:0008150|GO:0016020|GO:0016021	chr14	MGI:2444418	scavenger receptor class A, member 3	65953744	protein-coding	140792|17194|17195|20387|20390|239447|71693	65919395	-
12759	-0.00223255	0.00223351	0.0267229	-0.0809412	-0.467902	-0.587264	-1.25205	-0.766702	1.32859	0.961577	1.29888	1.45134	1.37057	1.01818	1.15543	1.25752	Clu	AI893575|ApoJ|Cli|D14Ucla3|SP-40|Sgp-2|Sgp2|Sugp-2	12759	ENSMUSG00000022037	GO:0005576|GO:0005615|GO:0005634|GO:0005737|GO:0005739|GO:0005783|GO:0008219|GO:0008284|GO:0016020|GO:0016235|GO:0030426|GO:0031018|GO:0031410|GO:0031625|GO:0032436|GO:0032463|GO:0034366|GO:0043005|GO:0043065|GO:0043066|GO:0043231|GO:0045597|GO:0048471|GO:0048812|GO:0050821|GO:0051092|GO:0051787|GO:0051788|GO:0061077|GO:2000060|GO:2001244	chr14	MGI:88423|Vega:OTTMUSG00000032654	clusterin	65981545	protein-coding		65968483	+
13850	-0.158614	0.196165	0.0715089	-0.0715089	-0.564775	-0.448963	-0.0269585	-0.121991	1.21998	0.618779	0.700122	1.15576	0.889694	0.520124	0.657004	0.952412	Ephx2	CEH|Eph2|SEH|sEP	13850	ENSMUSG00000022040	GO:0000287|GO:0002539|GO:0003824|GO:0003869|GO:0004301|GO:0005102|GO:0005730|GO:0005737|GO:0005777|GO:0005794|GO:0005829|GO:0005925|GO:0006629|GO:0006954|GO:0008152|GO:0009636|GO:0010628|GO:0015643|GO:0016311|GO:0016787|GO:0016791|GO:0019233|GO:0019439|GO:0033885|GO:0042577|GO:0042632|GO:0042803|GO:0043651|GO:0045777|GO:0046272|GO:0046839|GO:0046872|GO:0090181	chr14	MGI:99500	epoxide hydrolase 2, cytoplasmic	66124522	protein-coding	384214|71932	66084372	-
13618	-0.0304947	0.314748	0.0304937	-0.128722	0.712962	0.427172	-0.625904	-0.217137	2.40164	2.21528	3.07275	3.0628	2.886	2.76421	2.59568	2.83748	Ednrb	AU022549|ET-B|ET>B<|ETR-b|ETb|Sox10m1|s	13618	ENSMUSG00000022122	GO:0000122|GO:0001755|GO:0001934|GO:0004871|GO:0004930|GO:0004962|GO:0005515|GO:0005886|GO:0006885|GO:0007165|GO:0007186|GO:0007200|GO:0007204|GO:0007422|GO:0007497|GO:0008217|GO:0008284|GO:0014043|GO:0014826|GO:0016020|GO:0016021|GO:0017046|GO:0019233|GO:0019934|GO:0030318|GO:0031702|GO:0031965|GO:0032269|GO:0032496|GO:0035645|GO:0035810|GO:0035815|GO:0042045|GO:0042310|GO:0042311|GO:0043066|GO:…	chr14	MGI:102720	endothelin receptor type B	103844476	protein-coding	12209|13617|14763|14829|171469|18101	103814615	-
103978	-0.347813	0.350918	0.023654	-0.0236549	0.393261	0.119379	-1.38001	-1.08739	1.30358	0.949293	1.83009	2.02309	1.50337	1.29337	1.44801	1.73383	Gpc5	A230034F01Rik	103978	ENSMUSG00000022112	GO:0005576|GO:0005578|GO:0005886|GO:0005887|GO:0016020|GO:0031225|GO:0043395	chr14	MGI:1194894|Vega:OTTMUSG00000042137	glypican 5	116525192	protein-coding	14733|14734|14735|23888|71951	115092215	+
23888	0.0128446	0.0257645	-0.045763	-0.0128446	2.17919	1.37446	3.15438	3.07709	1.05931	1.10616	1.06592	1.22826	1.65158	1.00704	0.975793	1.64113	Gpc6	6720429C22Rik|AI480529	23888	ENSMUSG00000058571	GO:0005576|GO:0005578|GO:0005886|GO:0005887|GO:0016020|GO:0016477|GO:0031225|GO:0043395	chr14	MGI:1346322|Vega:OTTMUSG00000018004	glypican 6	117979529	protein-coding	103978|14733|14734|14735|71951	116925315	+
58187	0.0903997	0.0445051	-0.0445051	-0.0695806	-0.437483	-0.765553	-1.42004	-1.2809	1.99177	1.39529	2.43011	2.49972	2.1064	1.79222	1.98704	2.085	Cldn10	6720456I16Rik|Cldn10a|Cldn10b|D14Ertd728e	58187	ENSMUSG00000022132	GO:0005886|GO:0005923|GO:0016020|GO:0016021|GO:0030054	chr14	MGI:1913101|Vega:OTTMUSG00000023307	claudin 10	118874525	protein-coding	12737|12738|12739|12740|12741|239931|242653|53624|54419|54420|56173|56863|60363|621628	118787871	+
20512	0.0043354	-0.0043354	0.138327	-0.0432644	0.0550642	0.0717688	-1.21299	-0.436889	1.47597	1.65227	2.2708	2.28937	2.31461	2.10646	1.85925	2.16684	Slc1a3	AI504299|B430115D02Rik|Eaat1|GLAST|GLAST-1|GLU-T|GluT-1|Gmt1|MGluT1	20512	ENSMUSG00000005360	GO:0003333|GO:0005313|GO:0005314|GO:0005515|GO:0005743|GO:0005886|GO:0006536|GO:0006537|GO:0006810|GO:0006835|GO:0007605|GO:0009416|GO:0009449|GO:0009611|GO:0009986|GO:0010035|GO:0015293|GO:0015807|GO:0015813|GO:0016020|GO:0016021|GO:0016323|GO:0016595|GO:0016597|GO:0017153|GO:0021545|GO:0031223|GO:0035725|GO:0042493|GO:0042995|GO:0043005|GO:0043025|GO:0043197|GO:0043200|GO:0043205|GO:0043490|GO:…	chr15	MGI:99917|Vega:OTTMUSG00000032639	solute carrier family 1 (glial high affinity glutamate transporter), member 3	8710807	protein-coding	20510|20511|20513|20514|242607|55963	8634124	-
170790	0.0254059	-0.0254059	0.0793886	-0.0388622	-0.195889	-0.528895	-1.78907	-1.15678	1.39007	1.12133	1.56475	1.64233	1.59292	1.44959	1.14143	1.39983	Mlc1	AW048630|BB074274|Kiaa0027-hp|LVM|MLC|VL|WKL1|mKIAA0027	170790	ENSMUSG00000035805	GO:0005216|GO:0005515|GO:0005737|GO:0005764|GO:0005768|GO:0005769|GO:0005783|GO:0005886|GO:0005901|GO:0005911|GO:0006810|GO:0006811|GO:0008565|GO:0015031|GO:0016020|GO:0016021|GO:0016192|GO:0016323|GO:0016324|GO:0030136|GO:0031410|GO:0032388|GO:0032403|GO:0034220|GO:0045121|GO:0047484|GO:0048471|GO:0051259|GO:0055037|GO:0071397|GO:0072584	chr15	MGI:2157910|Vega:OTTMUSG00000020982	megalencephalic leukoencephalopathy with subcortical cysts 1 homolog (human)	88978553	protein-coding		88955884	-
26874	-0.0666132	-0.0765905	0.12236	0.0666132	0.968492	0.865598	1.05605	1.09972	0.51488	0.343726	0.665264	0.923619	0.827603	0.843083	0.38598	0.566932	Abcd2	ABC39|ALDL1|ALDR|ALDRP	26874	ENSMUSG00000055782	GO:0000038|GO:0000166|GO:0005524|GO:0005739|GO:0005777|GO:0005778|GO:0006635|GO:0006810|GO:0016020|GO:0016021|GO:0016887|GO:0017111|GO:0032000|GO:0042760|GO:0042803|GO:0043231	chr15	MGI:1349467	ATP-binding cassette, sub-family D (ALD), member 2	91191807	protein-coding	11666|19299|19300	91145871	-
223843	0.02106	0.357461	-0.0951309	-0.0210595	-1.31919	-1.15302	-1.83605	-1.98994	1.17707	0.568774	1.04042	1.49685	1.23	1.04567	1.04447	1.12502	Dbx2	9430056A22Rik|9630005K15|AI846217|Gm1229	223843	ENSMUSG00000045608	GO:0003677|GO:0005575|GO:0005634|GO:0008150	chr15	MGI:107445|Vega:OTTMUSG00000037232	developing brain homeobox 2	95654771	protein-coding	13172|15242|15284	95623563	-
19125	0.0827532	-0.051064	0.0510645	-0.135799	0.0198793	-0.14793	-1.02915	-0.301616	1.18693	0.600466	1.12905	1.37454	1.00853	0.52249	0.78221	0.974045	Prodh	Pro-1|Pro1|Ym24d07	19125	ENSMUSG00000003526	GO:0004657|GO:0005739|GO:0005743|GO:0006537|GO:0006560|GO:0006562|GO:0016491|GO:0055114|GO:0071949	chr16	MGI:97770|Vega:OTTMUSG00000028177	proline dehydrogenase	18089190	protein-coding	56189	18071726	-
224079	0.0168896	-0.115922	-0.01689	0.188071	1.3903	1.74783	1.22189	0.534712	2.32228	1.31611	2.41913	2.31245	1.93486	1.46461	1.8865	1.98053	Atp13a4	4631413J11Rik|4832416L12|9330174J19Rik	224079	ENSMUSG00000038094	GO:0000166|GO:0003674|GO:0005524|GO:0005575|GO:0006812|GO:0015662|GO:0016020|GO:0016021|GO:0016787|GO:0016820|GO:0016887|GO:0046872	chr16	MGI:1924456	ATPase type 13A4	29544864	protein-coding	224088|268878|74772	29396038	-
57738	0.151624	-0.0952344	0.0952339	-0.418564	3.47613	0.519456	2.57848	2.79065	1.37302	1.51025	1.79693	1.95641	1.45438	1.81912	1.43864	1.80536	Slc15a2	8430408C16Rik|C78862|Pept2	57738	ENSMUSG00000022899	GO:0005887|GO:0006810|GO:0006857|GO:0015334|GO:0016020|GO:0016021|GO:0042891|GO:0042895|GO:0042936|GO:0042938	chr16	MGI:1890457|Vega:OTTMUSG00000035783	solute carrier family 15 (H+/peptide transporter), member 2	36784962	protein-coding	100561|277898|56643|65221	36750164	-
22350	0.115496	-0.0053587	0.0053587	-0.272576	0.528181	0.155189	-0.0923586	-0.373319	2.89427	2.37464	2.24694	2.75921	2.39142	1.9408	2.61202	2.44229	Ezr	AW146364|R75297|Vil2|p81	22350	ENSMUSG00000052397	GO:0001726|GO:0001931|GO:0005515|GO:0005622|GO:0005730|GO:0005737|GO:0005829|GO:0005856|GO:0005884|GO:0005886|GO:0005902|GO:0005932|GO:0008092|GO:0008360|GO:0015629|GO:0016020|GO:0016323|GO:0016324|GO:0019898|GO:0030175|GO:0031528|GO:0035088|GO:0042995|GO:0045177|GO:0050839|GO:0051015|GO:0051017	chr17	MGI:98931|Vega:OTTMUSG00000018216	ezrin	6782780	protein-coding	17698|18016|19684|209630|232288|67313	6738131	-
66643	-0.0539999	0.0539999	-0.105692	0.199995	0.611975	0.5909	-0.0767975	0.373646	0.692889	0.811866	0.783337	1.11374	0.924689	0.744754	0.601662	0.927288	Lix1	5730466L18Rik	66643	ENSMUSG00000047786	GO:0003674|GO:0005575|GO:0008150	chr17	MGI:1913893|Vega:OTTMUSG00000031513	limb expression 1 homolog (chicken)	17459388	protein-coding	280411	17402686	+
12411	-0.026988	0.0822506	0.026988	-0.212357	-0.376596	-0.849189	-1.94611	-1.03154	1.17411	0.704291	0.997806	1.26977	0.995607	0.962353	0.502708	1.14173	Cbs	AI047524|AI303044|HIP4	12411	ENSMUSG00000024039	GO:0001958|GO:0001974|GO:0004122|GO:0004124|GO:0005634|GO:0005730|GO:0005737|GO:0005829|GO:0006535|GO:0006563|GO:0006565|GO:0006801|GO:0008652|GO:0016740|GO:0016829|GO:0019343|GO:0019344|GO:0019346|GO:0019448|GO:0019899|GO:0020037|GO:0021587|GO:0030170|GO:0030823|GO:0031625|GO:0042803|GO:0043066|GO:0043231|GO:0043418|GO:0043506|GO:0046872|GO:0050667|GO:0050880|GO:0051593|GO:0060135|GO:0060351|GO:…	chr17	MGI:88285|Vega:OTTMUSG00000030973	cystathionine beta-synthase	31637205	protein-coding		31612623	-
27226	0.0439014	-0.0151987	0.0151978	-0.136516	-0.370478	-0.614195	-1.01377	-0.522705	1.26003	0.705993	1.70778	1.61797	1.57564	1.12025	1.24782	1.45757	Pla2g7	R75400	27226	ENSMUSG00000023913	GO:0003847|GO:0005543|GO:0005576|GO:0006954|GO:0016042|GO:0016787|GO:0034362|GO:0034374|GO:0034440|GO:0034441|GO:0047499|GO:0090026	chr17	MGI:1351327|Vega:OTTMUSG00000026307	phospholipase A2, group VII (platelet-activating factor acetylhydrolase, plasma)	43612201	protein-coding	100163	43568451	+
76441	-0.0170927	0.0170927	0.101943	-0.0213289	1.49259	1.34186	1.4541	1.53148	0.686473	0.762387	0.901744	0.575685	0.7053	0.772225	0.582513	0.401279	Daam2	2310016D11Rik|AI843643|AW557870	76441	ENSMUSG00000040260	GO:0003779|GO:0005575|GO:0016043|GO:0017048|GO:0030036	chr17	MGI:1923691	dishevelled associated activator of morphogenesis 2	49564337	protein-coding	13367|14260|170935|208846|22379|229474|54004|54418|56419|57778|70435|71409	49456022	-
106861	0.019208	-0.0192089	0.095149	-0.125205	0.00011158	0.0711823	-0.287543	-0.544115	1.51036	1.01256	1.55792	1.71069	1.55258	1.15767	1.32987	1.41274	Abhd3	AA675331|LABH3	106861	ENSMUSG00000002475	GO:0004091|GO:0005575|GO:0008150|GO:0016020|GO:0016021|GO:0016787	chr18	MGI:2147183|Vega:OTTMUSG00000028162	abhydrolase domain containing 3	10706696	protein-coding	54608|67477	10644411	-
11829	-0.0354977	0.254138	0.0354967	-0.0382833	-0.0533218	-0.0163879	-1.70815	-0.0527945	1.50755	1.64063	2.05904	2.0854	2.3276	1.9472	1.62071	1.97715	Aqp4	WCH4	11829	ENSMUSG00000024411	GO:0005215|GO:0005737|GO:0005886|GO:0005887|GO:0005911|GO:0006810|GO:0006833|GO:0007605|GO:0009897|GO:0015250|GO:0015288|GO:0015670|GO:0016020|GO:0016021|GO:0016323|GO:0030104|GO:0030315|GO:0042383|GO:0043234|GO:0051260|GO:0055085|GO:0070295|GO:0071346	chr18	MGI:107387	aquaporin 4	15403684	protein-coding	11826|11827|11830|11831|11833|17339	15389394	-
13527	0.0824032	-0.052474	0.0244465	-0.0244465	1.06205	1.29072	1.06111	1.20774	0.293805	0.401491	0.681087	0.490353	0.673304	0.169238	0.194777	0.258844	Dtna	2210407P21Rik|A0|Dtn|a-DB-1|adbn	13527	ENSMUSG00000024302	GO:0005509|GO:0005515|GO:0005737|GO:0005886|GO:0008270|GO:0016014|GO:0016020|GO:0030054|GO:0042383|GO:0043234|GO:0045202|GO:0046872	chr18	MGI:106039	dystrobrevin alpha	23659714	protein-coding	13405|13497|13528|22288|241073	23415415	+
74002	0.00435162	-0.0869112	0.194736	-0.00435066	-0.077322	-0.359614	-0.572697	-0.310928	0.365551	-0.104629	0.184892	0.399982	0.467896	-0.0984554	-0.151887	0.22256	Psd2	6330404E20Rik|AW125584|EFA6C	74002	ENSMUSG00000024347	GO:0005086|GO:0005543|GO:0005622|GO:0016020|GO:0016021|GO:0030054|GO:0030182|GO:0030425|GO:0032012|GO:0043025	chr18	MGI:1921252|Vega:OTTMUSG00000042038	pleckstrin and Sec7 domain containing 2	36014716	protein-coding	107338|19157|19158|19159|211673|215632|232227|234353|243621|245666|50753|72318|73728|99371	35964835	+
70417	-0.150311	-0.255331	0.150311	0.209722	0.999891	0.903834	1.19261	0.956714	1.39805	1.77668	2.19212	2.07558	2.06439	1.97097	1.81051	2.1393	Megf10	3000002B06Rik|Gm331	70417	ENSMUSG00000024593	GO:0001891|GO:0003674|GO:0005886|GO:0006909|GO:0007155|GO:0007517|GO:0014719|GO:0014816|GO:0014841|GO:0016020|GO:0016021|GO:0034109|GO:0042995|GO:0043654|GO:0048641|GO:0051147|GO:0055001	chr18	MGI:2685177|Vega:OTTMUSG00000024354	multiple EGF-like-domains 10	57297467	protein-coding	192187|192188|214058|21930|224024|230971|27426|380713|73182	57133090	+
108052	-0.141826	0.126814	0.495125	-0.126814	0.651429	-0.513943	-0.324909	0.388984	2.22301	2.17508	2.74084	2.59351	2.66335	2.48243	2.16558	2.40049	Slc14a1	2610507K20Rik|3021401A05Rik|UT-B|Utb1	108052	ENSMUSG00000059336	GO:0005372|GO:0005886|GO:0006810|GO:0006833|GO:0015204|GO:0015840|GO:0016020|GO:0016021|GO:0055085|GO:0071918	chr18	MGI:1351654|Vega:OTTMUSG00000034695	solute carrier family 14 (urea transporter), member 1	78142119	protein-coding	27411	78100091	-
225998	-1.67714	0.915732	0.00401306	-0.00401211	-2.07842	-1.0799	-0.825351	-0.741621	-1.04483	-2.37459	-1.94083	-1.85697	-2.1272	-1.6364	-2.56223	0.192555	Rorb	Nr1f2|RZR-beta|RZRB|Rorbeta	225998	ENSMUSG00000036192	GO:0003677|GO:0003700|GO:0003707|GO:0004879|GO:0005515|GO:0005634|GO:0006351|GO:0006355|GO:0007275|GO:0007601|GO:0008270|GO:0008502|GO:0030522|GO:0042462|GO:0043401|GO:0043565|GO:0045893|GO:0046872|GO:0050896	chr19	MGI:1343464|Vega:OTTMUSG00000023329	RAR-related orphan receptor beta	19111196	protein-coding	19013|19015|19016|19883|19885|217166|353187	18930609	-
104174	0.0385242	-0.562764	0.0991783	-0.0385242	-0.447701	-0.632961	-1.43331	-1.03172	0.887714	0.800601	1.12669	1.5685	1.53751	0.804605	0.91976	1.38351	Gldc	D030049L12Rik|D19Wsu57e	104174	ENSMUSG00000024827	GO:0003824|GO:0004375|GO:0005739|GO:0005960|GO:0006520|GO:0006544|GO:0006546|GO:0016491|GO:0016594|GO:0016829|GO:0019464|GO:0019899|GO:0030170|GO:0042803|GO:0046983|GO:0055114	chr19	MGI:1341155	glycine decarboxylase	30175441	protein-coding		30098441	-
23972	-0.0923529	0.256086	0.00304508	-0.00304508	0.4169	-0.0315447	-0.92315	-0.347087	1.21626	0.910539	1.50135	1.62826	1.34994	1.1201	1.21508	1.29218	Papss2	1810018P12Rik|AI159688|AtpsU2|Atpsk2|Sk2|bm	23972	ENSMUSG00000024899	GO:0000103|GO:0000166|GO:0003824|GO:0004020|GO:0004781|GO:0005524|GO:0007596|GO:0008152|GO:0016301|GO:0016310|GO:0016740|GO:0016779|GO:0060348	chr19	MGI:1330223	3'-phosphoadenosine 5'-phosphosulfate synthase 2	32667187	protein-coding	23971	32595715	+
53412	0.161182	0.0987597	-0.131982	-0.0987597	0.248316	-0.0848389	-1.0285	-0.568323	0.902324	0.555989	0.824463	1.08963	0.950194	0.389912	0.35105	0.672677	Ppp1r3c	PTG|Ppp1r5	53412	ENSMUSG00000067279	GO:0004721|GO:0005975|GO:0005977|GO:0005978|GO:0005979|GO:0005981|GO:0006605|GO:0019899|GO:0019903|GO:0042587|GO:0043231	chr19	MGI:1858229	protein phosphatase 1, regulatory (inhibitor) subunit 3C	36736604	protein-coding	105651|140491|228966|244416|76487	36731731	-
17986	-0.420107	0.215976	-0.111861	0.111861	-0.319308	-0.9743	-0.427106	-0.539336	1.40218	1.17853	1.66162	1.93744	1.69325	1.43916	1.2433	1.71559	Ndp	ND|Ndph	17986	ENSMUSG00000040138	GO:0001890|GO:0005109|GO:0005125|GO:0005576|GO:0005615|GO:0016055|GO:0031012|GO:0035426|GO:0042803|GO:0043498|GO:0045893|GO:0051091|GO:0060070|GO:0061299	chrX	MGI:102570|Vega:OTTMUSG00000016937	Norrie disease (pseudoglioma) (human)	16911764	protein-coding		16885522	-
192216	0.0729961	-0.0729952	0.0812197	-0.160603	-0.0770397	-0.303099	-1.09173	-0.499429	1.51339	1.13651	2.03858	1.96126	1.76618	1.57071	1.6298	1.78301	Tmem47	3010015F07Rik|AI115536|BCMP1|Tm4sf10	192216	ENSMUSG00000025666	GO:0005886|GO:0005911|GO:0016020|GO:0016021|GO:0030054	chrX	MGI:2177570|Vega:OTTMUSG00000017841	transmembrane protein 47	81097875	protein-coding	64058	81070644	+
71584	-0.148983	0.196839	-0.237936	0.148982	0.854756	1.12761	0.336238	0.420543	1.83967	0.678215	1.1361	1.57293	1.10034	0.533649	0.897485	1.38064	Gdpd2	9130017L10Rik|Gde3|Obdpf	71584	ENSMUSG00000019359	GO:0005737|GO:0005856|GO:0005886|GO:0006071|GO:0006629|GO:0008081|GO:0008889|GO:0016020|GO:0016021|GO:0016787|GO:0046872|GO:0047394	chrX	MGI:1918834|Vega:OTTMUSG00000018299	glycerophosphodiester phosphodiesterase domain containing 2	100738899	protein-coding	233537|233552	100729847	+
83453	-0.153111	0.0931506	-0.0931501	0.369937	0.223757	-0.499361	-0.537129	0.042932	1.63978	1.97034	1.93044	2.32233	2.21111	2.33677	1.89079	2.21978	Chrdl1	CHL|CHL1|Nrln1|VOPT	83453	ENSMUSG00000031283	GO:0001503|GO:0001654|GO:0001709|GO:0005576|GO:0007275|GO:0007399|GO:0030154|GO:0030182|GO:0048749	chrX	MGI:1933172|Vega:OTTMUSG00000018903	chordin-like 1	143394262	protein-coding	12667|50766|69121|71768	143285674	-

## Sheet: Figure 6B - Neuronal
Gene ID	946TissueInput2_S17(normalized)	947TissueInput2_S18(normalized)	948TissueInput2_S19(normalized)	949TissueInput2_S20(normalized)	179DounceInput_S1(normalized)	180DounceInput_S2(normalized)	181DounceInput_S3(normalized)	182DounceInput_S4(normalized)	1361Cell (-) Inhib_S5(normalized)	1362Cell (-) Inhib_S6(normalized)	156Cell (-) Inhib_S7(normalized)	157Cell (-) Inhib_S8(normalized)	1361Cell (+) Inhib_S1(normalized)	1362Cell (+) Inhib_S2(normalized)	156Cell (+) Inhib_S3(normalized)	157Cell (+) Inhib_S4(normalized)	Gene Symbol	Aliases	Entrez ID	Ensembl ID	GO Accession	Chromosome	DBXrefs	Description	End	Gene Type	Paralogs	Start	Strand
98741	-0.148181	0.148181	-0.185684	0.5838	0.0512457	-0.706153	0.455573	-0.821957	-2.20742	-0.31605	-1.12038	-1.26973	-2.93355	-1.3829	-2.70243	-1.65264	Kcnb2	9630047L19Rik|BB130875|Kv2.2	98741	ENSMUSG00000092083	GO:0005216|GO:0005244|GO:0005249|GO:0005267|GO:0006810|GO:0006811|GO:0006813|GO:0008076|GO:0016020|GO:0016021|GO:0034765|GO:0043025|GO:0051260|GO:0055085|GO:0071805	chr1	MGI:99632	potassium voltage gated channel, Shab-related subfamily, member 2	15714214	protein-coding	16500|16538|16539|225030|238076|240444|240595|241794|382571|66733|67498	15312452	+
226922	-0.000472069	0.000472069	-0.0615892	0.0478201	0.000709534	0.37122	-0.194705	0.473448	-5.22488	-3.89706	-4.19912	-4.81508	-4.25381	-7.06143	-4.17341	-3.73199	Kcnq5	7730402H11|9230107O05Rik|AA589396|D1Mgi1	226922	ENSMUSG00000028033	GO:0005216|GO:0005244|GO:0005249|GO:0005267|GO:0006810|GO:0006811|GO:0006813|GO:0008076|GO:0016020|GO:0016021|GO:0034765|GO:0055085|GO:0071805	chr1	MGI:1924937|Vega:OTTMUSG00000019675	potassium voltage-gated channel, subfamily Q, member 5	21961942	protein-coding	110862|16535|16536|60613	21398403	-
13869	0.231925	-0.231925	-0.431029	0.779437	0.195641	2.06006	-2.79281	1.43338	2.26854	3.23876	3.3708	2.43739	2.96011	2.80276	2.84056	2.20802	Erbb4	Her4|c-erbB-4	13869	ENSMUSG00000062209	GO:0000166|GO:0001755|GO:0004672|GO:0004713|GO:0004714|GO:0004716|GO:0005154|GO:0005515|GO:0005524|GO:0005634|GO:0005737|GO:0005739|GO:0005886|GO:0005901|GO:0006351|GO:0006355|GO:0006468|GO:0006915|GO:0007165|GO:0007169|GO:0007275|GO:0007399|GO:0007507|GO:0007595|GO:0008284|GO:0008285|GO:0009880|GO:0014069|GO:0016020|GO:0016021|GO:0016301|GO:0016310|GO:0016323|GO:0016477|GO:0016740|GO:0016772|GO:…	chr1	MGI:104771|Vega:OTTMUSG00000025138	v-erb-a erythroblastic leukemia viral oncogene homolog 4 (avian)	69108059	protein-coding	13649|13866|13867|14083|16451|16452|16453|19229|20963|22637|51789|54721|83813	68039966	-
19711	0.0696764	0.216845	-0.0696764	-0.121103	-0.64295	-0.632531	-0.660088	-0.765167	-4.28717	-5.81119	-4.1143	-5.6145	-5.35401	-5.79469	-5.06221	-4.64738	Resp18	AI851012	19711	ENSMUSG00000033061	GO:0003674|GO:0005576|GO:0005783|GO:0005794|GO:0008150|GO:0030141|GO:0043204|GO:0048237	chr1	MGI:1098222|Vega:OTTMUSG00000024507	regulated endocrine-specific protein 18	75278380	protein-coding		75272202	-
20254	-0.0169077	0.126705	-0.0441332	0.0169086	-0.908896	-1.03024	-0.823044	-0.926416	-3.65731	-3.54238	-2.96581	-4.16449	-3.70199	-3.7666	-3.62938	-2.97465	Scg2	Chgc|SgII	20254	ENSMUSG00000050711	GO:0000165|GO:0001525|GO:0001938|GO:0005125|GO:0005576|GO:0005615|GO:0006928|GO:0030141|GO:0035556|GO:0042056|GO:0043066|GO:0048245|GO:0050918|GO:0050930	chr1	MGI:103033	secretogranin II	79440090	protein-coding		79434669	-
77629	-0.147976	-0.249438	0.215243	0.147976	0.583084	0.598415	0.795868	0.556277	-3.39749	-2.48316	-2.78683	-3.13121	-1.99669	-3.2736	-2.83806	-2.49063	Sphkap	4930544G21Rik|A930009L15Rik|AI852220|SKIP|mKIAA1678	77629	ENSMUSG00000026163	GO:0005737|GO:0005739|GO:0008150|GO:0030018|GO:0051018	chr1	MGI:1924879|Vega:OTTMUSG00000030288	SPHK1 interactor, AKAP domain containing	83408200	protein-coding	219181	83255781	-
210417	0.240323	0.0444965	-0.0444961	-0.280405	0.798336	-0.106983	-0.751996	-0.196583	0.174935	-0.313313	-0.830594	-1.09308	-0.887866	-2.39182	0.00485086	-0.313015	Thsd7b	1700074E13Rik|B930082A18|D130067I03Rik	210417	ENSMUSG00000042581	GO:0003674|GO:0005575|GO:0008150|GO:0016020|GO:0016021	chr1	MGI:2443925|Vega:OTTMUSG00000026224	thrombospondin, type I, domain containing 7B	130219278	protein-coding	100689|233744|330267	129273304	+
67792	0.155128	-0.201488	0.249838	-0.155127	-2.24197	-2.57354	-2.23024	-2.02301	-4.40005	-3.78512	-3.85384	-4.82798	-3.18637	-4.55973	-4.07353	-3.64281	Rgs8	6530413N01Rik	67792	ENSMUSG00000042671	GO:0005096|GO:0005737|GO:0005886|GO:0007186|GO:0009968|GO:0038032	chr1	MGI:108408|Vega:OTTMUSG00000021608	regulator of G-protein signaling 8	153697665	protein-coding	19734|19735|19736|19737|246709|50778|50780|56470|56533|58175|64214	153653037	+
14417	0.033639	0.192581	-0.0336399	-0.043335	-0.762548	-0.9433	-0.414551	-0.449131	-3.25174	-3.06736	-3.4179	-3.53452	-3.65637	-3.92906	-3.6034	-2.78486	Gad2	6330404F12Rik|GAD(65)|GAD65|Gad-2	14417	ENSMUSG00000026787	GO:0003824|GO:0004351|GO:0005737|GO:0005794|GO:0005829|GO:0005886|GO:0006540|GO:0016020|GO:0016595|GO:0016829|GO:0016831|GO:0019752|GO:0030054|GO:0030170|GO:0030424|GO:0030672|GO:0031225|GO:0031410|GO:0042136|GO:0045202|GO:0046982|GO:0048471	chr2	MGI:95634|Vega:OTTMUSG00000011505	glutamic acid decarboxylase 2	22693877	protein-coding	13195|14415|15186|246277|73748	22622327	+
16574	0.00294304	-0.0761232	0.0014801	-0.0014801	-0.928087	-0.930141	-1.47013	-0.941171	-0.513499	-0.276184	-0.617625	-1.3353	-0.274387	-1.83758	-1.27676	-0.826249	Kif5c	KINN|Khc|NKHC|NKHC2	16574	ENSMUSG00000026764	GO:0000166|GO:0003777|GO:0005515|GO:0005524|GO:0005737|GO:0005856|GO:0005871|GO:0005874|GO:0007018|GO:0008045|GO:0008152|GO:0034190|GO:0035253|GO:0043005	chr2	MGI:1098269|Vega:OTTMUSG00000012481	kinesin family member 5C	49774778	protein-coding	16551|16559|16564|16565|16568|16569|16571|16572|16573|16576|16578|209737|229841|319991|75050	49619314	+
170738	-0.23357	0.23357	-0.518373	0.447172	-0.243513	0.833039	-0.352437	0.247611	-2.03954	-1.21616	-3.91227	-2.18826	-3.91227	-3.34714	-3.31304	-1.94131	Kcnh7	9330137I11Rik|Kv11.3|erg3	170738	ENSMUSG00000059742	GO:0004871|GO:0005216|GO:0005242|GO:0005244|GO:0005249|GO:0005267|GO:0006355|GO:0006810|GO:0006811|GO:0006813|GO:0007165|GO:0016020|GO:0016021|GO:0034220|GO:0034765|GO:0051291|GO:0055085|GO:0071805	chr2	MGI:2159566|Vega:OTTMUSG00000012800	potassium voltage-gated channel, subfamily H (eag-related), member 7	63184287	protein-coding	12788|12789|12790|15165|15166|15168|16510|16511|16512|192775|211468|233649|238271|30952|330953|380728	62702946	-
14415	0.00374508	0.0692978	-0.0270767	-0.00374508	-1.13215	-1.25187	-1.16138	-1.21861	-3.32134	-3.04004	-2.71723	-3.214	-3.10625	-3.88949	-3.10521	-2.25724	Gad1	EP10|GAD25|GAD44|GAD67|Gad-1	14415	ENSMUSG00000070880	GO:0001701|GO:0001764|GO:0003824|GO:0004351|GO:0005622|GO:0005737|GO:0005739|GO:0005938|GO:0006915|GO:0009449|GO:0016595|GO:0016829|GO:0016831|GO:0019752|GO:0021696|GO:0021772|GO:0030170|GO:0030424|GO:0035108|GO:0035264|GO:0042136|GO:0043679|GO:0044306|GO:0045202|GO:0046982|GO:0047485|GO:0048786|GO:0048854|GO:0061351	chr2	MGI:95632|Vega:OTTMUSG00000033269	glutamate decarboxylase 1	70602012	protein-coding	13195|14417|15186|246277|73748	70562164	+
13390	-0.174593	0.363599	-0.484631	0.174594	0.527994	0.061306	0.378609	0.541753	-0.4689	0.362641	-0.574148	-1.22865	-1.1275	-0.285789	-0.770696	-0.282923	Dlx1	Dlx|Dlx-1	13390	ENSMUSG00000041911	GO:0000122|GO:0000976|GO:0003677|GO:0003682|GO:0003700|GO:0005634|GO:0006355|GO:0007275|GO:0009954|GO:0021766|GO:0021879|GO:0021882|GO:0021892|GO:0021893|GO:0030154|GO:0042475|GO:0043524|GO:0043565|GO:0048706|GO:0048715	chr2	MGI:94901|Vega:OTTMUSG00000013200	distal-less homeobox 1	71533980	protein-coding	104382|12022|12023|13392|13393|13394|13395|13396|17701|17702|17703|244813|54422	71529445	+
214240	0.00862217	0.157666	-0.0433054	-0.00862312	-1.13421	-0.925601	-1.03875	-0.763801	-4.39352	-3.58056	-3.79469	-4.74665	-3.78895	-4.90015	-4.19642	-3.8738	Disp2	AI840597|B230210L08Rik|DispB|mKIAA1742	214240	ENSMUSG00000040035	GO:0003674|GO:0005575|GO:0008150|GO:0016020|GO:0016021	chr2	MGI:2388733|Vega:OTTMUSG00000015642	dispatched homolog 2 (Drosophila)	118795175	protein-coding	242748|68897	118779719	+
12653	0.10512	-0.0580387	0.00509834	-0.00509834	0.0413618	-0.230249	0.333275	0.214621	-4.26049	-3.23255	-3.47721	-4.29998	-3.08519	-4.72845	-3.68403	-3.08747	Chgb	Scg-1	12653	ENSMUSG00000027350	GO:0005515|GO:0005576|GO:0030141	chr2	MGI:88395|Vega:OTTMUSG00000015662	chromogranin B	132795072	protein-coding	12652	132781278	+
20614	0.0186768	0.0419903	-0.0186758	-0.0356169	-1.66546	-1.6498	-1.44784	-1.52042	-4.1684	-3.50105	-3.71176	-4.48432	-3.52369	-5.02929	-3.67604	-3.38933	Snap25	Bdr|SNAP-25|sp	20614	ENSMUSG00000027273	GO:0000149|GO:0005249|GO:0005515|GO:0005737|GO:0005768|GO:0005802|GO:0005829|GO:0005886|GO:0007269|GO:0007616|GO:0008076|GO:0015629|GO:0016020|GO:0016197|GO:0017022|GO:0017075|GO:0019904|GO:0030027|GO:0030054|GO:0030175|GO:0030424|GO:0030426|GO:0030431|GO:0031201|GO:0043005|GO:0043025|GO:0043229|GO:0044295|GO:0045121|GO:0045202|GO:0046887|GO:0047485|GO:0048471|GO:0048791|GO:0070032|GO:0070044	chr2	MGI:98331|Vega:OTTMUSG00000015556	synaptosomal-associated protein 25	136782428	protein-coding	20619	136713450	+
319317	-0.174398	0.0297718	-0.0297718	0.0849123	2.38914	2.49884	2.76784	2.82263	-3.9959	-4.57662	-5.5541	-5.9826	-5.81659	-6.3919	-4.6169	-5.28	Snhg11	A930034L06Rik|AI854265|AL022637|AW319638|E130013N09Rik	319317	ENSMUSG00000044349	GO:0003674|GO:0005575|GO:0008150	chr2	MGI:2441845|Vega:OTTMUSG00000015934	small nucleolar RNA host gene 11	158386145	protein-coding		158375638	+
20262	-0.0303278	0.0361452	0.0303288	-0.0591545	-1.81171	-2.03127	-1.43434	-1.95452	-3.81124	-3.75708	-4.05509	-4.72438	-3.57332	-4.46556	-3.8205	-3.53551	Stmn3	9330161A03Rik|AI604839|R75323|Sclip	20262	ENSMUSG00000027581	GO:0005515|GO:0005737|GO:0005794|GO:0019904|GO:0031110|GO:0031122|GO:0031175|GO:0032314|GO:0035021|GO:0042995|GO:0043005|GO:0048471|GO:0051493	chr2	MGI:1277137|Vega:OTTMUSG00000016652	stathmin-like 3	181314500	protein-coding	16765|20257|56471	181306459	-
20257	0.00665665	-0.00665569	0.0217562	-0.0440483	-1.93276	-1.81626	-1.26124	-1.46596	-3.17573	-2.83856	-3.17567	-3.56794	-2.74204	-3.41159	-3.22746	-3.01338	Stmn2	AI159727|SCG10|Scgn10|Stmb2	20257	ENSMUSG00000027500	GO:0005515|GO:0005737|GO:0005768|GO:0005794|GO:0007026|GO:0010976|GO:0010977|GO:0016020|GO:0030426|GO:0031110|GO:0031115|GO:0031117|GO:0031982|GO:0042995|GO:0048471	chr3	MGI:98241	stathmin-like 2	8561604	protein-coding	16765|20262|56471	8509527	+
76897	0.145511	0.0270739	-0.254209	-0.0270739	-1.8405	-1.70012	-1.65125	-1.23505	-3.76938	-3.0191	-2.94225	-4.70003	-3.37345	-4.14027	-4.18342	-3.10958	Ralyl	0710005M24Rik	76897	ENSMUSG00000039717	GO:0000166|GO:0003676|GO:0003723|GO:0005575|GO:0008150	chr3	MGI:1924147	RALY RNA binding protein-like	14182287	protein-coding	15381|19383	13471655	+
20713	0.0487986	0.0305395	-0.0865669	-0.0305395	-0.611402	-0.709829	-0.710829	-0.645688	-3.4107	-3.13734	-2.43153	-3.62786	-3.23463	-3.62181	-2.91111	-2.76191	Serpini1	AI837402|Ns|PI-12|PI12|Spi17	20713	ENSMUSG00000027834	GO:0004867|GO:0005576|GO:0010466|GO:0010951|GO:0030155|GO:0030162|GO:0030414	chr3	MGI:1194506|Vega:OTTMUSG00000021878	serine (or cysteine) peptidase inhibitor, clade I, member 1	75642523	protein-coding	116872|11905|18787|18788|20248|20706|20707|20708|20709|20710|20719|20720|20723|20724|20725|20726|238568|241196|282663|319433|380839|381286|383548|394252|435350|544923|66222|66957|67931|71869|93806|97848	75557533	+
213262	-0.0616274	0.109568	0.0129194	-0.0129194	0.078249	-0.157159	-0.0583305	-0.157713	-3.88005	-2.27819	-3.13728	-3.05796	-2.89242	-4.07659	-3.67052	-1.98301	Fstl5	9130207J01Rik	213262	ENSMUSG00000034098	GO:0005509|GO:0005576|GO:0008150	chr3	MGI:2442179|Vega:OTTMUSG00000030459	follistatin-like 5	76710005	protein-coding	14314|320027	76074561	+
381489	-0.575912	0.18813	-0.123364	0.123364	-0.240863	0.916944	-3.2089	0.776772	-3.2089	-1.82612	-3.2089	-2.48488	-3.2089	-3.08539	-2.4829	-3.2089	Rxfp1	Gm1018|Lgr7	381489	ENSMUSG00000034009	GO:0004871|GO:0004930|GO:0005886|GO:0007165|GO:0007186|GO:0007188|GO:0007189|GO:0007567|GO:0016020|GO:0016021|GO:0030154|GO:0030198|GO:0042562|GO:0046872|GO:0060427|GO:0060658	chr3	MGI:2682211	relaxin/insulin-like family peptide receptor 1	79737794	protein-coding	107515|140498|14160|14309|16867|22095|329252	79644716	-
56772	0.00568199	0.0425568	-0.0737658	-0.00568295	-2.67785	-2.72414	-2.28423	-2.46015	-3.11916	-2.98267	-3.08158	-3.52749	-3.27443	-3.33453	-3.16023	-2.73384	Mllt11	AI839562|Af1q|Zfp692	56772	ENSMUSG00000053192	GO:0003674|GO:0005622|GO:0043065|GO:0045893|GO:0051901|GO:0090200|GO:0097191|GO:0097193	chr3	MGI:1929671|Vega:OTTMUSG00000021997	myeloid/lymphoid or mixed-lineage leukemia (trithorax homolog, Drosophila); translocated to, 11	95228677	protein-coding		95218544	-
18619	0.011447	-0.0706711	-0.0114479	0.0810118	-0.215007	-0.134597	0.0632963	-0.165538	-2.93277	-2.58558	-3.38199	-3.62307	-3.54683	-2.83377	-2.80039	-2.31166	Penk	AI326464|ENK|PPA|Penk1	18619	ENSMUSG00000045573	GO:0001515|GO:0001662|GO:0005576|GO:0007218|GO:0007610|GO:0019233	chr4	MGI:104629|Vega:OTTMUSG00000004406	preproenkephalin	4138445	protein-coding		4133536	-
69352	-0.0489349	0.00116825	-0.0011673	0.251774	-1.06256	-0.523652	-1.14811	-0.840885	-3.74409	-2.84837	-3.70065	-4.04515	-3.64812	-3.91361	-3.95804	-3.0404	Necab1	1700003H21Rik|Efcbp1|STIP-1	69352	ENSMUSG00000040536	GO:0005509|GO:0005634|GO:0005737|GO:0008150|GO:0043231	chr4	MGI:1916602|Vega:OTTMUSG00000004586	N-terminal EF-hand calcium binding protein 1	15149131	protein-coding	117148|56846	14952245	-
12801	0.0272694	-0.268105	0.0478039	-0.0272694	0.369803	0.446271	0.632176	0.661674	-4.11729	-3.07585	-3.38566	-3.38956	-2.69991	-3.68705	-3.36785	-2.8615	Cnr1	CB-R|CB1|CB1R	12801	ENSMUSG00000044288	GO:0002866|GO:0004871|GO:0004930|GO:0004949|GO:0005886|GO:0007165|GO:0007186|GO:0007188|GO:0007568|GO:0007610|GO:0007611|GO:0007613|GO:0008144|GO:0010976|GO:0016020|GO:0016021|GO:0019216|GO:0019233|GO:0031622|GO:0031999|GO:0032228|GO:0032496|GO:0033004|GO:0033602|GO:0035094|GO:0038171|GO:0042220|GO:0043065|GO:0043231|GO:0043271|GO:0043278|GO:0045471|GO:0045759|GO:0045776|GO:0045777|GO:0050796|GO:…	chr4	MGI:104615|Vega:OTTMUSG00000008304	cannabinoid receptor 1 (brain)	33948831	protein-coding	12802|13609|13610|13611|14738|14739|14745|14748|17199|17200|17201|17202|17203|53978|65086|94226	33924632	+
15569	0.0600119	0.322976	-0.0600119	-0.195367	-1.01397	-0.625057	-0.88466	-0.96358	-3.2502	-2.95697	-3.87129	-3.95578	-3.41293	-3.36141	-3.13843	-3.11523	Elavl2	Hub|mel-N1	15569	ENSMUSG00000008489	GO:0000166|GO:0003676|GO:0003723	chr4	MGI:1100887|Vega:OTTMUSG00000007821	ELAV (embryonic lethal, abnormal vision, Drosophila)-like 2 (Hu antigen B)	91399984	protein-coding	15568|15571|15572|18458|18459|207181|230721|241989|381404|56516|56878|67543|67959|93728	91250767	-
69908	0.0305729	0.133767	-0.178223	-0.0305738	-3.82354	-4.21232	-3.75112	-3.64595	-4.12729	-3.77087	-3.57276	-5.45797	-4.53473	-4.87637	-3.71458	-3.63201	Rab3b	2610528C18Rik	69908	ENSMUSG00000003411	GO:0000166|GO:0005515|GO:0005525|GO:0005829|GO:0005886|GO:0006810|GO:0007264|GO:0008021|GO:0015031|GO:0016020|GO:0017157|GO:0018125|GO:0030141	chr4	MGI:1917158|Vega:OTTMUSG00000008236	RAB3B, member RAS oncogene family	108943324	protein-coding	11891|19335|19339|19340|67295|80718	108879070	+
242662	-0.0582285	-0.401389	0.0582285	0.0836926	-2.79619	-2.57024	-4.21315	-4.27956	-3.34275	-1.79558	-1.7461	-3.20062	-1.57208	-2.72965	-2.79574	-2.35256	Rims3	A730060M23Rik|Nim3|Rim3|mKIAA0237	242662	ENSMUSG00000032890	GO:0006810|GO:0006836|GO:0006887|GO:0017156|GO:0030054|GO:0042391|GO:0044325|GO:0045202|GO:2000300	chr4	MGI:2443331|Vega:OTTMUSG00000008857	regulating synaptic membrane exocytosis 3	120891560	protein-coding	116837.chr1.1|116837.chr1.2|116838|241770	120877869	+
15444	0.00722218	-0.0224504	-0.00722218	0.0639439	-2.86757	-2.78773	-2.79264	-2.83365	-4.96523	-3.5653	-4.60868	-4.969	-4.62559	-6.3093	-3.71959	-3.61053	Hpca		15444	ENSMUSG00000028785	GO:0003779|GO:0005509|GO:0005515|GO:0048839	chr4	MGI:1336200|Vega:OTTMUSG00000009624	hippocalcin	129121740	protein-coding	107477|14299|14913|170638|19674|26950|52589|53602|56461|70357|80334|80906	129111575	-
12293	0.0465355	-0.0465355	-0.178215	0.0487499	1.03522	1.06077	1.03738	1.09147	-3.31996	-2.6144	-2.76459	-3.14371	-3.1551	-3.26191	-2.93436	-2.58328	Cacna2d1	Cacna2|Cchl2a	12293	ENSMUSG00000040118	GO:0005216|GO:0005244|GO:0005245|GO:0005262|GO:0005515|GO:0005891|GO:0006810|GO:0006811|GO:0006816|GO:0016020|GO:0016021|GO:0016529|GO:0030315|GO:0034765|GO:0046872|GO:0051924|GO:0070588	chr5	MGI:88295	calcium channel, voltage-dependent, alpha2/delta subunit 1	16374511	protein-coding	12294|319734|320508|56808	15934691	+
19699	-0.062149	-0.137013	0.062149	0.0748787	0.722901	0.664636	1.1719	0.848127	-1.95663	-1.46953	-2.06996	-2.72829	-1.53033	-2.77015	-2.49831	-1.76713	Reln	reeler|rl	19699	ENSMUSG00000042453	GO:0000904|GO:0001764|GO:0005576|GO:0005578|GO:0005615|GO:0005737|GO:0006508|GO:0007155|GO:0007275|GO:0007411|GO:0007417|GO:0007420|GO:0007616|GO:0007626|GO:0008233|GO:0008236|GO:0008306|GO:0010001|GO:0010976|GO:0014068|GO:0016358|GO:0016477|GO:0016787|GO:0018108|GO:0021511|GO:0021542|GO:0021766|GO:0021800|GO:0021987|GO:0030424|GO:0030425|GO:0030900|GO:0032008|GO:0032793|GO:0035418|GO:0038026|GO:…	chr5	MGI:103022|Vega:OTTMUSG00000030584	reelin	22344705	protein-coding		21884454	-
12933	-0.0513735	-0.0887699	0.0513735	0.0780153	-1.05648	-0.838542	-0.953098	-0.896275	-3.2459	-2.2021	-2.72286	-3.28624	-3.12222	-2.8724	-3.0202	-2.55853	Crmp1	DRP-1|Dpysl1|Ulip3	12933	ENSMUSG00000029121	GO:0005737|GO:0005856|GO:0006208|GO:0016787|GO:0016810|GO:0016812|GO:0030425|GO:0043025|GO:0043231|GO:0051219	chr5	MGI:107793	collapsin response mediator protein 1	37292163	protein-coding	12934|22240|26757|64705|65254	37242058	+
80334	0.0370998	-0.0371008	0.0895186	-0.165571	-1.77515	-1.83983	-1.36494	-1.45854	-4.76446	-3.82179	-3.78079	-4.37999	-3.81224	-4.51163	-3.77675	-3.66701	Kcnip4	AV032399|Calp|Calp250|KChIP4|KChIP4a	80334	ENSMUSG00000029088	GO:0005216|GO:0005244|GO:0005267|GO:0005509|GO:0005886|GO:0006810|GO:0006811|GO:0006813|GO:0016020|GO:0030425|GO:0034765|GO:0043025|GO:0071805	chr5	MGI:1933131|Vega:OTTMUSG00000042185	Kv channel interacting protein 4	49285659	protein-coding	107477|14299|14913|15444|170638|19674|26950|52589|53602|56461|70357|80906	48389503	-
16590	0.125475	-0.125475	0.249959	-0.176986	0.258495	0.184805	0.176814	0.29318	-2.3576	-2.31337	-2.31081	-2.92889	-2.25988	-3.26976	-2.39702	-2.47302	Kit	Bs|CD117|Fdc|Gsfsco1|Gsfsco5|Gsfsow3|SCO1|SCO5|SOW3|Ssm|Tr-kit|W|c-KIT	16590	ENSMUSG00000005672	GO:0000166|GO:0000187|GO:0001541|GO:0001669|GO:0002020|GO:0002318|GO:0002320|GO:0002327|GO:0002371|GO:0002551|GO:0002573|GO:0004672|GO:0004713|GO:0004714|GO:0005020|GO:0005515|GO:0005524|GO:0005615|GO:0005634|GO:0005737|GO:0005886|GO:0006468|GO:0006687|GO:0006935|GO:0006954|GO:0007169|GO:0007243|GO:0007281|GO:0007283|GO:0007286|GO:0008284|GO:0008354|GO:0008360|GO:0008542|GO:0009314|GO:0009897|GO:…	chr5	MGI:96677|Vega:OTTMUSG00000016671	kit oncogene	75656721	protein-coding	12978|14182|14183|14184|14186|14254|14255|14257|16542|18595|18596|19713	75574987	+
140904	-0.136671	0.0269966	-0.0269957	0.0936251	-0.651019	-0.830654	-0.347673	0.0102606	-2.74057	-2.63912	-2.86811	-3.74219	-2.14511	-3.61672	-3.36109	-2.20358	Caln1	9630012C17Rik|Cabp8	140904	ENSMUSG00000060371	GO:0005509|GO:0005737|GO:0005794|GO:0005886|GO:0008150|GO:0016020|GO:0016021|GO:0032588	chr5	MGI:2155987|Vega:OTTMUSG00000023954	calneuron 1	130840645	protein-coding	12313|12314|12315|192650|21924|21925|29865|29866|29867|70405|73660|75600|80796	130369458	+
243339	0.0669031	0.188896	-0.0951166	-0.0669031	-0.88682	-0.85204	-0.577595	-1.07079	-4.60847	-4.25927	-4.1353	-4.93451	-4.41463	-5.24387	-4.78975	-3.76096	Tmem130	BC067004|C130036G08	243339	ENSMUSG00000043388	GO:0003674|GO:0005575|GO:0005794|GO:0008150|GO:0016020|GO:0016021	chr5	MGI:3607706|Vega:OTTMUSG00000025590	transmembrane protein 130	144761578	protein-coding		144735915	-
13426	-0.0271492	0.0271492	0.0476675	-0.0597696	-2.50965	-2.86876	-2.24746	-2.59754	-3.71764	-3.16087	-3.22339	-3.30423	-3.26673	-3.94411	-3.03648	-3.0213	Dync1i1	DH IC-1|DHIC-1|DIC|Dncic1|IC74	13426	ENSMUSG00000029757	GO:0000775|GO:0000776|GO:0000922|GO:0003774|GO:0003777|GO:0005515|GO:0005694|GO:0005737|GO:0005856|GO:0005868|GO:0005874|GO:0006810|GO:0008017|GO:0030286|GO:0031982|GO:0047496|GO:0048471	chr6	MGI:107743|Vega:OTTMUSG00000023538	dynein cytoplasmic 1 intermediate chain 1	6028039	protein-coding	13427|242253|242584|432611|68922|71820	5725639	+
66797	-0.0255918	0.121936	0.0255918	-0.0323744	-0.848065	-0.94561	-1.02698	-1.2043	-1.53362	-2.3086	-2.17445	-2.17103	-2.1895	-2.75933	-1.88337	-1.91453	Cntnap2	5430425M22Rik|Caspr2|mKIAA0868	66797	ENSMUSG00000039419	GO:0005102|GO:0005515|GO:0005769|GO:0005794|GO:0007155|GO:0007165|GO:0007610|GO:0008038|GO:0008076|GO:0009986|GO:0016020|GO:0016021|GO:0019899|GO:0030673|GO:0031175|GO:0034613|GO:0044224|GO:0045163|GO:0071205|GO:0071625	chr6	MGI:1914047|Vega:OTTMUSG00000022414	contactin associated protein-like 2	47301371	protein-coding	170571|18189|18190|18191|238680|241175|53321|620292|636808	45060061	+
109648	0.182841	0.0766249	-0.0766249	-0.0941601	-1.14484	-1.45168	-1.33374	-0.741993	-1.28525	-0.36315	0.30562	-0.317665	-1.08614	-0.702705	-0.155752	0.582287	Npy	0710005A05Rik	109648	ENSMUSG00000029819	GO:0001664|GO:0005179|GO:0005576|GO:0005615|GO:0007218|GO:0007268|GO:0008217|GO:0008343|GO:0031841|GO:0032100|GO:0045776	chr6	MGI:97374|Vega:OTTMUSG00000034262	neuropeptide Y	49829505	protein-coding	217212	49822729	+
68169	-0.474829	0.427976	-0.307181	0.307181	0.314455	0.262731	-0.978571	-0.799751	0.893876	1.58124	1.3028	0.660859	1.0809	1.5307	0.856279	0.847029	Ndnf	A930038C07Rik|epidermacan	68169	ENSMUSG00000049001	GO:0001764|GO:0005539|GO:0005576|GO:0007399|GO:0008201|GO:0010811|GO:0010976|GO:0016049|GO:0019800|GO:0030198|GO:0031012|GO:0043524	chr6	MGI:1915419|Vega:OTTMUSG00000035342	neuron-derived neurotrophic factor	65706930	protein-coding		65671611	+
12661	0.144336	-0.195899	-0.026022	0.026021	0.223008	0.413974	0.279975	0.6085	-2.19311	-1.99473	-1.57642	-1.78776	-1.69086	-1.92873	-1.98917	-1.52337	Chl1	A530023M13Rik|AI465420|CALL|LICAM2	12661	ENSMUSG00000030077	GO:0001764|GO:0002020|GO:0005576|GO:0005578|GO:0005886|GO:0007155|GO:0007156|GO:0007275|GO:0007399|GO:0007411|GO:0007610|GO:0008344|GO:0016020|GO:0016021|GO:0030154|GO:0030425|GO:0031175|GO:0043524|GO:0045177|GO:0050890	chr6	MGI:1098266	cell adhesion molecule with homology to L1CAM	103733035	protein-coding	114873|12805|13508|16728|18488|21367|237979|244682|269116|269784|319504|330222|53870	103510876	+
381813	0.0588226	-0.0816317	0.0731897	-0.0588217	-1.93286	-1.82663	-1.3954	-1.53463	-3.43641	-2.65038	-3.0562	-3.75808	-3.65314	-4.29529	-3.23514	-3.08954	Prmt8	Hrmt1l3|Hrmt1l4	381813	ENSMUSG00000030350	GO:0005737|GO:0005886|GO:0006479|GO:0008168|GO:0008276|GO:0008469|GO:0008757|GO:0016020|GO:0016571|GO:0016740|GO:0018216|GO:0019919|GO:0032259|GO:0034969|GO:0035241|GO:0035242|GO:0042802|GO:0042803|GO:0046982	chr6	MGI:3043083|Vega:OTTMUSG00000020414	protein arginine N-methyltransferase 8	127769159	protein-coding	15468|15469|59035|71974|99890	127689009	-
57775	-0.0403595	0.135654	0.0403604	-0.055542	-1.43501	-1.41787	-1.7414	-1.68329	-4.26511	-3.57046	-3.88889	-4.03236	-3.70345	-4.97028	-4.39481	-4.25114	Usp29	Ocat	57775		GO:0004221|GO:0006508|GO:0006511|GO:0008233|GO:0008234|GO:0016787	chr7	MGI:1888998	ubiquitin specific peptidase 29	6967220	protein-coding		6730741	+
232975	0.00255775	0.0210667	-0.00255775	-0.0315619	-1.45202	-1.54218	-1.49411	-1.5576	-4.64831	-3.92214	-3.93051	-4.67304	-3.98843	-4.87924	-4.21438	-3.66326	Atp1a3	Atpa-2	232975	ENSMUSG00000040907	GO:0000166|GO:0003824|GO:0005391|GO:0005524|GO:0005634|GO:0005737|GO:0005783|GO:0005794|GO:0005886|GO:0005890|GO:0006754|GO:0006810|GO:0006811|GO:0006812|GO:0006813|GO:0006814|GO:0007613|GO:0008152|GO:0008344|GO:0008542|GO:0015077|GO:0015662|GO:0015672|GO:0016020|GO:0016021|GO:0016787|GO:0016820|GO:0030424|GO:0035235|GO:0042493|GO:0043209|GO:0046872	chr7	MGI:88107|Vega:OTTMUSG00000016491	ATPase, Na+/K+ transporting, alpha 3 polypeptide	25005895	protein-coding	11928|11937|11938|11944|192113|235574|27222|53313|69047|98660	24978169	-
338352	0.0942621	0.00811863	-0.00811768	-0.0490999	-1.45704	-1.28161	-1.32936	-1.55384	-5.40013	-6.53935	-5.20033	-6.59514	-6.04858	-6.38733	-4.67009	-5.96864	Nell1	B230343H07Rik|l7R6	338352	ENSMUSG00000055409	GO:0005080|GO:0005509|GO:0005576|GO:0005615|GO:0005635|GO:0005737|GO:0006917|GO:0008201|GO:0010468|GO:0030501|GO:0033689|GO:0042802|GO:0045667|GO:0045669|GO:0045778|GO:0048471|GO:0070207|GO:2000599	chr7	MGI:2443902|Vega:OTTMUSG00000024734	NEL-like 1 (chicken)	50863289	protein-coding	54003	49975350	+
140919	0.00568104	0.149369	-0.0534611	-0.00568104	-1.1955	-1.24953	-1.06373	-1.23026	-3.91621	-4.5606	-4.61859	-6.07785	-4.91353	-5.47775	-4.81561	-4.64382	Slc17a6	2900073D12Rik|DNPI|VGLUT2	140919	ENSMUSG00000030500	GO:0001504|GO:0003333|GO:0005313|GO:0005769|GO:0006810|GO:0006811|GO:0006814|GO:0006836|GO:0008021|GO:0015293|GO:0015807|GO:0015813|GO:0016020|GO:0016021|GO:0030054|GO:0031410|GO:0043005|GO:0045202|GO:0055085	chr7	MGI:2156052	solute carrier family 17 (sodium-dependent inorganic phosphate cotransporter), member 6	51671126	protein-coding	105355|20504|216227|218103|228993|235504|319848|72961	51621830	+
64176	0.0604668	-0.0604668	-0.094738	0.119744	-1.34503	-1.10209	-0.993089	-1.1708	-4.61619	-3.56139	-4.00621	-4.31672	-3.40875	-4.30952	-3.91492	-3.2886	Sv2b	A830038F04Rik|AI850768|mKIAA0735	64176	ENSMUSG00000053025	GO:0005215|GO:0006810|GO:0006836|GO:0007268|GO:0008021|GO:0016020|GO:0016021|GO:0022857|GO:0030054|GO:0031410|GO:0045202|GO:0055085	chr7	MGI:1927338	synaptic vesicle glycoprotein 2 b	75309262	protein-coding	320590|64051|68666|75209	75114895	-
330627	-0.0235157	0.0774336	0.0235157	-0.0753269	-1.41563	-0.804605	-0.454398	-1.02815	-3.62791	-4.02605	-2.77659	-3.84565	-3.80474	-4.5196	-3.649	-3.74056	Trim66	Kiaa0298-hp|Tif1d	330627	ENSMUSG00000031026	GO:0005515|GO:0005622|GO:0005634|GO:0008270|GO:0010369|GO:0016235|GO:0042803|GO:0045892|GO:0046872	chr7	MGI:2152406|Vega:OTTMUSG00000017446	tripartite motif-containing 66	109508134	protein-coding	21848|21849|94093	109449001	-
78593	0.0192442	-0.0192432	-0.0922432	0.0424271	-1.71177	-1.73491	-1.63917	-1.8639	-3.75862	-3.10477	-2.82374	-4.09026	-3.25601	-4.48287	-3.3304	-2.76552	Nrip3	A330103B05Rik|D7H11orf14|ICRFP703B1614Q5.2	78593	ENSMUSG00000034825	GO:0004190|GO:0005575|GO:0006508|GO:0008150	chr7	MGI:1925843|Vega:OTTMUSG00000027286	nuclear receptor interacting protein 3	109781545	protein-coding	60345	109758056	-
320158	0.147165	-0.0203352	-0.158796	0.0203342	-1.42068	-1.63405	-1.93176	-1.78366	-3.86631	-3.60095	-3.24221	-4.85506	-3.13625	-5.1014	-3.13656	-3.34567	Zmat4	9630048M01Rik	320158	ENSMUSG00000037492	GO:0003676|GO:0003677|GO:0005622|GO:0005634|GO:0008150|GO:0008270|GO:0046872	chr8	MGI:2443497|Vega:OTTMUSG00000030997	zinc finger, matrin type 4	24063116	protein-coding	215693|22401|26919|57896	23669661	+
234593	-0.0196362	0.0196371	-0.027235	0.0237713	-1.84222	-1.60381	-1.66116	-1.63377	-4.11628	-3.64498	-3.71171	-4.10269	-3.77816	-4.65092	-3.90707	-3.33251	Ndrg4	D8Bwg1337e|Ndr1-rs|Ndr4|R74996|SMAP-8	234593	ENSMUSG00000036564	GO:0005737	chr8	MGI:2384590|Vega:OTTMUSG00000027408	N-myc downstream regulated gene 4	95715119	protein-coding	17988|29811|29812	95703037	+
12308	-0.0284338	0.176908	0.0284328	-0.190075	-2.07521	-2.80374	-2.26426	-2.49547	-2.53409	-1.66362	-2.04391	-2.62171	-2.09081	-2.40152	-2.30623	-1.2723	Calb2	CR	12308	ENSMUSG00000003657	GO:0005509|GO:0005737|GO:0005921	chr8	MGI:101914	calbindin 2	110168206	protein-coding	12307|214189	110142538	-
15561	-0.556928	0.0995517	-0.0995522	0.157187	-1.35314	-1.16836	-2.36818	-1.68335	-2.81676	-1.36246	-2.5946	-3.96204	-3.27935	-1.49344	-2.25288	-1.88864	Htr3a	5-HT3	15561	ENSMUSG00000032269	GO:0004993|GO:0005216|GO:0005230|GO:0005232|GO:0005249|GO:0005737|GO:0005886|GO:0006810|GO:0006811|GO:0007210|GO:0016020|GO:0016021|GO:0030054|GO:0030424|GO:0043025|GO:0045202|GO:0045211|GO:0051378	chr9	MGI:96282	5-hydroxytryptamine (serotonin) receptor 3A	48911099	protein-coding	57014	48899213	-
270162	0.152335	0.00443649	-0.00443554	-0.0342388	-0.270427	0.0451441	0.00523376	-0.0972223	-2.8112	-2.66314	-2.50302	-3.28858	-2.99712	-2.9744	-3.18193	-2.36158	Elmod1	4831417L10|AI428506|AI834991	270162	ENSMUSG00000041986	GO:0005096|GO:0005634|GO:0005737|GO:0005856|GO:0006909|GO:0043547	chr9	MGI:3583900	ELMO/CED-12 domain containing 1	53975301	protein-coding	244548	53911460	-
76183	0.0349093	0.18591	-0.0437241	-0.0349083	-0.626535	-0.480894	0.226619	0.465917	-3.69527	-3.38325	-3.12585	-3.70858	-3.30643	-3.6267	-3.80854	-3.20636	Celf6	6330569O16Rik|Brunol6	76183	ENSMUSG00000032297	GO:0000166|GO:0000381|GO:0003674|GO:0003676|GO:0003723|GO:0005575|GO:0005634|GO:0005737|GO:0006397	chr9	MGI:1923433|Vega:OTTMUSG00000027385	CUGBP, Elav-like family member 6	59607292	protein-coding	108013|13046|14007|319586|78784	59578337	+
64085	-0.0537376	0.0617685	-0.016758	0.016758	0.458784	0.414886	0.803581	0.770881	-4.46253	-3.1909	-3.7442	-4.68467	-3.16338	-4.0376	-3.34398	-3.00674	Clstn2	2900042C18Rik|AI448973|CSTN2|Cs2|Cst-2|mKIAA4134	64085	ENSMUSG00000032452	GO:0005509|GO:0005783|GO:0005794|GO:0005886|GO:0007155|GO:0007156|GO:0016020|GO:0016021|GO:0045211	chr9	MGI:1929897|Vega:OTTMUSG00000032788	calsyntenin 2	98033167	protein-coding	232370|65945	97444395	-
320429	-0.0793219	-0.00904179	0.00904083	0.241259	2.43613	2.93514	2.53088	2.66935	-4.55534	-4.29282	-4.87307	-5.62452	-5.22611	-6.45527	-4.23927	-5.22512	Trank1	A230061D21Rik|C030048J01Rik|Gm187|Lba1	320429	ENSMUSG00000062296	GO:0003674|GO:0005575|GO:0008150	chr9	MGI:1341834	tetratricopeptide repeat and ankyrin repeat containing 1	111395775	protein-coding		111311739	+
22353	0.103966	-0.415277	-0.0816808	0.0816808	-0.521467	-0.3338	-0.799495	-0.194567	-4.46548	-4.49512	-3.24332	-3.49752	-4.15046	-4.8426	-4.54546	-4.49566	Vip		22353	ENSMUSG00000019772	GO:0001938|GO:0005102|GO:0005179|GO:0005576|GO:0007611|GO:0009966|GO:0010579|GO:0032880|GO:0043025|GO:0043066|GO:0043267|GO:0045732|GO:0045909|GO:0048662|GO:0051930	chr10	MGI:98933	vasoactive intestinal polypeptide	5647614	protein-coding	11516	5639218	+
16000	0.0212874	0.151	-0.426616	-0.021287	-0.202659	-0.126232	0.637517	0.93803	-1.2046	0.134228	0.449149	-0.436769	-0.699246	0.353631	0.22498	0.621925	Igf1	C730016P09Rik|Igf-1|Igf-I	16000	ENSMUSG00000020053	GO:0001932|GO:0001974|GO:0005158|GO:0005159|GO:0005178|GO:0005179|GO:0005496|GO:0005515|GO:0005576|GO:0005614|GO:0005615|GO:0006417|GO:0007399|GO:0007613|GO:0008083|GO:0008284|GO:0008285|GO:0010001|GO:0010613|GO:0014068|GO:0014834|GO:0014896|GO:0014904|GO:0014911|GO:0021940|GO:0030104|GO:0030166|GO:0030307|GO:0030324|GO:0030879|GO:0031017|GO:0032878|GO:0033143|GO:0033160|GO:0034392|GO:0035264|GO:…	chr10	MGI:96432|Vega:OTTMUSG00000031391	insulin-like growth factor 1	87937047	protein-coding	16002	87859056	+
20979	0.0134363	-0.0134363	-0.0901861	0.0636501	-0.621802	-0.572268	-0.485147	-0.587334	-4.48684	-3.48033	-3.76795	-4.53993	-3.91583	-4.87977	-3.78556	-3.20502	Syt1	AW124717|G630098F17Rik|SytI	20979	ENSMUSG00000035864	GO:0005215|GO:0005509|GO:0005515|GO:0005516|GO:0005543|GO:0005544|GO:0005737|GO:0005886|GO:0006810|GO:0007269|GO:0008021|GO:0016020|GO:0016021|GO:0016079|GO:0017158|GO:0019905|GO:0030054|GO:0030141|GO:0030276|GO:0030672|GO:0031045|GO:0031410|GO:0042734|GO:0042802|GO:0043005|GO:0043229|GO:0045202|GO:0046872|GO:0048306|GO:0050750|GO:0060076	chr10	MGI:99667|Vega:OTTMUSG00000016266	synaptotagmin I	109010975	protein-coding	110058|171180|20980|20981|20983|229521|319508|53420|54524|54525|54526|55925|60510	108497650	-
268345	-0.0442686	0.0442677	-0.108789	0.188113	-0.179343	0.0119324	-0.324738	-0.217358	-3.99004	-3.56779	-4.70734	-4.92816	-5.6079	-5.4822	-4.58581	-4.00314	Kcnc2	AW047325|B230117I07|KShIIIA|Kv3.2	268345	ENSMUSG00000035681	GO:0001508|GO:0005216|GO:0005244|GO:0005267|GO:0006810|GO:0006811|GO:0006813|GO:0016020|GO:0016021|GO:0034765|GO:0071805	chr10	MGI:96668	potassium voltage gated channel, Shaw-related subfamily, member 2	112466304	protein-coding	16485|16490|16491|16492|16494|16495|16502|16504|16506|16508|242151|56543|99738	112271123	+
211739	0.0827904	0.138879	-0.0827904	-0.167302	-0.656954	-0.623046	-1.21182	-0.869905	-4.68088	-3.30931	-3.81103	-4.3548	-4.50394	-4.94252	-3.67812	-2.74618	Vstm2a	9330184N17Rik|BC027127|Vstm2	211739	ENSMUSG00000048834	GO:0003674|GO:0005575|GO:0005576|GO:0008150	chr11	MGI:2384826|Vega:OTTMUSG00000005182	V-set and transmembrane domain containing 2A	16284551	protein-coding	277432|58188	16257724	+
14025	0.0837793	-0.0837803	-0.104149	0.200486	-0.713078	-0.680839	-0.744147	-0.242388	-3.10713	-1.66131	-2.76353	-3.15749	-2.99879	-2.70897	-3.12731	-2.31707	Bcl11a	2810047E18Rik|BCL-11A|Ctip1|D930021L15Rik|Evi9|Evi9a|Evi9b|Evi9c|mKIAA1809	14025	ENSMUSG00000000861	GO:0003676|GO:0003714|GO:0005515|GO:0005622|GO:0005634|GO:0005737|GO:0006351|GO:0006355|GO:0008270|GO:0010629|GO:0010976|GO:0010977|GO:0016604|GO:0016925|GO:0030183|GO:0030217|GO:0046872|GO:0046982|GO:0048671|GO:0048672|GO:0050773|GO:2000171	chr11	MGI:106190|Vega:OTTMUSG00000005291	B cell CLL/lymphoma 11A (zinc finger protein)	24173558	protein-coding	58208|63872	24078056	+
18197	0.0256023	0.0443029	-0.115587	-0.0256023	-2.27803	-2.22037	-2.14199	-2.34666	-2.0705	-2.03937	-2.20513	-2.16347	-2.50567	-3.12272	-1.83878	-1.85437	Nsg2	8.5|AA989750|R75287	18197	ENSMUSG00000020297	GO:0005768|GO:0005794|GO:0007212|GO:0016020|GO:0016021|GO:0031410|GO:0050780	chr11	MGI:1202070|Vega:OTTMUSG00000005366	neuron specific gene family member 2	32059202	protein-coding	18196|68566	32000459	+
70357	-0.0191879	0.0191879	0.152117	-0.0379696	-1.78659	-1.75248	-1.42631	-2.30548	-3.7269	-3.11486	-2.74658	-3.18574	-3.57165	-3.53706	-3.03002	-2.75543	Kcnip1	2900046L02Rik|3202002F18Rik|AI842357|AW494471|KCHIP1|Kchip1.2	70357	ENSMUSG00000053519	GO:0005216|GO:0005244|GO:0005267|GO:0005509|GO:0005886|GO:0006810|GO:0006811|GO:0006813|GO:0015459|GO:0016020|GO:0030425|GO:0034765|GO:0043025|GO:0045760|GO:0046982|GO:0047485|GO:0071805	chr11	MGI:1917607|Vega:OTTMUSG00000005402	Kv channel-interacting protein 1	33993193	protein-coding	107477|14299|14913|15444|170638|19674|26950|52589|53602|56461|80334|80906	33629341	-
14406	0.10719	-0.0251284	-0.055892	0.0251284	0.372734	0.563603	0.451591	0.1998	-4.59186	-3.22031	-3.68015	-4.09948	-3.64882	-4.4004	-3.75535	-3.2406	Gabrg2	AI851231|BB128510|GABAA-R|Gabrg-2|gamma2	14406	ENSMUSG00000020436	GO:0004890|GO:0005216|GO:0005230|GO:0005254|GO:0005515|GO:0005737|GO:0005886|GO:0006810|GO:0006811|GO:0006821|GO:0007214|GO:0007268|GO:0009791|GO:0016020|GO:0016021|GO:0030054|GO:0030424|GO:0030534|GO:0032590|GO:0034707|GO:0045202|GO:0045211|GO:0051932|GO:0060077	chr11	MGI:95623|Vega:OTTMUSG00000006345	gamma-aminobutyric acid (GABA) A receptor, subunit gamma 2	42000714	protein-coding	110886|14394|14395|14396|14397|14399|14404|14405|14407	41910190	-
14394	0.016263	-0.00719738	0.00719738	-0.151824	0.224961	0.283849	0.355234	0.239311	-4.73657	-3.26063	-3.79389	-4.53856	-3.33715	-4.86315	-3.58001	-3.10969	Gabra1	Gabra-1	14394	ENSMUSG00000010803	GO:0004890|GO:0005216|GO:0005230|GO:0005254|GO:0005515|GO:0005886|GO:0005887|GO:0006810|GO:0006811|GO:0006821|GO:0007214|GO:0008144|GO:0016020|GO:0016021|GO:0016917|GO:0030054|GO:0034707|GO:0045202|GO:0045211|GO:0051932	chr11	MGI:95613|Vega:OTTMUSG00000005445	gamma-aminobutyric acid (GABA) A receptor, subunit alpha 1	42182930	protein-coding	110886|14395|14396|14397|14399|14404|14405|14406|14407	42130940	-
14799	0.00504303	0.000702858	-0.000701904	-0.0279808	0.099184	0.374519	0.0138645	0.357635	-0.829931	-0.549318	-0.0839481	-0.441537	0.314506	-0.690589	-0.727271	-0.286705	Gria1	2900051M01Rik|Glr-1|Glr1|GluA1|GluR-A|GluRA|Glur-1|Glur1|HIPA1|gluR-K1	14799	ENSMUSG00000020524	GO:0001919|GO:0001965|GO:0004872|GO:0004970|GO:0004971|GO:0005216|GO:0005234|GO:0005515|GO:0005769|GO:0005783|GO:0005829|GO:0005886|GO:0006810|GO:0006811|GO:0007268|GO:0007616|GO:0008179|GO:0008328|GO:0009636|GO:0009986|GO:0014069|GO:0016020|GO:0016021|GO:0019228|GO:0019901|GO:0019904|GO:0030054|GO:0030165|GO:0030425|GO:0031267|GO:0031489|GO:0031594|GO:0031623|GO:0031681|GO:0031698|GO:0032279|GO:…	chr11	MGI:95808|Vega:OTTMUSG00000005703	glutamate receptor, ionotropic, AMPA1 (alpha 1)	57330244	protein-coding	110637|14800|14802|14803|14804|14805|14806|14807|14809|14810|14811|14812|14813|14814|170483|242443|53623	57011618	+
26950	0.028264	0.156274	-0.0985489	-0.028264	-2.77636	-2.85252	-2.65989	-2.82726	-4.43051	-3.7788	-3.9223	-4.91304	-3.57696	-5.35049	-3.97617	-3.55482	Vsnl1	VILIP|Vnsl1	26950	ENSMUSG00000054459	GO:0005509	chr12	MGI:1349453	visinin-like 1	11436649	protein-coding	107477|14299|14913|15444|170638|19674|52589|53602|56461|70357|80334|80906	11325245	-
73010	-0.0343351	0.0343351	0.0593119	-0.338739	0.645286	0.561311	0.757647	0.428947	-4.90593	-3.85428	-4.70791	-7.1483	-3.09149	-5.13726	-3.88077	-3.4684	Gpr22	2900068K05Rik|AW061316	73010	ENSMUSG00000044067	GO:0004871|GO:0004930|GO:0005886|GO:0007165|GO:0007186|GO:0016020|GO:0016021	chr12	MGI:1920260|Vega:OTTMUSG00000022806	G protein-coupled receptor 22	31713926	protein-coding	12425|12426	31706867	-
238205	-0.162356	0.0220757	-0.0220757	0.0717487	-2.6761	-2.11946	-2.47226	-1.8512	-4.56146	-4.92036	-3.6573	-4.12567	-4.92701	-8.40667	-4.72508	-4.2982	Lrfn5	AI427653|AI604817|C130061B21|mKIAA4208	238205	ENSMUSG00000035653	GO:0016020|GO:0016021	chr12	MGI:2144814|Vega:OTTMUSG00000027631	leucine rich repeat and fibronectin type III domain containing 5	61845258	protein-coding	16979|16980|16981|192198|225875|233067|235402|237403|241568|242384|272381|320747|70530	61524632	+
18191	-0.0105228	0.127184	-0.137129	0.0105228	1.38176	1.26415	1.7597	1.67116	-3.40849	-2.86579	-3.05614	-3.54215	-2.9322	-3.76057	-3.21071	-2.60099	Nrxn3	4933401A11Rik|6332407J11|9330112C09Rik|D12Bwg0831e	18191	ENSMUSG00000066392	GO:0001525|GO:0005246|GO:0007155|GO:0007268|GO:0007269|GO:0007416|GO:0016020|GO:0016021|GO:0042734|GO:0046872	chr12	MGI:1096389|Vega:OTTMUSG00000035299	neurexin III	90334933	protein-coding	170571|18189|18190|238680|241175|53321|620292|636808|66797	88794504	+
320145	-0.0165081	0.135165	-0.419748	0.0165081	-0.999598	-1.34918	-1.77207	-1.66364	-1.07964	0.542905	-0.179405	-0.704492	-0.973013	-0.0127397	-0.716377	-0.172318	Sp8	D930049B17Rik|mBtd	320145	ENSMUSG00000048562	GO:0003676|GO:0003677|GO:0005622|GO:0005634|GO:0006351|GO:0006355|GO:0008270|GO:0009953|GO:0009954|GO:0030326|GO:0046872	chr12	MGI:2443471	trans-acting transcription factor 8	118852578	protein-coding	170574|20683|20687|20688|236537|381373|64406|75753|78912|83395	118846329	+
94191	0.307615	0.0191007	-0.0191002	-0.287842	-1.16996	-0.812215	-1.34527	-1.33286	-2.74637	-1.56245	-3.84614	-3.37964	-2.30011	-2.40728	-2.34675	-2.75948	Adarb2	Adar3|RED2	94191	ENSMUSG00000052551	GO:0003723|GO:0003725|GO:0004000|GO:0005622|GO:0005634|GO:0005737|GO:0005739|GO:0006396|GO:0006397|GO:0016787|GO:0046872	chr13	MGI:2151118|Vega:OTTMUSG00000023149	adenosine deaminase, RNA-specific, B2	8760308	protein-coding	110532|21744|30947|56417|75773	8202909	+
68404	-0.040226	0.0499811	-0.126388	0.040226	-0.690211	-0.650527	-0.520276	-0.643832	-3.10753	-3.03764	-3.44697	-3.44076	-3.32329	-4.13357	-2.93597	-2.9551	Nrn1	0710008J23Rik|Nrn|cpg15	68404	ENSMUSG00000039114	GO:0005886|GO:0007399|GO:0007409|GO:0016020|GO:0031225	chr13	MGI:1915654|Vega:OTTMUSG00000027720	neuritin 1	36734477	protein-coding	234700	36725622	-
18548	0.0178194	0.0311298	-0.0178194	-0.389994	-0.546804	-0.380162	-0.763255	-0.79458	-3.55909	-3.54779	-3.24574	-5.14215	-4.12831	-4.21933	-3.48075	-2.19223	Pcsk1	Nec-1|Nec1|PC1|PC3|Phpp-1|SPC3	18548	ENSMUSG00000021587	GO:0004175|GO:0004252|GO:0005615|GO:0005791|GO:0005794|GO:0005802|GO:0006508|GO:0008152|GO:0008233|GO:0008236|GO:0016485|GO:0016486|GO:0016540|GO:0016787|GO:0030141|GO:0030425|GO:0031410|GO:0032403|GO:0043005|GO:0043025|GO:0043043|GO:0043204|GO:0043559|GO:0043679|GO:0048471|GO:0050714|GO:0051087	chr13	MGI:97511|Vega:OTTMUSG00000026053	proprotein convertase subtilisin/kexin type 1	75132498	protein-coding	18549|18550|18551|18552|18553|18554	75089987	+
67295	0.033577	-0.0175447	-0.0791473	0.0175447	-1.9395	-2.30719	-1.42056	-1.34007	-4.25318	-3.71363	-3.92314	-4.79367	-3.80437	-4.72038	-4.16766	-3.75225	Rab3c	2700062I01Rik|3110015B08Rik|3110037E15Rik|AI850886	67295	ENSMUSG00000021700	GO:0000166|GO:0005515|GO:0005525|GO:0005737|GO:0005829|GO:0005886|GO:0006810|GO:0007264|GO:0008021|GO:0015031|GO:0016020|GO:0017157	chr13	MGI:1914545	RAB3C, member RAS oncogene family	110280206	protein-coding	11891|19335|19339|19340|69908|80718	110054187	-
27062	-0.00783253	0.0742369	-0.0724306	0.00783348	0.136481	0.216207	0.02349	0.37536	-3.5442	-3.16714	-3.23787	-3.67425	-3.33747	-3.69445	-3.61306	-3.31754	Cadps	AU067781|CAPS|CAPS1|mKIAA1121	27062	ENSMUSG00000054423	GO:0005509|GO:0005515|GO:0005543|GO:0006810|GO:0006887|GO:0008289|GO:0015031|GO:0016020|GO:0016050|GO:0016082|GO:0030054|GO:0031410|GO:0045202|GO:0045956|GO:0046872|GO:0050432	chr14	MGI:1350922	Ca2+-dependent secretion activator	12823079	protein-coding	320405	12372563	-
72003	0.0436039	-0.0436039	-0.114822	0.109127	-0.171819	-0.487489	-0.260591	-0.0374594	-1.97952	-1.58034	-1.70153	-1.97103	-2.35749	-2.2074	-1.50754	-0.716992	Synpr	1500003F20Rik|SPO	72003	ENSMUSG00000056296	GO:0005215|GO:0006810|GO:0008021|GO:0016020|GO:0016021|GO:0030054|GO:0030285|GO:0031410|GO:0043005|GO:0045202	chr14	MGI:1919253|Vega:OTTMUSG00000027769	synaptoporin	13615469	protein-coding	17306|19027|20977	13284780	+
238988	-0.084034	0.0840349	-0.106383	0.137805	-1.28632	-0.655657	-1.15825	-0.72541	-3.21968	-2.83558	-2.87816	-3.16986	-2.94847	-3.59727	-2.94549	-2.58989	Erc2	6430531D06|CAST|CAST1/ERC2|D14Ertd171e|ELKS2alpha	238988	ENSMUSG00000040640	GO:0005737|GO:0005856|GO:0014069|GO:0016020|GO:0030054|GO:0030165|GO:0030426|GO:0032403|GO:0042734|GO:0043005|GO:0043025|GO:0043195|GO:0043234|GO:0045202	chr14	MGI:1098749	ELKS/RAB6-interacting/CAST family member 2	28478537	protein-coding	111173	27622442	+
12294	-0.00525761	-0.00134277	0.00134373	0.0902739	-0.51498	-0.327949	-0.679375	-0.270813	-3.86693	-3.40961	-4.00842	-4.50352	-4.44384	-5.14651	-3.62289	-3.33815	Cacna2d3	Cacnad3	12294	ENSMUSG00000021991	GO:0005216|GO:0005244|GO:0005245|GO:0005262|GO:0006810|GO:0006811|GO:0006816|GO:0016020|GO:0016021|GO:0034765|GO:0046872|GO:0070588	chr14	MGI:1338890	calcium channel, voltage-dependent, alpha2/delta subunit 3	29721864	protein-coding	12293|319734|320508|56808	28904943	-
18155	0.0743175	-0.0283494	0.0283494	-0.155735	-1.24226	-1.47772	-0.8534	-1.08704	-3.12091	-3.36705	-4.80565	-4.92411	-4.29774	-6.40492	-4.78585	-4.21815	Pnoc	N/OFQ|N23K|Npnc1|OFQ/N	18155	ENSMUSG00000045731	GO:0001515|GO:0005576|GO:0007218|GO:0007268	chr14	MGI:105308	prepronociceptin	65425472	protein-coding		65400673	-
105853	0.153696	-0.172657	-0.0529728	0.0529728	-2.0817	-1.84207	-2.03556	-1.94257	-3.46677	-3.34678	-4.12765	-4.65329	-4.12004	-3.81217	-3.16243	-2.95722	Mal2	AI461653	105853	ENSMUSG00000024479	GO:0003674|GO:0005575|GO:0005886|GO:0008150|GO:0016020|GO:0016021	chr15	MGI:2146021	mal, T cell differentiation protein 2	54602846	protein-coding	17153|228576|67801|70031	54571366	+
239606	-0.160462	-0.0463743	0.0463743	0.131088	-0.568119	-0.692167	-0.219662	-0.456121	-3.49467	-2.65798	-2.7633	-2.88186	-2.75253	-2.65926	-2.74943	-2.05424	Slc2a13	6530403A04|A630029G22Rik|AI505012|Gm308	239606	ENSMUSG00000036298	GO:0005215|GO:0006810|GO:0016020|GO:0016021|GO:0022857|GO:0022891|GO:0055085	chr15	MGI:2146030|Vega:OTTMUSG00000020865	solute carrier family 2 (facilitated glucose transporter), member 13	91573261	protein-coding	170441|353169	91267691	-
268859	0.0198593	-0.0441418	-0.0198584	0.0418634	-0.743321	-0.626936	-0.711627	-0.654173	-3.93646	-3.58311	-3.70771	-4.08817	-3.59027	-4.78093	-3.76297	-3.2705	Rbfox1	A2bp|A2bp1|Hrnbp1|fox-1	268859	ENSMUSG00000008658	GO:0000166|GO:0003676|GO:0003723|GO:0005634|GO:0005737|GO:0005802|GO:0006397|GO:0008022|GO:0008380|GO:0043484	chr16	MGI:1926224	RNA binding protein, fox-1 homolog (C. elegans) 1	7412480	protein-coding	52897|93686	5884793	+
20604	0.0767345	0.00226593	-0.0530281	-0.00226593	-1.5358	-1.72892	-1.25287	-1.7106	-5.59403	-4.67511	-5.45306	-6.99868	-6.38481	-6.84562	-5.49155	-5.16371	Sst	SOM|SRIF|SS|Smst	20604	ENSMUSG00000004366	GO:0005179|GO:0005576|GO:0005615|GO:0030334|GO:0043025	chr16	MGI:98326	somatostatin	23890844	protein-coding		23889581	-
14432	-0.0060339	0.097558	-0.0570068	0.0060339	-2.51342	-2.78635	-2.37787	-2.51328	-2.98875	-3.00904	-2.89918	-4.11501	-2.98576	-4.3268	-3.63112	-2.98766	Gap43	B-50|Basp2|GAP-43	14432	ENSMUSG00000047261	GO:0005516|GO:0005886|GO:0007275|GO:0007399|GO:0007411|GO:0010001|GO:0016020|GO:0016198|GO:0030054|GO:0030154|GO:0030424|GO:0031527|GO:0040008|GO:0042995|GO:0045165|GO:0045202|GO:0051489|GO:0071944	chr16	MGI:95639|Vega:OTTMUSG00000016275	growth associated protein 43	42340651	protein-coding	70350	42248561	-
268902	0.0598001	-0.0662975	-0.0598011	0.11916	-0.529501	-0.38588	-0.692756	-1.03463	-2.31995	-1.38028	-1.8009	-1.84221	-1.78985	-1.75862	-2.01225	-1.61364	Robo2	2600013A04Rik|9430089E08Rik|BB097918|D230004I22Rik|mKIAA1568	268902	ENSMUSG00000052516	GO:0001656|GO:0001657|GO:0005515|GO:0007156|GO:0007411|GO:0008046|GO:0009986|GO:0030673|GO:0042802|GO:0046982|GO:0050772|GO:0050925	chr16	MGI:1890110|Vega:OTTMUSG00000017043	roundabout homolog 2 (Drosophila)	74410912	protein-coding	117606|13176|18007|19289|19649|19876|235472|56741|57810|74144	73892306	-
20974	-0.100013	0.0122604	-0.00512981	0.00513077	-1.21739	-1.24054	-1.00346	-1.43564	-4.51295	-3.85595	-4.04661	-4.39805	-4.15264	-5.73058	-3.93292	-3.62924	Syngr3		20974	ENSMUSG00000007021	GO:0005515|GO:0008021|GO:0016020|GO:0016021|GO:0030054|GO:0031410|GO:0031594|GO:0032411|GO:0042169|GO:0045202|GO:0047485	chr17	MGI:1341881|Vega:OTTMUSG00000028128	synaptogyrin 3	24689949	protein-coding	20972|20973|58867	24685092	-
108013	0.034132	0.0986366	-0.0585308	-0.034132	-0.0105619	-0.274198	0.19247	0.17585	-2.96257	-2.60199	-2.84757	-3.37035	-2.60141	-3.90073	-3.12419	-2.51795	Celf4	A230070D14Rik|BRUNOL-4|Brul4|Brunol4|C130060B05Rik	108013	ENSMUSG00000024268	GO:0000166|GO:0000381|GO:0003676|GO:0003723|GO:0003729|GO:0005634|GO:0005737|GO:0006376|GO:0006397|GO:0008380|GO:0048026|GO:0090394	chr18	MGI:1932407	CUGBP, Elav-like family member 4	25753983	protein-coding	13046|14007|319586|76183|78784	25477620	-
19762	0.00777054	0.130827	-0.00777054	-0.054677	-3.07318	-3.49125	-3.34482	-4.06717	-3.25125	-3.25459	-2.99291	-3.72757	-3.51116	-3.68705	-3.38429	-2.82865	Rit2	RIBA|Rin|Roc2	19762	ENSMUSG00000057455	GO:0000166|GO:0003924|GO:0005515|GO:0005516|GO:0005525|GO:0005886|GO:0006184|GO:0007165|GO:0007264|GO:0016020	chr18	MGI:108054|Vega:OTTMUSG00000033066	Ras-like without CAAX 2	31317128	protein-coding	140743|14579|15461|16653|17532|18176|19700|19769|20130|353283|56044|56437|64143|66922	30974314	-
20983	0.045083	-0.0162363	0.0162373	-0.0808382	0.355936	0.229571	0.770288	0.386309	-4.13307	-3.69671	-3.68334	-4.14185	-3.02129	-4.4702	-3.70429	-3.05411	Syt4	SytIV	20983	ENSMUSG00000024261	GO:0005215|GO:0005509|GO:0005544|GO:0006810|GO:0007269|GO:0008021|GO:0016020|GO:0016021|GO:0017158|GO:0019905|GO:0030054|GO:0030276|GO:0031410|GO:0043005|GO:0045202|GO:0046872|GO:0048471|GO:0048489	chr18	MGI:101759	synaptotagmin IV	31447415	protein-coding	110058|171180|20979|20980|20981|229521|319508|53420|54524|54525|54526|55925|60510	31437808	-
12405	-0.0103846	-0.220267	0.010385	0.138705	-0.850102	-0.83923	-1.43218	-1.02336	-4.35025	-4.99624	-4.66385	-7.02047	-4.74572	-4.85736	-3.57778	-3.28158	Cbln2	6330593N19Rik|A730004O05	12405	ENSMUSG00000024647	GO:0005515|GO:0005615|GO:0016020|GO:0016021|GO:0051965	chr18	MGI:88282|Vega:OTTMUSG00000028187	cerebellin 2 precursor protein	86718283	protein-coding	12404|228942|232560|53872|56410	86713048	+
226180	0.0104847	-0.00545025	-0.0467577	0.00545025	-3.90028	-3.85337	-4.63964	-4.06266	-3.93168	-3.74414	-4.01464	-4.30976	-3.75429	-4.78382	-4.53873	-3.61134	Ina	AV028420|NF-66|NF66	226180	ENSMUSG00000034336	GO:0005198|GO:0005882|GO:0005883|GO:0007275|GO:0007399|GO:0030154|GO:0045104|GO:0060052	chr19	MGI:96568|Vega:OTTMUSG00000016340	internexin neuronal intermediate filament protein, alpha	47024346	protein-coding	13346|14580|16905|16906|16907|18008|18039|18040|19132|22352|233335|380684	47014698	+
16728	-0.0472355	0.0472355	-0.0673523	0.0601511	-0.129666	-0.157883	-0.071682	0.0476809	-4.18066	-3.42436	-4.18327	-4.66136	-3.69534	-4.29093	-4.68608	-3.51616	L1cam	CD171|L1|N-CAM-L1|NCAM-L1	16728	ENSMUSG00000031391	GO:0005178|GO:0005515|GO:0007156|GO:0007157|GO:0007159|GO:0007166|GO:0007411|GO:0009897|GO:0009986|GO:0016020|GO:0022409|GO:0030165|GO:0031175|GO:0033631|GO:0033691|GO:0034109|GO:0042734|GO:0042802|GO:0043195|GO:0043621|GO:0050850	chrX	MGI:96721|Vega:OTTMUSG00000016517	L1 cell adhesion molecule	73880834	protein-coding	114873|12661|12805|13508|18488|21367|237979|244682|269116|269784|319504|330222|53870	73853780	-
17954	0.0295153	0.170366	-0.0775785	-0.0295153	-2.40415	-2.88772	-2.96516	-2.84426	-3.88143	-2.845	-3.41253	-3.65653	-2.99774	-4.24242	-3.17661	-3.08052	Nap1l2	Bpx	17954	ENSMUSG00000082229	GO:0005634|GO:0006334	chrX	MGI:106654|Vega:OTTMUSG00000018175	nucleosome assembly protein 1-like 2	103186664	protein-coding	17955|53605|54561|58243	103184059	-
237213	-0.111327	0.111326	-0.322905	0.275923	-0.891427	-1.14107	-1.84193	-0.871694	-3.51968	-2.88025	-3.38496	-4.8083	-2.42705	-3.70415	-3.27006	-3.74578	Glra2		237213	ENSMUSG00000018589	GO:0005216|GO:0005230|GO:0005254|GO:0005886|GO:0005887|GO:0006810|GO:0006811|GO:0006821|GO:0007218|GO:0016020|GO:0016021|GO:0016594|GO:0016934|GO:0022824|GO:0030054|GO:0034707|GO:0045202|GO:0045211	chrX	MGI:95748|Vega:OTTMUSG00000019555	glycine receptor, alpha 2 subunit	165326981	protein-coding	110304|14400|14401|14402|14403|14408|14409|14654|14657|14658|216643|328699|57249	165129017	-

## Sheet: Figure 6B - Oligo
Gene ID	946TissueInput2_S17(normalized)	947TissueInput2_S18(normalized)	948TissueInput2_S19(normalized)	949TissueInput2_S20(normalized)	179DounceInput_S1(normalized)	180DounceInput_S2(normalized)	181DounceInput_S3(normalized)	182DounceInput_S4(normalized)	1361Cell (-) Inhib_S5(normalized)	1362Cell (-) Inhib_S6(normalized)	156Cell (-) Inhib_S7(normalized)	157Cell (-) Inhib_S8(normalized)	1361Cell (+) Inhib_S1(normalized)	1362Cell (+) Inhib_S2(normalized)	156Cell (+) Inhib_S3(normalized)	157Cell (+) Inhib_S4(normalized)	Gene Symbol	Aliases	Entrez ID	Ensembl ID	GO Accession	Chromosome	DBXrefs	Description	End	Gene Type	Paralogs	Start	Strand
240690	0.293201	-0.611592	0.174294	-0.174295	2.05452	1.64437	2.33977	2.28712	0.0489726	0.99038	0.602186	0.0455527	0.804952	0.783395	0.906519	0.494064	St18	AV348974|Myt3|NZF-3|Nzf3|mKIAA0535	240690	ENSMUSG00000033740	GO:0000122|GO:0003677|GO:0003700|GO:0005634|GO:0006351|GO:0006355|GO:0008270|GO:0046872	chr1	MGI:2446700|Vega:OTTMUSG00000024833	suppression of tumorigenicity 18	6860940	protein-coding	17932|17933	6487231	+
56363	-0.0146837	0.144257	-0.194254	0.0146847	-0.0737219	-0.282717	0.281712	0.021204	0.353877	0.624299	0.800365	0.013093	0.52207	0.47955	0.921711	0.657238	Tmeff2	4832418D20Rik|7630402F16Rik	56363	ENSMUSG00000026109	GO:0016020|GO:0016021	chr1	MGI:1861735|Vega:OTTMUSG00000022395	transmembrane protein with EGF-like and two follistatin-like domains 2	51187270	protein-coding	12223|21802|230157	50927523	+
69660	0.22683	0.0106878	-0.0106888	-0.391788	1.16681	0.951115	1.44547	0.821222	1.95039	2.05103	2.15702	2.06237	2.18681	2.16973	2.36128	2.05038	Tmbim1	2310061B02Rik|AA960455|AU024746|C78899|RECS1|Tmbib1|mKIAA4161	69660	ENSMUSG00000006301	GO:0003674|GO:0005764|GO:0005765|GO:0005768|GO:0008150|GO:0010008|GO:0016020|GO:0016021	chr1	MGI:1916910|Vega:OTTMUSG00000021738	transmembrane BAX inhibitor motif containing 1	74304336	protein-coding	66168|68212|72393|75010	74288247	-
210293	-0.039166	-0.030695	0.030695	0.313004	2.17354	2.21956	2.35427	2.42206	1.65308	2.21842	2.0944	2.0719	2.00599	2.29701	2.35151	2.07187	Dock10	9330153B10Rik|A630054M16Rik|Jr4|Jr5|R75174|ZIZ3|Zizimin3|mKIAA0694	210293	ENSMUSG00000038608	GO:0005089|GO:0005575|GO:0017048|GO:0050790	chr1	MGI:2146320	dedicator of cytokinesis 10	80758553	protein-coding	105445|319899|67299|75974|76088	80501073	-
98363	0.117763	0.0069418	-0.0854607	-0.00694227	-0.213825	-0.622996	-0.677068	-1.07184	1.99272	2.22166	2.67293	2.27167	2.52865	2.25762	2.50614	2.38852	Efhd1	4931430I01Rik|AI452351|PP3051|mitocalcin	98363	ENSMUSG00000026255	GO:0005509|GO:0005739|GO:0005743|GO:0031175	chr1	MGI:1921607|Vega:OTTMUSG00000029545	EF hand domain containing 1	87310791	protein-coding	27984	87264364	+
241159	0.0880523	0.116756	-0.131816	-0.0880527	-0.153734	0.371146	0.484448	0.345624	0.00464869	0.551224	-0.793133	-1.56648	-0.962148	-0.942907	-0.58591	-1.13127	Neu4	9330166I04	241159	ENSMUSG00000034000	GO:0004308|GO:0005739|GO:0005764|GO:0008152|GO:0016020|GO:0016787|GO:0016798|GO:0019866|GO:0052794|GO:0052795|GO:0052796	chr1	MGI:2661364	sialidase 4	94028330	protein-coding	23956|50877	94020493	+
227485	-0.26462	-0.0357733	0.438067	0.0357738	3.40607	2.99716	2.92002	3.21229	2.34789	2.59965	3.01934	2.5393	2.06905	2.5162	2.61958	2.8908	Cdh19		227485	ENSMUSG00000047216	GO:0003674|GO:0005575|GO:0005886|GO:0007155|GO:0008150|GO:0016020|GO:0016021	chr1	MGI:3588198	cadherin 19, type 2	110977372	protein-coding	104010|12550|12552|12554|12555|12558|12560|12561|12562|12563|12564|12565|13505|13506|13507|13510|13511|13512|16769|211924|215654|225256|23836|239096|241201|320865|320873|381409	110889195	-
72160	-0.120066	-0.0969801	0.0969801	0.205629	0.110924	0.338912	0.820378	0.559746	-2.04035	-1.40028	-1.20458	-1.98825	-1.54849	-2.42664	-1.31377	-1.60014	Tmem163	2610024A01Rik|SV31	72160	ENSMUSG00000026347	GO:0005768|GO:0008150|GO:0008270|GO:0016020|GO:0016021|GO:0030054|GO:0030285|GO:0031410|GO:0031901|GO:0045202	chr1	MGI:1919410|Vega:OTTMUSG00000030321	transmembrane protein 163	127678021	protein-coding		127490342	-
212980	0.773696	-0.807085	0.919811	-0.773696	-0.151575	-0.421169	0.833384	1.29266	1.8146	3.23504	2.46547	1.80891	2.10654	2.66966	2.82522	2.53279	Slc45a3	2210413P12Rik|AU023994|AU043764|IPCA-6|PRST|Pcanap6	212980	ENSMUSG00000026435	GO:0003674|GO:0005575|GO:0006810|GO:0008150|GO:0016020|GO:0016021|GO:0055085	chr1	MGI:1922082	solute carrier family 45, member 3	131982972	protein-coding	106068|22293|242773	131962915	+
18557	-0.0124273	0.2296	0.0124273	-0.0325165	-1.51954	-1.12072	-1.55956	-1.34877	-0.647656	0.0793304	0.169023	-0.704828	-0.252116	0.0710859	0.0472002	-0.618176	Cdk18	AA682070|Ctk18|Pctk3	18557	ENSMUSG00000026437	GO:0000166|GO:0004672|GO:0004674|GO:0004693|GO:0005524|GO:0006468|GO:0016301|GO:0016310|GO:0016740|GO:0016772	chr1	MGI:97518	cyclin-dependent kinase 18	132139685	protein-coding	12534|12566|12567|12568|18555|18647|237459|271697	132113547	-
21367	0.0444727	-0.0597725	0.107037	-0.0444727	1.85548	1.90344	2.01763	1.7899	0.684011	1.3081	1.08985	0.642113	1.1819	1.25435	1.26161	0.9574	Cntn2	D130012K04Rik|TAG-1|Tax	21367	ENSMUSG00000053024	GO:0000226|GO:0001764|GO:0001948|GO:0005515|GO:0005886|GO:0007155|GO:0007160|GO:0007409|GO:0007411|GO:0007413|GO:0007612|GO:0007628|GO:0008076|GO:0009986|GO:0010769|GO:0010954|GO:0016020|GO:0021853|GO:0022010|GO:0030246|GO:0030424|GO:0031133|GO:0031175|GO:0031225|GO:0031623|GO:0033268|GO:0034613|GO:0043005|GO:0043025|GO:0043209|GO:0043621|GO:0044224|GO:0044456|GO:0045163|GO:0045665|GO:0048168|GO:…	chr1	MGI:104518	contactin 2	132542940	protein-coding	114873|12661|12805|13508|16728|18488|237979|244682|269116|269784|319504|330222|53870	132509425	-
269116	-0.0245066	-0.138244	0.0504074	0.0245056	1.69796	1.71643	1.72411	1.66605	-0.448093	0.0762243	0.03831	-0.291604	0.183898	-0.0951042	0.0788784	-0.206956	Nfasc	AA387016|D430023G06Rik|NF|mKIAA0756	269116	ENSMUSG00000026442	GO:0002175|GO:0005622|GO:0005886|GO:0007155|GO:0007411|GO:0016020|GO:0016021|GO:0019226|GO:0030424|GO:0030913|GO:0033010|GO:0033268|GO:0033270|GO:0043194|GO:0050808|GO:0071205|GO:0072661	chr1	MGI:104753	neurofascin	132741797	protein-coding	114873|12661|12805|13508|16728|18488|21367|237979|244682|269784|319504|330222|53870	132564690	-
77552	-0.067049	-0.0166731	0.0800009	0.016674	-0.233866	-0.536542	-0.255179	-0.0920429	0.117603	0.223495	0.378966	0.200786	0.306169	0.278675	0.511763	0.37699	Shisa4	9330132O05Rik|Tmem58|mShisa4	77552	ENSMUSG00000041889	GO:0016020|GO:0016021	chr1	MGI:1924802|Vega:OTTMUSG00000026808	shisa homolog 4 (Xenopus laevis)	135375063	protein-coding	66940	135371456	-
13007	-0.00441933	0.0597878	0.00441933	-0.12251	-1.11132	-1.36075	-2.06075	-1.45297	1.26484	1.27479	1.61079	1.31051	1.49266	1.30264	1.51478	1.40173	Csrp1	AA408841|AA959891|AW545626|CRP1|Csrp	13007	ENSMUSG00000026421	GO:0005515|GO:0005634|GO:0008270|GO:0015629|GO:0030036|GO:0046872	chr1	MGI:88549|Vega:OTTMUSG00000021802	cysteine and glycine-rich protein 1	135752229	protein-coding	114570|12925|13008|13009|68337	135729197	+
21952	-0.187704	0.217473	0.160103	-0.160103	0.917417	0.264603	1.71959	0.36576	1.25567	1.1155	1.577	1.08404	1.33034	1.40435	1.75481	1.62966	Tnni1	2700018B22Rik|AI747285|ssTnI	21952	ENSMUSG00000026418	GO:0003779|GO:0005861|GO:0006937|GO:0055010	chr1	MGI:105073|Vega:OTTMUSG00000033121	troponin I, skeletal, slow 1	135810989	protein-coding	21953|21954	135799421	+
240913	0.0171838	-0.306974	-0.0171838	0.0404034	0.0610318	-0.190498	0.311573	-0.129262	1.77758	2.41784	2.24561	1.65251	2.00203	2.31403	2.19218	1.94235	Adamts4	3830423K05|ADAM-TS4|ADAMTS-2|ADMP-1|mKIAA0688	240913	ENSMUSG00000006403	GO:0002020|GO:0004222|GO:0005576|GO:0005578|GO:0005615|GO:0006508|GO:0008233|GO:0008237|GO:0008270|GO:0016787|GO:0031012|GO:0046872	chr1	MGI:1339949|Vega:OTTMUSG00000021528	a disintegrin-like and metallopeptidase (reprolysin type) with thrombospondin type 1 motif, 4	171259922	protein-coding	101401|108153|108154|11504|208936|216725|223838|224697|233332|235130|237360|23794|239337|240322|271127|30806|330119	171250422	+
208795	-0.0832186	0.296737	-0.125109	0.0832195	2.46475	2.26875	2.41909	2.22864	2.0956	2.4523	2.49226	2.15717	2.38359	2.58578	2.58893	2.35035	Tmem63a	BC014795|Tmem64a	208795	ENSMUSG00000026519	GO:0000166|GO:0003674|GO:0005764|GO:0005765|GO:0008150|GO:0016020|GO:0016021	chr1	MGI:2384789|Vega:OTTMUSG00000034843	transmembrane protein 63a	180975104	protein-coding	217733|224807	180942518	+
18761	-0.0802345	0.237291	0.0802345	-0.207012	-0.142103	0.271826	0.610845	0.187005	1.96704	1.93879	1.882	1.69593	1.85897	1.1024	2.25455	1.63294	Prkcq	A130035A12Rik|AW494342|PKC-0|PKC-theta|PKCtheta|Pkcq	18761	ENSMUSG00000026778	GO:0000166|GO:0001772|GO:0004672|GO:0004674|GO:0004697|GO:0005515|GO:0005524|GO:0005634|GO:0005737|GO:0005886|GO:0006355|GO:0006468|GO:0006509|GO:0006954|GO:0010389|GO:0016020|GO:0016301|GO:0016310|GO:0016740|GO:0016772|GO:0031594|GO:0032740|GO:0032753|GO:0035556|GO:0042102|GO:0042346|GO:0042383|GO:0045086|GO:0046627|GO:0046872|GO:0050714|GO:0050870|GO:0051092|GO:0051491|GO:0051496|GO:0070233|GO:…	chr2	MGI:97601|Vega:OTTMUSG00000011317	protein kinase C, theta	11301226	protein-coding	109333|18750|18751|18753|18754|18755|18759|18762|263803|320795	11172382	+
97031	-0.0494399	-0.0632229	0.0494399	0.0932841	0.61052	0.540552	0.945683	0.731232	1.28609	1.46643	1.31981	1.18206	1.34301	1.28954	1.61963	1.26033	Tprn	C430004E15Rik|C87750|RP23-132N23.15	97031	ENSMUSG00000048707	GO:0003674|GO:0007605|GO:0019902|GO:0032420|GO:0042995	chr2	MGI:2139535|Vega:OTTMUSG00000011904	taperin	25269886	protein-coding	76448	25262598	+
11305	-0.0245552	-0.00943947	0.0820742	0.00944042	0.0176344	0.194348	-0.19856	0.130518	-0.0821829	0.684058	0.52095	0.179817	0.553749	0.540277	0.450157	0.334853	Abca2	AI413825|Abc2|D2H0S1474E|mKIAA1062	11305	ENSMUSG00000026944	GO:0000166|GO:0005524|GO:0005764|GO:0005765|GO:0005768|GO:0005815|GO:0006200|GO:0006357|GO:0008203|GO:0016021|GO:0016023|GO:0016887|GO:0032383	chr2	MGI:99606|Vega:OTTMUSG00000012108	ATP-binding cassette, sub-family A (ABC1), member 2	25448539	protein-coding	11303|11304|11307|192663|217258|217262|217265|26357|268379|27403|27404|27405|27409|27410|320631|381072|67470|67928|74591|76184	25428674	+
19215	0.0420084	0.0699024	-0.0420084	-0.121811	-0.622763	-0.717667	-0.504987	-0.553355	-0.452115	-0.484224	-0.560262	-0.591015	-0.452524	-0.619954	-0.315407	-0.191962	Ptgds	21kDa|L-PGDS|PGD2|PGDS|PGDS2|Ptgs3	19215	ENSMUSG00000015090	GO:0001516|GO:0004667|GO:0005215|GO:0005501|GO:0005504|GO:0005576|GO:0005615|GO:0005634|GO:0005737|GO:0005783|GO:0005791|GO:0005794|GO:0006629|GO:0006633|GO:0006810|GO:0008610|GO:0016020|GO:0016853|GO:0036094|GO:0045187	chr2	MGI:99261|Vega:OTTMUSG00000012118	prostaglandin D2 synthase (brain)	25469749	protein-coding		25466712	-
227753	0.0132799	-0.00922775	-0.15877	0.00922775	0.311299	0.226536	0.558319	0.32195	1.87809	2.00953	2.04575	1.52755	1.46034	1.82247	1.99966	1.83327	Gsn	ADF	227753	ENSMUSG00000026879	GO:0001726|GO:0003779|GO:0005576|GO:0005615|GO:0005737|GO:0005829|GO:0005856|GO:0006915|GO:0008154|GO:0015629|GO:0016192|GO:0030027|GO:0030030|GO:0030041|GO:0030155|GO:0043234|GO:0046872|GO:0048015|GO:0048471|GO:0051014|GO:0051693|GO:0060271|GO:0071276	chr2	MGI:95851|Vega:OTTMUSG00000012088	gelsolin	35307902	protein-coding	11567|12332|14248|20259|22349|22351|225115	35256359	+
21930	0.242729	0.0365281	-0.263874	-0.0365286	1.62001	1.63567	2.0751	1.86153	1.67227	1.60936	1.74678	1.56069	1.58652	1.83469	2.04173	1.82654	Tnfaip6	TSG-6|Tnfip6|Tsg6	21930	ENSMUSG00000053475	GO:0005540|GO:0007155	chr2	MGI:1195266|Vega:OTTMUSG00000012436	tumor necrosis factor alpha induced protein 6	52056681	protein-coding	192187|192188|214058|224024|230971|27426|380713|70417|73182	52038113	+
77767	0.0551147	0.29759	-0.0551138	-0.167213	-0.556517	-0.661874	-0.83266	-0.511222	1.78553	2.20108	2.2301	1.61737	1.95415	2.28768	2.43239	1.92868	Ermn	A330104H05Rik|AI854460|ermin|mKIAA1189	77767	ENSMUSG00000026830	GO:0001763|GO:0003779|GO:0005737|GO:0005856|GO:0007015|GO:0008360|GO:0030175|GO:0031344|GO:0033269|GO:0033270|GO:0043025|GO:0043209|GO:0051015	chr2	MGI:1925017|Vega:OTTMUSG00000012597	ermin, ERM-like protein	58052752	protein-coding		58045115	-
50915	-0.023612	0.0236115	-0.0510001	0.147457	0.550094	0.448534	0.718109	0.942129	1.11726	0.906202	1.07368	1.00441	0.929279	0.979064	1.369	0.933497	Grb14	AI505286	50915	ENSMUSG00000026888	GO:0005070|GO:0005543|GO:0005737|GO:0005768|GO:0005794|GO:0005886|GO:0007165|GO:0008286|GO:0016020|GO:0043231|GO:0046627|GO:0051219	chr2	MGI:1355324|Vega:OTTMUSG00000012835	growth factor receptor bound protein 14	65022766	protein-coding	14783|14786|54519|77300	64912482	-
12521	0.022789	-0.02279	0.183019	-0.101937	1.53363	1.15207	1.43374	1.07288	2.67314	2.74254	2.59472	2.58417	2.7097	2.93513	3.01621	2.62883	Cd82	AA682076|AL023070|C33|IA4|Kai1|Tspan27	12521	ENSMUSG00000027215	GO:0016020|GO:0016021	chr2	MGI:104651|Vega:OTTMUSG00000014545	CD82 antigen	93462950	protein-coding	109246|12476|12493|12508|12512|216350|21912|241556|56434|56496|64540|66805|68498	93419102	-
72446	-0.0208335	-0.165305	0.0893087	0.020834	2.13332	2.46491	2.29473	2.13066	2.02585	2.42224	2.5317	1.8804	2.23233	2.62915	2.65829	2.28624	Prr5l	2600010E01Rik|4833411O04Rik|Protor-2|Protor2	72446	ENSMUSG00000032841	GO:0003674|GO:0005739|GO:0008150	chr2	MGI:1919696|Vega:OTTMUSG00000015047	proline rich 5 like	101838980	protein-coding	109270	101714285	-
22174	-0.0977182	-0.178642	0.0977182	0.100743	-0.0272427	0.00931263	0.212181	0.159035	-1.20679	-0.998281	-0.925654	-1.28935	-1.11998	-1.11458	-0.936662	-1.01377	Tyro3	AI323366|Brt|Dtk|Etk-2|Rse|Sky|Tif	22174	ENSMUSG00000027298	GO:0000166|GO:0001779|GO:0004672|GO:0004713|GO:0004714|GO:0005524|GO:0005634|GO:0005635|GO:0005789|GO:0005886|GO:0006468|GO:0007155|GO:0007283|GO:0016020|GO:0016021|GO:0016301|GO:0016310|GO:0016740|GO:0016772|GO:0021885|GO:0030168|GO:0032940|GO:0034122|GO:0034446|GO:0042698|GO:0043277|GO:0043491|GO:0043524|GO:0043548|GO:0045824|GO:0046777|GO:0046982|GO:0050728|GO:0051250|GO:0060068|GO:0070050|GO:…	chr2	MGI:104294|Vega:OTTMUSG00000016527	TYRO3 protein tyrosine kinase 3	119818103	protein-coding	17289|17295|19882|20187|21687|21846|26362	119799514	+
17153	0.0366468	0.0738993	-0.0366459	-0.105173	0.56585	0.583992	0.516149	0.745848	1.7234	1.95537	2.50996	1.77162	2.02313	2.12381	2.77524	2.04204	Mal	Mpv17|Vip17	17153	ENSMUSG00000027375	GO:0005783|GO:0005794|GO:0005886|GO:0006917|GO:0016020|GO:0016021|GO:0019898|GO:0019911|GO:0042552|GO:0045121	chr2	MGI:892970|Vega:OTTMUSG00000016065	myelin and lymphocyte protein, T cell differentiation protein	127656695	protein-coding	105853|228576|67801|70031	127633226	-
252864	-0.168551	-0.096961	0.139901	0.0969615	0.918447	0.635496	1.55478	1.15663	0.336992	0.125866	0.109207	-0.835947	-0.14538	0.077414	0.0604606	-0.315866	Dusp15	AI851682|LMW-DSP10|T-DSP10	252864	ENSMUSG00000042662	GO:0004721|GO:0004725|GO:0005575|GO:0006470|GO:0008138|GO:0016311|GO:0016787|GO:0016791	chr2	MGI:1934928|Vega:OTTMUSG00000015860	dual specificity phosphatase-like 15	152951582	protein-coding	105352|56291|80915	152940995	-
228852	0.0403585	-0.0943317	0.0703735	-0.0403576	0.253399	0.294883	0.360943	0.516649	-0.162225	0.401997	0.427477	0.0486107	0.335114	0.308289	0.444493	0.279609	Ppp1r16b	ANKRD4|C130078N17Rik|TIMAP|Wdt4	228852	ENSMUSG00000037754	GO:0005634|GO:0005886|GO:0016020	chr2	MGI:2151841|Vega:OTTMUSG00000015931	protein phosphatase 1, regulatory (inhibitor) subunit 16B	158766334	protein-coding	17931|209456|21981|232807|329251|333654|67122|68701|73062	158666733	+
27219	0.0881639	-0.407047	0.271417	-0.0881634	3.11285	2.50713	2.62183	2.23786	1.84458	2.02207	2.41974	1.66871	2.03626	1.96001	2.64063	1.82899	Sgk2	AI098171|AW146006|Sgkl	27219	ENSMUSG00000017868	GO:0000166|GO:0004672|GO:0004674|GO:0005524|GO:0005634|GO:0005737|GO:0006468|GO:0015459|GO:0016301|GO:0016310|GO:0016740|GO:0016772	chr2	MGI:1351318|Vega:OTTMUSG00000001152	serum/glucocorticoid regulated kinase 2	163014127	protein-coding	110651|11651|11652|170755|20111|20112|20393|23797|56613|58988|67071|72508|73086	162987481	+
52840	-0.0256834	0.145586	0.0256824	-0.129936	-0.0285263	0.0248098	0.216586	0.12762	1.00936	0.633827	0.863514	0.110306	0.488785	0.484297	0.794358	0.482721	Dbndd2	1110017A21Rik|2900022J10Rik|AU041050|AW048677|D2Bwg0891e|Nkip|R74724	52840	ENSMUSG00000017734	GO:0003674|GO:0005575|GO:0005737|GO:0006469	chr2	MGI:106562|Vega:OTTMUSG00000001091	dysbindin (dystrobrevin binding protein 1) domain containing 2	164493323	protein-coding	94245	164486140	+
76960	0.0802469	0.128827	-0.080246	-0.295377	0.933066	0.694685	0.494081	0.704193	3.52226	1.19499	1.90065	0.236531	1.54942	0.348314	1.30862	0.832285	Bcas1	2210416M21Rik|9030223A09Rik|AI841227|NABC1	76960	ENSMUSG00000013523	GO:0005737|GO:0005829|GO:0008150|GO:0014069|GO:0042803	chr2	MGI:1924210|Vega:OTTMUSG00000016099	breast carcinoma amplified sequence 1	170427845	protein-coding		170346991	-
18417	-0.0406742	0.224655	0.0406733	-0.12515	1.04074	0.839523	1.35376	1.2275	1.66952	2.06764	2.32477	1.64627	1.92228	2.13197	2.67707	2.07149	Cldn11	Claudin-11|Claudin11|Osp|Otm	18417	ENSMUSG00000037625	GO:0005198|GO:0005515|GO:0005886|GO:0005887|GO:0005923|GO:0007155|GO:0007283|GO:0008366|GO:0016020|GO:0016021|GO:0030054	chr3	MGI:106925|Vega:OTTMUSG00000022650	claudin 11	31164326	protein-coding	114141	31149920	+
58869	-0.00268269	0.00268269	-0.0455923	0.0147705	1.36711	1.24249	1.51022	1.29156	0.838676	1.0748	1.19277	0.675966	1.28146	1.07936	1.26429	1.04575	Pex5l	1700016J08Rik|PXR2|Pex2|TRIP8b	58869	ENSMUSG00000027674	GO:0000268|GO:0005052|GO:0005221|GO:0005515|GO:0005737|GO:0005778|GO:0005829|GO:0016020|GO:0016558|GO:0017071|GO:0017137|GO:0030425|GO:0031267|GO:0042391|GO:0043949|GO:0045055|GO:0045185|GO:0048471|GO:0051286|GO:0051461	chr3	MGI:1916672|Vega:OTTMUSG00000023437	peroxisomal biogenesis factor 5-like	33143082	protein-coding	19305	32949631	-
320478	-0.0343847	0.24835	-0.260402	0.0343838	1.85941	1.7345	2.05894	1.76106	1.53243	1.52643	1.63104	1.06114	1.56542	1.49803	1.80998	1.40617	Sox2ot	B230215L15Rik	320478		GO:0003674|GO:0005575|GO:0008150	chr3	MGI:2444112	SOX2 overlapping transcript (non-protein coding)	34677993	miscRNA		34560381	+
66949	0.0661721	-0.0661716	0.203889	-0.173021	2.07098	1.86055	2.07036	1.74592	1.63083	2.01653	2.08112	1.76114	1.84375	1.89189	2.28463	2.11851	Trim59	2310035M22Rik|2700022F13Rik|Mrf1|TSBF1	66949	ENSMUSG00000034317	GO:0004842|GO:0005515|GO:0005622|GO:0005783|GO:0008270|GO:0016020|GO:0016021|GO:0043124|GO:0046872	chr3	MGI:1914199|Vega:OTTMUSG00000024493	tripartite motif-containing 59	69044742	protein-coding	17318.chrX|17318.chrY|23947|240121|28105|319636|330863|360213|381485|433766|58522|66597|94090	69035294	-
73940	0.0815172	-0.0815172	0.135502	-0.102966	2.63307	2.40722	2.58241	2.55702	2.00783	2.50677	2.17301	1.81516	2.22832	2.6183	2.38447	2.08359	Hapln2	4930401E20Rik|Bral1	73940	ENSMUSG00000004894	GO:0005540|GO:0005576|GO:0005578|GO:0007155	chr3	MGI:2137300|Vega:OTTMUSG00000027207	hyaluronan and proteoglycan link protein 2	88027511	protein-coding	11595|12032|12950|13003|13004|330790|67666	88021750	-
229521	0.0330162	0.107346	-0.062789	-0.0330153	0.714367	0.449017	0.997091	0.993352	-0.563896	-0.451238	-0.217939	-0.463529	-0.2682	-0.349763	-0.190502	-0.278037	Syt11	1500004A13Rik|3632445O20Rik|5430404N14Rik|6530420C11Rik|AI851970	229521	ENSMUSG00000068923	GO:0005215|GO:0005509|GO:0005544|GO:0005887|GO:0006810|GO:0008021|GO:0016020|GO:0016021|GO:0030054|GO:0031410|GO:0045202|GO:0046872	chr3	MGI:1859547|Vega:OTTMUSG00000022625	synaptotagmin XI	88772599	protein-coding	110058|171180|20979|20980|20981|20983|319508|53420|54524|54525|54526|55925|60510	88744701	-
13038	-0.0132861	0.0132866	0.711428	-0.139738	1.85189	1.9656	1.85883	1.42853	1.89927	1.83622	1.46328	1.27401	1.35737	1.78657	1.81342	1.45194	Ctsk	AI323530|MMS10-Q|Ms10q|catK	13038	ENSMUSG00000028111	GO:0005615|GO:0005737|GO:0005764|GO:0006508|GO:0008233|GO:0008234|GO:0016787|GO:0045453	chr3	MGI:107823	cathepsin K	95509362	protein-coding	104002|117066|13030|13032|13036|13039|13040|13041|214639|218275|229445|26898|26944|56092|56094|56464|56835|58518|64138|64139|70202|94242	95499286	+
229595	-0.381593	0.286035	-0.162435	0.162435	1.55311	1.64083	1.96047	1.80952	1.71078	2.39062	2.03608	1.73328	2.19376	2.32457	2.13502	1.6969	Adamtsl4	Tsrc1	229595	ENSMUSG00000015850	GO:0002020|GO:0004222|GO:0005576|GO:0005578|GO:0005614|GO:0006915|GO:0008233|GO:0030198|GO:0031012|GO:0043065	chr3	MGI:2389008|Vega:OTTMUSG00000027489	ADAMTS-like 4	95687858	protein-coding	170721|207596|269959|279028|66548|77739|77794	95676204	-
70747	0.00792408	0.25067	-0.0906668	-0.00792408	0.160448	-0.0645704	0.226753	0.335931	1.47496	1.70731	2.26768	1.46405	1.80094	1.69103	2.46622	1.81513	Tspan2	6330415F13Rik|B230119D02Rik|tspan-2	70747	ENSMUSG00000027858	GO:0003674|GO:0008150|GO:0016020|GO:0016021|GO:0043209	chr3	MGI:1917997|Vega:OTTMUSG00000026566	tetraspanin 2	102772310	protein-coding	12520|12527	102734770	+
14863	0.0577817	-0.0577817	-0.28478	0.125822	-5.14052	-4.45675	-5.14052	-5.14052	2.46453	2.50261	2.07232	1.89251	2.06295	2.30911	2.38711	1.99642	Gstm2	Gstb-2|Gstb2	14863	ENSMUSG00000040562	GO:0004364|GO:0005737|GO:0005886|GO:0006749|GO:0008152|GO:0016740|GO:0042178|GO:0042803|GO:0046982	chr3	MGI:95861|Vega:OTTMUSG00000007189	glutathione S-transferase, mu 2	107986436	protein-coding	100042314|14857|14858|14859|14860|14862|14864|14865|14866|14867|14869|14870|225884|54486|68312	107981702	-
170439	0.0695944	-0.00609875	0.00609875	-0.199832	1.12271	0.918656	1.80924	2.05803	-0.609658	-0.449804	-0.44761	-0.411772	-0.278777	-0.282063	-0.249899	-0.166181	Elovl6	C77826|FAE|LCE	170439	ENSMUSG00000041220	GO:0005783|GO:0006633|GO:0008610|GO:0009922|GO:0016020|GO:0016021|GO:0016740|GO:0016747|GO:0019367|GO:0030176|GO:0030497|GO:0034625|GO:0042759|GO:0043231	chr3	MGI:2156528	ELOVL family member 6, elongation of long chain fatty acids (yeast)	129638493	protein-coding	12686|54325|54326|68801|74559|83603	129532386	+
70892	-0.0319662	-0.000411987	0.0209808	0.000411987	-0.776623	-0.582573	-0.939909	-0.801123	-0.132794	0.416677	0.695714	0.142546	0.523649	0.452119	0.707962	0.461039	Ttll7	1110049N09Rik|4921517B04Rik|C630030B20|Ttll7s	70892	ENSMUSG00000036745	GO:0004835|GO:0005737|GO:0005856|GO:0005929|GO:0006464|GO:0007275|GO:0007399|GO:0016874|GO:0030154|GO:0042995	chr3	MGI:1918142|Vega:OTTMUSG00000022681	tubulin tyrosine ligase-like family, member 7	146982750	protein-coding	100216474|101100|237930|239591|269954|319953|320244|330010|67534|69737|74410|74711	146852367	+
214944	-0.223639	0.260808	-0.00985003	0.0098505	0.387796	0.490188	1.23917	1.18479	1.42977	2.2993	1.78543	1.79618	1.86512	2.21312	2.05175	1.93779	Mob3b	8430436F23Rik|A430018A01Rik|Mobkl2b	214944	ENSMUSG00000073910	GO:0003674|GO:0005575|GO:0008150|GO:0016301|GO:0016310|GO:0046872	chr4	MGI:2664539|Vega:OTTMUSG00000006482	MOB kinase activator 3B	35157484	protein-coding	100465|101513|208228|232157|68473	34949074	-
21916	-0.0191145	0.0155096	-0.0155087	0.0296335	2.22825	1.91527	2.5091	2.54159	0.0518808	-0.092864	0.385715	-0.095787	0.169782	-0.0227451	0.760675	0.168237	Tmod1	E-Tmod|Tmod	21916	ENSMUSG00000028328	GO:0003779|GO:0005523|GO:0005634|GO:0005737|GO:0005856|GO:0006936|GO:0008344|GO:0016020|GO:0030016|GO:0030239|GO:0030241|GO:0030863	chr4	MGI:98775|Vega:OTTMUSG00000006835	tropomodulin 1	46116032	protein-coding	320502|50874|50875|50876|93677|93689	46039222	+
230157	-0.028594	0.0285931	-0.0392904	0.0469017	-0.403742	-0.535574	-0.375501	-0.266051	0.242495	0.418986	0.58982	0.155052	0.355032	0.552937	0.684512	0.54106	Tmeff1	A830033E11|M7365|Tr1	230157	ENSMUSG00000028347	GO:0005886|GO:0007275|GO:0016020|GO:0016021	chr4	MGI:1926810|Vega:OTTMUSG00000006852	transmembrane protein with EGF-like and two follistatin-like domains 1	48663131	protein-coding	12223|21802|56363	48585193	+
100434	-0.0397854	0.0520964	0.0397863	-0.261318	-0.452451	-0.514803	-0.564608	-0.406672	1.42855	1.97156	2.03795	1.50602	1.72419	1.93917	2.08119	1.7417	Slc44a1	2210409B22Rik|4833416H08Rik|AW547365|CHTL1|CTL1|Cdw92	100434	ENSMUSG00000028412	GO:0005739|GO:0005741|GO:0005886|GO:0006810|GO:0015220|GO:0015871|GO:0016020|GO:0016021|GO:0055085	chr4	MGI:2140592|Vega:OTTMUSG00000007068	solute carrier family 44, member 1	53622478	protein-coding	213603|242259|68682|70129	53440413	+
14745	0.0525122	0.0713682	-0.0525112	-0.160677	0.0366611	0.0180473	0.0438404	-0.12315	2.08325	1.58319	1.99743	1.17744	1.59055	1.61023	1.86431	1.60576	Lpar1	5031439C20|AI326300|Edg2|Gpcr26|Kdt2|lpA1|vzg-1	14745	ENSMUSG00000038668	GO:0000187|GO:0001965|GO:0004871|GO:0004930|GO:0005543|GO:0005737|GO:0005886|GO:0007165|GO:0007186|GO:0009986|GO:0010942|GO:0010977|GO:0016020|GO:0016021|GO:0030165|GO:0032060|GO:0035025|GO:0043065|GO:0043197|GO:0043198|GO:0043410|GO:0051482|GO:0060999|GO:0070915|GO:0071673	chr4	MGI:108429|Vega:OTTMUSG00000007519	lysophosphatidic acid receptor 1	58553491	protein-coding	12801|12802|13609|13610|13611|14738|14739|14748|17199|17200|17201|17202|17203|53978|65086|94226	58435252	-
19266	0	0	0	0	0	0	0	0	0	0	0	0	0	0	0	0	Ptprd	1110002J03Rik|3000002J10Rik|B230219D21Rik	19266	ENSMUSG00000028399	GO:0004721|GO:0004725|GO:0005102|GO:0005515|GO:0006470|GO:0007157|GO:0016020|GO:0016021|GO:0016311|GO:0016787|GO:0016791|GO:0030182|GO:0035335|GO:0050775|GO:0050839|GO:0097105	chr4	MGI:97812|Vega:OTTMUSG00000000304	protein tyrosine phosphatase, receptor type, D	76594299	protein-coding	19262|19264|19267|19268|19270|19272|19273|19274|19280|19281|19283	75941239	-
54325	-0.334944	0.0697761	0.0855904	-0.0697761	1.18355	1.3639	1.19881	1.0955	1.62626	1.90364	2.07802	1.56749	1.85266	2.1923	1.93171	1.8785	Elovl1	AA407424|BB151133|Ssc1	54325	ENSMUSG00000006390	GO:0005783|GO:0006633|GO:0008610|GO:0009922|GO:0016020|GO:0016021|GO:0016740|GO:0019367|GO:0030148|GO:0034625|GO:0042761	chr4	MGI:1858959|Vega:OTTMUSG00000008772	elongation of very long chain fatty acids (FEN1/Elo2, SUR4/Elo3, yeast)-like 1	118432916	protein-coding	12686|170439|54326|68801|74559|83603	118428093	+
230678	0.158642	0.139028	-0.139028	-0.273003	0.504762	-0.174052	0.320514	0.616879	1.5536	1.87169	1.74769	1.64873	1.96327	2.14745	2.28722	1.78718	Tmem125	6330530A05Rik|AV223516	230678	ENSMUSG00000050854	GO:0003674|GO:0005575|GO:0008150|GO:0016020|GO:0016021	chr4	MGI:1923409|Vega:OTTMUSG00000008794	transmembrane protein 125	118543726	protein-coding		118540941	-
67149	-0.00553703	0.264565	0.00553799	-0.117883	-0.322866	-0.520195	-0.298981	-0.33658	0.218386	0.596415	0.701186	0.139585	0.674125	0.561955	0.814869	0.446115	Nkain1	2610200G18Rik|2810426C15Rik	67149	ENSMUSG00000078532	GO:0005886|GO:0016020|GO:0016021	chr4	MGI:1914399	Na+/K+ transporting ATPase interacting 1	130574036	protein-coding	269513|58237	130530131	-
70025	-0.00381851	0.0274363	0.00381756	-0.072154	-2.91777	-2.66289	-2.78863	-2.93365	-2.16823	-1.94094	-1.90632	-2.63451	-2.21458	-2.23671	-1.84365	-1.98956	Acot7	2410041A17Rik|Ach1|Act|Bach|CTE-IIa|Cte-II|Lach1	70025	ENSMUSG00000028937	GO:0004091|GO:0005737|GO:0005829|GO:0009062|GO:0016290|GO:0016787|GO:0043005|GO:0044297|GO:0047617	chr4	MGI:1917275|Vega:OTTMUSG00000010306	acyl-CoA thioesterase 7	152271855	protein-coding	329910|74156	152178100	+
18762	-0.0676689	-0.145464	0.0676689	0.0922985	-0.397476	-0.362751	-0.395493	-0.412401	-1.61294	-1.32888	-1.30835	-1.67613	-1.31762	-1.46487	-1.24466	-1.22549	Prkcz	AI098070|C80388|Pkcz|R74924|aPKCzeta|zetaPKC	18762	ENSMUSG00000029053	GO:0000166|GO:0000226|GO:0001954|GO:0004672|GO:0004674|GO:0004697|GO:0005515|GO:0005524|GO:0005634|GO:0005635|GO:0005737|GO:0005768|GO:0005829|GO:0005886|GO:0005911|GO:0005923|GO:0005938|GO:0006468|GO:0006954|GO:0007165|GO:0007166|GO:0007616|GO:0008270|GO:0008284|GO:0008286|GO:0015459|GO:0016301|GO:0016310|GO:0016324|GO:0016363|GO:0016477|GO:0016740|GO:0016772|GO:0018105|GO:0019901|GO:0019904|GO:…	chr4	MGI:97602|Vega:OTTMUSG00000010601	protein kinase C, zeta	155361391	protein-coding	109333|18750|18751|18753|18754|18755|18759|18761|263803|320795	155260120	-
320587	-0.0232544	0.0232544	0.0470018	-0.0844984	-0.353339	-0.502055	-0.0601091	-0.197634	1.55473	1.61618	1.71076	1.28239	1.62825	1.72341	2.05714	1.60604	Tmem88b	A230069A22Rik	320587	ENSMUSG00000073680	GO:0003674|GO:0005575|GO:0008150|GO:0016020|GO:0016021	chr4	MGI:2444329|Vega:OTTMUSG00000010852	transmembrane protein 88B	155785874	protein-coding	67020	155781591	-
110391	0.0142889	0.142823	-0.0142899	-0.232865	-0.244563	-0.425922	-0.390008	-0.415672	1.59617	1.1049	1.29905	0.854697	1.4196	1.00298	1.38225	1.11744	Qdpr	2610008L04Rik|D5Ertd371e|Dhpr|PKU2	110391	ENSMUSG00000015806	GO:0000166|GO:0004155|GO:0005737|GO:0005739|GO:0005829|GO:0006729|GO:0008152|GO:0016491|GO:0042803|GO:0043005|GO:0055114|GO:0070402|GO:0070404	chr5	MGI:97836|Vega:OTTMUSG00000027775	quinoid dihydropteridine reductase	45450229	protein-coding		45434032	-
56356	-0.0517378	0.222105	0.0517378	-0.163172	-0.0163231	-0.343349	-0.94038	-0.153097	1.90152	2.3189	2.19582	1.96576	2.13573	2.44162	2.42633	2.0656	Gltp	1110001F24Rik|C76925|C77564	56356	ENSMUSG00000011884	GO:0005575|GO:0005737|GO:0006810|GO:0006869|GO:0008289|GO:0017089|GO:0046836|GO:0051861	chr5	MGI:1929253|Vega:OTTMUSG00000014502	glycolipid transfer protein	114690935	protein-coding		114669500	-
118446	-0.00896454	0.0266085	-0.128563	0.00896549	2.62818	2.67741	2.93568	2.71916	1.52999	1.6203	1.88483	1.38284	1.80454	1.67131	2.0409	1.70566	Gjc3	Cx29|Gje1	118446	ENSMUSG00000056966	GO:0005243|GO:0005886|GO:0005921|GO:0005922|GO:0007154|GO:0007267|GO:0007605|GO:0016020|GO:0016021|GO:0030054|GO:0042552|GO:0042803|GO:0043209|GO:0055085	chr5	MGI:2153041	gap junction protein, gamma 3	137962959	protein-coding	225152	137953809	-
14763	-0.0225105	0.0225096	0.152106	-0.0315676	0.529988	0.429812	0.687411	0.40581	2.28435	2.64689	2.79481	2.55572	2.73277	2.74188	2.85807	2.61721	Gpr37	AI848630|Pael-R	14763	ENSMUSG00000039904	GO:0004871|GO:0004930|GO:0005783|GO:0005886|GO:0007165|GO:0007186|GO:0016020|GO:0016021	chr6	MGI:1313297	G protein-coupled receptor 37	25689980	protein-coding	12209|13617|13618|14829|171469|18101	25668523	-
69993	0.116659	-0.265114	0.274791	-0.116659	-0.296222	-0.45988	-0.361637	-0.558763	-0.871829	-0.364988	-0.374241	-1.06604	-0.226353	-0.696776	-0.524966	-0.62823	Chn2	1700026N20Rik|4930557O16Rik|ARHGAP3|Bch	69993	ENSMUSG00000004633	GO:0005096|GO:0005622|GO:0007165|GO:0016020|GO:0035556|GO:0043547|GO:0045202|GO:0046872	chr6	MGI:1917243|Vega:OTTMUSG00000023143	chimerin (chimaerin) 2	54301812	protein-coding	108699|214137|216445|544817|58996|70719|71302|71435|71544|75415|76117|78514|78816|94190	54039932	+
16979	-0.0881824	0.0896664	0.0881824	-0.145403	0.362018	0.297546	0.313217	0.35306	0.518822	1.05871	1.26193	0.732028	0.747389	0.944406	1.21304	0.867291	Lrrn1	2810047E21Rik|NLRR-1	16979	ENSMUSG00000034648	GO:0016020|GO:0016021	chr6	MGI:106038	leucine rich repeat protein 1, neuronal	107570228	protein-coding	16980|16981|192198|225875|233067|235402|237403|238205|241568|242384|272381|320747|70530	107529726	+
29862	-0.456533	-1.88976	0.456533	1.82725	1.34809	1.28403	1.21703	0.432375	1.95115	2.56669	2.50382	2.24002	2.50845	2.28453	2.05638	1.90752	Ninj2		29862	ENSMUSG00000041377	GO:0007155|GO:0016020|GO:0016021|GO:0042246	chr6	MGI:1352751|Vega:OTTMUSG00000023350	ninjurin 2	120200338	protein-coding	18081	120093380	+
16485	0.00680733	0.0549145	-0.00680828	-0.0914755	0.10969	-0.119745	0.290026	0.205677	-1.90523	-1.10558	-1.0354	-1.68525	-1.34333	-1.19142	-1.07487	-1.35408	Kcna1	AI840627|Kca1-1|Kv1.1|MBK1|Mk-1|Shak|mceph	16485	ENSMUSG00000047976	GO:0005216|GO:0005244|GO:0005249|GO:0005251|GO:0005267|GO:0006810|GO:0006811|GO:0006813|GO:0008076|GO:0016020|GO:0016021|GO:0016324|GO:0030425|GO:0034220|GO:0034765|GO:0043025|GO:0044224|GO:0051260|GO:0055085|GO:0071805	chr6	MGI:96654	potassium voltage-gated channel, shaker-related subfamily, member 1	126645801	protein-coding	16490|16491|16492|16494|16495|16502|16504|16506|16508|242151|268345|56543|99738	126636463	-
14709	-1.32004	0.963296	0.143616	-0.143616	0.41871	0.191029	0.396207	2.32472	0.370443	0.72897	0.973198	1.09747	1.6216	0.568207	1.34012	1.07341	Gng8	G(y)8	14709	ENSMUSG00000063594	GO:0004871|GO:0005834|GO:0005886|GO:0007165|GO:0007186|GO:0016020	chr7	MGI:109163	guanine nucleotide binding protein (G protein), gamma 8	16895435	protein-coding	100503710|14700|14701|14702|14704|14706|14707|14708	16891786	+
64383	0.0122013	0.188838	-0.0122004	-0.0332327	-0.52203	-0.701674	-1.23504	-0.917799	0.829404	1.01285	1.04227	0.742244	0.859446	0.835024	0.950769	0.896571	Sirt2	5730427M03Rik|SIR2L2|Sir2l	64383	ENSMUSG00000015149	GO:0005515|GO:0005737|GO:0005856|GO:0005874|GO:0006476|GO:0007049|GO:0007067|GO:0008134|GO:0008270|GO:0016575|GO:0016787|GO:0016811|GO:0017136|GO:0033558|GO:0035035|GO:0042826|GO:0042903|GO:0043130|GO:0043161|GO:0045843|GO:0045892|GO:0046872|GO:0051287|GO:0051301|GO:0070403|GO:0090042	chr7	MGI:1927664|Vega:OTTMUSG00000017294	sirtuin 2 (silent mating type information regulation 2, homolog) 2 (S. cerevisiae)	28788665	protein-coding	64384|68346|75387	28766752	+
68458	-0.0126963	0.0126963	0.0855608	-0.0509281	-1.29476	-1.31448	-0.647988	-0.725309	1.58524	1.51461	1.80175	0.960852	1.55539	1.44971	1.73928	1.38258	Ppp1r14a	1110001M11Rik|Cpi17	68458	ENSMUSG00000037166	GO:0004864|GO:0005737|GO:0042325|GO:0043086	chr7	MGI:1931139	protein phosphatase 1, regulatory (inhibitor) subunit 14A	29293390	protein-coding	18938|66755|72112|76142	29289320	+
11803	-0.00922966	0.0549126	-0.012928	0.00922966	-0.236434	-0.315037	-0.373977	-0.409853	-0.488812	-0.184361	-0.129753	-0.405146	-0.110813	-0.216056	-0.00423241	-0.272206	Aplp1		11803	ENSMUSG00000006651	GO:0005515|GO:0005737|GO:0005794|GO:0005886|GO:0006378|GO:0006417|GO:0006897|GO:0006915|GO:0007155|GO:0008201|GO:0008219|GO:0016020|GO:0016021|GO:0030198|GO:0030818|GO:0030900|GO:0031694|GO:0031695|GO:0031696|GO:0042802|GO:0046872|GO:0046914|GO:0048471|GO:0071874	chr7	MGI:88046	amyloid beta (A4) precursor-like protein 1	30445582	protein-coding	11804|11820	30434980	-
17136	-0.0449276	0.0768385	0.0449276	-0.0798883	1.22213	0.875427	1.35874	1.0045	1.72233	2.02269	1.93789	1.53295	1.90974	2.04126	2.15734	1.78894	Mag	Gma|siglec-4a	17136	ENSMUSG00000036634	GO:0007155|GO:0016020|GO:0016021|GO:0033270|GO:0043209|GO:0043220	chr7	MGI:96912	myelin-associated glycoprotein	30914832	protein-coding	12489|233186|233274|243958|83382	30899183	-
19144	0.0136309	0.161731	-0.0136309	-0.244936	0.640266	0.167497	0.35527	0.763588	1.04903	1.56975	1.73707	0.758646	1.37141	1.75379	1.67319	1.40466	Klk6	AI849898|BSP|Bssp|Klk29|MSP|Prss18|Prss9|neurosin	19144	ENSMUSG00000050063	GO:0004252|GO:0005576|GO:0005737|GO:0006508|GO:0008233|GO:0008236|GO:0010975|GO:0016787|GO:0045745	chr7	MGI:1343166|Vega:OTTMUSG00000022524	kallikrein related-peptidase 6	43832027	protein-coding	100040208|100040233|101533|103964|114228|13646|13648|16612|16613|16615|16616|16617|16618|16619|16622|16623|16624|18048|18050|22072|22073|22074|232717|23993|259277|317652|317653|436522|436523|56538|56640|626834|67373|67690|68668|69511|69540|73481|73626	43824544	+
66124	0.123586	0.0510273	-0.167533	-0.0510273	0.737293	0.732879	1.09939	1.00717	1.20646	0.684594	1.02423	0.562126	0.816852	0.840999	1.21005	1.07093	Josd2	1110007C05Rik	66124	ENSMUSG00000038695	GO:0004843|GO:0005575|GO:0006508|GO:0008233|GO:0008242|GO:0016579|GO:0016787	chr7	MGI:1913374|Vega:OTTMUSG00000029006	Josephin domain containing 2	44471658	protein-coding	74158	44467980	+
108116	0.0395947	0.024312	-0.0243111	-0.0582895	0.354497	0.200922	0.772219	0.740907	-0.0121918	0.869214	0.125619	-0.0210199	0.337337	0.910551	0.286893	0.264422	Slco3a1	5830414C08Rik|Anr1|MJAM|OATP-D|R75096|Slc21a11	108116	ENSMUSG00000025790	GO:0005215|GO:0005886|GO:0005887|GO:0006810|GO:0006811|GO:0006857|GO:0008514|GO:0009925|GO:0009986|GO:0015198|GO:0015711|GO:0015732|GO:0016020|GO:0016021|GO:0016324|GO:0034220	chr7	MGI:1351867|Vega:OTTMUSG00000024304	solute carrier organic anion transporter family, member 3a1	74554780	protein-coding	101488|108096|108115|227394|24059|240726|28248|28250|28253|28254|435927|58807|625716|67854|70866|74441	74275418	-
18584	-0.502589	0.561931	-0.100168	0.100169	2.28568	2.19913	2.14021	2.11718	2.82974	2.99336	3.40956	2.7323	3.27445	3.16802	3.17177	2.7831	Pde8a	AI551852|Pde8	18584	ENSMUSG00000025584	GO:0000156|GO:0000160|GO:0003824|GO:0004114|GO:0004115|GO:0004871|GO:0006355|GO:0007165|GO:0008081|GO:0008152|GO:0016787|GO:0035556|GO:0046872	chr7	MGI:1277116|Vega:OTTMUSG00000024583	phosphodiesterase 8A	81333622	protein-coding	110385|18573|18574|18575|18576|18577|18578|18583|18585|218461|238871|29863|54611	81213804	+
20408	0.0184298	0.352133	-0.0191498	-0.0184298	-0.358861	-0.222541	-0.0626965	-0.498012	0.4222	-0.487578	0.396057	-0.614386	-0.409696	-0.960283	0.157073	-0.67146	Sh3gl3	EEN-B2|SH3P13|Sh3d2c|Sh3d2c2	20408	ENSMUSG00000030638	GO:0005515|GO:0005737|GO:0005768|GO:0006897|GO:0008289|GO:0016020|GO:0042802	chr7	MGI:700011|Vega:OTTMUSG00000042384	SH3-domain GRB2-like 3	82307417	protein-coding	20404|20405|227700|54673	82260129	+
14085	-0.0396538	0.0396543	0.228761	-0.231192	1.14582	0.796104	1.08893	0.967425	0.683338	0.84126	0.658194	0.610328	0.729218	0.711956	0.7941	0.666722	Fah		14085	ENSMUSG00000030630	GO:0003824|GO:0004334|GO:0006527|GO:0006559|GO:0006572|GO:0008152|GO:0009072|GO:0016787|GO:0046872	chr7	MGI:95482|Vega:OTTMUSG00000025072	fumarylacetoacetate hydrolase	84605942	protein-coding		84585159	-
83671	-0.014431	0.160371	0.014431	-0.13722	2.14495	1.88738	2.12144	2.27595	0.155422	0.128872	0.550489	-0.211197	0.0505238	-0.0210676	0.493703	-0.0401564	Sytl2	AI266830|Slp2|Slp2-a|Slp2-b|Slp2-c|Slp2-d|mKIAA1597	83671	ENSMUSG00000030616	GO:0001786|GO:0005515|GO:0005546|GO:0005634|GO:0005737|GO:0005794|GO:0005886|GO:0006886|GO:0006887|GO:0006904|GO:0010923|GO:0016020|GO:0017137|GO:0019897|GO:0019902|GO:0042043|GO:0042470|GO:0070257|GO:0070382	chr7	MGI:1933366	synaptotagmin-like 2	90410439	protein-coding	13446|13447|19894|236643|269589|27359|60425|83672	90348699	+
27276	0.0378761	0.0666532	-0.0378761	-0.187649	-0.307068	-0.518158	-1.14985	-0.790395	1.94994	0.988367	1.34421	0.534061	1.26679	0.600626	0.974254	0.770386	Plekhb1	AI315628|PHR1|Phret1|evt-1	27276	ENSMUSG00000030701	GO:0000139|GO:0001750|GO:0005515|GO:0005543|GO:0005737|GO:0007275|GO:0008022|GO:0016020|GO:0016021|GO:0042803	chr7	MGI:1351469|Vega:OTTMUSG00000025179	pleckstrin homology domain containing, family B (evectins) member 1	100662394	protein-coding	226971	100643896	-
56212	-0.0927525	0.0830927	0.0341444	-0.0341454	-0.185441	-0.132849	-0.163164	0.0962334	1.89052	2.19199	2.07251	1.94917	2.18892	2.23398	2.25518	1.94337	Rhog	2810426G09Rik|Arhg|Sid10750	56212	ENSMUSG00000073982	GO:0000166|GO:0003924|GO:0005515|GO:0005525|GO:0005622|GO:0005886|GO:0006184|GO:0007264|GO:0007266|GO:0016020|GO:0016601|GO:0030036|GO:0032863|GO:0045893|GO:0060326|GO:0090004	chr7	MGI:1928370|Vega:OTTMUSG00000022529	ras homolog gene family, member G	102250118	protein-coding	104215|12540|170758|19353|19354|228543|246710|69288|69581|74734|80837	102239123	-
244198	0.2702	0.0352535	-0.236232	-0.035253	0.831211	0.866232	0.254665	0.446445	2.32938	2.68096	3.16141	2.73798	2.62233	2.59282	2.94968	2.73433	Olfml1	6720478C22|AV321997|BC047207|MVAL564|ONT2|mONT2	244198	ENSMUSG00000051041	GO:0003674|GO:0005575|GO:0008150	chr7	MGI:2679264|Vega:OTTMUSG00000029940	olfactomedin-like 1	107591365	protein-coding	17926|229759|235379|241327|244180|244723|320078|380924|56177|99543	107567433	+
233752	-0.119119	0.156579	0.119119	-0.119868	1.4013	1.03149	1.80077	0.695389	2.33046	2.27663	2.1833	2.05206	2.27775	2.28777	2.7291	2.30828	Insc	3830422K02Rik|C730020D23	233752	ENSMUSG00000048782	GO:0000132|GO:0005737|GO:0007275|GO:0007399|GO:0030154|GO:0045177|GO:0060487	chr7	MGI:1917942|Vega:OTTMUSG00000030984	inscuteable homolog (Drosophila)	114850380	protein-coding		114745766	+
101565	-0.00937939	0.0182819	-0.0277748	0.00937939	3.14442	3.14803	3.21779	3.16684	1.06671	0.721248	1.2083	0.427191	1.01961	0.795112	1.36714	0.834323	Ccp110	6330503K22Rik|AA415922|AI427129|AW557948|CP110	101565	ENSMUSG00000033904	GO:0005515|GO:0005737|GO:0005813|GO:0005814|GO:0005856|GO:0007099|GO:0032465|GO:0051298	chr7	MGI:2141942|Vega:OTTMUSG00000026093	centriolar coiled coil protein 110	118737018	protein-coding		118712611	+
233877	0.00229073	0.0106955	-0.0617743	-0.00229073	-1.91724	-1.98598	-1.97831	-2.19607	-1.20791	-0.455099	-0.694989	-1.14718	-0.913035	-0.674908	-0.795133	-0.783627	Kctd13	1500003N18Rik|AV259508|PDIP1alpha|Poldip1	233877	ENSMUSG00000030685	GO:0005634|GO:0006260|GO:0016477|GO:0016567|GO:0017049|GO:0019904|GO:0031463|GO:0035024|GO:0042802|GO:0043149|GO:0043161|GO:0045740|GO:0051260	chr7	MGI:1923739|Vega:OTTMUSG00000023162	potassium channel tetramerisation domain containing 13	126945609	protein-coding	21927|330171	126928879	+
233878	0.0145302	-0.0809593	0.0674362	-0.0145311	-0.513628	-0.426684	-0.434919	-0.396688	-0.494662	0.351909	0.0262604	-0.239387	0.0255232	0.267942	0.0536547	0.108426	Sez6l2	AI835913|AW121566|BSRP-A|Psk1	233878	ENSMUSG00000030683	GO:0005783|GO:0005886|GO:0016020|GO:0016021	chr7	MGI:2385295|Vega:OTTMUSG00000023164	seizure related 6 homolog like 2	126970606	protein-coding	12269|12902|12946|13136|13137|17221|20339|20343|20344|20370|22789|239420|56747|64817|94109	126950535	+
14183	-0.0309076	0.143293	0.0309086	-0.0346022	1.62147	1.46045	1.68562	1.31098	1.8884	2.03276	1.8989	1.87363	2.23918	2.1664	2.07039	2.15423	Fgfr2	AU043015|AW556123|Bek|Fgfr-2|Fgfr-7|Fgfr7|KGFR|KGFRTr|svs	14183	ENSMUSG00000030849	GO:0000122|GO:0000166|GO:0001525|GO:0001657|GO:0001701|GO:0001837|GO:0002053|GO:0003148|GO:0003149|GO:0004672|GO:0004713|GO:0004714|GO:0005007|GO:0005515|GO:0005524|GO:0005576|GO:0005634|GO:0005737|GO:0005794|GO:0005886|GO:0005887|GO:0005938|GO:0006468|GO:0006915|GO:0007267|GO:0007409|GO:0007528|GO:0008201|GO:0008284|GO:0008285|GO:0008543|GO:0008589|GO:0009791|GO:0009880|GO:0009887|GO:0009986|GO:…	chr7	MGI:95523|Vega:OTTMUSG00000031222	fibroblast growth factor receptor 2	130266808	protein-coding	12978|14182|14184|14186|14254|14255|14257|16542|16590|18595|18596|19713	130162451	-
330660	-0.106587	-0.145442	0.596561	0.106587	1.24136	1.47314	1.78315	1.9543	0.687542	0.138226	0.429739	0.631226	0.0715537	-0.293192	0.834022	0.205745	Btbd16	E330040A16Rik	330660	ENSMUSG00000040298	GO:0003674|GO:0005575|GO:0008150	chr7	MGI:3045247	BTB (POZ) domain containing 16	130825899	protein-coding	100040448|100040458|100040482|100040533|100040606|100040698|100040732|100040781|100042159|100042275|100862067|100862274|100862323|100862329|100862341|100862369|100862389|23885|434725|627264|630022|668958|668960|668963|668964|71847	130774069	+
14912	-0.105778	0.0642114	-0.00323677	0.00323677	0.25029	-0.378571	-0.171692	0.221842	1.79465	1.38455	1.74174	1.40272	1.61841	1.6747	2.04084	1.56298	Nkx6-2	Gtx|Nkx6.2	14912	ENSMUSG00000041309	GO:0000122|GO:0003677|GO:0003700|GO:0005634|GO:0010454|GO:0010455|GO:0021912|GO:0021913|GO:0022010|GO:0030154|GO:0031018|GO:0043565|GO:0045686|GO:0045687|GO:0048709|GO:0050885	chr7	MGI:1352738|Vega:OTTMUSG00000024503	NK6 homeobox 2	139582797	protein-coding	13796|13797|18096|384452|74561	139579376	-
76484	0.0362902	-0.133835	0.283691	-0.0362892	1.14999	1.23639	1.56147	1.62103	-0.534364	-0.224776	-0.351346	-1.05973	-0.537581	-0.32014	-0.643984	-0.680216	Kndc1	2410012C07Rik|B830014K08Rik|VKIND|very-kind	76484	ENSMUSG00000066129	GO:0001934|GO:0004674|GO:0005085|GO:0005088|GO:0005515|GO:0005622|GO:0007264|GO:0016772|GO:0021707|GO:0030425|GO:0032045|GO:0043025|GO:0048814|GO:0050773|GO:0050790|GO:0051056	chr7	MGI:1923734	kinase non-catalytic C-lobe domain (KIND) containing 1	139941540	protein-coding		139894696	+
234094	0.15813	0.0858707	-0.104649	-0.0858717	0.834486	1.13013	0.456309	0.997745	0.841376	1.5711	1.5246	1.08044	1.3177	1.48217	1.29084	1.19944	Arhgef10	6430549H08Rik|mKIAA0294	234094	ENSMUSG00000071176	GO:0005085|GO:0005089|GO:0005622|GO:0005813|GO:0019894|GO:0022011|GO:0033126|GO:0035023|GO:0050790|GO:0051298|GO:0051496|GO:0090307	chr8	MGI:2444453|Vega:OTTMUSG00000034037	Rho guanine nucleotide exchange factor (GEF) 10	15001085	protein-coding	13605|207212|30957|70834|72754	14911717	+
320981	-0.261295	0.0541782	0.0697799	-0.0541787	2.09479	2.11809	2.54241	2.51403	2.237	3.30487	2.95043	2.72701	2.35196	3.44356	3.03337	2.12915	Enpp6	4833421B01Rik|B830047L21Rik|D8Ertd514e|E-NPP 6|Npp6	320981	ENSMUSG00000038173	GO:0003824|GO:0005886|GO:0008152|GO:0008889|GO:0016020|GO:0016021|GO:0016042|GO:0016787|GO:0019695	chr8	MGI:2445171|Vega:OTTMUSG00000030565	ectonucleotide pyrophosphatase/phosphodiesterase 6	47094895	protein-coding	18605|18606|209558|224794|238011|83965	46986925	+
72902	-0.111376	0.331125	-0.0168962	0.0168962	0.467396	0.44364	0.373817	0.297072	0.406609	0.829973	0.772882	0.231459	0.545124	0.790221	0.884602	0.872522	Spock3	2900045C01Rik|AI428471|mKIAA4039	72902	ENSMUSG00000054162	GO:0004857|GO:0005509|GO:0005539|GO:0005576|GO:0005578|GO:0005615|GO:0007165|GO:0008191|GO:0010951|GO:0019800|GO:0031012	chr8	MGI:1920152|Vega:OTTMUSG00000031630	sparc/osteonectin, cwcv and kazal-like domains proteoglycan 3	63357096	protein-coding	20745|94214	62951232	+
15245	0.172965	0.0981455	-0.102678	-0.098145	0.869517	0.602375	0.736567	1.29684	2.2327	2.75622	2.63709	2.41121	2.54084	2.53754	2.64824	2.51704	Hhip	Hhip1	15245	ENSMUSG00000064325	GO:0003824|GO:0005515|GO:0005576|GO:0005886|GO:0005887|GO:0005975|GO:0007165|GO:0007224|GO:0007405|GO:0008270|GO:0009887|GO:0009953|GO:0009968|GO:0009986|GO:0016020|GO:0016525|GO:0016901|GO:0040036|GO:0045879|GO:0046872|GO:0048038|GO:0048705|GO:0060441|GO:0097108	chr8	MGI:1341847|Vega:OTTMUSG00000031006	Hedgehog-interacting protein	80058008	protein-coding	214305|78772	79965851	-
67801	0.0520964	0.144331	-0.0520973	-0.158462	0.476959	0.325859	0.866835	0.620041	1.66206	1.87686	1.89977	1.45985	1.85883	1.95785	2.11934	1.78364	Pllp	0610010I06Rik|AV001002|Plapi|Tm4sf11	67801	ENSMUSG00000031775	GO:0005216|GO:0006810|GO:0006811|GO:0016020|GO:0016021|GO:0043218|GO:0045121	chr8	MGI:1915051	plasma membrane proteolipid	94696242	protein-coding	105853|17153|228576|70031	94674895	-
67971	-0.00765038	0.270659	0.00765133	-0.246226	-0.824236	-1.19612	-1.24239	-1.04798	1.06557	1.14472	1.36143	0.86717	0.662878	1.26122	1.258	0.758543	Tppp3	2700055K07Rik|CGI-38|Ceacam9|mmCGM8	67971	ENSMUSG00000014846	GO:0001578|GO:0005509|GO:0005575|GO:0005737|GO:0005856|GO:0005874|GO:0015631	chr8	MGI:1915221|Vega:OTTMUSG00000042173	tubulin polymerization-promoting protein family member 3	105471422	protein-coding	219038|72948	105467492	-
338521	0.0233955	-0.0233946	0.111081	-0.0520525	1.60657	1.46279	1.54452	1.53027	1.77926	2.26507	2.11882	1.76193	2.23254	2.4179	2.16548	2.08464	Fa2h	FAAH|Faxdc1|G630055L08Rik	338521	ENSMUSG00000033579	GO:0001949|GO:0005506|GO:0005783|GO:0006631|GO:0006633|GO:0006665|GO:0006810|GO:0008610|GO:0016020|GO:0016021|GO:0016491|GO:0020037|GO:0022900|GO:0030258|GO:0032286|GO:0032287|GO:0042127|GO:0042634|GO:0043231|GO:0046872|GO:0055114|GO:0080132	chr8	MGI:2443327|Vega:OTTMUSG00000027478	fatty acid 2-hydroxylase	111393821	protein-coding		111345138	-
69581	0.0645304	0.136806	-0.0645294	-0.134892	0.161483	0.134484	0.260064	0.299136	0.208487	0.346632	0.780075	0.257999	0.185821	0.576608	0.74968	0.58361	Rhou	2310026M05Rik|AI182090|Arhu|CDC42L1|G28K|WRCH-1|WRCH1|mG28K	69581	ENSMUSG00000039960	GO:0000082|GO:0000166|GO:0003924|GO:0005525|GO:0005622|GO:0005794|GO:0005886|GO:0006184|GO:0007010|GO:0007264|GO:0008360|GO:0016020|GO:0016601|GO:0030036|GO:0030054|GO:0042995|GO:0046872	chr8	MGI:1916831|Vega:OTTMUSG00000027612	ras homolog gene family, member U	123663880	protein-coding	104215|12540|170758|19353|19354|228543|246710|56212|69288|74734|80837	123653929	+
94226	0.0879869	-0.0253892	0.0253887	-0.109894	1.10071	1.21642	1.64778	1.3068	1.54041	2.02835	2.10935	1.27515	1.77852	2.01095	2.15106	1.6462	S1pr5	Edg8|S1P5|lpB4	94226	ENSMUSG00000045087	GO:0003376|GO:0004871|GO:0004930|GO:0005886|GO:0007165|GO:0007186|GO:0016020|GO:0016021|GO:0038036	chr9	MGI:2150641|Vega:OTTMUSG00000028855	sphingosine-1-phosphate receptor 5	21248443	protein-coding	12801|12802|13609|13610|13611|14738|14739|14745|14748|17199|17200|17201|17202|17203|53978|65086	21242917	-
15571	0.0636187	0.0463257	-0.0463266	-0.0511169	0.201471	-0.0961561	0.569211	0.527564	-1.77683	-1.40704	-1.35519	-2.06812	-1.53055	-1.69737	-1.29442	-1.43258	Elavl3	2600009P04Rik|Huc|PLE21|mHuC	15571	ENSMUSG00000003410	GO:0000166|GO:0003676|GO:0003723|GO:0007275|GO:0007399|GO:0017091|GO:0030154	chr9	MGI:109157	ELAV (embryonic lethal, abnormal vision, Drosophila)-like 3 (Hu antigen C)	22052023	protein-coding	15568|15569|15572|18458|18459|207181|230721|241989|381404|56516|56878|67543|67959|93728	22015005	-
68743	0.12791	0.109214	-0.109215	-0.114539	1.29432	1.25852	1.175	1.25484	1.83722	2.78865	2.67991	1.98925	2.30945	2.77857	2.76241	2.25803	Anln	1110037A17Rik|2900037I21Rik|C78101|Scraps	68743	ENSMUSG00000036777	GO:0000910|GO:0003779|GO:0005543|GO:0005634|GO:0005737|GO:0005826|GO:0005856|GO:0007049|GO:0007067|GO:0015629|GO:0051301	chr9	MGI:1920174	anillin, actin binding protein	22389206	protein-coding		22331214	-
83964	0.149446	-0.128067	0.00477695	-0.00477695	1.45134	1.74533	1.86233	1.69864	1.63484	1.73866	1.76493	1.58998	1.74611	1.71053	2.00686	1.70759	Jam3	1110002N23Rik|JAM-3|JAM-C|Jcam3	83964	ENSMUSG00000031990	GO:0001525|GO:0001780|GO:0002250|GO:0002318|GO:0002523|GO:0005178|GO:0005515|GO:0005576|GO:0005615|GO:0005886|GO:0005911|GO:0005923|GO:0007155|GO:0007160|GO:0007283|GO:0007286|GO:0009986|GO:0016020|GO:0016021|GO:0016477|GO:0019226|GO:0030010|GO:0030054|GO:0030057|GO:0033010|GO:0042552|GO:0042803|GO:0043220|GO:0044291|GO:0046982|GO:0090022|GO:0090138	chr9	MGI:1933825	junction adhesion molecule 3	27155421	protein-coding	13052|16456|207683|240916|57276|59290|67374|69524|71566|78789	27097384	-
235180	-0.0436916	0.133773	0.0436907	-0.0450401	-2.62409	-2.80031	-3.06398	-2.56051	-0.0176048	0.203238	0.485357	-0.125923	0.107298	0.125386	0.427764	0.116737	Fez1	UNC-76|UNC76	235180	ENSMUSG00000032118	GO:0005080|GO:0005515|GO:0005737|GO:0005739|GO:0005813|GO:0005856|GO:0005874|GO:0005886|GO:0006810|GO:0010976|GO:0015630|GO:0016020|GO:0030424|GO:0030425|GO:0042995|GO:0043015|GO:0045666|GO:0047485|GO:0051654	chr9	MGI:2670976|Vega:OTTMUSG00000034186	fasciculation and elongation protein zeta 1 (zygin I)	36878640	protein-coding	225020	36843659	+
102693	0.0105143	-0.0105133	-0.0896597	0.109741	2.39251	2.23899	2.51852	2.43565	1.27016	1.2419	1.27528	0.975803	1.37602	1.21354	1.30132	1.11263	Phldb1	AU041016|D330037A14Rik|Ll5a	102693	ENSMUSG00000048537	GO:0003674|GO:0005543|GO:0005575|GO:0008150	chr9	MGI:2143230|Vega:OTTMUSG00000033492	pleckstrin homology-like domain, family B, member 1	44735198	protein-coding	208177|232970	44686308	-
330938	0.0201998	-0.0202007	-0.0397577	0.115006	1.4397	1.59193	1.31821	1.4886	0.0763092	0.320041	0.264578	-0.28547	0.420197	0.355543	0.362566	0.0449657	Dixdc1	4930563F16Rik|BC048182|Ccd1|Ccd1Aalpha1L|Ccd1Abeta1L|Ccd1BalphaL|Ccd1BbetaL|Ccd1CL|mKIAA1735	330938	ENSMUSG00000032064	GO:0003779|GO:0004871|GO:0005515|GO:0005622|GO:0005737|GO:0005829|GO:0005938|GO:0007049|GO:0007275|GO:0016055|GO:0019904|GO:0021695|GO:0021795|GO:0021799|GO:0021846|GO:0021869|GO:0030054|GO:0030177|GO:0030900|GO:0031435|GO:0032956|GO:0043010|GO:0043015|GO:0043025|GO:0043234|GO:0043679|GO:0045665|GO:0046328|GO:0046330|GO:0050772|GO:0060070|GO:0070507|GO:0090263	chr9	MGI:2679721|Vega:OTTMUSG00000031763	DIX domain containing 1	50727984	protein-coding		50662753	-
12955	0.0173578	0.0667486	-0.0173569	-0.161461	-1.31266	-1.46429	-1.79737	-1.63931	1.43909	1.34338	1.63929	1.10513	1.44556	1.19734	1.7944	1.27127	Cryab	Crya-2|Crya2|HspB5	12955	ENSMUSG00000032060	GO:0001666|GO:0002088|GO:0005212|GO:0005515|GO:0005634|GO:0005737|GO:0005739|GO:0005794|GO:0005829|GO:0005886|GO:0006006|GO:0006457|GO:0007021|GO:0007517|GO:0008017|GO:0008092|GO:0009986|GO:0010629|GO:0015630|GO:0030018|GO:0030308|GO:0031109|GO:0031674|GO:0032387|GO:0032432|GO:0042542|GO:0042803|GO:0043010|GO:0043066|GO:0043154|GO:0043292|GO:0051082|GO:0051260|GO:0051403|GO:0060561|GO:2000378	chr9	MGI:88516	crystallin, alpha B	50756633	protein-coding	12954|15507|243912|56534|69253|80888	50752758	+
102502	0.0275407	-0.0275402	0.0515285	-0.339715	2.20297	2.23104	2.24601	2.39616	2.20582	2.44198	2.58634	1.90083	2.15735	2.33406	2.64328	2.36038	Pls1	AI427122	102502	ENSMUSG00000049493	GO:0003779|GO:0005509|GO:0005737|GO:0008150	chr9	MGI:104809|Vega:OTTMUSG00000030784	plastin 1 (I-isoform)	95845279	protein-coding	102866|18826	95752642	-
270190	-0.0456944	-0.00428963	0.00428963	0.0135889	0.486614	0.256064	0.689899	0.290131	0.300585	0.755908	0.406431	0.279329	0.516536	0.63117	0.420152	0.413474	Ephb1	9330129L11|AW488255|C130099E04Rik|Cek6|ENSMUSG00000074119|Elk|Elkh|Hek6|Net	270190	ENSMUSG00000032537	GO:0000166|GO:0001525|GO:0004672|GO:0004713|GO:0004714|GO:0005003|GO:0005005|GO:0005515|GO:0005524|GO:0005737|GO:0005768|GO:0005886|GO:0005887|GO:0006468|GO:0007155|GO:0007165|GO:0007169|GO:0007399|GO:0007411|GO:0008046|GO:0016020|GO:0016021|GO:0016301|GO:0016310|GO:0016740|GO:0016772|GO:0021545|GO:0021631|GO:0021952|GO:0022008|GO:0030010|GO:0030424|GO:0031290|GO:0031589|GO:0031901|GO:0042995|GO:…	chr9	MGI:1096337|Vega:OTTMUSG00000021086	Eph receptor B1	102354693	protein-coding	13835|13836|13837|13838|13839|13840|13841|13842|13844|13845|13846|13848	101922128	-
107993	0.407811	-0.194479	0.194479	-0.270722	-0.72436	-1.95132	-2.10829	-2.07484	1.04643	0.926887	1.02655	0.321354	1.05473	0.859993	1.2118	0.78021	Bfsp2	AI448593|CP49	107993	ENSMUSG00000032556	GO:0005198|GO:0005212|GO:0005515|GO:0005737|GO:0005856|GO:0005882|GO:0005886|GO:0007010|GO:0007601|GO:0016020|GO:0045104|GO:0048469|GO:0050896|GO:0070307	chr9	MGI:1333828|Vega:OTTMUSG00000032745	beaded filament structural protein 2, phakinin	103480328	protein-coding	16660|16670|16671|16672|16673|237934|268481|406221|53617|71888	103424924	-
436090	-0.00015831	0.172786	-0.141757	0.00015831	0.353015	0.0934415	0.558965	0.517955	1.03856	1.27074	1.31406	0.616575	1.15688	1.31405	1.5757	1.10023	Gpr62	4933402E03Rik	436090	ENSMUSG00000091735	GO:0003674|GO:0004871|GO:0004930|GO:0005575|GO:0005886|GO:0007165|GO:0007186|GO:0008150|GO:0016020|GO:0016021	chr9	MGI:3525078	G protein-coupled receptor 62	106465940	protein-coding	229714|240888|245424	106463960	-
17433	0.0990276	0.0804701	-0.0804691	-0.285209	-0.251768	0.0618191	-0.516964	-0.0616493	2.63888	1.66652	2.25634	0.947003	1.60255	1.38833	2.00072	1.31424	Mobp	AI835053|AI839848|MOBP155|MOBP170|MOBP69|MOBP73|MOBP81|R74645	17433	ENSMUSG00000032517	GO:0005634|GO:0005730|GO:0005737|GO:0005739|GO:0019911|GO:0043231	chr9	MGI:108511|Vega:OTTMUSG00000037099	myelin-associated oligodendrocytic basic protein	120176091	protein-coding	171531|245049	120149742	+
100502861	-0.0431747	0.280162	-0.0428495	0.0428491	0.732713	0.494935	0.952433	0.665184	1.98561	1.5434	1.6317	1.71878	1.12326	1.25297	1.44309	1.47026	Ccdc13	2900041A11Rik|Gm188	100502861	ENSMUSG00000079235	GO:0003674|GO:0005575|GO:0008150	chr9	MGI:1920144|Vega:OTTMUSG00000034148	coiled-coil domain containing 13	121839461	protein-coding		121797627	-
432450	-0.301965	0.0776367	-0.0776367	0.110683	-0.396452	-0.832112	-0.455899	-0.49824	0.24214	0.566571	0.713591	0.123081	0.317093	0.696395	0.827414	0.618568	Nkain2	6330571D19Rik|AW455467|Tcba1	432450		GO:0005886|GO:0016020|GO:0016021	chr10	MGI:1923447	Na+/K+ transporting ATPase interacting 2	32889915	protein-coding		31689319	-
107449	0.0374975	-0.222143	0.207943	-0.0374975	1.50061	1.08478	1.6554	1.38467	1.34418	1.70885	1.8092	1.28698	1.80538	1.81305	1.81465	1.3758	Unc5b	6330415E02Rik|A630020F16|D10Bwg0792e|Unc5h2	107449	ENSMUSG00000020099	GO:0005042|GO:0005515|GO:0006915|GO:0007165|GO:0007275|GO:0007411|GO:0016020|GO:0016021|GO:0038007|GO:2001240|GO:2001241	chr10	MGI:894703	unc-5 homolog B (C. elegans)	60831581	protein-coding	107448|107831|18636|210801|210933|22253|230775|76589	60762595	-
70423	0.0634394	-0.0634394	0.134186	-0.0840683	0.99722	1.16866	1.25403	1.4144	1.59132	1.54467	2.04628	1.851	1.81511	1.83398	1.90411	1.8892	Tspan15	1110036D12Rik|2700063A19Rik|AW048364|Tm4sf15	70423	ENSMUSG00000037031	GO:0003674|GO:0005575|GO:0008150|GO:0016020|GO:0016021	chr10	MGI:1917673	tetraspanin 15	62231218	protein-coding	208634|232670|52588|56224|74257	62185396	-
211488	0.104419	0.0400534	-0.237637	-0.0400543	-1.05948	-1.02521	-0.678596	-1.42913	0.811571	1.11865	1.01835	0.672188	1.02058	1.00568	1.27144	0.992951	Ado	Gm237	211488	ENSMUSG00000057134	GO:0005739|GO:0016491|GO:0016702|GO:0046872|GO:0047800|GO:0055114	chr10	MGI:2685083	2-aminoethanethiol (cysteamine) dioxygenase	67548955	protein-coding		67544511	-
170799	-0.593338	0.107574	0.183054	-0.107573	0.50839	1.28373	1.14872	1.41137	0.359758	0.152673	0.575993	-0.0895839	-0.100271	0.46103	0.447634	0.0769448	Rtkn2	B130039D23Rik|Mbf|Plekhk1	170799	ENSMUSG00000037846	GO:0003674|GO:0005543|GO:0005886|GO:0008284|GO:0030097	chr10	MGI:2158417|Vega:OTTMUSG00000031778	rhotekin 2	68043864	protein-coding	20166	67979598	+
11735	0.102977	0.0725908	-0.0725918	-0.234613	1.40775	1.47497	1.50237	1.65595	-0.108839	-0.673362	-0.50595	-1.32472	-0.736966	-0.873685	-0.776361	-0.719671	Ank3	2900054D09Rik|AI314020|Ank-3|AnkG|Ankyrin-3|Ankyrin-G	11735	ENSMUSG00000069601	GO:0000281|GO:0005200|GO:0005515|GO:0005886|GO:0007009|GO:0007411|GO:0010650|GO:0014704|GO:0016020|GO:0016323|GO:0016328|GO:0016529|GO:0030018|GO:0030424|GO:0030425|GO:0031594|GO:0033268|GO:0034112|GO:0042383|GO:0043001|GO:0043005|GO:0043194|GO:0045184|GO:0045202|GO:0045211|GO:0050808|GO:0071709|GO:0072659|GO:0072660|GO:0072661|GO:0090314	chr10	MGI:88026	ankyrin 3, epithelial	70027436	protein-coding	105522|108857|109676|11733|16348|21951|237615|329154|66860|74493|77097|81702|99696	69533708	+
20203	0.048193	0.034646	-0.034646	-0.305181	-0.304011	-0.504054	-0.847002	-0.518098	1.43198	0.682536	1.09919	0.406157	1.11237	0.292427	0.729837	0.523527	S100b	AI850290|Bpb	20203	ENSMUSG00000033208	GO:0001726|GO:0005102|GO:0005509|GO:0005576|GO:0005615|GO:0005634|GO:0005737|GO:0006112|GO:0006874|GO:0006917|GO:0007611|GO:0007613|GO:0008270|GO:0008284|GO:0008360|GO:0042035|GO:0042802|GO:0042803|GO:0043025|GO:0043065|GO:0043123|GO:0044548|GO:0046872|GO:0048168|GO:0048169|GO:0048306|GO:0048471|GO:0050786|GO:0050806|GO:2001015	chr10	MGI:98217|Vega:OTTMUSG00000020277	S100 protein, beta polypeptide, neural	76261319	protein-coding	20193|20194|20195|20197|20198|20199|20200|20201|20202|268686|545541	76253836	+
14431	-0.294129	0.0749669	-0.0749664	0.19373	-1.46268	-1.24234	-1.3902	-1.44736	0.751915	0.848071	1.33877	0.737421	0.821104	0.804649	1.10029	0.575701	Gamt	AA571402|Spintz1	14431	ENSMUSG00000020150	GO:0006601|GO:0007283|GO:0008152|GO:0008168|GO:0008757|GO:0009887|GO:0016740|GO:0030731|GO:0032259|GO:0040014|GO:0042803|GO:0042995|GO:0046498|GO:0046500	chr10	MGI:1098221|Vega:OTTMUSG00000000008	guanidinoacetate methyltransferase	80260968	protein-coding		80258151	-
320091	-0.138331	-0.0374145	0.0374145	0.122517	2.02939	1.6796	1.79144	1.61314	0.544049	0.419566	0.674117	0.144689	0.646248	0.389946	0.923695	0.36409	Ano4	A330096O15Rik|Gm65|Tmem16d	320091	ENSMUSG00000035189	GO:0003674|GO:0005575|GO:0008150	chr10	MGI:2443344	anoctamin 4	89257790	protein-coding	101772|102566|105722|228432|233246|243634|382014|404545|71345	88948994	-
77531	-0.0277252	-0.154161	0.0277252	0.142746	-0.230694	-0.173949	-0.0148106	-0.0134211	-1.55127	-0.976241	-1.06804	-1.64424	-1.20876	-1.56413	-1.13807	-0.990694	Anks1b	AIDA-1b|C030032C09Rik|E530015N03Rik|ENSMUSG00000078431|Gm10937|Gm1555	77531	ENSMUSG00000096382	GO:0005575|GO:0005634|GO:0005737|GO:0005886|GO:0008150|GO:0016020|GO:0030054|GO:0042995|GO:0045202|GO:0045211|GO:0046875	chr10	MGI:1924781	ankyrin repeat and sterile alpha motif domain containing 1B	90972984	protein-coding	140721|224650|268932	89873509	+
70574	0.0588169	0.306537	-0.0588169	-0.189896	1.03113	1.05311	1.29707	1.24369	1.47862	2.14204	1.90416	1.37413	1.89064	2.00991	2.01989	1.68329	Cpm	1110060I01Rik|5730456K23Rik|AA589379|E030045M14Rik	70574	ENSMUSG00000020183	GO:0003674|GO:0004180|GO:0004181|GO:0005634|GO:0005737|GO:0005886|GO:0006508|GO:0008150|GO:0008233|GO:0008237|GO:0008270|GO:0016020|GO:0016787|GO:0031225|GO:0046872	chr10	MGI:1917824|Vega:OTTMUSG00000031908	carboxypeptidase M	117687352	protein-coding	11568|12874|12876|242939|55987|56264|93721	117629500	+
13867	0.230005	-0.230006	-1.13432	0.528416	1.75829	2.68984	0.285097	2.15215	2.699	3.28389	3.44718	2.95586	3.25023	3.12342	3.36683	3.46287	Erbb3	C76256|Erbb-3|Erbb3r|Her3	13867	ENSMUSG00000018166	GO:0000166|GO:0003197|GO:0004672|GO:0004713|GO:0004714|GO:0004716|GO:0005515|GO:0005524|GO:0005615|GO:0005634|GO:0006468|GO:0007162|GO:0007165|GO:0007169|GO:0007422|GO:0009968|GO:0014037|GO:0014065|GO:0016020|GO:0016021|GO:0016301|GO:0016310|GO:0016323|GO:0016324|GO:0016328|GO:0016740|GO:0016772|GO:0019838|GO:0021545|GO:0023014|GO:0030296|GO:0042127|GO:0043524|GO:0045211|GO:0046326|GO:0046982|GO:…	chr10	MGI:95411|Vega:OTTMUSG00000029881	v-erb-b2 erythroblastic leukemia viral oncogene homolog 3 (avian)	128589501	protein-coding	13649|13866|13869|14083|16451|16452|16453|19229|20963|22637|51789|54721|83813	128569368	-
53897	0.0599618	-0.143026	-0.0599623	0.205196	-0.172642	0.171838	-0.16613	-0.585814	0.711291	0.911957	1.19739	0.566889	0.999026	0.90953	0.844102	0.709387	Gal3st1	Cst|Gcst	53897	ENSMUSG00000049721	GO:0000139|GO:0001733|GO:0005794|GO:0006682|GO:0007283|GO:0009058|GO:0009247|GO:0016020|GO:0016021|GO:0016740|GO:0042552	chr11	MGI:1858277|Vega:OTTMUSG00000005048	galactose-3-O-sulfotransferase 1	3999328	protein-coding	100041596|330217|381334|545276|619597	3983636	+
214112	-0.0135198	-0.180706	0.111176	0.0135198	2.82082	2.72952	2.80544	2.92767	1.61415	2.23467	2.19376	1.6821	2.12569	2.52568	2.3673	1.94087	Nipal4	9530066K23Rik	214112	ENSMUSG00000020411	GO:0003674|GO:0005575|GO:0006810|GO:0006811|GO:0015095|GO:0015693|GO:0016020|GO:0016021|GO:0034220	chr11	MGI:2444671|Vega:OTTMUSG00000005489	NIPA-like domain containing 4	46166359	protein-coding	223473|233280|70701|74552|93790	46148155	-
118454	-0.190918	0.0573997	0.0396957	-0.0396957	1.79951	1.55622	2.12883	1.79228	1.82336	2.04018	1.92388	1.41715	1.79179	1.92675	1.99031	1.64335	Gjc2	B230382L12Rik|Cx47|Gja12	118454	ENSMUSG00000043448	GO:0005243|GO:0005886|GO:0005921|GO:0005922|GO:0007154|GO:0007267|GO:0009636|GO:0016020|GO:0016021|GO:0030054|GO:0043209|GO:0055085	chr11	MGI:2153060|Vega:OTTMUSG00000005785	gap junction protein, gamma 2	59183213	protein-coding	14609|14610|14611|14612|14613|14615|14616|14617|14618|14619|14620|14621|14622|14623|353155|414089	59175564	-
14457	-0.00434303	-0.180726	0.00434303	0.0106201	-1.5985	-1.47275	-1.38443	-1.25267	-2.04847	-1.53958	-1.42617	-2.00245	-1.48656	-1.95226	-1.49026	-1.42041	Gas7	AW124766|B230343A10Rik|Gas7-cb	14457	ENSMUSG00000033066	GO:0001726|GO:0005884|GO:0008360|GO:0030041|GO:0030182|GO:0048812|GO:0051015|GO:0051017	chr11	MGI:1202388|Vega:OTTMUSG00000005930	growth arrest specific 7	67688992	protein-coding	19200|19201	67532998	+
13643	-0.011344	0.143688	0.0106821	-0.0106821	0.28263	0.175065	0.370893	0.27846	0.750856	1.29381	1.31258	0.848269	1.09586	1.33626	1.45935	1.06991	Efnb3	EFL-6|ELF-3|Elk-L3|Epl8|LERK-8|NLERK-2	13643	ENSMUSG00000003934	GO:0007275|GO:0007399|GO:0007411|GO:0007628|GO:0016020|GO:0016021|GO:0016198|GO:0030154|GO:0046875|GO:0048013	chr11	MGI:109196|Vega:OTTMUSG00000005987	ephrin B3	69560237	protein-coding	13641|13642	69554092	-
216881	0.0614738	0.161842	-0.0614738	-0.0832434	0.229147	0.0525751	0.259148	0.264833	0.666535	0.868181	0.962068	0.897558	1.04189	0.901219	1.03001	0.93607	Wscd1	mKIAA0523	216881	ENSMUSG00000020811	GO:0003674|GO:0005575|GO:0008146|GO:0008150|GO:0016020|GO:0016021	chr11	MGI:2448493|Vega:OTTMUSG00000006094	WSC domain containing 1	71789646	protein-coding	320916.chr5.1|320916.chr5.2	71750703	+
11484	0.0641932	0.202201	-0.0641928	-0.223973	2.01876	1.925	2.42528	1.81041	2.22008	2.52482	2.58134	2.02468	2.42011	2.53217	2.79922	2.59979	Aspa	Acy-2|Acy2|nur7	11484	ENSMUSG00000020774	GO:0004046|GO:0005634|GO:0005737|GO:0006083|GO:0008152|GO:0016787|GO:0016788|GO:0016811|GO:0019807|GO:0046872|GO:0048714	chr11	MGI:87914|Vega:OTTMUSG00000006136	aspartoacylase	73324637	protein-coding	71670	73304988	-
116972	0.583102	0.0834904	-0.597844	-0.0834899	-2.62963	-0.843937	-1.0597	-1.53427	1.08346	1.87626	2.41612	1.43784	1.88549	2.13453	2.69646	2.11199	Fam57a	2310047D13Rik|4932415L08Rik|5430402E13Rik|5430420K21Rik|Wdt3	116972	ENSMUSG00000069808	GO:0003674|GO:0005575|GO:0005886|GO:0008150|GO:0016020|GO:0016021	chr11	MGI:2151840|Vega:OTTMUSG00000006227	family with sequence similarity 57, member A	76208257	protein-coding	68952	76202056	+
18377	0.0161161	-0.00157928	-0.0971155	0.00157833	0.581942	0.589152	0.676353	0.774923	0.998007	0.94466	1.33551	1.21131	1.30725	1.17141	1.22746	1.09065	Omg		18377	ENSMUSG00000049612	GO:0005886|GO:0007155|GO:0016020|GO:0022010|GO:0031102|GO:0031225|GO:0042802|GO:0042803|GO:0043209|GO:0048683	chr11	MGI:106586|Vega:OTTMUSG00000000194	oligodendrocyte myelin glycoprotein	79504082	protein-coding		79500982	-
338367	-0.00254679	-0.13851	0.114063	0.00254679	-0.544863	-0.829133	-0.853615	-0.744214	1.77966	2.19758	2.12515	1.77473	2.09482	2.21662	2.0125	1.84695	Myo1d	9930104H07Rik|AW544947|D11Ertd9e|myosin-1d	338367	ENSMUSG00000035441	GO:0000166|GO:0003774|GO:0003779|GO:0005516|GO:0005524|GO:0010923|GO:0016459	chr11	MGI:107728|Vega:OTTMUSG00000000216	myosin ID	80780025	protein-coding	17912|17913|17916|231646|246177|432516|66196|71602	80482127	-
12799	-0.00395203	0.0936642	0.00395298	-0.0652437	-1.34878	-1.59149	-1.71066	-1.63066	1.49878	1.69682	2.05962	1.43193	1.70407	1.6745	2.08668	1.67926	Cnp	CNPase|Cnp-1|Cnp1	12799	ENSMUSG00000006782	GO:0000226|GO:0003723|GO:0003824|GO:0004113|GO:0005615|GO:0005622|GO:0005737|GO:0005741|GO:0005743|GO:0005874|GO:0005886|GO:0005902|GO:0007409|GO:0008152|GO:0008344|GO:0009214|GO:0009636|GO:0016020|GO:0016070|GO:0016787|GO:0030551|GO:0031143|GO:0035748|GO:0035749|GO:0042995|GO:0046902|GO:0048471	chr11	MGI:88437|Vega:OTTMUSG00000002001	2',3'-cyclic nucleotide 3' phosphodiesterase	100581739	protein-coding		100574939	+
22415	-0.00490904	-0.0809636	0.00490904	0.144645	-0.121972	-0.0496225	0.457348	0.530028	-0.328759	0.24045	0.682503	-0.116727	0.205904	-0.0218029	0.591265	0.728953	Wnt3	Int-4|Wnt-3	22415	ENSMUSG00000000125	GO:0000122|GO:0000902|GO:0001707|GO:0005102|GO:0005109|GO:0005110|GO:0005515|GO:0005576|GO:0005578|GO:0005615|GO:0005737|GO:0005769|GO:0005770|GO:0005886|GO:0007165|GO:0007223|GO:0007267|GO:0007275|GO:0007411|GO:0008284|GO:0009880|GO:0009887|GO:0009948|GO:0009950|GO:0009952|GO:0010628|GO:0016055|GO:0019904|GO:0030917|GO:0031012|GO:0035115|GO:0035116|GO:0042472|GO:0044338|GO:0044339|GO:0045121|GO:…	chr11	MGI:98955|Vega:OTTMUSG00000003018	wingless-related MMTV integration site 3	103818021	protein-coding	22408|22409|22410|22411|22413|22414|22416|22417|22418|22419|22420|22421|22422|93735	103774175	+
74008	-0.0136337	0.029233	0.0136328	-0.250484	1.05844	0.895956	0.888821	0.749961	2.27956	2.30198	2.47746	2.26245	2.39783	2.29075	2.83442	2.47385	Arsg	6330406P08Rik|AI846872	74008	ENSMUSG00000020604	GO:0003824|GO:0004065|GO:0005615|GO:0005764|GO:0005783|GO:0006790|GO:0008152|GO:0008484|GO:0016787|GO:0046872	chr11	MGI:1921258|Vega:OTTMUSG00000003356	arylsulfatase G	109573329	protein-coding	11881|11883|271970|50917|545260	109473374	+
117160	0.0452852	-0.0107412	-0.032197	0.0107412	1.55415	1.6014	1.59336	1.75297	1.66987	1.9921	2.13103	1.77905	2.16834	2.1136	2.04569	1.99018	Ttyh2	1110001A03Rik	117160	ENSMUSG00000034714	GO:0003674|GO:0005216|GO:0005254|GO:0005886|GO:0006810|GO:0006811|GO:0006821|GO:0008150|GO:0016020|GO:0016021|GO:0034707	chr11	MGI:2157091|Vega:OTTMUSG00000003427	tweety homolog 2 (Drosophila)	114720984	protein-coding	57776|78339	114675468	+
192897	0.0256906	0.287374	-0.248705	-0.025691	0.490808	0.629335	0.628062	0.701786	2.11102	2.3663	2.28061	1.68972	1.99826	2.2366	2.10055	2.11313	Itgb4	AA407042|C230078O20|CD104	192897	ENSMUSG00000020758	GO:0004872|GO:0005102|GO:0005604|GO:0005737|GO:0005886|GO:0005938|GO:0007154|GO:0007155|GO:0007160|GO:0007229|GO:0007275|GO:0008305|GO:0009611|GO:0009925|GO:0009986|GO:0016020|GO:0016021|GO:0030054|GO:0030056|GO:0031252|GO:0031581|GO:0046847|GO:0048870	chr11	MGI:96613|Vega:OTTMUSG00000003650	integrin beta 4	116008411	protein-coding	16412|16414|16415|16416|16419|16420|16421|223272|320910	115974725	+
11302	-0.0799475	-0.055974	0.057806	0.055975	-0.520264	-0.698129	-0.25893	-0.516666	-0.46719	-0.144681	-0.232443	-0.587383	-0.21045	-0.211404	-0.190965	-0.421237	Aatk	AATYK|aatyk1|mKIAA0641	11302	ENSMUSG00000025375	GO:0000166|GO:0004672|GO:0004674|GO:0004713|GO:0005524|GO:0005737|GO:0005739|GO:0006468|GO:0006915|GO:0016020|GO:0016021|GO:0016301|GO:0016310|GO:0016740|GO:0016772|GO:0046777	chr11	MGI:1197518|Vega:OTTMUSG00000004053	apoptosis-associated tyrosine kinase	120047145	protein-coding	231876|381983	120007316	-
104923	0.156761	-0.0954437	0.0319862	-0.0319853	-0.669277	-0.702706	-1.11396	-0.704157	0.99874	0.929271	1.19113	0.932045	1.14567	0.926646	1.40894	1.0626	Adi1	AL024210|Fe-ARD|MTCBP-1|Ni-ARD	104923	ENSMUSG00000020629	GO:0005634|GO:0005737|GO:0005794|GO:0005886|GO:0008652|GO:0009086|GO:0010309|GO:0016020|GO:0016491|GO:0016702|GO:0019509|GO:0046872|GO:0055114	chr12	MGI:2144929|Vega:OTTMUSG00000022994	acireductone dioxygenase 1	28682174	protein-coding		28675207	+
263406	0.0445065	0.0650148	-0.0445065	-0.606779	2.33273	2.30199	2.69355	2.31317	2.04823	1.87792	1.74241	1.64201	1.73993	1.77341	1.76702	1.79354	Plekhg3	BC030417	263406	ENSMUSG00000052609	GO:0003674|GO:0005089|GO:0005543|GO:0005575|GO:0005622|GO:0008150|GO:0035023	chr12	MGI:2388284	pleckstrin homology domain containing, family G (with RhoGef domain) member 3	76579039	protein-coding	101497|109294|213783|21844|219140|22324|22325|226970|236915|24001|277360|54126|57257|73341	76533560	+
211945	0.0298958	0.0826802	-0.0298958	-0.0496187	1.79564	1.82201	2.03522	2.04068	2.15296	2.87622	2.65844	2.13258	2.57735	2.83254	2.88327	2.53672	Plekhh1	AV308913|C77772|D630024D12Rik|mKIAA1200	211945	ENSMUSG00000060716	GO:0003674|GO:0005543|GO:0005856|GO:0008150	chr12	MGI:2144989	pleckstrin homology domain containing, family H (with MyTH4 domain) member 1	79081655	protein-coding	213556|217198	79029163	+
68519	-0.037529	-0.0756426	0.037529	0.0610085	0.626876	0.545252	0.697372	0.384743	0.597788	0.592296	0.560401	0.265336	0.922896	0.618572	0.570077	0.50163	Eml1	1110008N23Rik|A930030P13Rik|AA171013|AI847476|AI853955|ELP79|EMAP|EMAPL	68519	ENSMUSG00000058070	GO:0003674|GO:0005575|GO:0005737|GO:0005856|GO:0005874|GO:0008150	chr12	MGI:1915769|Vega:OTTMUSG00000024650	echinoderm microtubule associated protein like 1	108539564	protein-coding	106618|225898|233064|237711|26390|319670|71860|72205|78798	108410655	+
11565	0.159156	0.19364	-0.159156	-0.223843	-0.721123	-1.30203	-0.484352	-0.748862	0.580062	0.876889	0.970177	0.187037	0.334291	0.705935	1.10607	0.540475	Adssl1	AI528595|Adss|Adss1	11565	ENSMUSG00000011148	GO:0000166|GO:0000287|GO:0004019|GO:0005515|GO:0005525|GO:0005737|GO:0006163|GO:0006164|GO:0006167|GO:0016020|GO:0016874|GO:0046872	chr12	MGI:87947	adenylosuccinate synthetase like 1	112641355	protein-coding	11566	112620047	+
217893	0.00220585	0.0536365	-0.00220585	-0.138728	-0.123736	-0.178218	-0.164402	-0.00477886	0.817805	1.3448	1.16011	0.745281	1.13942	1.26505	1.1991	0.928459	Pacs2	6720425G15Rik|AW208651|AW489976|E230011J22|Pacs1l|mKIAA0602	217893	ENSMUSG00000021143	GO:0005739|GO:0005783|GO:0006915|GO:0072661	chr12	MGI:1924399	phosphofurin acidic cluster sorting protein 2	113074401	protein-coding	107975	113014508	+
66222	-0.43574	0.0459704	0.152781	-0.0459704	0.930957	0.533904	1.33962	0.542855	1.73859	1.75545	1.81144	1.40133	1.43189	1.5945	1.92004	1.65135	Serpinb1a	1190005M04Rik|AI325983|EI|EIA|ELANH2|LEI|M/NEI|MNEI|PI2	66222	ENSMUSG00000044734	GO:0004867|GO:0005615|GO:0005737|GO:0010466|GO:0010951|GO:0030162|GO:0030414|GO:0042176	chr13	MGI:1913472|Vega:OTTMUSG00000000694	serine (or cysteine) peptidase inhibitor, clade B, member 1a	32851185	protein-coding	116872|11905|18787|18788|20248|20706|20707|20708|20709|20710|20713|20719|20720|20723|20724|20725|20726|238568|241196|282663|319433|380839|381286|383548|394252|435350|544923|66957|67931|71869|93806|97848	32842092	-
20354	-0.0706778	-0.110197	0.0980682	0.0706768	0.620356	0.648201	0.243788	0.51639	1.29216	1.98271	1.83662	1.84077	1.92598	2.19917	1.95275	1.73468	Sema4d	CD100|Semacl2|Semaj|Semcl2|coll-4	20354	ENSMUSG00000021451	GO:0000122|GO:0001934|GO:0004872|GO:0004888|GO:0005102|GO:0005615|GO:0005886|GO:0005887|GO:0007275|GO:0007399|GO:0008360|GO:0010693|GO:0014068|GO:0016020|GO:0016021|GO:0030154|GO:0030215|GO:0030335|GO:0031344|GO:0032321|GO:0043931|GO:0045668|GO:0048672|GO:0048814|GO:0050731|GO:0050732|GO:0050772|GO:0070486|GO:0071526|GO:1900220	chr13	MGI:109244|Vega:OTTMUSG00000020953	sema domain, immunoglobulin domain (Ig), transmembrane domain (TM) and short cytoplasmic domain, (semaphorin) 4D	51793644	protein-coding	108151|20346|20347|20348|20349|20350|20351|20352|20353|20355|218877|26456	51701248	-
78925	0.228626	0.133832	-0.133833	-0.142127	-0.291136	-0.362456	-0.395422	-2.16376	0.316864	0.611193	0.796238	-0.244142	0.505731	0.681026	0.666556	0.439973	Srd5a1	0610031P22Rik|4930435F02Rik|S5AR 1|Srd5a-1	78925	ENSMUSG00000021594	GO:0003865|GO:0005737|GO:0005783|GO:0006629|GO:0006694|GO:0006702|GO:0007548|GO:0008202|GO:0008209|GO:0016020|GO:0016021|GO:0016491|GO:0016627|GO:0030154|GO:0033218|GO:0042448|GO:0042493|GO:0043025|GO:0043209|GO:0043231|GO:0048471|GO:0050213|GO:0055114|GO:0070402|GO:0070852	chr13	MGI:98400|Vega:OTTMUSG00000035506	steroid 5 alpha-reductase 1	69611463	protein-coding	94224	69573449	-
72948	0.051506	-0.0593233	-0.051506	0.0825796	-1.24258	-1.36471	-1.25193	-1.08622	-0.421382	0.100674	0.0985508	-0.450056	0.0549841	-0.0886469	0.0779209	-0.158342	Tppp	2900041A09Rik|AI849835	72948	ENSMUSG00000021573	GO:0001578|GO:0005509|GO:0005634|GO:0005737|GO:0005856|GO:0005874|GO:0005886|GO:0005925|GO:0015631|GO:0032273|GO:0046785|GO:0048471	chr13	MGI:1920198|Vega:OTTMUSG00000027757	tubulin polymerization promoting protein	74035753	protein-coding	219038|67971	74009419	+
13612	0.0644455	-0.146317	0.00347996	-0.003479	-0.144413	-0.192563	0.138749	0.309156	0.645378	1.47169	1.54687	0.893839	1.11328	1.40776	1.79924	1.46586	Edil3	Del-1|Del1	13612	ENSMUSG00000034488	GO:0005509|GO:0005576|GO:0007155|GO:0007275|GO:0010811	chr13	MGI:1329025|Vega:OTTMUSG00000027759	EGF-like repeats and discoidin I-like domains 3	89323225	protein-coding	17304|18186|18187|20147|66686|73379	88821472	+
218442	-0.00565243	0.0626402	-0.0700245	0.00565243	1.59529	1.37738	1.63451	1.64287	1.5368	1.90877	2.08422	1.50075	1.97452	1.97563	2.0426	1.9058	Serinc5	A130038L21Rik|AIGP3|C86123|TPO1	218442	ENSMUSG00000021703	GO:0003674|GO:0005783|GO:0005794|GO:0006629|GO:0006658|GO:0008654|GO:0016020|GO:0016021|GO:0042552|GO:0043209|GO:0051347	chr13	MGI:2444223	serine incorporator 5	92711946	protein-coding	230779|26943|56442|574418	92611138	+
74559	-0.0153379	0.0153379	0.20111	-0.0468831	1.07593	1.12293	1.59192	1.30334	2.68274	2.69648	2.65309	2.58098	2.58576	2.54834	2.99256	2.5789	Elovl7	9130013K24Rik|AI840082	74559	ENSMUSG00000021696	GO:0005783|GO:0006633|GO:0008610|GO:0016020|GO:0016021|GO:0016740|GO:0019367|GO:0034626|GO:0042761	chr13	MGI:1921809	ELOVL family member 7, elongation of long chain fatty acids (yeast)	108287107	protein-coding	12686|170439|54325|54326|68801|83603	108214404	+
67272	0.00499439	0.0259657	-0.0339508	-0.00499439	0.361457	0.118036	-0.25092	0.230087	1.47435	1.44753	1.97193	1.63743	1.71711	1.54856	1.8766	1.74484	Cmtm5	1500005P16Rik|2900052H21Rik|Cklfsf5	67272	ENSMUSG00000040759	GO:0003674|GO:0005125|GO:0005575|GO:0005615|GO:0006935|GO:0008150|GO:0016020|GO:0016021	chr14	MGI:2447164	CKLF-like MARVEL transmembrane domain containing 5	54939277	protein-coding	18824|68119	54936470	+
56471	0.00452709	0.129588	-0.00452709	-0.0732584	0.430373	0.220484	0.670138	0.575403	-0.314257	-0.16652	0.0221834	-0.737145	-0.289196	-0.184367	0.205006	-0.290368	Stmn4	Lagl|R75359|RB3	56471	ENSMUSG00000022044	GO:0003674|GO:0005575|GO:0005794|GO:0008150|GO:0031110|GO:0042995	chr14	MGI:1931224|Vega:OTTMUSG00000027814	stathmin-like 4	66361680	protein-coding	16765|20257|20262	66344375	+
68813	-0.034236	-0.129578	0.0342364	0.107151	2.7821	2.62962	2.40381	2.52199	2.24772	2.50291	2.04453	1.97015	2.31205	2.22243	2.38455	2.33074	Dock5	1110060D06Rik|AI666732|AI956923|BC016533|E130320D18|lr2|rlc	68813	ENSMUSG00000044447	GO:0005085|GO:0005737	chr14	MGI:2652871	dedicator of cytokinesis 5	67933572	protein-coding	208869|238130|330662|94176.chr11.1|94176.chr11.2	67751928	-
213019	0.00644064	0.28016	-0.00644016	-0.448451	-0.925087	-1.02016	-1.90696	-1.39862	2.13496	1.78732	1.90098	1.25679	1.8988	1.55146	1.97801	1.3974	Pdlim2	4732462F18Rik|Slim	213019	ENSMUSG00000022090	GO:0001725|GO:0005737|GO:0005856|GO:0005925|GO:0008270|GO:0009986|GO:0015629|GO:0030864|GO:0031005|GO:0032036|GO:0046872|GO:0051371|GO:0051393	chr14	MGI:2384850|Vega:OTTMUSG00000033027	PDZ and LIM domain 2	70177672	protein-coding	30794|53318|54132	70164218	-
213469	0.0217171	0.0424261	-0.0217171	-0.109471	0.895789	0.786343	1.07928	0.963739	-0.133959	0.149302	0.360352	-0.24017	0.13669	0.098835	0.451853	0.0845318	Lgi3	AI841179|AW049851	213469	ENSMUSG00000033595	GO:0005515|GO:0005576|GO:0006887|GO:0008021|GO:0017157|GO:0030054|GO:0031410|GO:0043005|GO:0045202	chr14	MGI:2182619	leucine-rich repeat LGI family, member 3	70538324	protein-coding	243914|246316|56839	70530821	+
211712	0.0364637	-0.00108624	-0.0755796	0.00108624	-0.248124	-0.370569	-0.0824909	-0.343145	-0.291153	0.114347	0.290325	-0.14793	0.344095	0.283344	0.290373	0.121231	Pcdh9	1500001L12Rik|A730003J17Rik|AU021802|C530050I23Rik|C630029H24Rik|Gm1213|Gm297	211712	ENSMUSG00000055421	GO:0005515|GO:0005887|GO:0007155|GO:0008150|GO:0016020|GO:0016021	chr14	MGI:1306801	protocadherin 9	93890669	protein-coding	18526|18530|219228|219257|279653|53601|54216|73173|75599	93013700	-
105439	0.0398655	-0.0398655	0.0702543	-0.160192	0.0676966	-0.0684414	-0.0260782	0.0889769	1.0721	1.63715	1.53902	1.05788	1.30831	1.52645	1.61765	1.307	Slain1	9630044O09Rik|AA675320|AW742596	105439	ENSMUSG00000055717	GO:0003674|GO:0005575|GO:0008150	chr14	MGI:2145578|Vega:OTTMUSG00000034692	SLAIN motif family, member 1	103704799	protein-coding	75991	103650243	+
20356	-0.173101	-0.0384359	0.0384359	0.182139	-0.133499	-0.530274	-0.413265	-0.0714645	-1.22204	-0.502381	-0.909906	-1.46451	-0.774796	-0.793961	-0.988319	-1.21332	Sema5a	5930434A13|9130201M22Rik|AI464145|Semaf|semF	20356	ENSMUSG00000022231	GO:0001569|GO:0007165|GO:0007411|GO:0008046|GO:0016020|GO:0016021|GO:0048754	chr15	MGI:107556	sema domain, seven thrombospondin repeats (type 1 and type 1-like), transmembrane domain (TM) and short cytoplasmic domain, (semaphorin) 5A	32696341	protein-coding	20357|20358|20359|20360|20361|214968	32244813	+
18606	0.0829115	-0.0119457	0.0119457	-0.241269	0.791316	0.625615	1.00903	1.00212	3.77346	3.39842	3.2332	3.56093	3.59509	2.29962	4.07665	3.39547	Enpp2	ATX|Npps2|PD-Ialpha|Pdnp2	18606	ENSMUSG00000022425	GO:0003676|GO:0003824|GO:0004528|GO:0004551|GO:0004622|GO:0005044|GO:0005509|GO:0005576|GO:0005615|GO:0005887|GO:0006935|GO:0006955|GO:0008152|GO:0008270|GO:0016042|GO:0016787|GO:0030247|GO:0030334|GO:0034638|GO:0046872|GO:0047391	chr15	MGI:1321390|Vega:OTTMUSG00000037584	ectonucleotide pyrophosphatase/phosphodiesterase 2	54920146	protein-coding	18605|209558|224794|238011|320981|83965	54838898	-
17988	0.0394297	-0.0271263	0.0271273	-0.0961685	-1.06825	-0.938936	-0.963363	-0.99568	2.0759	2.28465	2.12663	1.77873	2.05237	2.23355	2.19815	1.89595	Ndrg1	CAP43|CMT4D|DRG1|HMSNL|NMSL|Ndr1|Ndrl|PROXY1|RTP|TDD5	17988	ENSMUSG00000005125	GO:0005634|GO:0005737|GO:0005813|GO:0005856|GO:0005874|GO:0005886|GO:0005913|GO:0008017|GO:0015630|GO:0016020|GO:0017137|GO:0032287|GO:0043015|GO:0045296|GO:0045576|GO:0048471|GO:0055038|GO:0090232	chr15	MGI:1341799|Vega:OTTMUSG00000035395	N-myc downstream regulated gene 1	66969641	protein-coding	234593|29811|29812	66929318	-
20665	0.0541534	0.0247679	-0.0247679	-0.0993471	-0.295831	-0.270308	-0.0360518	-0.121101	1.28157	1.66672	1.69873	1.3586	1.79659	1.75059	1.89985	1.6613	Sox10	Dom|Sox21	20665	ENSMUSG00000033006	GO:0000978|GO:0000980|GO:0000981|GO:0001701|GO:0001755|GO:0002052|GO:0003677|GO:0003682|GO:0003700|GO:0003705|GO:0005515|GO:0005634|GO:0005737|GO:0006351|GO:0006355|GO:0007422|GO:0008134|GO:0014015|GO:0030154|GO:0030318|GO:0031315|GO:0042802|GO:0043066|GO:0044212|GO:0045892|GO:0045893|GO:0045944|GO:0048469|GO:0048484|GO:0048546|GO:0048589|GO:0048709|GO:0090090	chr15	MGI:98358	SRY-box containing gene 10	79164490	protein-coding	20664|20666|20668|20669|20670|20671|20672|20674|20675|20677|20678|20679|20680|20681|20682|223227	79154913	-
28075	0.0972586	-0.0338984	-0.00641537	0.00641537	-0.569995	-0.631775	-0.597725	-0.776619	0.53438	0.581238	0.889105	0.423093	0.736322	0.566802	0.89652	0.637333	Desi1	AI427858|AI850401|D15Wsu75e|DeSI-1|Fam152b|Pppde2	28075	ENSMUSG00000022472	GO:0003674|GO:0005575|GO:0005634|GO:0005737|GO:0006508|GO:0008150|GO:0008233|GO:0016787	chr15	MGI:106313|Vega:OTTMUSG00000032775	desumoylating isopeptidase 1	82016140	protein-coding	78825	81992523	-
67739	-0.0719528	0.0933552	-0.0518932	0.0518932	-0.0880003	-0.251476	-0.137774	-0.103027	0.669553	0.788951	1.1227	0.870721	0.903367	0.832694	1.23427	0.95312	Slc48a1	4930570C03Rik	67739	ENSMUSG00000081534	GO:0003674|GO:0005575|GO:0005764|GO:0005768|GO:0006810|GO:0008150|GO:0016020|GO:0016021	chr15	MGI:1914989|Vega:OTTMUSG00000029612	solute carrier family 48 (heme transporter), member 1	97792692	protein-coding		97784365	+
207839	0.0953493	-0.0275412	0.0275407	-0.32812	1.89828	1.66121	2.19105	2.06186	1.57089	2.03949	2.21191	1.60967	1.90251	2.22277	2.33073	1.78889	Galnt6	4632410F13|AW047994|GalNAc-T6	207839	ENSMUSG00000037280	GO:0004653|GO:0005794|GO:0008152|GO:0016020|GO:0016021|GO:0016740|GO:0016757|GO:0048471	chr15	MGI:1891640|Vega:OTTMUSG00000035000	UDP-N-acetyl-alpha-D-galactosamine:polypeptide N-acetylgalactosaminyltransferase 6	100729376	protein-coding	108148|108150|108760|14423|14425|14426|171212|230145|231050|241391|270049|271786|67909|71685	100689915	-
170574	-0.352221	0.352221	-0.358393	0.763171	-1.35233	-0.285602	-1.18165	-1.06276	0.148366	0.444829	0.664935	0.121578	-0.787777	0.782421	1.11884	-0.0504575	Sp7	6430578P22Rik|C22|Osx	170574	ENSMUSG00000060284	GO:0001649|GO:0003676|GO:0003677|GO:0005515|GO:0005622|GO:0005634|GO:0005737|GO:0006351|GO:0006355|GO:0006357|GO:0008270|GO:0017151|GO:0046872	chr15	MGI:2153568	Sp7 transcription factor 7	102366271	protein-coding	20683|20687|20688|236537|320145|381373|64406|75753|78912|83395	102357177	-
67824	-0.107481	0.355853	-0.224586	0.107482	-0.54551	-1.05396	-0.352742	-0.5398	0.983243	1.18334	1.01349	0.636383	1.10572	0.980022	1.12521	0.592288	Nmral1	1110025F24Rik|AI256624	67824	ENSMUSG00000063445	GO:0000166|GO:0003674|GO:0005634|GO:0005730|GO:0005737|GO:0008150	chr16	MGI:1915074|Vega:OTTMUSG00000026648	NmrA-like family domain containing 1	4719059	protein-coding		4711318	-
665119	0.347313	0.13658	-0.13658	-0.317897	2.50457	2.56089	1.55837	2.04606	1.93215	2.62534	2.37635	1.64081	2.30297	2.6196	2.01792	2.32972	Sec14l5		665119	ENSMUSG00000091712	GO:0003674|GO:0005575|GO:0008150	chr16	MGI:3616084	SEC14-like 5 (S. cerevisiae)	5183934	protein-coding	103655|380683|67815|74136	5147109	+
208158	-0.0393801	-0.128251	0.0550823	0.0393791	-0.303005	-0.9004	-0.216332	-0.256989	0.108621	0.162474	0.653728	-0.0557518	0.536597	0.472261	0.819703	0.684789	Map6d1	A330066I15Rik	208158	ENSMUSG00000041205	GO:0005516|GO:0005737|GO:0005794|GO:0005798|GO:0005801|GO:0005856|GO:0007026|GO:0008017|GO:0018009	chr16	MGI:3607784	MAP6 domain containing 1	20241358	protein-coding	17760	20233309	-
16180	0.0690532	0.0185504	-0.0185504	-0.130416	1.43731	1.45656	1.33583	1.2475	1.40118	1.96711	1.77888	1.5626	1.84445	1.78224	1.93531	1.6964	Il1rap	6430709H04Rik|AI255955|AV239853|IL-1RAcP	16180	ENSMUSG00000022514	GO:0004871|GO:0004888|GO:0004908|GO:0005149|GO:0005515|GO:0005576|GO:0005622|GO:0005737|GO:0005886|GO:0007165|GO:0016020|GO:0016021|GO:0019221|GO:0031224|GO:0042094|GO:0043234|GO:0045087	chr16	MGI:104975|Vega:OTTMUSG00000036972	interleukin 1 receptor accessory protein	26725147	protein-coding	107527|16174|16177|16178|16182|17082|24058|331461|60367	26581705	+
11815	0.0624695	0.20642	-0.0624695	-0.109274	1.14225	1.10594	1.15421	1.18566	1.05903	1.68598	2.1597	1.21848	1.144	1.73472	2.22254	1.70171	Apod		11815	ENSMUSG00000022548	GO:0000302|GO:0005215|GO:0005576|GO:0005615|GO:0005622|GO:0005737|GO:0005783|GO:0006006|GO:0006629|GO:0006810|GO:0008289|GO:0010642|GO:0015485|GO:0022626|GO:0030425|GO:0036094|GO:0042308|GO:0043025|GO:0048471|GO:0048662|GO:0051895|GO:0060588|GO:0071638|GO:1900016|GO:2000098|GO:2000405	chr16	MGI:88056|Vega:OTTMUSG00000025876	apolipoprotein D	31314596	protein-coding		31296192	-
239827	-0.267553	0.270967	-0.10846	0.10846	0.644003	0.34832	0.431061	0.753811	0.649703	1.00645	1.18109	0.227455	0.843994	1.05528	1.22263	0.694577	Pigz	F630022B06Rik	239827	ENSMUSG00000045625	GO:0000026|GO:0000030|GO:0005783|GO:0006506|GO:0016020|GO:0016021|GO:0016740|GO:0016757|GO:0031227	chr16	MGI:2443822|Vega:OTTMUSG00000025435	phosphatidylinositol glycan anchor biosynthesis, class Z	31946046	protein-coding		31933851	+
12892	-0.208839	-0.0208111	0.0560894	0.0208111	0.45721	0.612476	0.617631	0.591529	0.763724	1.39875	1.31394	0.908593	1.01781	1.54699	1.66615	1.2822	Cpox	CPX|Cpo|HCP	12892	ENSMUSG00000022742	GO:0004109|GO:0005737|GO:0005739|GO:0005743|GO:0005758|GO:0006779|GO:0006782|GO:0006783|GO:0016491|GO:0042802|GO:0042803|GO:0055114	chr16	MGI:104841	coproporphyrinogen oxidase	58680389	protein-coding		58670208	+
50913	-0.292248	0.220516	-0.127269	0.127268	-0.224247	-0.0886898	0.0231352	-0.342996	0.873034	1.05492	1.25636	0.811755	1.2058	0.846353	1.19494	0.91665	Olig2	AI604895|Bhlhb1|Olg-2|Oligo2|RK17|bHLHe19	50913	ENSMUSG00000039830	GO:0000122|GO:0003677|GO:0003700|GO:0003705|GO:0005515|GO:0005634|GO:0005667|GO:0005737|GO:0005886|GO:0006351|GO:0006355|GO:0007275|GO:0007399|GO:0021522|GO:0021529|GO:0021530|GO:0042552|GO:0042803|GO:0045665|GO:0046983|GO:0048663|GO:0048709|GO:0048714|GO:0071837	chr16	MGI:1355331|Vega:OTTMUSG00000019873	oligodendrocyte transcription factor 2	91228677	protein-coding	140489|50914|59058|94222	91225550	+
50914	-0.185405	0.120974	-0.0363235	0.0363226	-0.862718	-1.08092	-1.09124	-0.984834	0.986956	1.01861	1.30895	0.86033	1.10778	0.958827	1.27656	0.976634	Olig1	AI836478|AW494459|Bhlhb6|Olg-1|Oligo1|bHLHe21	50914	ENSMUSG00000046160	GO:0003677|GO:0003700|GO:0005515|GO:0005634|GO:0005667|GO:0006351|GO:0006355|GO:0007275|GO:0046983|GO:0048663	chr16	MGI:1355334|Vega:OTTMUSG00000019872	oligodendrocyte transcription factor 1	91271939	protein-coding	140489|50913|59058|94222	91269769	+
56173	-0.510323	0.908896	0.195219	-0.195219	1.4812	0.294812	-0.698563	-3.38895	1.68176	2.14005	2.29855	1.08486	1.86832	1.73077	1.96518	1.26008	Cldn14	AI851731	56173	ENSMUSG00000047109	GO:0005198|GO:0005783|GO:0005886|GO:0005923|GO:0016020|GO:0016021|GO:0030054	chr16	MGI:1860425|Vega:OTTMUSG00000019962	claudin 14	94008837	protein-coding	12737|12738|12739|12740|12741|239931|242653|53624|54419|54420|56863|58187|60363|621628	93919031	-
93961	-0.0299358	0.0804205	-0.0174122	0.0174131	-0.0626717	0.159991	-0.00785541	0.192858	0.339937	0.986743	1.08803	0.768625	0.971603	1.24179	1.05087	0.899543	B3galt5	1190002B21Rik|AU045265|b3Galt-V	93961	ENSMUSG00000074892	GO:0005783|GO:0005794|GO:0006486|GO:0008378|GO:0016020|GO:0016021|GO:0016740|GO:0016757	chr16	MGI:2136878|Vega:OTTMUSG00000020397	UDP-Gal:betaGlcNAc beta 1,3-galactosyltransferase, polypeptide 5	96319858	protein-coding	108105|227327|231727|232984|26877|26878|26879|272411|53625|54218|72297|97440	96235801	+
320111	-0.0560513	0.0660639	0.0560513	-0.184771	-0.0612068	0.0754528	-0.409685	-0.276714	2.91628	1.4665	1.84799	1.02763	1.78244	1.08803	1.46076	1.38593	Prr18	9630019K15Rik	320111	ENSMUSG00000055945	GO:0003674|GO:0005575|GO:0005783|GO:0008150	chr17	MGI:2443403	proline rich region 18	8344113	protein-coding		8340406	+
68262	-0.0600557	0.152345	0.00883293	-0.00883388	0.936316	0.69854	1.38646	1.31207	0.591269	0.539571	0.75749	0.156482	0.383993	0.582523	0.854678	0.626935	Agpat4	1500003P24Rik	68262	ENSMUSG00000023827	GO:0003674|GO:0003841|GO:0005575|GO:0008150|GO:0008152|GO:0008654|GO:0016020|GO:0016021|GO:0016740|GO:0016746	chr17	MGI:1915512|Vega:OTTMUSG00000036581	1-acylglycerol-3-phosphate O-acyltransferase 4 (lysophosphatidic acid acyltransferase, delta)	12219640	protein-coding	225010|28169|52123	12119284	+
12305	0.127897	-0.0526056	0.0526066	-0.0922098	0.714954	0.424671	0.664535	0.617395	1.68702	1.61548	1.5746	1.46777	1.62156	1.65796	1.66295	1.56527	Ddr1	6030432F18|AI323681|CD167a|Cak|Nep|PTK3A	12305	ENSMUSG00000003534	GO:0000166|GO:0001558|GO:0001952|GO:0004672|GO:0004713|GO:0004714|GO:0005518|GO:0005524|GO:0005886|GO:0006468|GO:0007155|GO:0007169|GO:0007565|GO:0007566|GO:0007595|GO:0008285|GO:0010715|GO:0014909|GO:0016020|GO:0016021|GO:0016301|GO:0016310|GO:0016323|GO:0016740|GO:0016772|GO:0018108|GO:0038062|GO:0038063|GO:0038083|GO:0043583|GO:0044319|GO:0046777|GO:0060444|GO:0060749|GO:0061302	chr17	MGI:99216|Vega:OTTMUSG00000031017	discoidin domain receptor family, member 1	35704139	protein-coding	11682|16001|17005|18198|18211|18212|18213|18214|19886|23920|26563|26564	35681567	-
17441	0.0377722	0.18707	-0.0377722	-0.0838804	1.83475	1.71467	2.24906	2.13572	1.74955	1.95158	2.1764	1.54214	1.94201	2.02177	2.48022	1.93234	Mog	B230317G11Rik	17441	ENSMUSG00000076439	GO:0007155|GO:0016020|GO:0016021|GO:0034126	chr17	MGI:97435|Vega:OTTMUSG00000014932	myelin oligodendrocyte glycoprotein	37023398	protein-coding	100038862|102657|12231|192194|195564|230622|237754|238555|242122|242627|27028|320640|328505|329919|547431|624681|632126|639774|639781	37010740	-
22153	-0.0163383	0.115347	0.0163374	-0.0363436	-2.53888	-2.60461	-2.45974	-2.53496	-0.979598	-0.529537	-0.620218	-0.984789	-0.581231	-0.601561	-0.576113	-0.833812	Tubb4a	AI325297|M(beta)4|Tubb|Tubb4	22153	ENSMUSG00000062591	GO:0000166|GO:0003924|GO:0005198|GO:0005525|GO:0005737|GO:0005856|GO:0005874|GO:0005929|GO:0006184|GO:0007017|GO:0007018|GO:0030030|GO:0033269|GO:0042995|GO:0043025|GO:0043209|GO:0043234|GO:0051258	chr17	MGI:107848	tubulin, beta 4A class IVA	57087782	protein-coding	22151|22152|22154|227613|545486|67951|71924|73710	57080066	-
574402	-0.262938	0.0287561	-0.0287552	0.0385084	-1.03097	-0.811711	-1.45492	-1.15928	0.0153322	1.15668	0.0759163	-0.588674	0.295847	0.343216	-0.186901	-0.236515	Gpr17	AI853548	574402	ENSMUSG00000052229	GO:0004871|GO:0004930|GO:0005886|GO:0007165|GO:0007186|GO:0016020|GO:0016021|GO:0035589|GO:0045028	chr18	MGI:3584514|Vega:OTTMUSG00000023990	G protein-coupled receptor 17	31949636	protein-coding	18441|18442|19204|213438|213439|233571|239283|321019|381810|57385|58861|67168|70086|78134|78826|84112	31942999	-
17196	0.0477257	0.222037	-0.0477266	-0.133783	-0.353456	-0.188412	-0.728706	-0.368167	2.77786	1.10222	1.90967	0.368732	1.35704	0.419532	1.34041	0.873356	Mbp	C76307|Hmbpr|R75289|golli-mbp|mld|shi	17196	ENSMUSG00000041607	GO:0002020|GO:0005634|GO:0005737|GO:0005886|GO:0009636|GO:0016020|GO:0019911|GO:0033269|GO:0042552|GO:0042995|GO:0043025|GO:0043209|GO:0043218|GO:0050771|GO:0061024|GO:0071944	chr18	MGI:96925|Vega:OTTMUSG00000016316	myelin basic protein	82585637	protein-coding		82475123	+
381199	0.0371695	-0.0371704	-0.0477781	0.0393858	-0.796668	-0.80206	-0.859048	-1.18694	-0.843165	-0.502396	-0.656137	-1.03029	-0.797694	-0.557411	-0.604739	-0.794318	Tmem151a	AW125688|Gm961|Tmem151	381199	ENSMUSG00000061451	GO:0003674|GO:0005575|GO:0008150|GO:0016020|GO:0016021	chr19	MGI:2147713|Vega:OTTMUSG00000033051	transmembrane protein 151A	5085477	protein-coding	210573	5079337	-
67457	0.108228	-0.0916686	0.0916686	-0.32366	0.604241	0.686139	0.754282	0.80523	1.98881	2.42883	2.28676	2.20228	2.18142	2.47898	2.50109	2.21753	Frmd8	1200004M23Rik|2310035N23Rik|4931429L16Rik|AU018809	67457	ENSMUSG00000024816	GO:0003674|GO:0005575|GO:0005856|GO:0008150	chr19	MGI:1914707|Vega:OTTMUSG00000033946	FERM domain containing 8	5875208	protein-coding	79264	5850974	-
104252	-0.115437	0.0404668	0.156447	-0.0404668	-1.19553	-1.67935	-0.538142	-1.50337	1.06621	1.03226	1.29827	1.00627	0.945422	1.08203	1.41245	1.19302	Cdc42ep2	1110008C05Rik|Borg1|Cep2|D19Bwg1013e	104252	ENSMUSG00000045664	GO:0001515|GO:0005100|GO:0005737|GO:0005856|GO:0005886|GO:0008360|GO:0015630|GO:0016020|GO:0017049|GO:0030036|GO:0030838|GO:0031274|GO:0032321	chr19	MGI:1929744	CDC42 effector protein (Rho GTPase binding) 2	5924816	protein-coding	104445|260409|56699|58804	5917556	-
225845	0.00453472	0.0670176	-0.00453568	-0.297656	-0.172316	-0.278044	-1.07495	-0.736604	1.63914	1.77319	2.11997	1.89346	1.92207	1.64251	2.17375	1.98145	Pla2g16	C78643|HRSL3|Hrasls3|Hrev107|MLP-3	225845	ENSMUSG00000060675	GO:0004623|GO:0005737|GO:0005783|GO:0006644|GO:0008654|GO:0008970|GO:0016020|GO:0016021|GO:0016042|GO:0016746|GO:0016787|GO:0045786|GO:0048471|GO:0052739|GO:0052740	chr19	MGI:2179715|Vega:OTTMUSG00000033094	phospholipase A2, group XVI	7588545	protein-coding	27281|66727	7557459	+
107272	-0.0541773	0.0460901	-0.0460911	0.0786152	0.337287	0.138499	-0.309968	0.140018	1.46205	1.93602	1.90017	1.74802	1.61251	1.85149	1.97902	1.86667	Psat1	D8Ertd814e|EPIP|PSA|Psat	107272	ENSMUSG00000024640	GO:0003824|GO:0004648|GO:0006564|GO:0008152|GO:0008483|GO:0008652|GO:0016740|GO:0030170	chr19	MGI:2183441|Vega:OTTMUSG00000030919	phosphoserine aminotransferase 1	15925059	protein-coding		15905123	-
226115	0.00854635	0.0665531	-0.636462	-0.00854683	1.99672	1.68782	2.02124	1.9948	2.0465	1.66335	2.31694	1.88624	2.30655	1.68191	2.67814	2.05143	Opalin	Tmem10|Tmp10	226115	ENSMUSG00000050121	GO:0003674|GO:0005794|GO:0005886|GO:0008150|GO:0016020|GO:0016021	chr19	MGI:2657025	oligodendrocytic myelin paranodal and inner loop protein	41077113	protein-coding		41063420	-
19337	0.0705557	0.0215707	-0.158861	-0.0215712	-2.14687	-1.87598	-2.44488	-1.21453	-2.43795	-2.31096	-1.97923	-2.7931	-1.85053	-1.89214	-1.61535	-1.90826	Rab33a	Rabs10	19337	ENSMUSG00000031104	GO:0000166|GO:0005525|GO:0005886|GO:0007264|GO:0015031|GO:0016020	chrX	MGI:109493|Vega:OTTMUSG00000017541	RAB33A, member of RAS oncogene family	48530232	protein-coding	19338	48519470	+
140571	-0.193985	0.237469	0.00946856	-0.00946903	2.26444	2.28151	2.51369	2.64875	1.99018	2.45452	2.09989	1.81113	2.09717	2.33378	2.16317	2.12071	Plxnb3	AI451018|Plxn6	140571	ENSMUSG00000031385	GO:0016020|GO:0016021	chrX	MGI:2154240|Vega:OTTMUSG00000017705	plexin B3	73772510	protein-coding	140570|18844|18845|18846|235611|243743|54712|67784	73757103	+
14618	-0.047874	0.147504	0.0478735	-0.376225	0.301316	-0.194218	0.636412	0.482434	1.46749	1.78961	1.81854	1.29201	1.73252	1.9643	2.00029	1.74517	Gjb1	AI118175|Cnx32|Cx32|Gjb-1	14618	ENSMUSG00000047797	GO:0005243|GO:0005737|GO:0005783|GO:0005886|GO:0005921|GO:0005922|GO:0007154|GO:0015868|GO:0016020|GO:0016021|GO:0030054|GO:0042803|GO:0051259	chrX	MGI:95719|Vega:OTTMUSG00000018210	gap junction protein, beta 1	101385624	protein-coding	118454|14609|14610|14611|14612|14613|14615|14616|14617|14619|14620|14621|14622|14623|353155|414089	101377337	+
18823	0.0189247	0.277763	-0.04457	-0.0189247	1.24108	1.07024	1.4788	1.57621	1.70597	2.1502	2.31821	1.70973	2.03562	2.2201	2.46549	2.06297	Plp1	DM20|Plp|jimpy|jp|msd|rsh	18823	ENSMUSG00000031425	GO:0005198|GO:0005515|GO:0007229|GO:0008366|GO:0010001|GO:0010628|GO:0016020|GO:0016021|GO:0019911|GO:0022010|GO:0042552|GO:0042759|GO:0043209|GO:0048469	chrX	MGI:97623|Vega:OTTMUSG00000016519	proteolipid protein (myelin) 1	136837742	protein-coding	14758|234267	136822836	+

## Sheet: Figure 6B - Endothelial
Gene ID	946TissueInput2_S17(normalized)	947TissueInput2_S18(normalized)	948TissueInput2_S19(normalized)	949TissueInput2_S20(normalized)	179DounceInput_S1(normalized)	180DounceInput_S2(normalized)	181DounceInput_S3(normalized)	182DounceInput_S4(normalized)	1361Cell (-) Inhib_S5(normalized)	1362Cell (-) Inhib_S6(normalized)	156Cell (-) Inhib_S7(normalized)	157Cell (-) Inhib_S8(normalized)	1361Cell (+) Inhib_S1(normalized)	1362Cell (+) Inhib_S2(normalized)	156Cell (+) Inhib_S3(normalized)	157Cell (+) Inhib_S4(normalized)	Gene Symbol	Aliases	Entrez ID	Ensembl ID	GO Accession	Chromosome	DBXrefs	Description	End	Gene Type	Paralogs	Start	Strand
20671	-0.779195	0.886352	-0.312752	0.312752	0.693865	-3.25949	-2.5691	-0.183833	5.29295	4.54794	5.00436	4.50896	5.14077	5.03534	4.57413	4.22763	Sox17	Sox	20671	ENSMUSG00000025902	GO:0000122|GO:0001525|GO:0001570|GO:0001706|GO:0001828|GO:0001947|GO:0003142|GO:0003143|GO:0003151|GO:0003308|GO:0003677|GO:0003700|GO:0003705|GO:0003713|GO:0005515|GO:0005634|GO:0005667|GO:0006351|GO:0006355|GO:0007283|GO:0007369|GO:0007492|GO:0007493|GO:0008013|GO:0008134|GO:0010628|GO:0016055|GO:0021903|GO:0023019|GO:0030178|GO:0030308|GO:0031648|GO:0035050|GO:0042074|GO:0042661|GO:0042662|GO:…	chr1	MGI:107543	SRY-box containing gene 17	4496413	protein-coding	20664|20665|20666|20668|20669|20670|20672|20674|20675|20677|20678|20679|20680|20681|20682|223227	4490928	-
16177	-0.387092	0.270071	-0.270071	0.377459	2.11797	1.77323	1.78101	1.81304	2.51203	2.11623	2.06627	1.3996	2.26543	2.32962	2.01615	1.80207	Il1r1	CD121a|CD121b|IL-iR|Il1r-1	16177	ENSMUSG00000026072	GO:0002020|GO:0004871|GO:0004888|GO:0004908|GO:0004909|GO:0005161|GO:0005515|GO:0005576|GO:0005622|GO:0005886|GO:0007165|GO:0009986|GO:0014069|GO:0016020|GO:0016021|GO:0019221|GO:0031224|GO:0035255|GO:0043234|GO:0045087|GO:0070498|GO:0070555	chr1	MGI:96545	interleukin 1 receptor, type I	40316177	protein-coding	107527|16174|16178|16180|16182|17082|24058|331461|60367	40225080	+
53945	-0.340229	-0.142276	0.251445	0.142275	2.55736	2.40697	2.74998	2.58552	4.39618	4.53358	4.48339	4.76397	4.7246	5.20863	4.58869	4.52461	Slc40a1	Dusg|Fpn1|IREG1|MTP|MTP1|Ol5|Pcm|Slc11a3|Slc39a1	53945	ENSMUSG00000025993	GO:0002260|GO:0003158|GO:0005381|GO:0005515|GO:0005771|GO:0005886|GO:0006810|GO:0006811|GO:0006826|GO:0006879|GO:0006915|GO:0008021|GO:0016020|GO:0016021|GO:0034755|GO:0048536|GO:0055072|GO:0060345|GO:0060586	chr1	MGI:1315204	solute carrier family 40 (iron-regulated transporter), member 1	45925594	protein-coding		45908070	-
17912	-0.157144	0.00514173	0.10108	-0.00514126	1.06009	1.8837	1.66962	1.61652	0.898795	0.23222	0.802169	0.847633	0.829224	0.731549	0.38942	0.685164	Myo1b	AA406997|myosin-1b	17912	ENSMUSG00000018417	GO:0000146|GO:0000166|GO:0003774|GO:0003779|GO:0005516|GO:0005524|GO:0005546|GO:0005547|GO:0005737|GO:0005886|GO:0005903|GO:0016459|GO:0030048|GO:0030175|GO:0051017|GO:0071944	chr1	MGI:107752|Vega:OTTMUSG00000016470	myosin IB	51915974	protein-coding	17913|17916|231646|246177|338367|432516|66196|71602	51749766	-
14268	0.0192537	-0.0192533	-0.13717	0.331149	0.411949	0.238281	0.133438	0.424152	4.54969	4.44224	3.7061	3.39254	3.89069	4.30516	3.41463	3.58603	Fn1	E330027I09|Fn|Fn-1	14268	ENSMUSG00000026193	GO:0002020|GO:0005515|GO:0005577|GO:0005578|GO:0005604|GO:0005615|GO:0005793|GO:0007044|GO:0007155|GO:0007160|GO:0007161|GO:0010952|GO:0016324|GO:0016504|GO:0018149|GO:0030198|GO:0031012|GO:0034446|GO:0042060|GO:0045340	chr1	MGI:95566	fibronectin 1	71653234	protein-coding	14133|14134|21923|21960|329278|76293|81877|98970	71585473	-
433323	0.0263548	-0.0263538	0.0796289	-0.129024	0.482477	0.36165	0.647396	0.651067	-0.459196	-0.926251	-0.230791	-0.639095	-0.180721	-0.167615	-0.586762	-0.763258	Sgpp2	SPPase2|Spp2	433323	ENSMUSG00000032908	GO:0003824|GO:0005783|GO:0006670|GO:0016020|GO:0016021|GO:0016787|GO:0042392	chr1	MGI:3589109	sphingosine-1-phosphate phosphotase 2	78420286	protein-coding	81535	78310346	+
80721	-0.226803	0.542913	-0.158691	0.15869	-0.815039	0.163295	-3.52047	-1.44481	3.6506	3.57652	3.75803	3.97511	3.94195	4.38886	3.5826	3.49279	Slc19a3	A230084E24Rik|AI788884|ThTr2	80721	ENSMUSG00000038496	GO:0005542|GO:0005886|GO:0005887|GO:0006810|GO:0008517|GO:0008518|GO:0015234|GO:0015403|GO:0015884|GO:0015888|GO:0016020|GO:0016021	chr1	MGI:1931307|Vega:OTTMUSG00000022622	solute carrier family 19, member 3	83038448	protein-coding	116914|20509	83012523	-
20684	0.45833	-0.533665	-0.0706272	0.0706274	3.68736	2.74388	3.6474	3.46105	4.73662	4.81928	5.08183	4.6728	5.15001	5.26792	4.73627	4.38734	Sp100	A430075G10Rik	20684	ENSMUSG00000026222	GO:0000122|GO:0003677|GO:0003713|GO:0003714|GO:0005515|GO:0005634|GO:0005730|GO:0005737|GO:0006978|GO:0008134|GO:0016605|GO:0019900|GO:0019904|GO:0032526|GO:0032897|GO:0034097|GO:0034340|GO:0034341|GO:0034399|GO:0042802|GO:0042803|GO:0043392|GO:0043433|GO:0045892|GO:0045893|GO:0046872|GO:0051091|GO:0051271|GO:0070087	chr1	MGI:109561|Vega:OTTMUSG00000030061	nuclear antigen Sp100	85709448	protein-coding	109032|319997|381287|434484|620078	85650050	+
20452	-0.0164514	0.190956	-0.248463	0.0164509	0.958136	0.104741	0.700734	0.48334	1.48986	1.23455	1.2994	1.09288	1.3858	1.94566	1.26605	1.23589	St8sia4	PST|PST-1|ST8SiaIV|Siat8d	20452	ENSMUSG00000040710	GO:0001574|GO:0003828|GO:0005794|GO:0006486|GO:0006491|GO:0008152|GO:0008373|GO:0009311|GO:0016020|GO:0016021|GO:0016740|GO:0016757|GO:0030173	chr1	MGI:106018	ST8 alpha-N-acetyl-neuraminide alpha-2,8-sialyltransferase 4	95667594	protein-coding	20449|20450|20451|225742|241230	95587682	-
545370	-0.034056	-2.32772	0.034056	1.00351	2.02156	2.56364	3.05058	3.20677	5.50992	4.98014	4.22779	4.42237	5.20103	5.41983	4.20292	4.68658	Hmcn1	EG545370|Gm201	545370	ENSMUSG00000066842	GO:0003674|GO:0005576|GO:0005604|GO:0005938|GO:0008150|GO:0030054	chr1	MGI:2685047|Vega:OTTMUSG00000021664	hemicentin 1	150993435	protein-coding	15530|22329|242050|665700|71461	150562502	-
63913	0.210931	0.215113	-2.08273	-0.210931	3.20479	3.5007	2.19262	3.05182	5.0172	5.59521	4.89159	5.09102	4.87721	5.22093	4.23956	4.4082	Fam129a	AI256368|AU019833|Niban	63913	ENSMUSG00000026483	GO:0001933|GO:0001934|GO:0003674|GO:0005634|GO:0005737|GO:0005886|GO:0006417|GO:0006950|GO:0034976|GO:0045727	chr1	MGI:2137237|Vega:OTTMUSG00000021503	family with sequence similarity 129, member A	151719347	protein-coding	100037278|227737	151571373	+
19737	0.0677638	-0.0677633	-0.135326	0.333735	-4.18501	-2.88474	-3.61508	-4.39974	3.13646	3.07625	3.14238	2.99955	4.22515	3.97076	2.75689	3.11643	Rgs5	1110070A02Rik	19737	ENSMUSG00000026678	GO:0005096|GO:0005737|GO:0005886|GO:0007165|GO:0007186|GO:0009968|GO:0016020|GO:0038032	chr1	MGI:1098434|Vega:OTTMUSG00000020901	regulator of G-protein signaling 5	169693526	protein-coding	19734|19735|19736|246709|50778|50780|56470|56533|58175|64214|67792	169655501	+
66425	-0.0452661	0.2741	-0.248703	0.0452661	-2.67916	-3.13324	-3.4985	-3.27223	0.398083	-0.145894	0.211738	0.375056	0.245402	0.00204754	0.520094	0.356274	Pcp4l1	1500036F01Rik	66425	ENSMUSG00000038370	GO:0003674|GO:0005575|GO:0008150	chr1	MGI:1913675|Vega:OTTMUSG00000021662	Purkinje cell protein 4-like 1	171196268	protein-coding		171173264	-
21346	0.407214	0.347037	-0.351192	-0.347037	0.899168	0.210869	0.751994	0.517004	3.72726	3.41431	3.48214	3.43241	3.24637	3.71296	2.87294	3.24288	Tagln2	2700094C18Rik|SM22beta|Sm22B|Sm22a	21346	ENSMUSG00000026547	GO:0005886|GO:0007517|GO:0031965	chr1	MGI:1312985|Vega:OTTMUSG00000021616	transgelin 2	172507375	protein-coding	12797|12798|21345|56370|71994	172500246	+
12490	0.0169382	-0.0291996	-0.0169387	0.259253	0.307315	0.520437	0.03898	0.96556	2.92747	2.27763	2.98063	2.92042	2.99005	3.11189	2.84479	2.76307	Cd34	AU040960	12490	ENSMUSG00000016494	GO:0001894|GO:0001935|GO:0005576|GO:0005737|GO:0005886|GO:0006536|GO:0007155|GO:0008134|GO:0008217|GO:0009897|GO:0009986|GO:0010629|GO:0016020|GO:0016021|GO:0016337|GO:0030097|GO:0030195|GO:0030246|GO:0032720|GO:0032733|GO:0038001|GO:0042482|GO:0043199|GO:0045019|GO:0045171|GO:0045766|GO:0048471|GO:0050900|GO:0060547|GO:0071425|GO:0071636|GO:0071657|GO:0071944|GO:0071971|GO:1900035|GO:1900038|GO:…	chr1	MGI:88329	CD34 antigen	194961292	protein-coding		194938821	+
22352	0.0390835	-0.0390825	0.116355	-0.156459	0.0658941	-0.487485	-0.564947	-0.79653	2.92835	2.52904	2.5305	2.33058	2.56596	2.61072	2.04206	2.36116	Vim		22352	ENSMUSG00000026728	GO:0005198|GO:0005200|GO:0005212|GO:0005515|GO:0005737|GO:0005777|GO:0005829|GO:0005856|GO:0005882|GO:0008022|GO:0010977|GO:0014002|GO:0019900|GO:0019901|GO:0030424|GO:0031252|GO:0042802|GO:0042995|GO:0044297|GO:0045098|GO:0045103|GO:0045109|GO:0045111|GO:0048471|GO:0050770|GO:0051721|GO:0060020|GO:0060252|GO:0070307|GO:1900147	chr2	MGI:98932|Vega:OTTMUSG00000011231	vimentin	13582826	protein-coding	13346|14580|16905|16906|16907|18008|18039|18040|19132|226180|233335|380684	13574311	+
241230	0.692516	-1.32431	-0.547494	0.547494	2.46858	1.35945	1.36608	1.16639	3.21148	4.06391	4.15711	4.29985	4.52782	5.42199	3.91111	3.23161	St8sia6	1700007J08Rik|AI314453|AI875066|ST8SiaVI|Siat8f	241230	ENSMUSG00000003418	GO:0001574|GO:0005794|GO:0006486|GO:0006493|GO:0008373|GO:0009100|GO:0009247|GO:0009311|GO:0016020|GO:0016021|GO:0016051|GO:0016740|GO:0016757|GO:0030173	chr2	MGI:2386797|Vega:OTTMUSG00000011299	ST8 alpha-N-acetyl-neuraminide alpha-2,8-sialyltransferase 6	13793520	protein-coding	20449|20450|20451|20452|225742	13654936	-
353156	-0.0935345	0.15468	-0.0588522	0.0588522	-1.86195	-2.1313	-1.34452	-1.6592	1.96627	1.03436	1.51294	1.10197	1.92543	1.75255	1.41506	1.37298	Egfl7	VE-statin|Zneu1	353156	ENSMUSG00000026921	GO:0001525|GO:0005509|GO:0005576|GO:0005615|GO:0007275|GO:0030154|GO:0030334|GO:0030336	chr2	MGI:2449923|Vega:OTTMUSG00000011579	EGF-like domain 7	26592682	protein-coding	114249|54156|81701	26581056	+
13805	-0.448082	0.603015	-0.334354	0.334354	0.616072	0.517196	-0.417846	0.725973	4.39911	4.26317	4.45381	4.3603	4.59654	4.86474	4.06397	4.195	Eng	AI528660|AI662476|CD105|S-endoglin	13805	ENSMUSG00000026814	GO:0000122|GO:0001525|GO:0001569|GO:0001570|GO:0001666|GO:0001934|GO:0001937|GO:0001947|GO:0003084|GO:0003273|GO:0005024|GO:0005072|GO:0005114|GO:0005534|GO:0005539|GO:0005615|GO:0005634|GO:0005737|GO:0006355|GO:0007155|GO:0007179|GO:0007507|GO:0009897|GO:0009986|GO:0010862|GO:0016020|GO:0016021|GO:0016477|GO:0017015|GO:0022009|GO:0022617|GO:0030336|GO:0030513|GO:0031953|GO:0034713|GO:0042060|GO:…	chr2	MGI:95392|Vega:OTTMUSG00000011981	endoglin	32682669	protein-coding	100044509|21814	32646595	+
17076	0.465944	-1.24276	-0.465944	1.53594	2.7846	1.62558	0.447629	1.8329	3.63614	3.63887	4.1324	4.19119	4.7837	4.72422	4.0844	4.05013	Ly75	CD205|DEC-205|DEC205	17076	ENSMUSG00000026980	GO:0006897|GO:0009897|GO:0016020|GO:0016021|GO:0030246	chr2	MGI:106662|Vega:OTTMUSG00000012816	lymphocyte antigen 75	60383231	protein-coding	17533|17534|18779	60293760	-
319876	-0.0806107	-0.135323	0.0806107	0.356929	3.12941	3.19031	2.70756	3.1422	3.5255	3.39852	3.55833	3.25807	3.7255	3.69972	3.49288	3.19568	Cobll1	1810047P18Rik|Coblr1|D430044D16Rik	319876	ENSMUSG00000034903	GO:0003674|GO:0005575|GO:0008150	chr2	MGI:2442894|Vega:OTTMUSG00000012883	Cobl-like 1	65238626	protein-coding	12808	65088339	-
329416	0.140767	0.420053	-0.140767	-1.57167	-0.832532	-2.61759	-2.41038	-1.04637	2.90206	2.88702	3.38317	2.98537	3.50733	3.439	3.09562	2.86653	Nostrin	Daip2|mDaIP2	329416	ENSMUSG00000034738	GO:0003677|GO:0005515|GO:0005634|GO:0005737|GO:0005886|GO:0006897|GO:0016020|GO:0031410|GO:0045892	chr2	MGI:3606242|Vega:OTTMUSG00000012971	nitric oxide synthase trafficker	69189329	protein-coding		69135800	+
545428	-0.133617	0.133617	-0.247987	0.179254	1.02816	1.39126	0.538857	0.697597	3.15496	2.57206	2.77882	2.80022	3.04433	2.57988	2.55881	2.46105	Ccdc141	2610301F02Rik|CAMDI|ENSMUSG00000075261	545428	ENSMUSG00000044033	GO:0003674|GO:0005575|GO:0008150	chr2	MGI:1919735|Vega:OTTMUSG00000013215	coiled-coil domain containing 141	77170635	protein-coding		77009906	-
16401	0.0677276	0.0183263	-0.186689	-0.0183263	3.08999	2.8788	3.25345	3.40683	0.106767	-0.304453	-0.334099	-0.142445	-0.0564375	0.0134277	-0.480657	-0.122356	Itga4	CD49D	16401	ENSMUSG00000027009	GO:0001968|GO:0001974|GO:0007155|GO:0007157|GO:0007159|GO:0007160|GO:0007229|GO:0007507|GO:0008305|GO:0009897|GO:0009986|GO:0016020|GO:0016021|GO:0016337|GO:0016477|GO:0060324|GO:0060485|GO:0060710|GO:0061032	chr2	MGI:96603|Vega:OTTMUSG00000013313	integrin alpha 4	79333114	protein-coding	104099|109700|16398|16399|16400|16402|16403|16404|16407|16408|16409|16410|16411|213119|241226|319480|381924	79255426	+
23796	0.354351	-0.354351	-0.354351	1.51745	1.521	-0.354351	1.33604	3.72131	3.04733	2.80119	2.07309	0.954628	2.77739	1.53271	0.829849	-0.354351	Aplnr	APJ|Agtrl1|msr/apj	23796	ENSMUSG00000044338	GO:0004871|GO:0004930|GO:0005886|GO:0007165|GO:0007186|GO:0016020|GO:0016021|GO:0050878	chr2	MGI:1346086|Vega:OTTMUSG00000013465	apelin receptor	85139923	protein-coding	11536|11607|11608|11609|12061|12062|12778|239336|242093|383563|71223	85136360	+
54485	1.64565	0.741313	-1.57327	-0.741313	1.72458	0.918643	2.17457	1.71847	4.94065	4.42686	4.70504	4.28648	4.80299	4.73402	4.08614	4.42823	Dll4	Delta4	54485	ENSMUSG00000027314	GO:0000122|GO:0001525|GO:0001569|GO:0001974|GO:0003208|GO:0003209|GO:0003222|GO:0003344|GO:0005112|GO:0005509|GO:0005515|GO:0005887|GO:0007154|GO:0007219|GO:0007275|GO:0016020|GO:0016021|GO:0030154|GO:0035912|GO:0043537|GO:0050767|GO:0061314|GO:0072554	chr2	MGI:1859388|Vega:OTTMUSG00000015953	delta-like 4 (Drosophila)	119335666	protein-coding	13388|13389|16449|16450|170788|18128|18129|18131|18132|208777|227325|241324	119325784	+
72630	-0.174895	0.0474005	-0.0474	0.173716	-1.96825	-1.07295	-2.59935	-1.30157	3.11202	2.73629	2.75214	2.54934	2.91004	2.75059	2.13853	2.59151	Hspa12b	2700081N06Rik	72630	ENSMUSG00000074793	GO:0000166|GO:0003674|GO:0005524|GO:0005575|GO:0008150	chr2	MGI:1919880|Vega:OTTMUSG00000015727	heat shock protein 12B	131145983	protein-coding	73442	131127412	+
21824	0.155851	-0.0715337	0.0428328	-0.0428328	-0.898253	-0.885099	-0.854484	-1.56335	3.40794	3.409	3.1408	2.89312	3.22663	3.48709	3.27286	2.98651	Thbd	AI385582|CD141|TM	21824	ENSMUSG00000074743	GO:0004888|GO:0005509|GO:0005615|GO:0005886|GO:0007565|GO:0007596|GO:0007599|GO:0009790|GO:0009986|GO:0016020|GO:0016021|GO:0030246|GO:0050819	chr2	MGI:98736|Vega:OTTMUSG00000015710	thrombomodulin	148408188	protein-coding	17064|66864|70445	148404471	-
17064	-0.0275331	-0.0914388	0.0275331	0.0674806	2.02028	1.29662	2.16322	1.59326	4.14975	3.67403	3.88752	4.00637	4.32362	4.4127	3.86552	3.58453	Cd93	6030404G09Rik|AA145088|AA4.1|AW555904|C1qr1|C1qrp|Ly68	17064	ENSMUSG00000027435	GO:0001849|GO:0005509|GO:0005886|GO:0007155|GO:0009986|GO:0016020|GO:0016021|GO:0016023|GO:0016337|GO:0030246	chr2	MGI:106664|Vega:OTTMUSG00000015713	CD93 antigen	148443535	protein-coding	21824|66864|70445	148436651	-
69698	-1.10624	0.260516	-0.260516	0.893366	-0.216425	-3.62229	-3.62229	-2.1316	4.20837	4.25869	4.26458	3.90908	4.1265	4.53883	4.37782	3.92127	Slc52a3	2310046K01Rik|RFT2	69698	ENSMUSG00000027463	GO:0005515|GO:0005886|GO:0005887|GO:0006810|GO:0007605|GO:0016020|GO:0016021|GO:0032217|GO:0032218|GO:0034605|GO:0055085	chr2	MGI:1916948|Vega:OTTMUSG00000015850	solute carrier protein family 52, member 3	152009258	protein-coding	52710	151996511	+
15901	0.598557	0.192937	-0.192937	-0.512151	-2.69645	-2.35235	-2.44845	-1.60862	3.0688	2.30889	2.6975	2.50437	2.58153	2.39403	2.66649	2.31109	Id1	AI323524|D2Wsu140e|Idb1|bHLHb24	15901	ENSMUSG00000042745	GO:0000122|GO:0001886|GO:0003700|GO:0005515|GO:0005634|GO:0005737|GO:0006351|GO:0006915|GO:0007275|GO:0007507|GO:0030509|GO:0031648|GO:0032963|GO:0043392|GO:0043408|GO:0043433|GO:0045668|GO:0045765|GO:0045892|GO:0046677|GO:0046983|GO:0060425|GO:0060426	chr2	MGI:96396|Vega:OTTMUSG00000015813	inhibitor of DNA binding 1	152737410	protein-coding	15902|15903|15904	152736274	+
18830	0.109869	0.028162	-0.028161	-0.766093	-1.70964	-1.25354	-3.16364	-1.75673	4.11094	3.63154	3.93886	3.75069	3.98395	4.03006	3.79266	3.57728	Pltp	Bpife|OD107	18830	ENSMUSG00000017754	GO:0005576|GO:0006810|GO:0006869|GO:0008289|GO:0010189|GO:0030317	chr2	MGI:103151|Vega:OTTMUSG00000001168	phospholipid transfer protein	164857708	protein-coding	16803|228796|270757|329547|378700|381399|66557	164839518	-
21939	1.15426	0.099552	-0.0995521	-0.876366	2.73595	2.71429	2.39898	0.614329	4.06588	3.26483	4.47521	3.81021	4.90119	4.96394	4.3953	4.70276	Cd40	AI326936|Bp50|GP39|HIGM1|IGM|IMD3|T-BAM|TRAP|Tnfrsf5|p50	21939	ENSMUSG00000017652	GO:0001934|GO:0002768|GO:0005515|GO:0005576|GO:0005615|GO:0005886|GO:0006874|GO:0006954|GO:0009897|GO:0009986|GO:0016020|GO:0016021|GO:0019899|GO:0030890|GO:0031625|GO:0032735|GO:0032855|GO:0035631|GO:0042113|GO:0042511|GO:0043089|GO:0043231|GO:0043406|GO:0045944|GO:0048304|GO:0050776|GO:0051023|GO:0051092|GO:0051607|GO:0090037|GO:2000353	chr2	MGI:88336|Vega:OTTMUSG00000016424	CD40 antigen	165071654	protein-coding	17000|18053|18383|21934|21938|21942|22163|230979|67169|94185	165055636	+
13616	0.0971861	-0.502332	-0.0340109	0.0340109	-4.27532	-4.75725	-2.29036	-1.07502	2.12833	2.36209	2.95321	1.98973	2.64398	2.79306	2.72209	2.03752	Edn3	114-CH19|114CH19|ls|tmgc48	13616	ENSMUSG00000027524	GO:0001755|GO:0002690|GO:0003100|GO:0005179|GO:0005576|GO:0005615|GO:0007166|GO:0008284|GO:0010460|GO:0014826|GO:0019229|GO:0030072|GO:0030182|GO:0030318|GO:0030334|GO:0030593|GO:0042310|GO:0043406|GO:0045840|GO:0046887|GO:0046888|GO:0046928|GO:0048016|GO:0048070|GO:0050880	chr2	MGI:95285|Vega:OTTMUSG00000016515	endothelin 3	174784042	protein-coding	13614|13615	174760773	+
20672	0.930052	-0.55299	0.228776	-0.228776	-3.71708	-1.73874	-2.31708	-5.00747	3.84916	2.981	3.40643	3.32757	3.70629	3.90235	3.3682	2.78367	Sox18	AI385749|Ra|Ragl	20672	ENSMUSG00000046470	GO:0001525|GO:0001568|GO:0001570|GO:0001701|GO:0001942|GO:0001944|GO:0001945|GO:0001946|GO:0003677|GO:0003700|GO:0005515|GO:0005634|GO:0006351|GO:0006355|GO:0007507|GO:0022405|GO:0035050|GO:0043565|GO:0044212|GO:0045892|GO:0045893|GO:0045944|GO:0048469|GO:0048866|GO:0060214|GO:0060836|GO:0060956|GO:0061028|GO:0072091	chr2	MGI:103559|Vega:OTTMUSG00000016810	SRY-box containing gene 18	181671640	protein-coding	20664|20665|20666|20668|20669|20670|20671|20674|20675|20677|20678|20679|20680|20681|20682|223227	181669837	-
22035	0.109999	-0.382834	0.0488281	-0.0488281	1.48524	1.50524	1.89314	1.87123	2.82897	2.25353	2.54064	2.48744	2.84816	3.33463	2.29299	2.28266	Tnfsf10	A330042I21Rik|AI448571|APO-2L|Ly81|TL2|Trail	22035	ENSMUSG00000039304	GO:0005125|GO:0005164|GO:0005615|GO:0006915|GO:0006955|GO:0016020|GO:0016021|GO:0043065|GO:0043280|GO:0090200|GO:2001238	chr3	MGI:107414|Vega:OTTMUSG00000037571	tumor necrosis factor (ligand) superfamily, member 10	27339665	protein-coding	21943	27317077	+
14013	0.843075	-1.96021	0.816603	-0.816603	1.5716	1.81101	0.730177	0.530485	4.9242	3.89977	4.70543	4.81621	5.14876	5.35663	4.65375	3.88045	Mecom	D630039M04Rik|Evi-1|Evi1|Jbo|Mds|Mds1|Mds1-Evi1|Prdm3|Znfpr1b1	14013	ENSMUSG00000027684	GO:0001701|GO:0001780|GO:0003676|GO:0003677|GO:0003700|GO:0005515|GO:0005622|GO:0005634|GO:0006351|GO:0006355|GO:0006915|GO:0006954|GO:0007275|GO:0008270|GO:0009605|GO:0009617|GO:0009791|GO:0016607|GO:0030154|GO:0030900|GO:0035115|GO:0035116|GO:0042127|GO:0042803|GO:0043069|GO:0045892|GO:0045893|GO:0045944|GO:0046329|GO:0046872|GO:0051726|GO:0060039|GO:0071425|GO:0072001	chr3	MGI:95457|Vega:OTTMUSG00000038143	MDS1 and EVI1 complex locus	30509487	protein-coding	230025|70673	29951296	-
17112	0.253443	0.021596	-0.021596	-0.417965	-3.0536	-2.92326	-5.23856	-1.6309	4.03944	3.48093	3.86289	3.66509	3.81674	4.1896	3.6358	3.47806	Tm4sf1	L6|M3s1	17112	ENSMUSG00000027800	GO:0005887|GO:0016020|GO:0016021	chr3	MGI:104678	transmembrane 4 superfamily member 1	57301919	protein-coding	229302|277203|75604	57287064	-
97064	-0.0813637	0.197875	0.0516658	-0.0516658	0.514341	0.547418	-1.67862	-0.2695	2.08553	2.30902	2.38118	2.30759	2.61972	2.59949	2.18171	2.19885	Wwtr1	2310058J06Rik|2610021I22Rik|C78399|Taz	97064	ENSMUSG00000027803	GO:0000122|GO:0001649|GO:0001933|GO:0003713|GO:0003714|GO:0005515|GO:0005634|GO:0005667|GO:0005737|GO:0006351|GO:0006355|GO:0006469|GO:0008284|GO:0010718|GO:0017145|GO:0032835|GO:0035329|GO:0035414|GO:0042803|GO:0045599|GO:0045944|GO:0060271|GO:0060390|GO:0090090	chr3	MGI:1917649|Vega:OTTMUSG00000029047	WW domain containing transcription regulator 1	57575910	protein-coding	22601	57455644	-
320782	-0.888407	-0.888407	0.888407	0.983396	4.7943	2.79535	3.12391	2.18725	3.96073	4.20002	3.4135	3.83296	4.19329	3.96213	4.1371	3.51551	Tmem154	9930117H01Rik	320782	ENSMUSG00000056498	GO:0003674|GO:0005575|GO:0008150|GO:0016020|GO:0016021	chr3	MGI:2444725|Vega:OTTMUSG00000022062	transmembrane protein 154	84704575	protein-coding		84666192	+
18008	0.307841	-0.274431	0.138262	-0.138261	-0.298774	-2.43592	-1.84433	-0.406591	4.92901	2.64667	2.67419	2.80565	3.17712	3.08309	2.56702	3.12803	Nes	AA166324|C78523|ESTM46	18008	ENSMUSG00000004891	GO:0000086|GO:0005198|GO:0005622|GO:0005737|GO:0005882|GO:0007275|GO:0007399|GO:0030844|GO:0031730|GO:0032091|GO:0043066|GO:0043086|GO:0045111|GO:0048858|GO:0072089|GO:2000179	chr3	MGI:101784|Vega:OTTMUSG00000026661	nestin	87980451	protein-coding	13346|14580|16905|16906|16907|18039|18040|19132|22352|226180|233335|380684	87971093	+
13636	0.515221	-0.0456762	0.0456762	-0.169675	1.79423	1.56828	1.43726	2.29339	2.25473	1.45391	2.10048	1.89098	2.39582	2.29492	2.0358	1.39594	Efna1	AI325262|B61|Efl1|Epl1|Eplg1|Lerk1	13636	ENSMUSG00000027954	GO:0000122|GO:0000187|GO:0001525|GO:0003180|GO:0003183|GO:0003199|GO:0005515|GO:0005576|GO:0005886|GO:0010719|GO:0014028|GO:0016020|GO:0016477|GO:0030182|GO:0031225|GO:0033628|GO:0034446|GO:0043535|GO:0045765|GO:0046658|GO:0046875|GO:0048013|GO:0050730|GO:0050731|GO:0050770|GO:0061002	chr3	MGI:103236|Vega:OTTMUSG00000028819	ephrin A1	89280951	protein-coding	13637|13638|13639|13640	89271730	-
214547	0.533591	0.303308	-0.398297	-0.303308	-0.469683	-1.07631	-3.76007	-1.26938	4.55428	4.01204	4.49984	4.45936	4.77945	4.61566	3.98715	4.01121	She	9430022A14	214547	ENSMUSG00000046280	GO:0003674|GO:0005575|GO:0008150	chr3	MGI:1099462|Vega:OTTMUSG00000034177	src homology 2 domain-containing transforming protein E	89858846	protein-coding	20420|230126|435684	89831370	+
20195	0.0481153	-0.0481153	0.563014	-0.653426	0.721332	0.713122	1.63042	0.489028	2.7636	2.42687	2.42577	2.27935	2.52776	2.4241	2.66394	2.21819	S100a11	EMAPI|Emap1|S100a14|S100c|cal	20195	ENSMUSG00000027907	GO:0001726|GO:0005509|GO:0005634|GO:0005737|GO:0007283|GO:0042803|GO:0044548|GO:0048306	chr3	MGI:1338798|Vega:OTTMUSG00000022126	S100 calcium binding protein A11 (calgizzarin)	93526288	protein-coding	20193|20194|20197|20198|20199|20200|20201|20202|20203|268686|545541	93520496	+
13601	-0.299765	0.301953	-0.226923	0.226923	-0.236156	0.358102	-0.264252	0.376969	1.46892	1.50211	1.64744	1.43626	1.73988	1.83862	1.7153	0.993102	Ecm1	AI663821|p85	13601	ENSMUSG00000028108	GO:0001503|GO:0001525|GO:0001938|GO:0001960|GO:0002020|GO:0002828|GO:0004871|GO:0005134|GO:0005576|GO:0005578|GO:0005615|GO:0006357|GO:0006954|GO:0007165|GO:0008022|GO:0010466|GO:0019899|GO:0030500|GO:0030502|GO:0031012|GO:0031214|GO:0043123|GO:0043236|GO:0045766|GO:2000404	chr3	MGI:103060|Vega:OTTMUSG00000030311	extracellular matrix protein 1	95739569	protein-coding		95734148	-
15360	0.221279	-0.0858273	0.0858278	-0.24864	-1.87069	-2.11475	-1.49146	-2.82239	1.63099	2.42941	2.52754	1.9905	1.63402	2.20644	2.44278	2.53311	Hmgcs2	1300002P16|mHS	15360	ENSMUSG00000027875	GO:0003824|GO:0004421|GO:0005739|GO:0005743|GO:0005759|GO:0006694|GO:0006695|GO:0008152|GO:0008299|GO:0008610|GO:0016126|GO:0016740	chr3	MGI:101939|Vega:OTTMUSG00000026370	3-hydroxy-3-methylglutaryl-Coenzyme A synthase 2	98310738	protein-coding	208715	98280431	+
12373	-0.025568	0.0255685	0.452686	-0.539902	-1.55925	-0.751735	-0.785799	-1.91149	1.55483	0.0934081	1.34766	0.78785	1.28974	1.36905	0.705343	0.588874	Casq2	AA033488|AW146219|ESTM52|cCSQ	12373	ENSMUSG00000027861	GO:0002027|GO:0005080|GO:0005509|GO:0005622|GO:0006937|GO:0010649|GO:0010881|GO:0016529|GO:0030018|GO:0042803|GO:0043267|GO:0051208|GO:0060306|GO:0060315|GO:0071313|GO:0086004|GO:1901017	chr3	MGI:1309469|Vega:OTTMUSG00000031087	calsequestrin 2	102146512	protein-coding	12372	102086455	+
20501	0.0950298	0.055191	-0.055192	-0.406548	0.72932	0.494739	0.819649	0.97284	2.4797	2.56965	2.64297	2.48503	2.36429	2.8857	2.64616	2.64481	Slc16a1	AL022710|Mct1	20501	ENSMUSG00000032902	GO:0005739|GO:0005886|GO:0006810|GO:0015293|GO:0015355|GO:0015711|GO:0016020|GO:0016021|GO:0055085	chr3	MGI:106013|Vega:OTTMUSG00000022475	solute carrier family 16 (monocarboxylic acid transporters), member 1	104658462	protein-coding	104681|20502|20503|216867|217316|229699|240638|57274|66859|69309|71781|72472|80879	104638668	+
229699	-2.86501	-0.081733	0.081733	1.12295	0.862455	-0.810611	0.410344	-0.525651	4.69079	4.49767	5.06783	4.46352	4.7989	5.32176	4.97872	4.05762	Slc16a4	AW146050|MCT 5	229699	ENSMUSG00000027896	GO:0003674|GO:0005575|GO:0005886|GO:0006810|GO:0008150|GO:0015293|GO:0016020|GO:0016021|GO:0055085	chr3	MGI:2385183|Vega:OTTMUSG00000024152	solute carrier family 16 (monocarboxylic acid transporters), member 4	107312116	protein-coding	104681|20501|20502|20503|216867|217316|240638|57274|66859|69309|71781|72472|80879	107291292	+
114301	0.0140829	0.132538	-0.0140829	-0.0957131	-0.833357	-0.570839	-1.35874	-0.417663	3.05245	2.46493	2.62284	2.61367	2.88575	2.77072	2.75129	2.27966	Palmd	4631423C22Rik|PALML	114301	ENSMUSG00000033377	GO:0005515|GO:0005737|GO:0008360|GO:0016020|GO:0030425|GO:0042995|GO:0043197	chr3	MGI:2148896|Vega:OTTMUSG00000029790	palmdelphin	116968952	protein-coding	11641|18483|242481	116918262	-
214137	0.211237	-0.20061	0.20061	-0.24157	0.53382	1.36945	0.469391	1.06341	3.02061	2.82665	2.84845	2.53564	3.00435	3.21736	2.62609	2.53693	Arhgap29	6720461J18Rik|A830014I19|AU040217|B130017I01Rik|C76601|Parg1	214137	ENSMUSG00000039831	GO:0005096|GO:0005515|GO:0005622|GO:0007165|GO:0035556|GO:0046872	chr3	MGI:2443818|Vega:OTTMUSG00000026603	Rho GTPase activating protein 29	122016153	protein-coding	108699|216445|544817|58996|69993|70719|71302|71435|71544|75415|76117|78514|78816|94190	121953326	+
[truncated: 187 more rows]

## Sheet: Figure 6C - Flow Cytometry
% singlets
[truncated: 6 more rows]

## Sheet: Figure 6D - CIBERSORTx
	Astrocyte (%)				Neuron (%)				Oligodendrocytes (%)				Microglia (%)				Endothelial (%)
[truncated: 44 more rows]

[truncated: 1 more sheets: Figure 6E - eGFP+ singlets]
