# Supplementary material for: Minimizing the Ex Vivo Confounds of Cell-Isolation Techniques on Transcriptomic and Translatomic Profiles of Purified Microglia
Source: eNeuro. 2022 Mar 28;9(2):ENEURO.0348-21.2022. doi: 10.1523/ENEURO.0348-21.2022 (PMC8970438; doi:10.1523/ENEURO.0348-21.2022)
Supplement: Extended Data Figure 7-1 — Figure 7 sequencing metrics and source data. Download Figure 7-1, XLS file. [file enu-eN-NWR-0348-21-s07.xls]

## Sheet: Figure 7 - Sequencing Metrics
Figure 7-1. Figure 7 Sequencing Metrics and Source Data
Sample ID	Animal Number	Sample Sex	Experiment	Transcriptome or Translatome	Experimental Group	RNA Yield (ng)	RINe	Sequencing Depth (# Reads)	Reads Remaining after QC	Sequencing Duplicates (%)	Reads Remaining after filtering Duplicates
Tissue_TRAP_Positive_1	946	M	Inhibitor Comparison	Translatome	Tissue-TRAP	798.9	7.3	17185249	14311403	1,636,040 (11.43%)	12675363
Tissue_TRAP_Positive_2	947	M	Inhibitor Comparison	Translatome	Tissue-TRAP	639.5	7.2	14148285	11804835	1,569,991 (13.30%)	10234844
Tissue_TRAP_Positive_3	948	F	Inhibitor Comparison	Translatome	Tissue-TRAP	512.2	7.8	15001138	12533947	1,802,106 (14.38%)	10731841
Tissue_TRAP_Positive_4	949	F	Inhibitor Comparison	Translatome	Tissue-TRAP	558.2	7.7	17285722	14434169	1,888,846 (13.09%)	12545323
Cell_TRAP_Positive_1_NoInhibitor	1361	F	Inhibitor Comparison	Translatome	Cell-TRAP No Inhibitors	47.7	9.1	19137339	16089188	2,102,884 (13.07%)	13986304
Cell_TRAP_Positive_2_NoInhibitor	1362	F	Inhibitor Comparison	Translatome	Cell-TRAP No Inhibitors	61.75	9.4	19595593	16613029	2,143,003 (12.90%)	14470026
Cell_TRAP_Positive_3_NoInhibitor	156	M	Inhibitor Comparison	Translatome	Cell-TRAP No Inhibitors	130.65	8.5	22163310	18739905	2,785,777 (14.87%)	15954128
Cell_TRAP_Positive_4_NoInhibitor	157	M	Inhibitor Comparison	Translatome	Cell-TRAP No Inhibitors	68.7	9.1	20153584	17050163	2,253,917 (13.22%)	14796246
Cell_TRAP_Positive_1_wInhibitor	1361	F	Inhibitor Comparison	Translatome	Cell-TRAP with Inhibitors	91.25	9.2	18642369	15807177	2,115,972 (13.39%)	13691205
Cell_TRAP_Positive_2_wInhibitor	1362	F	Inhibitor Comparison	Translatome	Cell-TRAP with Inhibitors	163.8	9.1	17631912	14967679	1,940,348 (12.96%)	13027331
Cell_TRAP_Positive_3_wInhibitor	156	M	Inhibitor Comparison	Translatome	Cell-TRAP with Inhibitors	118.4	9.1	18156203	15459511	2,216,606 (14.34%)	13242905
Cell_TRAP_Positive_4_wInhibitor	157	M	Inhibitor Comparison	Translatome	Cell-TRAP with Inhibitors	109.65	9.2	16831322	14262415	1,917,776 (13.45%)	12344639
Dounce4dC_TRAP_Positive_1	179	M	4 degree C mechanical dissociation	Translatome	4 degree C mechanical dissociation	34.08	3.7	32225927	30097994	25,706,542 (85.41%)	4391452
Dounce4dC_TRAP_Positive_2	180	M	4 degree C mechanical dissociation	Translatome	4 degree C mechanical dissociation	29.4	-	39926667	37413678	30,692,768 (82.04%)	6720910
Dounce4dC_TRAP_Positive_3	181	F	4 degree C mechanical dissociation	Translatome	4 degree C mechanical dissociation	58.14	3.3	27024705	24533923	21,306,489 (86.85%)	3227434
Dounce4dC_TRAP_Positive_4	182	F	4 degree C mechanical dissociation	Translatome	4 degree C mechanical dissociation	57.24	-	32213561	29238419	24,652,831 (84.32%)	4585588

## Sheet: Figure 7 - One-Way ANOVA
Gene ID	p (Corr)	p	p ( [Cell (-) Inhibitor] vs [Tissue TRAP] )	p ( [Cell (-) Inhibitor] vs [Cell (+) Inhibitor] )	p ( [Cell (-) Inhibitor] vs [Dounce 4dC] )	p ( [Tissue TRAP] vs [Cell (+) Inhibitor] )	p ( [Tissue TRAP] vs [Dounce 4dC] )	p ( [Cell (+) Inhibitor] vs [Dounce 4dC] )	FC ([Cell (-) Inhibitor] vs [Dounce 4dC])	Log FC ([Cell (-) Inhibitor] vs [Dounce 4dC])	FC (abs) ([Cell (-) Inhibitor] vs [Dounce 4dC])	Regulation ([Cell (-) Inhibitor] vs [Dounce 4dC])	FC ([Cell (+) Inhibitor] vs [Dounce 4dC])	Log FC ([Cell (+) Inhibitor] vs [Dounce 4dC])	FC (abs) ([Cell (+) Inhibitor] vs [Dounce 4dC])	Regulation ([Cell (+) Inhibitor] vs [Dounce 4dC])	FC ([Dounce 4dC] vs [Tissue TRAP])	Log FC ([Dounce 4dC] vs [Tissue TRAP])	FC (abs) ([Dounce 4dC] vs [Tissue TRAP])	Regulation ([Dounce 4dC] vs [Tissue TRAP])	FC ([Cell (-) Inhibitor] vs [Cell (+) Inhibitor])	Log FC ([Cell (-) Inhibitor] vs [Cell (+) Inhibitor])	FC (abs) ([Cell (-) Inhibitor] vs [Cell (+) Inhibitor])	Regulation ([Cell (-) Inhibitor] vs [Cell (+) Inhibitor])	FC ([Cell (-) Inhibitor] vs [Tissue TRAP])	Log FC ([Cell (-) Inhibitor] vs [Tissue TRAP])	FC (abs) ([Cell (-) Inhibitor] vs [Tissue TRAP])	Regulation ([Cell (-) Inhibitor] vs [Tissue TRAP])	FC ([Cell (+) Inhibitor] vs [Tissue TRAP])	Log FC ([Cell (+) Inhibitor] vs [Tissue TRAP])	FC (abs) ([Cell (+) Inhibitor] vs [Tissue TRAP])	Regulation ([Cell (+) Inhibitor] vs [Tissue TRAP])	179DouncePos_S5(normalized)	180DouncePos_S6(normalized)	181DouncePos_S7(normalized)	182DouncePos_S8(normalized)	1361Pos Cell (-) Inhib_S13(normalized)	1362Pos Cell (-) Inhib_S14(normalized)	156Pos Cell (-) Inhib_S15(normalized)	157Pos Cell (-) Inhib_S16(normalized)	1361Pos Cell (+) Inhib_S9(normalized)	1362Pos Cell (+) Inhib_S10(normalized)	156Pos Cell (+) Inhib_S11(normalized)	157Pos Cell (+) Inhib_S12(normalized)	946TissuePositive2_S21(normalized)	947TissuePositive2_S22(normalized)	948TissuePositive2_S23(normalized)	949TissuePositive2_S24(normalized)	Gene Symbol
20671	2.24004e-08	1.64547e-09	0.00229412		0.000190277	0.00351478	0.000171728	0.000199137	123.381	6.94698	123.381	up	133.77	7.06362	133.77	up	-41.4548	-5.37347	41.4548	do(+)n	-1.08421	-0.11664	1.08421	do(+)n	2.97628	1.57351	2.97628	up	3.2269	1.69015	3.2269	up	-5.28087	-5.28087	-5.28087	-5.28087	1.95138	0.818649	2.54585	1.34854	1.81137	1.2586	2.53201	1.529	0.919541	0.342051	-0.549159	-0.342051	Sox17
58175	0.0150692	0.0114665	0.0200668			0.0136737			-2.02689	-1.01926	2.02689	do(+)n	-2.5282	-1.33811	2.5282	do(+)n	-1.85014	-0.887637	1.85014	do(+)n	1.24733	0.318845	1.24733	up	-3.75003	-1.9069	3.75003	do(+)n	-4.67753	-2.22575	4.67753	do(+)n	-0.754436	-0.228806	0.71899	-3.02339	-1.61973	-2.40222	-1.46703	-1.87572	-1.83076	-2.45542	-1.94332	-2.41058	-0.182505	-0.0682325	0.0682321	0.445413	Rgs20
18387	2.18821e-08	1.58797e-09	0.000190277		0.000171728	0.000199137		0.000190277	-33.7843	-5.07828	33.7843	do(+)n	-36.7884	-5.20118	36.7884	do(+)n	-1.06702	-0.0935878	1.06702	do(+)n	1.08892	0.122898	1.08892	up	-36.0485	-5.17187	36.0485	do(+)n	-39.254	-5.29477	39.254	do(+)n	0.327169	-0.704963	-0.445925	1.12345	-4.63466	-5.12625	-5.12625	-5.12625	-5.12625	-5.12625	-5.12625	-5.12625	-0.262484	0.238877	-0.238877	0.936562	Oprk1
240690	2.71834e-08	2.14342e-09	0.000171853		0.000190277	0.000190358	0.000185396	0.000199137	-29.5306	-4.88414	29.5306	do(+)n	-35.1892	-5.13706	35.1892	do(+)n	4.14635	2.05184	4.14635	up	1.19162	0.252921	1.19162	up	-7.12206	-2.8323	7.12206	do(+)n	-8.48677	-3.08522	8.48677	do(+)n	1.84569	2.34936	2.06933	1.82889	-2.6669	-3.26865	-2.28774	-3.22	-2.27524	-3.44193	-3.62086	-3.11693	0.0267329	-0.458811	0.344705	-0.0267329	St18
76982	6.91942e-07	1.38691e-07	0.000199161		0.000197201	0.000190291	0.00542867	0.000174836	-62.3737	-5.96287	62.3737	do(+)n	-56.2281	-5.81322	56.2281	do(+)n	-6.12581	-2.6149	6.12581	do(+)n	-1.1093	-0.149645	1.1093	do(+)n	-382.089	-8.57777	382.089	do(+)n	-344.443	-8.42812	344.443	do(+)n	-2.7462	-3.14736	-1.58219	-2.64485	-8.57804	-8.10941	-6.89307	-10.3916	-7.33839	-9.84904	-9.3055	-6.88057	0.0805016	-0.107416	-0.0805016	0.446409	3110035E14Rik
17864	0.000704338	0.000401071			0.00132217	0.0628301	0.000504364	0.00527051	4.9502	2.30749	4.9502	up	3.12667	1.64463	3.12667	up	-7.29301	-2.86652	7.29301	do(+)n	1.58322	0.66286	1.58322	up	-1.47328	-0.559028	1.47328	do(+)n	-2.33252	-1.22189	2.33252	do(+)n	-3.02651	-1.49436	-3.02651	-3.02651	-0.321064	-1.50732	0.393974	0.090461	-0.575519	-1.16206	-0.857811	-1.4	-0.278227	-0.19816	0.198159	1.17038	Mybl1
73824	0.000383027	0.000203882	0.00448322	0.0157532	0.000293786		0.0212933	0.00595324	-4.81637	-2.26794	4.81637	do(+)n	-2.48494	-1.31321	2.48494	do(+)n	1.86498	0.899163	1.86498	up	-1.93822	-0.954734	1.93822	do(+)n	-2.58252	-1.36878	2.58252	do(+)n	-1.33242	-0.414048	1.33242	do(+)n	0.736415	0.560787	1.90625	0.522098	-0.895367	-1.28841	-0.936842	-2.22561	-0.714468	-0.173071	-0.468291	-0.171465	-0.149659	0.0951276	0.278557	-0.0951281	Snhg6
211660	1.54894e-05	5.47858e-06			0.000179211		0.000201355	0.000200161	-2.78297	-1.47662	2.78297	do(+)n	-2.98524	-1.57785	2.98524	do(+)n	3.60557	1.85023	3.60557	up	1.07268	0.101224	1.07268	up	1.29558	0.373602	1.29558	up	1.2078	0.272378	1.2078	up	1.55172	2.11854	2.19481	1.78778	0.370492	0.548802	0.374778	0.452286	0.161911	0.533629	0.112947	0.532974	-0.403246	0.655196	-0.112507	0.112507	Cspp1
329093	0.00879491	0.00638003	0.0456237		0.0266621	0.0143709		0.0115477	-4.75804	-2.25037	4.75804	do(+)n	-8.63315	-3.10989	8.63315	do(+)n	-1.12654	-0.171903	1.12654	do(+)n	1.81443	0.859519	1.81443	up	-5.36014	-2.42227	5.36014	do(+)n	-9.72562	-3.28179	9.72562	do(+)n	-0.354612	0.234744	2.10111	-3.4861	-3.4861	-2.0113	-1.93936	-3.06956	-3.4861	-3.4861	-3.4861	-3.4861	0.0922613	0.247887	-0.0922613	-1.06513	Cpa6
320492	1.81341e-06	4.47906e-07	0.000199199		0.000201778	0.00019079	0.00725967	0.000225898	-15.7922	-3.98114	15.7922	do(+)n	-8.98278	-3.16716	8.98278	do(+)n	-3.31134	-1.72741	3.31134	do(+)n	-1.75805	-0.813977	1.75805	do(+)n	-52.2933	-5.70855	52.2933	do(+)n	-29.7451	-4.89458	29.7451	do(+)n	-2.80616	-1.74078	-0.994293	-1.05559	-4.94202	-5.48933	-5.37252	-6.71751	-3.70422	-5.78417	-4.38502	-5.39206	-0.109673	0.109673	-0.174689	0.487528	A830018L16Rik
240726	0.000515829	0.000283973	0.001725		0.00656209	0.000691222		0.00267471	-5.67551	-2.50475	5.67551	do(+)n	-9.88415	-3.30512	9.88415	do(+)n	-2.00852	-1.00613	2.00852	do(+)n	1.74154	0.800367	1.74154	up	-11.3994	-3.51088	11.3994	do(+)n	-19.8525	-4.31125	19.8525	do(+)n	0.615536	-0.61823	-1.77423	-2.74402	-3.54792	-5.03951	-2.32952	-3.62298	-4.5713	-5.03951	-5.03951	-3.09107	-0.416759	0.416759	-0.917678	0.421259	Slco5a1
433273	0.0309975	0.0249283	0.0498239			0.0334891		0.0952162	-2.16426	-1.11387	2.16426	do(+)n	-2.72921	-1.44848	2.72921	do(+)n	-1.48639	-0.571808	1.48639	do(+)n	1.26104	0.334609	1.26104	up	-3.21692	-1.68568	3.21692	do(+)n	-4.05665	-2.02029	4.05665	do(+)n	-0.3443	-2.49191	0.467569	0.198221	-2.08373	-1.95369	-0.37723	-2.21126	-1.87008	-2.93327	-1.04869	-2.11231	-0.174961	0.291774	-0.0909181	0.0909185	Gm5523
14048	0.00028778	0.000148251	0.00871769		0.00719858	0.00239855	0.000267954	0.0287104	6.23985	2.64151	6.23985	up	3.35532	1.74645	3.35532	up	-28.7358	-4.84478	28.7358	do(+)n	1.85969	0.89506	1.85969	up	-4.60522	-2.20327	4.60522	do(+)n	-8.56426	-3.09833	8.56426	do(+)n	-5.40392	-2.68308	-5.40392	-5.40392	-1.17647	-2.7592	-1.4043	-2.98883	-1.85926	-3.27644	-2.5809	-4.19245	-0.333709	-0.103821	0.103821	0.817978	Eya1
17681	0.0334298	0.0270145	0.0301726			0.0288593	0.0710127		-2.13127	-1.09172	2.13127	do(+)n	-1.80436	-0.851487	1.80436	do(+)n	-3.2297	-1.6914	3.2297	do(+)n	-1.18118	-0.240228	1.18118	do(+)n	-6.88337	-2.78312	6.88337	do(+)n	-5.82754	-2.54289	5.82754	do(+)n	-2.91742	-2.91742	-2.91742	1.70001	-2.91742	-2.91742	-2.66685	-2.91742	-2.91742	-2.91742	-2.91742	-1.70594	0.245908	0.0940721	-0.532546	-0.0940721	Msc
329101	0.00494905	0.00341379	0.0947242		0.00396047		0.0407548	0.00507964	-3.25812	-1.70404	3.25812	do(+)n	-3.43778	-1.78148	3.43778	do(+)n	1.93378	0.951423	1.93378	up	1.05514	0.0774385	1.05514	up	-1.68485	-0.752617	1.68485	do(+)n	-1.77775	-0.830055	1.77775	do(+)n	0.274659	1.38758	1.52393	1.34556	0.158322	-1.64507	-0.0578308	-0.739855	-0.301157	-0.99238	-0.655294	-0.645354	-0.0305407	-0.260379	0.0305407	0.986414	D030040B21Rik
57339	0.000201559	9.97888e-05	0.00242374		0.00182316	0.000458967		0.000438825	-5.04563	-2.33503	5.04563	do(+)n	-9.79896	-3.29263	9.79896	do(+)n	-1.16506	-0.220407	1.16506	do(+)n	1.94207	0.957596	1.94207	up	-5.87847	-2.55544	5.87847	do(+)n	-11.4164	-3.51304	11.4164	do(+)n	-0.186044	-1.32461	0.219832	0.535447	-2.61526	-2.24873	-2.30304	-2.92848	-2.76989	-5.50293	-2.55606	-3.09701	0.117871	-0.117871	-0.223178	0.349432	Jph1
14545	9.20417e-08	1.11345e-08	0.000199137		0.000190697	0.000190277	0.000501505	0.000171996	-14.6687	-3.87467	14.6687	do(+)n	-13.0915	-3.71055	13.0915	do(+)n	-4.15538	-2.05498	4.15538	do(+)n	-1.12048	-0.164116	1.12048	do(+)n	-60.9541	-5.92965	60.9541	do(+)n	-54.4	-5.76553	54.4	do(+)n	-2.10858	-2.20105	-2.10405	-1.79794	-6.43031	-6.4471	-4.83003	-6.00286	-5.86873	-6.96434	-5.14778	-5.07299	-0.0874081	0.0874071	-0.125751	0.134052	Gdap1
94227	1.31252e-06	3.01697e-07	0.0231722		0.000190299	0.0226086	0.000172821	0.000199157	-16.8092	-4.07118	16.8092	do(+)n	-19.2272	-4.26508	19.2272	do(+)n	8.47734	3.08361	8.47734	up	1.14385	0.193893	1.14385	up	-1.98284	-0.987571	1.98284	do(+)n	-2.26807	-1.18146	2.26807	do(+)n	1.81799	3.77027	3.51597	3.48119	-1.0679	-0.978237	-0.60173	-1.05145	-0.732987	-1.6687	-0.879425	-1.19377	-0.306163	0.557132	-0.00986433	0.00986385	Pi15
21419	3.07764e-06	8.34752e-07	0.000199687		0.00022968	0.000190892	0.0185339	0.000197875	-38.5083	-5.2671	38.5083	do(+)n	-29.1533	-4.86559	29.1533	do(+)n	-4.2515	-2.08797	4.2515	do(+)n	-1.32089	-0.401512	1.32089	do(+)n	-163.718	-7.35507	163.718	do(+)n	-123.945	-6.95356	123.945	do(+)n	-4.50569	-2.83568	-0.390043	-0.972544	-6.46752	-7.95911	-7.38662	-7.95911	-7.95911	-7.41659	-6.45801	-6.3326	0.0913706	-0.500586	0.148515	-0.0913706	Tfap2b
71877	0.0048579	0.00334561			0.00226283		0.0120421	0.0180477	8.67019	3.11606	8.67019	up	4.30408	2.1057	4.30408	up	-3.79272	-1.92323	3.79272	do(+)n	2.01441	1.01036	2.01441	up	2.28601	1.19283	2.28601	up	1.13482	0.182469	1.13482	up	-3.33775	-1.6169	-3.33775	-0.042249	0.961199	0.382392	1.49778	1.28824	-0.699612	0.111666	0.686912	-0.0107934	0.0479701	0.311172	-0.952876	-0.0479698	Efhc1
170829	0.0105473	0.00777727	0.0110767			0.00739638	0.023139		2.29694	1.19972	2.29694	up	2.16045	1.11133	2.16045	up	5.80732	2.53787	5.80732	up	1.06318	0.088383	1.06318	up	13.3391	3.73759	13.3391	up	12.5464	3.64921	12.5464	up	4.39019	3.65762	-0.987673	3.27933	3.24872	4.30321	3.72082	3.86557	4.02563	3.50155	3.42113	3.83648	1.17565	-0.987673	-0.987673	0.987673	Tram2
226922	1.20809e-07	1.57115e-08	0.000190277		0.000172019	0.000199137	0.00533523	0.000190311	-31.8926	-4.99515	31.8926	do(+)n	-61.7657	-5.94873	61.7657	do(+)n	-3.80058	-1.92622	3.80058	do(+)n	1.93668	0.953585	1.93668	up	-121.21	-6.92137	121.21	do(+)n	-234.746	-7.87495	234.746	do(+)n	-1.99535	-1.94409	-1.77582	-1.31677	-7.24996	-6.09683	-6.92579	-6.74005	-5.68837	-8.74155	-7.65549	-8.74155	0.0424175	-0.070157	-0.0424185	0.743019	Kcnq5
116837.chr1.1	8.38592e-05	3.72752e-05	0.00101694	0.0222992	0.0165035	0.000218814	0.0497634	0.000581764	-4.88955	-2.2897	4.88955	do(+)n	-21.7815	-4.44503	21.7815	do(+)n	-3.46221	-1.79169	3.46221	do(+)n	4.45471	2.15533	4.45471	up	-16.9286	-4.08139	16.9286	do(+)n	-75.4121	-6.23672	75.4121	do(+)n	-2.21442	-0.810752	-0.505439	-3.24835	-4.28514	-3.56386	-3.54524	-4.54352	-4.358	-7.7391	-4.7229	-7.7391	0.0208306	-0.104124	-0.0208306	0.491929	Rims1
116837.chr1.2	0.00369057	0.00247743	0.00338306			0.00308113	0.0137414		-2.42399	-1.27739	2.42399	do(+)n	-3.17231	-1.66554	3.17231	do(+)n	-7.01059	-2.80954	7.01059	do(+)n	1.30871	0.38815	1.30871	up	-16.9936	-4.08692	16.9936	do(+)n	-22.2398	-4.47507	22.2398	do(+)n	-0.330867	-2.01851	-6.30109	-2.3656	-4.98327	-3.47078	-3.02821	-4.64336	-4.71288	-4.41521	-4.87554	-3.67458	0.0588541	-0.0588541	-0.077219	0.299292	Rims1
68187	2.66448e-06	7.04136e-07	0.0013391		0.000181848	0.000844629	0.000199145	0.000217961	-2.36881	-1.24416	2.36881	do(+)n	-2.44926	-1.29235	2.44926	do(+)n	4.3097	2.10759	4.3097	up	1.03397	0.0481883	1.03397	up	1.81935	0.863427	1.81935	up	1.75959	0.815239	1.75959	up	1.88038	2.29563	2.3783	2.32032	0.988273	1.35903	0.717792	0.832891	0.926895	1.03856	0.855876	0.883899	-0.105121	-0.165446	0.105121	0.609724	Fam135a
12823	8.10134e-09	3.93231e-10	0.000171728		0.000190277	0.000190277	0.00251478	0.000199137	-105.945	-6.72717	105.945	do(+)n	-140.416	-7.13356	140.416	do(+)n	2.82392	1.4977	2.82392	up	1.32536	0.406387	1.32536	up	-37.517	-5.22947	37.517	do(+)n	-49.7237	-5.63586	49.7237	do(+)n	1.08759	1.62198	2.04471	1.26502	-5.78536	-5.78536	-3.94984	-5.36883	-5.78536	-5.78536	-5.78536	-5.15885	-0.425643	0.285017	-0.285017	0.454141	Col19a1
210933	2.15858e-07	3.31126e-08	0.000190278		0.00017234	0.000199138	0.00408508	0.000190679	-4.27675	-2.09651	4.27675	do(+)n	-4.95497	-2.30888	4.95497	do(+)n	-1.84446	-0.883202	1.84446	do(+)n	1.15858	0.212363	1.15858	up	-7.88831	-2.97972	7.88831	do(+)n	-9.13928	-3.19208	9.13928	do(+)n	-0.811092	-0.85031	-0.895843	-0.930726	-3.12905	-3.75177	-2.30492	-2.68829	-2.97695	-3.53614	-2.86602	-3.34437	0.115959	-0.00464058	-0.0711212	0.00464058	Bai3
213539	1.16655e-06	2.61932e-07	0.0108493		0.000190655	0.00221499	0.000199139	0.00017343	15.472	3.95159	15.472	up	10.1283	3.34032	10.1283	up	-37.5172	-5.22948	37.5172	do(+)n	1.5276	0.611271	1.5276	up	-2.42484	-1.27789	2.42484	do(+)n	-3.7042	-1.88916	3.7042	do(+)n	-5.64591	-3.92506	-5.64591	-5.64591	-1.90639	-0.815235	-1.27534	-1.05945	-2.78538	-1.93346	-1.28683	-1.49583	-0.114116	0.114116	0.220091	-0.164945	Bag2
433287	0.00290054	0.00189997	0.0582628		0.00264079	0.0584892	0.0559002	0.00334818	-4.57535	-2.19388	4.57535	do(+)n	-3.90499	-1.96532	3.90499	do(+)n	1.98426	0.988602	1.98426	up	-1.17167	-0.228562	1.17167	do(+)n	-2.30582	-1.20528	2.30582	do(+)n	-1.96798	-0.976718	1.96798	do(+)n	2.01077	0.484648	1.3331	0.0593016	-0.914531	-1.47189	-2.15556	-0.34573	-0.850449	-1.40417	-0.261169	-1.45768	-0.0204046	0.0204043	-0.358286	0.291692	Gm15455
27993	1.75213e-06	4.28224e-07	0.000190636		0.000173593	0.000199825		0.000195015	2.14484	1.10087	2.14484	up	2.17133	1.11858	2.17133	up	1.15943	0.213413	1.15943	up	-1.01235	-0.0177131	1.01235	do(+)n	2.48678	1.31428	2.48678	up	2.5175	1.33199	2.5175	up	0.201503	0.243193	-0.225768	0.670462	1.35561	1.41749	1.23699	1.28278	1.28732	1.44542	1.24752	1.38345	0.112545	-0.076807	-0.066958	0.0669575	Imp4
226971	1.84778e-08	1.2665e-09	0.000224763		0.000190277	0.000198516	0.000199137	0.000171729	2.87433	1.52322	2.87433	up	2.52883	1.33847	2.52883	up	-4.49392	-2.16797	4.49392	do(+)n	1.13662	0.184752	1.13662	up	-1.56347	-0.64475	1.56347	do(+)n	-1.77707	-0.829502	1.77707	do(+)n	-2.11098	-2.03336	-2.07174	-2.56855	-0.693459	-0.49008	-0.757667	-0.750539	-0.821136	-0.909959	-0.913561	-0.786097	0.0674047	-0.180147	-0.0193596	0.0193596	Plekhb2
78321	0.0427003	0.0351298			0.0338386		0.049816	0.0308287	-3.01888	-1.59401	3.01888	do(+)n	-3.88173	-1.9567	3.88173	do(+)n	3.93481	1.97629	3.93481	up	1.28582	0.362686	1.28582	up	1.3034	0.382282	1.3034	up	1.01368	0.0195956	1.01368	up	0.455041	3.32122	2.51921	1.87059	0.66314	0.691086	-0.230304	0.666087	0.937716	1.07579	-1.52203	-0.15222	-0.240006	0.874386	-0.613505	0.240006	Ankrd23
109346	0.062622	0.0528491			0.0455395		0.0902843	0.0470482	2.07564	1.05355	2.07564	up	2.67244	1.41816	2.67244	up	-2.1406	-1.09802	2.1406	do(+)n	-1.28753	-0.364602	1.28753	do(+)n	-1.0313	-0.0444604	1.0313	do(+)n	1.24845	0.320141	1.24845	up	-0.350771	-2.92768	-0.917415	-0.186763	0.136786	-0.0118351	0.248516	-0.541872	0.339537	0.501925	0.0947509	0.353788	0.140666	-0.140666	0.208715	-0.199279	Ankrd39
22637	0.000370146	0.000196141			0.000571393		0.000493156	0.000377421	13.0161	3.70223	13.0161	up	11.6414	3.54119	11.6414	up	-16.8518	-4.07483	16.8518	do(+)n	1.1181	0.161044	1.1181	up	-1.29469	-0.372601	1.29469	do(+)n	-1.44758	-0.533645	1.44758	do(+)n	-1.64289	-5.0963	-5.0963	-5.0963	-0.39526	-0.621508	-0.42634	-0.679768	-0.71126	-0.804357	-1.27328	0.0218449	0.0299497	-1.08482	-0.0299497	0.452346	Zap70
72097	1.51344e-07	2.10154e-08	0.00019028		0.000171737	0.00019914		0.000190287	-34.8938	-5.1249	34.8938	do(+)n	-41.2993	-5.36804	41.2993	do(+)n	-1.42522	-0.51118	1.42522	do(+)n	1.18357	0.243145	1.18357	up	-49.7312	-5.63608	49.7312	do(+)n	-58.8603	-5.87922	58.8603	do(+)n	-0.569077	-0.82892	-0.321944	-0.4511	-5.46704	-6.64568	-5.26901	-5.28891	-5.94385	-7.48485	-5.31682	-4.8977	0.170813	-0.170812	-0.416825	0.290504	2010300C02Rik
263764	6.57984e-08	7.0524e-09	0.000199137		0.000303071	0.000190277	0.00017181	0.00028454	-4.83304	-2.27293	4.83304	do(+)n	-4.09769	-2.03481	4.09769	do(+)n	-11.3343	-3.50262	11.3343	do(+)n	-1.17945	-0.238118	1.17945	do(+)n	-54.7789	-5.77555	54.7789	do(+)n	-46.4443	-5.53743	46.4443	do(+)n	-3.11824	-3.56095	-4.13861	-2.92287	-5.92609	-5.58229	-4.71999	-6.60403	-5.43134	-5.30812	-5.81681	-5.32366	-0.137338	-0.266331	0.137338	0.53613	Creg2
107527	0.00118819	0.000712281	0.000902773			0.00126627	0.00477434		2.07193	1.05098	2.07193	up	2.20246	1.13912	2.20246	up	4.92022	2.29872	4.92022	up	-1.063	-0.0881431	1.063	do(+)n	10.1944	3.3497	10.1944	up	10.8366	3.43784	10.8366	up	2.60365	3.25485	-0.517966	3.21352	3.25014	3.22007	2.8927	3.39505	3.52424	3.51001	2.84074	3.23555	-0.706457	0.0656204	0.00696301	-0.00696278	Il1rl2
16182	6.25948e-07	1.22557e-07			0.00019028		0.000171762	0.000199141	-22.9938	-4.52317	22.9938	do(+)n	-25.5229	-4.67372	25.5229	do(+)n	14.8438	3.89179	14.8438	up	1.10999	0.150549	1.10999	up	-1.54905	-0.631382	1.54905	do(+)n	-1.71943	-0.78193	1.71943	do(+)n	3.75999	4.08721	3.40883	4.17556	-0.688109	-0.987838	-0.260981	-0.72417	-0.994424	-1.5416	0.108852	-0.83612	-0.958272	-0.135644	0.822701	0.135644	Il18r1
110895	0.0547797	0.0458566	0.0944831		0.0667419				-5.03841	-2.33297	5.03841	do(+)n	-3.64129	-1.86445	3.64129	do(+)n	-1.06098	-0.0853919	1.06098	do(+)n	-1.38369	-0.468518	1.38369	do(+)n	-5.34563	-2.41836	5.34563	do(+)n	-3.86332	-1.94984	3.86332	do(+)n	0.0573645	0.454075	-3.07412	2.09115	-0.997571	-3.07412	-3.07412	-2.65759	-3.02095	-1.20967	-2.57303	-1.12568	-0.495763	-0.647599	0.517633	0.495763	Slc9a4
226999	0.0795375	0.0681781			0.0662233		0.0469067	0.0866135	4.58023	2.19542	4.58023	up	4.98355	2.31717	4.98355	up	-3.83682	-1.93991	3.83682	do(+)n	-1.08806	-0.121753	1.08806	do(+)n	1.19376	0.25551	1.19376	up	1.29888	0.377263	1.29888	up	-4.76584	-0.460033	0.373915	-2.67001	0.248672	0.0549974	0.878441	0.0775971	0.633107	-0.569058	1.22591	0.45676	0.0369658	0.439486	-0.0369658	-0.201818	Slc9a2
66297	0.00175049	0.00109059	0.00362883			0.00171592	0.00150707		2.20592	1.14138	2.20592	up	1.28004	0.356194	1.28004	up	-16.011	-4.00099	16.011	do(+)n	1.72331	0.785184	1.72331	up	-7.25821	-2.85961	7.25821	do(+)n	-12.5082	-3.6448	12.5082	do(+)n	-2.95686	-2.28004	-3.69182	-7.08835	-2.69271	-3.21477	-2.19543	-3.34865	-3.81506	-3.63662	-3.1382	-4.0024	0.0339012	-0.046998	-0.0192571	0.0192566	2610017I09Rik
73100	4.39509e-06	1.2755e-06	0.00020021		0.000194801	0.000200608		0.000202106	-6.51082	-2.70284	6.51082	do(+)n	-4.34546	-2.11951	4.34546	do(+)n	-1.34243	-0.424845	1.34243	do(+)n	-1.4983	-0.583329	1.4983	do(+)n	-8.74031	-3.12768	8.74031	do(+)n	-5.83347	-2.54436	5.83347	do(+)n	-1.22272	-0.353254	0.416001	-0.374211	-2.96953	-3.59084	-2.985	-2.80017	-2.40665	-3.26854	-2.13111	-2.20593	-0.236104	0.0599875	-0.0599875	0.401299	2900092D14Rik
93690	0.000138699	6.56853e-05	0.000282356		0.0819149	0.000260756	0.00102031	0.0597437	-4.13122	-2.04657	4.13122	do(+)n	-3.44777	-1.78566	3.44777	do(+)n	-13.6158	-3.76721	13.6158	do(+)n	-1.19823	-0.260904	1.19823	do(+)n	-56.2499	-5.81378	56.2499	do(+)n	-46.9442	-5.55288	46.9442	do(+)n	-5.75733	-1.86656	-5.75733	-1.46183	-5.75733	-5.75733	-5.75733	-5.75733	-5.75733	-5.21481	-5.25623	-5.75733	0.27191	-0.27191	-0.342711	0.568515	Gpr45
14200	1.02798e-05	3.42073e-06	0.000192505		0.000475698	0.000202514	0.00525193	0.000751444	-6.53841	-2.70894	6.53841	do(+)n	-7.13717	-2.83535	7.13717	do(+)n	-3.63963	-1.86379	3.63963	do(+)n	1.09158	0.126413	1.09158	up	-23.7974	-4.57273	23.7974	do(+)n	-25.9766	-4.69914	25.9766	do(+)n	-1.556	-1.93849	-2.3291	-1.25449	-3.93287	-4.21269	-3.75886	-6.00942	-4.54121	-6.00942	-4.18639	-3.68246	-0.127643	0.0800729	-0.0800734	0.504729	Fhl2
17974	6.83294e-06	2.13553e-06	0.000200243		0.0073008	0.000190791	0.000299592	0.00320963	-2.8935	-1.53282	2.8935	do(+)n	-2.84616	-1.50902	2.84616	do(+)n	-4.71412	-2.23699	4.71412	do(+)n	-1.01663	-0.0237982	1.01663	do(+)n	-13.6403	-3.7698	13.6403	do(+)n	-13.4172	-3.74601	13.4172	do(+)n	-3.04786	-2.88907	-1.3114	-1.67232	-3.18526	-4.28951	-3.16797	-4.40918	-3.63313	-4.05186	-3.35632	-3.9154	0.202069	-0.0299511	0.0299521	-0.174767	Nck2
78896	0.00415168	0.00281644			0.00355459		0.00609931	0.00290692	21.6682	4.43751	21.6682	up	12.9094	3.69035	12.9094	up	-13.8613	-3.79299	13.8613	do(+)n	1.67848	0.747153	1.67848	up	1.56321	0.644515	1.56321	up	-1.07374	-0.102638	1.07374	do(+)n	-5.05697	-5.05697	-0.0547199	-5.05697	0.701406	0.275637	0.928665	0.618683	-0.944905	-0.990887	1.45444	0.0171309	-0.391147	-0.0558796	0.337477	0.0558796	1500015O10Rik
70676	0.0368213	0.0299864			0.0340063			0.0409908	2.61515	1.38689	2.61515	up	2.79303	1.48183	2.79303	up	-1.54861	-0.630978	1.54861	do(+)n	-1.06802	-0.0949361	1.06802	do(+)n	1.6887	0.755916	1.6887	up	1.80357	0.850852	1.80357	up	-0.498123	-0.230695	-2.07832	-0.146799	0.794378	0.330611	1.68173	-0.213076	0.660217	0.312227	1.24641	0.754535	-0.729322	-0.247867	0.299299	0.247867	Gulp1
12825	2.12155e-07	3.25156e-08	0.00215309		0.000190277	0.00304662	0.000171839	0.000199137	60.1555	5.91062	60.1555	up	66.8298	6.06242	66.8298	up	-17.9014	-4.162	17.9014	do(+)n	-1.11095	-0.151796	1.11095	do(+)n	3.36039	1.74863	3.36039	up	3.73323	1.90042	3.73323	up	-4.19439	-4.19439	-4.19439	-4.19439	2.22327	2.30579	1.98474	0.351149	1.89243	1.86895	1.96395	1.7468	0.400629	-1.03188	-0.400628	0.902311	Col3a1
12832	0.00054534	0.000302193	0.00555701		0.000863621	0.00694506		0.000854389	11.2865	3.49653	11.2865	up	13.6285	3.76855	13.6285	up	-2.25214	-1.1713	2.25214	do(+)n	-1.2075	-0.272021	1.2075	do(+)n	5.01146	2.32523	5.01146	up	6.05133	2.59725	6.05133	up	-3.42328	-1.70244	-0.157999	0.679569	2.09685	2.61552	2.43324	2.23635	2.74185	2.27849	2.28235	3.16736	0.32118	0.588204	-0.507167	-0.32118	Col5a2
56363	1.93693e-05	7.05061e-06	0.000210325		0.00101157	0.000196307	0.0121879	0.000528865	-4.93501	-2.30305	4.93501	do(+)n	-4.77862	-2.25659	4.77862	do(+)n	-2.5805	-1.36765	2.5805	do(+)n	-1.03273	-0.0464609	1.03273	do(+)n	-12.7348	-3.6707	12.7348	do(+)n	-12.3312	-3.62424	12.3312	do(+)n	-1.38389	-1.33968	-1.24976	-1.50423	-3.51718	-3.30002	-2.93217	-4.94041	-3.37696	-5.02264	-2.87016	-3.23418	0.14421	-0.151175	-0.0571661	0.0571671	Tmeff2
20324	0.000308057	0.000159833	0.0416388		0.000349829	0.0738111	0.00338603	0.000432523	30.4346	4.92764	30.4346	up	33.4128	5.06233	33.4128	up	-8.2057	-3.03663	8.2057	do(+)n	-1.09786	-0.134693	1.09786	do(+)n	3.70895	1.89101	3.70895	up	4.07191	2.0257	4.07191	up	-0.978721	-2.06744	-6.11021	-2.81471	1.92054	1.36917	2.80832	1.64144	2.43542	1.79645	2.43255	1.61383	-0.0889049	0.0889053	0.274661	-0.0992389	Sdpr
14660	3.38356e-07	5.80712e-08	0.000171777		0.000190397	0.000190293		0.000199167	-2.07032	-1.04986	2.07032	do(+)n	-2.24907	-1.16933	2.24907	do(+)n	1.01176	0.0168686	1.01176	up	1.08634	0.119471	1.08634	up	-2.04626	-1.03299	2.04626	do(+)n	-2.22293	-1.15246	2.22293	do(+)n	0.0554867	0.109021	0.18712	-0.230255	-1.05822	-0.966288	-1.16361	-0.889943	-1.3644	-1.19173	-1.06569	-0.934125	-0.0774803	0.045435	-0.045434	0.131378	Gls
98682	2.4838e-08	1.88557e-09	0.000190277		0.000171742	0.000199137	0.000250862	0.000190296	-3.6789	-1.87928	3.6789	do(+)n	-3.87787	-1.95527	3.87787	do(+)n	-2.04787	-1.03412	2.04787	do(+)n	1.05408	0.0759895	1.05408	up	-7.53391	-2.9134	7.53391	do(+)n	-7.94137	-2.98939	7.94137	do(+)n	-0.87234	-1.16201	-0.536027	-1.28002	-2.73548	-2.87906	-2.57818	-3.17478	-3.19243	-3.01309	-2.68892	-2.77702	0.0287905	-0.0591297	-0.0287905	0.34523	Mfsd6
67080	0.030118	0.0241717	0.0223264			0.0429829			-3.54041	-1.82392	3.54041	do(+)n	-2.22698	-1.15509	2.22698	do(+)n	-2.94942	-1.56043	2.94942	do(+)n	-1.58978	-0.668826	1.58978	do(+)n	-10.4421	-3.38435	10.4421	do(+)n	-6.5683	-2.71552	6.5683	do(+)n	-4.4478	-2.05129	0.554447	-0.416947	-4.4478	-2.38805	-2.37361	-4.4478	-2.97959	-1.60588	-2.36174	-4.03474	-0.918415	-0.149857	0.79854	0.149857	1700019D03Rik
72085	0.000195367	9.63765e-05	0.000581379		0.000915728	0.000648625		0.00077305	-2.00197	-1.00142	2.00197	do(+)n	-2.15127	-1.10519	2.15127	do(+)n	1.03515	0.0498393	1.03515	up	1.07457	0.103766	1.07457	up	-1.93399	-0.951583	1.93399	do(+)n	-2.07822	-1.05535	2.07822	do(+)n	0.307368	0.0342274	-0.0172653	0.00234461	-1.26471	-1.08629	-0.558183	-0.769827	-1.02112	-0.661891	-1.34291	-1.06816	0.128689	0.452796	-0.325479	-0.128689	Osgepl1
329152	5.06821e-06	1.50718e-06	0.000191713		0.00021189	0.00020073	0.0271402	0.00025586	-9.86832	-3.3028	9.86832	do(+)n	-11.5009	-3.52367	11.5009	do(+)n	-2.56988	-1.3617	2.56988	do(+)n	1.16543	0.220864	1.16543	up	-25.3604	-4.66451	25.3604	do(+)n	-29.5558	-4.88537	29.5558	do(+)n	-1.09222	-2.08783	-0.543386	-1.72176	-4.55809	-4.57488	-5.08862	-4.43482	-3.7555	-5.38163	-6.51769	-3.88505	-0.0240636	-0.295587	0.0240641	0.297196	Hec(+)2
212712	4.13956e-06	1.18552e-06	0.000191089		0.000190165	0.000200831	0.0349296	0.000246501	-3.72951	-1.89898	3.72951	do(+)n	-3.78121	-1.91885	3.78121	do(+)n	-1.61275	-0.689526	1.61275	do(+)n	1.01386	0.0198646	1.01386	up	-6.01477	-2.58851	6.01477	do(+)n	-6.09816	-2.60838	6.09816	do(+)n	-1.05047	-0.195221	-0.0359735	-1.37189	-2.83476	-2.41104	-2.36952	-2.63418	-2.91624	-2.78383	-2.43528	-2.1936	-0.0243721	-0.323323	0.0243726	0.42787	Satb2
329160	7.09977e-05	3.09137e-05	0.000239025		0.0117126	0.000230978	0.00266354	0.0102436	-4.51325	-2.17417	4.51325	do(+)n	-3.739	-1.90265	3.739	do(+)n	-5.17782	-2.37234	5.17782	do(+)n	-1.20707	-0.271515	1.20707	do(+)n	-23.3688	-4.54651	23.3688	do(+)n	-19.3598	-4.275	19.3598	do(+)n	-4.57265	-0.851804	-1.89233	-2.27715	-4.57265	-4.57265	-4.57265	-4.57265	-4.57265	-4.57265	-3.48659	-4.57265	-0.708885	0.313309	-0.313309	0.604332	9130024F11Rik
68736	0.000172575	8.39663e-05			0.000308277		0.000250716	0.000358271	-3.44545	-1.78469	3.44545	do(+)n	-3.5988	-1.84752	3.5988	do(+)n	3.16958	1.66429	3.16958	up	1.04451	0.0628259	1.04451	up	-1.08704	-0.120398	1.08704	do(+)n	-1.13542	-0.183224	1.13542	do(+)n	1.96134	1.05004	2.19197	1.97706	0.235326	0.179251	-0.184231	-0.188699	0.212248	-0.073669	-0.286927	-0.0613089	-0.151098	0.917712	0.151098	-0.394472	Ty(+)5
227157	2.3328e-06	6.02628e-07	0.001714		0.000190712	0.00039592	0.00037681	0.000199171	-7.6025	-2.92647	7.6025	do(+)n	-11.0999	-3.47247	11.0999	do(+)n	3.12151	1.64224	3.12151	up	1.46003	0.545998	1.46003	up	-2.43552	-1.28423	2.43552	do(+)n	-3.55593	-1.83023	3.55593	do(+)n	1.2894	0.980205	2.36193	1.86136	-0.785126	-1.37044	-1.3977	-1.65974	-1.54733	-1.95527	-1.39871	-2.49568	-0.289322	0.213237	-0.065949	0.065949	Mpp4
381260	0.000903841	0.000528804			0.00131035		0.000713985	0.00178771	13.4653	3.75118	13.4653	up	8.91558	3.15633	8.91558	up	-21.2425	-4.40888	21.2425	do(+)n	1.51032	0.594851	1.51032	up	-1.57757	-0.657702	1.57757	do(+)n	-2.38263	-1.25255	2.38263	do(+)n	-1.62515	-5.3416	-5.3416	-5.3416	-0.358153	-1.36572	0.00371408	-0.925061	-0.551458	-2.33964	-0.22579	-1.90773	0.0822558	0.114677	-0.0822563	-0.129086	Gm973
70375	2.92002e-07	4.85383e-08	0.000190279		0.000179426	0.000199137	0.000617374	0.000193175	-6.76647	-2.7584	6.76647	do(+)n	-9.34969	-3.22492	9.34969	do(+)n	-3.62653	-1.85859	3.62653	do(+)n	1.38177	0.466515	1.38177	up	-24.5388	-4.61699	24.5388	do(+)n	-33.9069	-5.08351	33.9069	do(+)n	-1.98438	-1.53253	-1.25112	-2.57857	-3.83578	-4.78054	-4.74059	-5.0233	-6.14437	-4.71085	-4.48924	-4.90181	0.12056	-0.249043	-0.12056	0.336804	Ica1l
54167	0.00440626	0.00300629	0.00948878		0.0194346	0.00726432		0.0106191	5.29718	2.40522	5.29718	up	4.84689	2.27706	4.84689	up	1.45986	0.545832	1.45986	up	1.0929	0.128164	1.0929	up	7.73315	2.95106	7.73315	up	7.07579	2.82289	7.07579	up	-0.326709	0.408074	3.35361	-0.326709	3.32532	4.13428	2.09378	3.17579	3.46343	3.30328	2.49631	2.95349	1.25165	-0.326709	-0.326709	0.326709	Icos
100380944	0.0148322	0.0112679	0.0842218		0.0157356			0.0164026	-7.64196	-2.93394	7.64196	do(+)n	-9.13263	-3.19103	9.13263	do(+)n	2.41062	1.2694	2.41062	up	1.19506	0.257088	1.19506	up	-3.17012	-1.66454	3.17012	do(+)n	-3.7885	-1.92163	3.7885	do(+)n	-0.684806	0.742436	3.01305	1.81464	-0.855418	-1.73049	-3.27469	-0.989845	-3.05704	-0.982729	-3.52525	-0.313775	0.0960782	-0.0960782	0.274657	-0.466951	Gm11602
73884	8.35458e-07	1.74643e-07	0.000191495	0.00115342	0.0136239	0.000199137	0.00023805	0.000216717	-2.90913	-1.54059	2.90913	do(+)n	-14.2552	-3.83342	14.2552	do(+)n	-8.56557	-3.09855	8.56557	do(+)n	4.90016	2.29283	4.90016	up	-24.9183	-4.63914	24.9183	do(+)n	-122.104	-6.93197	122.104	do(+)n	-2.75675	-2.1674	-4.52985	-3.10732	-4.63112	-4.60609	-4.15225	-5.3342	-7.74196	-6.66765	-7.70907	-5.7763	-0.174427	0.174426	-0.49148	0.324364	Zdbf2
23792	1.2555e-09	2.09136e-11	0.000190277		0.000171728	0.000199137	0.000176489	0.000190277	-10.0288	-3.32607	10.0288	do(+)n	-12.9852	-3.69879	12.9852	do(+)n	-2.98774	-1.57905	2.98774	do(+)n	1.29479	0.372722	1.29479	up	-29.9633	-4.90512	29.9633	do(+)n	-38.7963	-5.27785	38.7963	do(+)n	-1.88565	-1.76021	-1.17744	-1.60777	-5.19006	-5.26687	-4.5078	-4.77064	-5.18801	-5.73921	-5.20119	-5.09786	-0.0264072	-0.362193	0.0264072	0.247325	Adam23
98303	0.000424947	0.000229009	0.000393626			0.000682354	0.00169539		-2.59957	-1.37828	2.59957	do(+)n	-1.70866	-0.772863	1.70866	do(+)n	-6.08702	-2.60574	6.08702	do(+)n	-1.52141	-0.605413	1.52141	do(+)n	-15.8237	-3.98401	15.8237	do(+)n	-10.4006	-3.3786	10.4006	do(+)n	-0.957692	-2.69026	-4.41111	-2.11561	-3.91952	-3.93631	-4.41111	-3.42084	-3.57268	-2.28362	-2.99871	-4.41111	-0.205076	0.205076	-0.42466	0.672929	D630023F18Rik
213527	0.00212132	0.00134494	0.00251736		0.093936	0.00158807	0.0320719	0.0445668	-2.65554	-1.40901	2.65554	do(+)n	-2.59027	-1.3731	2.59027	do(+)n	-2.79817	-1.48449	2.79817	do(+)n	-1.0252	-0.0359044	1.0252	do(+)n	-7.43067	-2.89349	7.43067	do(+)n	-7.24803	-2.85759	7.24803	do(+)n	-2.95589	-0.235044	0.209861	-2.95589	-2.95589	-2.95589	-2.70533	-2.95589	-2.95589	-2.95589	-2.56171	-2.95589	-0.0555992	0.055599	-0.155981	0.156961	Pth2r
329178	6.81432e-08	7.36906e-09	0.000190277		0.000171729	0.000199137		0.000190277	-24.3504	-4.60587	24.3504	do(+)n	-26.1202	-4.70709	26.1202	do(+)n	-1.19675	-0.259127	1.19675	do(+)n	1.07268	0.101222	1.07268	up	-29.1414	-4.865	29.1414	do(+)n	-31.2594	-4.96622	31.2594	do(+)n	-0.312358	-0.214301	0.130397	-0.694648	-5.05147	-4.42624	-4.34924	-5.68744	-4.61469	-6.16784	-4.65077	-4.48598	-0.120319	0.120318	-0.230209	0.175808	Unc80
12021	0.00179653	0.00112295			0.00250479		0.00137292	0.00243762	-2.8693	-1.5207	2.8693	do(+)n	-3.34909	-1.74377	3.34909	do(+)n	4.09814	2.03497	4.09814	up	1.16722	0.223072	1.16722	up	1.42827	0.514269	1.42827	up	1.22366	0.291197	1.22366	up	1.54466	3.15026	1.0935	2.62428	0.860371	0.32415	0.489707	0.65568	-0.18573	0.888582	0.296531	0.438237	-0.145968	0.495745	0.145968	-0.222913	Bard1
108147	0.00017351	8.44688e-05	0.00975619		0.000348229	0.00569079	0.0160878	0.000300727	2.13148	1.09185	2.13148	up	2.07773	1.05501	2.07773	up	-1.39362	-0.478839	1.39362	do(+)n	1.02587	0.0368457	1.02587	up	1.52945	0.613015	1.52945	up	1.49089	0.576169	1.49089	up	-0.313077	-0.642316	0.0325565	-0.957915	0.815278	0.643037	0.416963	0.611386	0.635892	0.575469	0.52659	0.60133	0.119864	-0.119864	0.158262	-0.123657	Atic
14268	2.1983e-07	3.38499e-08	0.000174635		0.000190277	0.000195942	0.000388004	0.000199137	15.957	3.99612	15.957	up	16.9244	4.08103	16.9244	up	-3.06889	-1.61772	3.06889	do(+)n	-1.06062	-0.0849087	1.06062	do(+)n	5.19961	2.3784	5.19961	up	5.51481	2.46331	5.51481	up	-0.983694	-1.76334	-1.16525	-2.55828	2.43764	2.21933	2.88292	1.97404	2.52454	2.48656	2.59064	2.25182	0.0758247	-0.397905	-0.0758243	0.398217	Fn1
381269	0.00291479	0.00191069	0.00252284			0.00254895	0.0118976		-2.84153	-1.50667	2.84153	do(+)n	-3.65398	-1.86947	3.65398	do(+)n	-8.96758	-3.16472	8.96758	do(+)n	1.28592	0.362801	1.28592	up	-25.4817	-4.67139	25.4817	do(+)n	-32.7674	-5.03419	32.7674	do(+)n	-2.39219	-1.66533	-1.84336	-6.84561	-4.35402	-3.78585	-3.78769	-6.84561	-4.05547	-5.73457	-4.53716	-5.89717	0.192187	-0.385658	0.298054	-0.192187	Mreg
271711	2.15364e-08	1.55995e-09	0.000190277	0.00586092	0.000171793	0.000199137	0.000593666	0.000190277	-13.9113	-3.79818	13.9113	do(+)n	-34.8772	-5.12421	34.8772	do(+)n	-3.70245	-1.88848	3.70245	do(+)n	2.50711	1.32603	2.50711	up	-51.5059	-5.68667	51.5059	do(+)n	-129.131	-7.01269	129.131	do(+)n	-3.18761	-2.20594	-1.13337	-1.20902	-5.50558	-6.25934	-5.26119	-5.90257	-7.3191	-6.77658	-6.81801	-7.3191	-0.269159	0.0597634	-0.059763	0.0871415	Tmem169
381270	1.46159e-06	3.43445e-07	0.00019919		0.000199544	0.000190523	0.00787045	0.000197492	-18.8455	-4.23615	18.8455	do(+)n	-11.7328	-3.55247	11.7328	do(+)n	-3.44311	-1.78371	3.44311	do(+)n	-1.60623	-0.683675	1.60623	do(+)n	-64.8871	-6.01986	64.8871	do(+)n	-40.3972	-5.33618	40.3972	do(+)n	-1.84096	-2.05013	-0.777423	-2.47259	-5.46092	-6.79964	-5.16138	-6.66374	-5.35877	-5.86942	-6.32588	-3.79691	0.262609	-0.26886	-0.191372	0.191373	2021-03-04
19981	1.47344e-06	3.47036e-07	0.00243571	0.0259523	0.000176623	0.0876138	0.000199144	0.000190415	2.38362	1.25315	2.38362	up	3.22526	1.68941	3.22526	up	-4.02393	-2.00861	4.02393	do(+)n	-1.35309	-0.436263	1.35309	do(+)n	-1.68816	-0.755453	1.68816	do(+)n	-1.24763	-0.31919	1.24763	do(+)n	-2.05107	-2.10895	-1.47596	-2.42302	-0.854717	-0.520532	-0.881966	-0.789181	-0.474176	-0.253982	-0.376099	-0.197087	-0.0515594	0.0515585	0.217247	-0.241828	Rpl37a
16008	0.00183394	0.00114834			0.00449397		0.00105313	0.00331143	4.6464	2.21611	4.6464	up	4.05656	2.02026	4.05656	up	-7.60804	-2.92753	7.60804	do(+)n	1.1454	0.195855	1.1454	up	-1.63741	-0.711412	1.63741	do(+)n	-1.87549	-0.907267	1.87549	do(+)n	-1.98373	-2.13134	-2.46732	-4.98965	-0.664274	-0.712319	-0.211853	-1.11915	-0.599892	-1.40464	-0.279517	-1.20696	-0.00634575	-0.0243664	0.16242	0.00634575	Igfbp2
12765	1.37667e-07	1.85899e-08	0.000427416		0.000190277	0.000607461	0.000171994	0.000199137	-25.0989	-4.64955	25.0989	do(+)n	-26.9537	-4.75241	26.9537	do(+)n	7.78736	2.96114	7.78736	up	1.0739	0.102864	1.0739	up	-3.22302	-1.68841	3.22302	do(+)n	-3.46122	-1.79128	3.46122	do(+)n	2.06338	2.93194	3.61927	3.30794	-1.64691	-1.91827	-1.51051	-1.59997	-1.75775	-2.15987	-1.15501	-2.01448	-0.514883	0.592885	-0.0568166	0.0568171	Cxcr2
227290	5.36697e-06	1.61471e-06			0.000200125		0.000190767	0.000172886	2.01029	1.0074	2.01029	up	1.83815	0.878257	1.83815	up	-1.99604	-0.997144	1.99604	do(+)n	1.09365	0.129145	1.09365	up	1.00714	0.0102582	1.00714	up	-1.0859	-0.118887	1.0859	do(+)n	-0.843073	-1.19934	-1.09807	-1.09023	0.042964	0.0514536	-0.135978	-0.159552	-0.198518	-0.281273	-0.113845	-0.124058	0.136442	-0.0686398	0.0686407	-0.378588	Aamp
22349	3.77619e-06	1.06263e-06	0.0197756		0.000190453	0.0335177	0.000179611	0.00019943	17.8525	4.15805	17.8525	up	18.9657	4.24532	18.9657	up	-8.04255	-3.00765	8.04255	do(+)n	-1.06236	-0.0872679	1.06236	do(+)n	2.21975	1.1504	2.21975	up	2.35817	1.23766	2.35817	up	-3.07228	-3.07228	-3.07228	-3.07228	1.58514	-0.0125177	1.17829	1.59219	1.8222	-0.141544	1.37444	1.63707	0.206525	0.0912151	-0.465013	-0.0912154	Vil1
241113	4.05462e-07	7.21903e-08	0.00206183		0.000190278	0.00140745	0.000172759	0.000199137	-85.2031	-6.41283	85.2031	do(+)n	-114.232	-6.83582	114.232	do(+)n	19.9919	4.32135	19.9919	up	1.3407	0.422986	1.3407	up	-4.26187	-2.09149	4.26187	do(+)n	-5.71389	-2.51447	5.71389	do(+)n	3.99646	4.08678	4.7425	3.74716	-2.85379	-2.24047	-0.597974	-3.3862	-2.12507	-2.45286	-2.6012	-3.59126	-0.832054	0.104919	0.119572	-0.10492	Prkag3
22420	0.00257227	0.00166298	0.0738346		0.0137561	0.0451635	0.00104738	0.0234182	4.90129	2.29316	4.90129	up	5.49438	2.45796	5.49438	up	-18.8131	-4.23367	18.8131	do(+)n	-1.12101	-0.164796	1.12101	do(+)n	-3.83841	-1.94051	3.83841	do(+)n	-3.42407	-1.77571	3.42407	do(+)n	-4.42057	-4.42057	-4.42057	-4.42057	-3.92898	-1.94578	-0.215813	-2.41907	-3.95236	-2.29309	-0.395914	-1.2091	0.245253	0.228346	-0.228346	-0.992866	Wnt6
12570	2.37248e-08	1.77515e-09	0.000190277	0.0844764	0.00614405	0.000199137	0.000171728	0.000740205	-2.34811	-1.2315	2.34811	do(+)n	-3.80326	-1.92724	3.80326	do(+)n	-27.2519	-4.76828	27.2519	do(+)n	1.61971	0.695736	1.61971	up	-63.9904	-5.99978	63.9904	do(+)n	-103.646	-6.69552	103.646	do(+)n	-5.05163	-4.52787	-4.88613	-4.36825	-5.79182	-6.57082	-5.00916	-6.38807	-6.00113	-7.61338	-6.55227	-6.37604	0.273202	0.0267611	-0.0339365	-0.026762	Cdk5r2
19275	9.61074e-07	2.07922e-07	0.000190309		0.000198042	0.000199155	0.00134762	0.000221266	-10.5924	-3.40496	10.5924	do(+)n	-13.8249	-3.78919	13.8249	do(+)n	-4.78326	-2.258	4.78326	do(+)n	1.30516	0.384231	1.30516	up	-50.6664	-5.66296	50.6664	do(+)n	-66.128	-6.04719	66.128	do(+)n	-2.70853	-2.34393	-1.44477	-2.66542	-5.39404	-6.11387	-5.0716	-6.20299	-5.83595	-7.95031	-5.28357	-5.2496	0.117309	0.0197506	-0.247977	-0.0197496	Ptprn
19711	8.69e-08	1.03464e-08	0.000190277		0.00017382	0.000199137	0.00021741	0.000191205	-14.2959	-3.83752	14.2959	do(+)n	-20.7141	-4.37254	20.7141	do(+)n	-7.87619	-2.9775	7.87619	do(+)n	1.44896	0.535019	1.44896	up	-112.597	-6.81502	112.597	do(+)n	-163.149	-7.35004	163.149	do(+)n	-3.26228	-2.54534	-2.1571	-3.99914	-7.08131	-6.84531	-6.11852	-7.26882	-6.96387	-6.88033	-8.83479	-6.77504	0.185109	0.220706	-0.185108	-0.274571	Resp18
13346	4.72539e-07	8.68675e-08			0.000199138		0.000171734	0.000190282	14.0612	3.81365	14.0612	up	11.2071	3.48634	11.2071	up	-9.84113	-3.29882	9.84113	do(+)n	1.25467	0.327311	1.25467	up	1.42882	0.514823	1.42882	up	1.1388	0.187512	1.1388	up	-3.33192	-3.33192	-3.33192	-3.33192	0.407599	-0.397692	1.44007	0.476934	0.528608	0.0179577	0.0760677	-0.00496602	-0.431629	0.210083	-0.210083	0.299247	Des
11790	2.19828e-08	1.59829e-09	0.000199137		0.000190277	0.000190277		0.000171728	-3.40173	-1.76627	3.40173	do(+)n	-3.01776	-1.59348	3.01776	do(+)n	-1.10274	-0.14109	1.10274	do(+)n	-1.12724	-0.172791	1.12724	do(+)n	-3.75122	-1.90736	3.75122	do(+)n	-3.3278	-1.73457	3.3278	do(+)n	-0.172213	-0.16182	-0.0369501	-0.110704	-1.57895	-2.03931	-1.94146	-1.98703	-1.4605	-1.52424	-1.91118	-1.95967	0.036479	0.135905	-0.036479	-0.0532322	Speg
74241	9.16577e-06	3.00165e-06	0.000191447		0.00141423	0.0002011	0.000799025	0.00259664	-3.4272	-1.77703	3.4272	do(+)n	-3.61719	-1.85487	3.61719	do(+)n	-3.82922	-1.93705	3.82922	do(+)n	1.05543	0.0778375	1.05543	up	-13.1235	-3.71408	13.1235	do(+)n	-13.851	-3.79192	13.851	do(+)n	-2.49074	-1.83838	-0.391712	-2.70782	-3.68668	-4.01228	-3.09156	-3.74627	-3.96138	-4.05417	-3.27744	-3.55515	0.456355	-0.136812	-0.0895643	0.0895653	Chpf
319998	0.000128592	6.02929e-05	0.000269725		0.0326356	0.000266849	0.00199357	0.0310014	-3.80422	-1.9276	3.80422	do(+)n	-5.0776	-2.34415	5.0776	do(+)n	-8.98731	-3.16789	8.98731	do(+)n	1.33473	0.416547	1.33473	up	-34.1897	-5.09549	34.1897	do(+)n	-45.6339	-5.51204	45.6339	do(+)n	-5.75709	-2.4673	-2.37756	-1.78573	-4.58964	-5.82882	-4.11446	-5.56516	-5.09844	-6.7611	-5.68705	-4.21767	0.411008	-0.085638	-0.127127	0.085638	Tmem198
16322	7.85981e-06	2.50582e-06	0.000182971		0.000215062	0.000200249		0.000209615	-39.3318	-5.29762	39.3318	do(+)n	-56.3202	-5.81558	56.3202	do(+)n	1.23987	0.310193	1.23987	up	1.43193	0.517959	1.43193	up	-31.7224	-4.98743	31.7224	do(+)n	-45.4242	-5.50539	45.4242	do(+)n	0.0873618	-0.251855	0.597296	0.401948	-4.1024	-5.85616	-3.96491	-6.43227	-3.98828	-6.91592	-4.60747	-6.91592	-0.754322	0.348301	-0.136979	0.136979	Inha
20536	1.92713e-08	1.34852e-09	0.000190277	0.0956967	0.000171733	0.000199137	0.000911535	0.000190277	-8.65993	-3.11436	8.65993	do(+)n	-12.3781	-3.62972	12.3781	do(+)n	-2.41505	-1.27206	2.41505	do(+)n	1.42936	0.515368	1.42936	up	-20.9142	-4.38641	20.9142	do(+)n	-29.8939	-4.90178	29.8939	do(+)n	-1.25518	-1.40951	-1.18246	-1.23236	-4.08934	-5.09852	-3.56208	-4.78699	-4.69206	-5.48125	-4.73872	-4.68637	0.0686827	0.108444	-0.0686817	-0.0997295	Slc4a3
13838	7.44842e-06	2.35992e-06	0.000191942		0.00100764	0.000200123	0.00148612	0.000805775	-2.9355	-1.5536	2.9355	do(+)n	-3.52654	-1.81825	3.52654	do(+)n	-2.763	-1.46623	2.763	do(+)n	1.20134	0.26465	1.20134	up	-8.11077	-3.01984	8.11077	do(+)n	-9.74383	-3.28449	9.74383	do(+)n	-0.685837	-1.03543	-1.7533	-2.20083	-3.02447	-3.30559	-2.23587	-3.32388	-2.92993	-3.78463	-3.28742	-2.94644	0.0213127	-0.303857	-0.0213118	0.493402	Epha4
57814	0.043618	0.0359533			0.0227904				6.29079	2.65324	6.29079	up	2.87325	1.52269	2.87325	up	-2.86355	-1.51781	2.86355	do(+)n	2.18943	1.13056	2.18943	up	2.19685	1.13544	2.19685	up	1.00339	0.004879	1.00339	up	-3.02464	-1.3038	-3.02464	1.27086	1.05191	1.2723	1.1142	1.09233	0.613494	-1.17515	0.383346	0.186835	0.0131526	-0.0131526	-0.224733	0.213741	Kcne4
20254	5.72812e-07	1.09651e-07	0.000190279		0.000226327	0.000199141	0.000244809	0.000287147	-5.00732	-2.32404	5.00732	do(+)n	-5.47391	-2.45257	5.47391	do(+)n	-4.78565	-2.25872	4.78565	do(+)n	1.09318	0.128535	1.09318	up	-23.9633	-4.58275	23.9633	do(+)n	-26.1962	-4.71129	26.1962	do(+)n	-2.97011	-1.94351	-1.24163	-2.96161	-4.7773	-4.77841	-3.88585	-4.97145	-4.22892	-5.3717	-4.76779	-4.55873	0.201169	0.11539	-0.283157	-0.11539	Scg2
252903	4.03644e-05	1.62306e-05	0.0984391		0.00020318		0.000268675	0.000213785	-12.0768	-3.59417	12.0768	do(+)n	-13.71	-3.77715	13.71	do(+)n	6.60363	2.72326	6.60363	up	1.13523	0.18298	1.13523	up	-1.82882	-0.870913	1.82882	do(+)n	-2.07612	-1.05389	2.07612	do(+)n	1.62075	3.66838	1.57571	4.07798	-0.984539	-0.973357	-0.457905	-1.01807	-1.20007	-0.839136	-0.960731	-1.16586	-0.179859	0.22964	-0.0953946	0.0953946	Ap1s3
69368	2.82467e-05	1.08856e-05		0.05629	0.000215989	0.0150913	0.00020364	0.000408608	-2.12155	-1.08512	2.12155	do(+)n	-1.70259	-0.76773	1.70259	do(+)n	2.41117	1.26973	2.41117	up	-1.24607	-0.317386	1.24607	do(+)n	1.13651	0.184615	1.13651	up	1.41618	0.502002	1.41618	up	1.55541	1.49555	1.01902	1.10366	0.322686	-0.0987234	0.371304	0.237901	0.57794	0.683949	0.584579	0.256246	-0.10907	0.214039	-0.119333	0.10907	Wdfy1
16367	0.00179131	0.00111908	0.00737545		0.0912674	0.011488	0.000793872	0.0626596	4.48479	2.16504	4.48479	up	3.77292	1.91568	3.77292	up	-36.2105	-5.17833	36.2105	do(+)n	1.18868	0.249357	1.18868	up	-8.07407	-3.0133	8.07407	do(+)n	-9.59746	-3.26265	9.59746	do(+)n	-3.03907	-2.86475	-7.49249	-7.49249	-3.09401	-3.26281	-2.75007	-3.12176	-3.50072	-3.24953	-3.13341	-3.34241	0.0254517	0.0495133	-0.224976	-0.0254517	Irs1
80721	2.8118e-05	1.08245e-05	0.0408475		0.000199499	0.0323913	0.000345091	0.00020605	31.1336	4.9604	31.1336	up	41.2601	5.36668	41.2601	up	-11.0174	-3.46171	11.0174	do(+)n	-1.32526	-0.406277	1.32526	do(+)n	2.82587	1.49869	2.82587	up	3.74501	1.90497	3.74501	up	-4.26969	-0.741488	-4.26969	-4.26969	1.84287	1.18239	1.96919	1.29659	2.23194	1.6991	2.08139	1.90372	0.518127	0.0313067	-0.221853	-0.0313067	Slc19a3
77629	3.01951e-08	2.45511e-09	0.000190277		0.000171732	0.000199137	0.0010238	0.000190282	-9.23685	-3.2074	9.23685	do(+)n	-10.087	-3.33442	10.087	do(+)n	-2.43071	-1.28138	2.43071	do(+)n	1.09204	0.127021	1.09204	up	-22.4521	-4.48878	22.4521	do(+)n	-24.5185	-4.6158	24.5185	do(+)n	-1.6241	-1.56705	-0.522797	-1.36426	-4.74943	-4.52998	-3.88811	-4.74029	-4.01382	-5.1486	-4.58238	-4.67109	-0.159903	-0.166887	0.159904	0.214199	Sphkap
665378	3.07401e-06	8.3356e-07			0.0001911		0.000172014	0.000199258	-9.02359	-3.1737	9.02359	do(+)n	-12.9069	-3.69008	12.9069	do(+)n	8.85964	3.14725	8.85964	up	1.43036	0.516375	1.43036	up	-1.0185	-0.0264529	1.0185	do(+)n	-1.45683	-0.542828	1.45683	do(+)n	2.88338	3.02633	3.40875	2.95117	0.376748	-0.142547	-0.706482	0.0471196	-0.341779	0.340216	-1.00077	-1.48833	0.234037	-0.553388	0.0894551	-0.0894551	Gm7609
72792	0.0135912	0.0102584			0.0626479		0.0062061	0.0415691	4.41796	2.14338	4.41796	up	3.80213	1.92681	3.80213	up	-11.5112	-3.52497	11.5112	do(+)n	1.16197	0.216572	1.16197	up	-2.60555	-1.38159	2.60555	do(+)n	-3.02757	-1.59816	3.02757	do(+)n	-6.12848	-2.08571	-4.44816	-1.37355	-1.42744	-2.33176	-0.732325	-0.970854	-0.777628	-1.83107	-1.53992	-2.18004	-0.140728	-0.247367	0.311352	0.140729	2810459M11Rik
78795	8.99648e-05	4.03331e-05	0.000500184		0.00119203	0.000279164		0.00050338	-2.2758	-1.18637	2.2758	do(+)n	-2.8943	-1.53321	2.8943	do(+)n	-1.27327	-0.348537	1.27327	do(+)n	1.27177	0.346843	1.27177	up	-2.8977	-1.53491	2.8977	do(+)n	-3.68522	-1.88175	3.68522	do(+)n	-0.958371	-0.37894	0.494422	-0.430864	-1.59252	-1.46174	-1.31545	-1.64954	-1.57758	-1.67803	-1.74021	-2.41079	-0.152716	0.380334	-0.259937	0.152716	Armc9
18159	0.00412198	0.00279476	0.00409404			0.00326296	0.0108534		-2.19207	-1.13229	2.19207	do(+)n	-3.11005	-1.63694	3.11005	do(+)n	-9.13893	-3.19203	9.13893	do(+)n	1.41877	0.504644	1.41877	up	-20.0332	-4.32432	20.0332	do(+)n	-28.4225	-4.82896	28.4225	do(+)n	-3.0137	-0.161314	-5.46712	-5.46712	-4.97553	-5.46712	-5.46712	-2.72866	-5.46712	-5.46712	-5.46712	-4.25565	-0.0332265	0.0462785	0.033227	-1.38744	Nppc
69453	0.00453413	0.00310313			0.00322799		0.00580455	0.00522016	8.57867	3.10075	8.57867	up	8.79149	3.13611	8.79149	up	-5.51646	-2.46374	5.51646	do(+)n	-1.02481	-0.0353547	1.02481	do(+)n	1.5551	0.63701	1.5551	up	1.59368	0.672365	1.59368	up	-0.804364	-2.93585	-2.93585	-2.93585	1.19434	-1.29266	2.43332	0.456094	-0.297718	0.665243	1.6264	0.938588	-0.0394943	0.490673	-0.247624	0.039494	Prss56
98363	0.0192713	0.0149455			0.0223067		0.0169354	0.0145607	6.43048	2.68493	6.43048	up	5.48834	2.45637	5.48834	up	-8.49995	-3.08746	8.49995	do(+)n	1.17166	0.228555	1.17166	up	-1.32182	-0.40253	1.32182	do(+)n	-1.54873	-0.631085	1.54873	do(+)n	-2.91133	-0.367783	-6.04282	-2.74733	-0.796346	-0.568028	0.471272	-0.436464	-0.126307	-0.772381	-0.760368	-0.58473	0.135451	-0.135451	-0.184464	0.465018	Efhd1
100040591	0.000172965	8.41918e-05			0.000292358		0.000373185	0.000308513	17.8145	4.15498	17.8145	up	10.367	3.37392	10.367	up	-12.4483	-3.63787	12.4483	do(+)n	1.71839	0.78106	1.71839	up	1.43108	0.517109	1.43108	up	-1.20076	-0.263952	1.20076	do(+)n	-3.60348	-3.60348	-3.60348	-3.60348	0.975576	0.937407	0.895013	-0.60198	0.46719	-2.06096	1.06754	-0.392002	-0.565684	-0.727003	0.864585	0.565684	Kcnj13
394432	1.23549e-05	4.23498e-06	0.000200765		0.0286282	0.000193251	0.000217019	0.049332	2.45883	1.29797	2.45883	up	1.93406	0.951635	1.93406	up	6.17753	2.62703	6.17753	up	1.27133	0.346338	1.27133	up	15.1895	3.925	15.1895	up	11.9477	3.57867	11.9477	up	2.68949	2.72426	2.07172	3.00833	3.21785	4.70875	4.42084	3.33826	3.07733	4.83039	3.26952	3.12311	0.274774	-0.28909	0.210577	-0.210577	Ugt1a7c
98402	0.0378278	0.0308629			0.0338607		0.0561977	0.0143801	7.16919	2.84181	7.16919	up	7.04889	2.8174	7.04889	up	-7.22882	-2.85376	7.22882	do(+)n	1.01707	0.0244124	1.01707	up	-1.00832	-0.0119516	1.00832	do(+)n	-1.02553	-0.036364	1.02553	do(+)n	-1.71384	-1.32181	-7.08705	-1.98419	-0.0163941	-0.575426	0.171559	-0.319392	-0.23525	-0.135885	-0.552528	0.0863609	0.0717301	-0.00707912	-0.763577	0.00707912	Sh3bp4
14472	0.000569293	0.000316904	0.000558659			0.000793387	0.000817135		-2.27824	-1.18792	2.27824	do(+)n	-1.47338	-0.559127	1.47338	do(+)n	-17.3597	-4.11767	17.3597	do(+)n	-1.54627	-0.628796	1.54627	do(+)n	-39.5496	-5.30559	39.5496	do(+)n	-25.5774	-4.6768	25.5774	do(+)n	-5.30453	-5.30453	-0.302278	-5.30453	-5.30453	-5.30453	-5.05397	-5.30453	-4.25136	-5.30453	-4.21847	-4.67802	0.382358	0.0288877	-0.0288873	-0.127548	Gbx2
74918	0.000386316	0.00020587	0.0013676		0.000459394	0.010104		0.00268613	7.59022	2.92414	7.59022	up	4.27909	2.0973	4.27909	up	-1.53787	-0.620936	1.53787	do(+)n	1.77379	0.826837	1.77379	up	4.93553	2.30321	4.93553	up	2.78247	1.47637	2.78247	up	-1.20996	0.510882	-1.20996	-1.20996	2.16277	1.65715	2.40492	2.35272	0.823447	1.91752	0.790764	1.73848	0.368399	-0.368399	-1.20996	0.574701	Iqca
18627	0.000461785	0.000251069	0.00511543		0.000547489	0.0118705	0.0643606	0.000826692	-3.77906	-1.91803	3.77906	do(+)n	-3.82054	-1.93378	3.82054	do(+)n	1.64082	0.714421	1.64082	up	1.01098	0.0157517	1.01098	up	-2.30314	-1.2036	2.30314	do(+)n	-2.32843	-1.21936	2.32843	do(+)n	0.252973	1.12072	1.19227	0.257973	-0.602871	-2.12132	-0.782125	-1.34186	-0.78729	-1.6628	-1.26642	-1.19467	0.376089	-0.142122	-0.409843	0.142122	Per2
14733	2.25105e-08	1.65971e-09	0.000190277		0.000171826	0.000199137	0.000182466	0.00019032	-4.97673	-2.3152	4.97673	do(+)n	-5.91348	-2.56401	5.91348	do(+)n	-3.22232	-1.6881	3.22232	do(+)n	1.18823	0.248809	1.18823	up	-16.0366	-4.0033	16.0366	do(+)n	-19.0551	-4.25211	19.0551	do(+)n	-1.7617	-1.8103	-1.21287	-1.90964	-4.4016	-3.84353	-3.45591	-4.25426	-4.69282	-4.52223	-3.8432	-3.89228	0.0683956	-0.0683956	-0.110859	0.168756	Gpc1
67446	0.000394911	0.000211017	0.0147157		0.00532757	0.00856565	0.000282927	0.00924127	5.32964	2.41404	5.32964	up	5.90693	2.56241	5.90693	up	-27.6767	-4.7906	27.6767	do(+)n	-1.10832	-0.14837	1.10832	do(+)n	-5.19299	-2.37656	5.19299	do(+)n	-4.68547	-2.22819	4.68547	do(+)n	-3.72335	-4.35639	-7.66219	-3.55934	-3.00068	-2.01747	-1.9359	-2.69107	-2.19399	-2.16548	-2.51724	-2.17494	-0.207316	0.0373497	0.0684504	-0.0373497	Dusp28
16560	3.37556e-08	2.86443e-09	0.000190277		0.000174225	0.000199137	0.000174134	0.00019064	-3.71296	-1.89257	3.71296	do(+)n	-4.94416	-2.30573	4.94416	do(+)n	-3.7259	-1.89759	3.7259	do(+)n	1.3316	0.413156	1.3316	up	-13.8341	-3.79016	13.8341	do(+)n	-18.4214	-4.20331	18.4214	do(+)n	-1.85908	-1.98297	-2.04699	-1.72231	-3.79761	-3.81293	-3.37798	-4.19311	-3.39576	-4.70383	-4.49315	-4.24151	0.096715	-0.096714	-0.177946	0.156947	Kif1a
51800	0.00504187	0.00348505	0.00819009			0.00989091	0.00296195		3.16555	1.66246	3.16555	up	2.28992	1.1953	2.28992	up	-39.0592	-5.28759	39.0592	do(+)n	1.38239	0.46716	1.38239	up	-12.3388	-3.62514	12.3388	do(+)n	-17.057	-4.0923	17.057	do(+)n	-3.25686	-7.84778	-1.99753	-7.84778	-3.77123	-4.12506	-2.77995	-3.62389	-3.63541	-5.30526	-3.76172	-3.46638	0.337934	0.0871139	-0.137525	-0.0871143	Bok
252876	5.05511e-05	2.09997e-05	0.0399668	0.0695798	0.000444616		0.000204615	0.000229235	-2.22824	-1.1559	2.22824	do(+)n	-3.30704	-1.72554	3.30704	do(+)n	3.21661	1.68554	3.21661	up	1.48415	0.569636	1.48415	up	1.44357	0.529638	1.44357	up	-1.02811	-0.0399979	1.02811	do(+)n	2.11056	1.72425	1.70235	1.66148	0.457424	0.750577	0.701118	0.665898	0.552114	0.200438	-0.0480361	-0.408046	-0.291647	0.74811	0.0280561	-0.0280561	Gin1
78603	7.84539e-07	1.61964e-07	0.000199431		0.000190574	0.000190513		0.000171903	-18.6117	-4.21814	18.6117	do(+)n	-16.6969	-4.06151	16.6969	do(+)n	-1.15649	-0.209759	1.15649	do(+)n	-1.11468	-0.156628	1.11468	do(+)n	-21.5243	-4.4279	21.5243	do(+)n	-19.3099	-4.27127	19.3099	do(+)n	1.19617	-0.673904	0.285574	-1.51429	-4.39475	-4.39475	-4.39475	-4.39475	-4.39475	-4.39475	-4.39475	-3.76824	0.156368	0.446814	-0.314228	-0.156368	B230216N24Rik
241175	1.66123e-06	3.99657e-07	0.000199206			0.000190304	0.000172235	0.0575	-2.26853	-1.18176	2.26853	do(+)n	-2.26853	-1.18176	2.26853	do(+)n	-27.9821	-4.80643	27.9821	do(+)n	-1	0	1	do(+)n	-63.4782	-5.98819	63.4782	do(+)n	-63.4782	-5.98819	63.4782	do(+)n	-6.08302	-4.62127	-2.81773	-6.08302	-6.08302	-6.08302	-6.08302	-6.08302	-6.08302	-6.08302	-6.08302	-6.08302	0.216366	-0.595677	-0.0653324	0.0653329	Cntnap5b
23836	6.95913e-06	2.18012e-06	0.000202458		0.000310804	0.000192096	0.0277459	0.000220967	-2.52827	-1.33815	2.52827	do(+)n	-2.47885	-1.30967	2.47885	do(+)n	-1.46188	-0.547823	1.46188	do(+)n	-1.01993	-0.0284755	1.01993	do(+)n	-3.69602	-1.88597	3.69602	do(+)n	-3.62378	-1.8575	3.62378	do(+)n	-0.520258	-0.930902	-0.0862441	-0.736104	-1.60763	-2.17223	-1.63148	-2.21476	-1.75672	-2.36754	-1.55911	-1.82883	-0.0369496	0.0369501	-0.212485	0.13027	Cdh20
12043	0.000416389	0.000223857	0.00182756		0.00117689	0.00134667		0.0011699	-2.41528	-1.27219	2.41528	do(+)n	-2.2702	-1.18282	2.2702	do(+)n	1.11847	0.161528	1.11847	up	-1.06391	-0.0893706	1.06391	do(+)n	-2.15945	-1.11067	2.15945	do(+)n	-2.02974	-1.02129	2.02974	do(+)n	0.386212	0.235236	0.41962	-0.487253	-1.5652	-1.12483	-0.950846	-0.894077	-1.51286	-1.10569	-0.873413	-0.685518	-0.0406518	-0.367114	0.0406518	0.274817	Bcl2
241201	3.48034e-08	2.99849e-09	0.000190277		0.000171729	0.000199137		0.000190277	-20.4443	-4.35363	20.4443	do(+)n	-26.4744	-4.72653	26.4744	do(+)n	-1.41796	-0.503813	1.41796	do(+)n	1.29495	0.372898	1.29495	up	-28.9892	-4.85744	28.9892	do(+)n	-37.5395	-5.23034	37.5395	do(+)n	-1.00784	-0.421352	-1.12197	-0.0917611	-3.89567	-5.38726	-5.38726	-5.38726	-5.38726	-5.38726	-5.38726	-5.38726	-0.830836	-0.118332	0.118332	0.20316	Cdh7
227485	0.000344313	0.000181018			0.000322675		0.000600178	0.000445518	-4.40386	-2.13877	4.40386	do(+)n	-4.76069	-2.25117	4.76069	do(+)n	4.93619	2.3034	4.93619	up	1.08103	0.112404	1.08103	up	1.12088	0.16463	1.12088	up	1.03686	0.0522262	1.03686	up	2.11484	1.78666	2.78275	1.89183	-0.718574	0.0711284	1.2468	-0.578337	-0.176466	0.0822706	-0.355084	0.020678	-0.832259	0.194753	-0.134274	0.134274	Cdh19
636808	7.5525e-05	3.30963e-05	0.000222623			0.000252268	0.000308739		-2.06141	-1.04363	2.06141	do(+)n	-2.10701	-1.0752	2.10701	do(+)n	-11.7797	-3.55823	11.7797	do(+)n	1.02212	0.0315657	1.02212	up	-24.2828	-4.60186	24.2828	do(+)n	-24.82	-4.63343	24.82	do(+)n	-0.860723	-3.99283	-4.57717	-4.57717	-4.45091	-4.57717	-4.57717	-4.57717	-4.57717	-4.57717	-4.57717	-4.57717	-0.143538	-0.471592	0.143538	0.69661	Cntnap5a
13167	3.25135e-06	8.91412e-07	0.000202449		0.000773466	0.000219743	0.00019915	0.00111333	2.02182	1.01566	2.02182	up	1.8019	0.84952	1.8019	up	-4.73699	-2.24397	4.73699	do(+)n	1.12205	0.166137	1.12205	up	-2.34293	-1.22831	2.34293	do(+)n	-2.62889	-1.39445	2.62889	do(+)n	-2.49118	-1.87295	-1.75398	-2.60042	-1.36367	-1.23136	-0.897305	-1.16357	-1.42173	-1.5831	-1.08823	-1.22738	-0.0738306	0.0738316	0.340352	-0.0829973	Dbi
226359	1.23267e-07	1.6191e-08	0.000190277		0.000171919	0.000199137	0.00279437	0.000190412	-29.6873	-4.89177	29.6873	do(+)n	-39.967	-5.32074	39.967	do(+)n	-4.10743	-2.03824	4.10743	do(+)n	1.34627	0.428963	1.34627	up	-121.938	-6.93001	121.938	do(+)n	-164.161	-7.35897	164.161	do(+)n	-4.11603	-2.02842	-0.982231	-1.36706	-7.07785	-7.09465	-6.31888	-7.56944	-7.56944	-7.56944	-7.06835	-7.56944	0.0696139	-0.410407	0.0196786	-0.0196791	C1ql2
15564	0.000697567	0.000396786	0.00180867			0.00105346	0.000556918		2.1784	1.12327	2.1784	up	1.47304	0.558798	1.47304	up	-12.1874	-3.60732	12.1874	do(+)n	1.47885	0.564474	1.47885	up	-5.59464	-2.48404	5.59464	do(+)n	-8.27361	-3.04852	8.27361	do(+)n	-3.40082	-3.40082	-3.40082	-3.40082	-1.32427	-3.40082	-3.40082	-0.984283	-3.40082	-1.8583	-2.89972	-3.20924	0.425471	1.4269	-0.60091	-0.425471	Htr5b
269109	1.8951e-08	1.30939e-09	0.000190277		0.000171757	0.000199137	0.000179027	0.000190354	-8.78834	-3.13559	8.78834	do(+)n	-9.02184	-3.17342	9.02184	do(+)n	-4.6444	-2.21549	4.6444	do(+)n	1.02657	0.0378318	1.02657	up	-40.8165	-5.35108	40.8165	do(+)n	-41.901	-5.38891	41.901	do(+)n	-2.66174	-2.25295	-1.6154	-2.22262	-5.68747	-5.69011	-4.772	-5.14549	-5.38265	-6.05806	-5.42363	-4.58207	0.0525608	-0.150527	-0.0525608	0.259781	Dpp10
72585	5.33692e-05	2.23837e-05	0.000434474		0.0239134	0.000310968	0.000205312	0.0364237	4.1353	2.04799	4.1353	up	4.77147	2.25443	4.77147	up	-93.6928	-6.54987	93.6928	do(+)n	-1.15384	-0.206441	1.15384	do(+)n	-22.6568	-4.50187	22.6568	do(+)n	-19.636	-4.29543	19.636	do(+)n	-6.74646	-3.90918	-8.87795	-6.58246	-4.08258	-5.49627	-3.63871	-4.70653	-4.0347	-4.75047	-3.76215	-4.551	-0.0669775	0.0275383	-0.0275393	0.150386	Lypd1
72160	1.71372e-06	4.16496e-07	0.000190585		0.000174482	0.000199606	0.0947645	0.000195875	-28.9615	-4.85606	28.9615	do(+)n	-32.31	-5.01391	32.31	do(+)n	-2.22779	-1.15561	2.22779	do(+)n	1.11562	0.157844	1.11562	up	-64.5201	-6.01168	64.5201	do(+)n	-71.9798	-6.16952	71.9798	do(+)n	-0.946541	-1.08779	-1.61141	-0.96244	-5.05081	-5.89862	-6.12613	-6.95688	-6.90521	-7.95838	-5.45728	-4.34295	-0.0260148	0.0782385	-0.0639691	0.0260143	Tmem163
266645	9.31349e-08	1.13176e-08	0.000191888		0.000199137	0.000178553	0.00019225	0.000190277	-13.563	-3.7616	13.563	do(+)n	-10.5569	-3.40011	10.5569	do(+)n	3.07795	1.62197	3.07795	up	-1.28475	-0.361491	1.28475	do(+)n	-4.40651	-2.13964	4.40651	do(+)n	-3.42985	-1.77815	3.42985	do(+)n	2.05886	1.20076	1.50816	1.63791	-2.166	-2.50472	-1.72896	-2.24105	-2.51131	-1.437	-1.47842	-1.76804	-0.204759	0.122572	0.0683169	-0.0683172	Acmsd
226412	1.41701e-08	8.95789e-10	0.000190278		0.000199137	0.00017173	0.000263103	0.000190277	-6.77677	-2.7606	6.77677	do(+)n	-6.3305	-2.66232	6.3305	do(+)n	1.84744	0.88553	1.84744	up	-1.07049	-0.0982773	1.07049	do(+)n	-3.66819	-1.87507	3.66819	do(+)n	-3.42663	-1.77679	3.42663	do(+)n	0.719549	1.15104	1.05069	1.01126	-1.80119	-1.86147	-1.54673	-1.90047	-1.56171	-1.60868	-1.82181	-1.72455	-0.0706034	0.0706024	-0.207093	0.59751	R3hdm1
18640	1.76422e-05	6.33882e-06			0.000195558		0.000175448	0.000206865	-2.46865	-1.30372	2.46865	do(+)n	-2.53749	-1.3434	2.53749	do(+)n	2.34541	1.22984	2.34541	up	1.02789	0.0396843	1.02789	up	-1.05254	-0.0738815	1.05254	do(+)n	-1.0819	-0.113566	1.0819	do(+)n	1.19976	0.635631	1.54547	1.46503	-0.228522	0.060926	-0.0323682	-0.169024	-0.133272	-0.128572	-0.291316	0.0254345	-0.16384	-0.0693045	0.069304	0.0903788	Pfkfb2
18703	1.69365e-07	2.42578e-08	0.0126676		0.000199137	0.0270261	0.000171735	0.000190277	-189.753	-7.56798	189.753	do(+)n	-134.83	-7.07499	134.83	do(+)n	52.9104	5.72548	52.9104	up	-1.40735	-0.492983	1.40735	do(+)n	-3.5863	-1.8425	3.5863	do(+)n	-2.54826	-1.34951	2.54826	do(+)n	5.40998	4.81392	6.82096	5.46648	-0.953705	-2.96598	-1.13855	-2.70232	-0.950202	-1.72833	-1.93968	-1.17041	-0.745554	0.35498	0.300861	-0.300861	Pigr
16153	0.000204403	0.000101406	0.000359565	0.000293356	0.000483345				19.1791	4.26146	19.1791	up	-2.12812	-1.08958	2.12812	do(+)n	2.29303	1.19725	2.29303	up	40.8154	5.35104	40.8154	up	43.9782	5.45872	43.9782	up	1.07749	0.107677	1.07749	up	4.78902	0	0	0	5.97612	5.0963	5.33571	5.42673	0	0	0.430706	0	0	0	0	0	Il10
226419	1.78948e-05	6.44912e-06	0.000201923	0.0880073		0.000193823	0.000203876		2.55567	1.3537	2.55567	up	1.13842	0.18703	1.13842	up	-39.1765	-5.29192	39.1765	do(+)n	2.24493	1.16667	2.24493	up	-15.3292	-3.93822	15.3292	do(+)n	-34.4131	-5.10489	34.4131	do(+)n	-5.87284	-5.87284	-5.87284	-3.57734	-3.21133	-5.39805	-3.30035	-3.87134	-5.87284	-4.33032	-4.37175	-5.87284	0.097837	0.213934	-0.097837	-0.242144	Dyrk3
108900	8.40622e-06	2.71503e-06	0.000199717		0.00272683	0.000193026	0.000361702	0.0106602	2.11646	1.08165	2.11646	up	1.68846	0.755706	1.68846	up	2.47618	1.30812	2.47618	up	1.25349	0.325946	1.25349	up	5.24073	2.38977	5.24073	up	4.18092	2.06382	4.18092	up	0.861357	1.81631	0.837824	1.82223	2.22364	2.46569	2.2302	2.74479	2.02371	2.13685	1.97657	2.22343	-0.0579581	0.0579581	0.455598	-0.350341	Fam72a
13034	0.0292585	0.023436	0.0191238			0.0542344			3.71011	1.89146	3.71011	up	2.01528	1.01098	2.01528	up	2.94023	1.55593	2.94023	up	1.84099	0.880479	1.84099	up	10.9086	3.44739	10.9086	up	5.92539	2.56691	5.92539	up	1.34552	4.52368	-0.785964	2.80993	3.60629	4.38301	3.59388	3.87584	2.53929	3.94477	2.66933	2.78372	-0.277992	0.277992	2.45542	-0.785964	Ctse
213006	2.89827e-06	7.76804e-07	0.000200224		0.000202358	0.000191137	0.0958106	0.000178841	-14.661	-3.87391	14.661	do(+)n	-12.9645	-3.69649	12.9645	do(+)n	-1.92143	-0.942177	1.92143	do(+)n	-1.13086	-0.177421	1.13086	do(+)n	-28.17	-4.81609	28.17	do(+)n	-24.9103	-4.63867	24.9103	do(+)n	-1.96923	-0.67194	-0.12494	-0.754321	-4.31367	-4.06299	-4.66573	-5.97369	-4.11466	-5.62531	-3.63279	-4.93364	0.0498953	-0.176815	-0.0498953	0.425094	Mfsd4
213409	0.00661818	0.00468803	0.019741		0.0098439	0.0183028		0.0129869	-6.58166	-2.71845	6.58166	do(+)n	-8.18361	-3.03274	8.18361	do(+)n	-1.0765	-0.106345	1.0765	do(+)n	1.2434	0.314287	1.2434	up	-7.08514	-2.8248	7.08514	do(+)n	-8.80964	-3.13908	8.80964	do(+)n	1.20724	-3.24618	2.01911	-0.365719	-3.24618	-2.77138	-1.99562	-3.24618	-2.77797	-3.24618	-3.24618	-3.24618	0.859479	-0.819654	0.00779748	-0.00779772	Lemd1
213417	1.99407e-06	5.00831e-07	0.000194181		0.00265038	0.000175546	0.000199142	0.00230212	4.95735	2.30957	4.95735	up	6.46769	2.69325	6.46769	up	-148.026	-7.2097	148.026	do(+)n	-1.30467	-0.383681	1.30467	do(+)n	-29.8598	-4.90013	29.8598	do(+)n	-22.8869	-4.51645	22.8869	do(+)n	-8.59927	-5.87843	-8.59927	-6.30378	-5.78576	-4.95455	-4.02678	-5.37538	-4.27308	-4.53319	-4.73561	-5.06587	0.0182743	-0.0182743	0.142011	-0.683952	Klhdc8a
21367	4.68433e-08	4.41954e-09	0.000172462	0.08187	0.000190277	0.000190338	0.00022183	0.000199137	-12.4011	-3.63239	12.4011	do(+)n	-17.3148	-4.11393	17.3148	do(+)n	2.86023	1.51613	2.86023	up	1.39623	0.481539	1.39623	up	-4.33569	-2.11626	4.33569	do(+)n	-6.05363	-2.5978	6.05363	do(+)n	1.37692	1.27929	2.01029	1.34109	-2.05764	-1.93719	-1.57924	-2.94793	-2.29733	-2.55182	-2.77215	-2.82684	-0.00372791	-0.0609932	0.00372791	0.00404835	Cntn2
269116	1.11079e-08	6.37261e-10	0.000171728		0.000190277	0.000190277	0.0302818	0.000199137	-12.3377	-3.62501	12.3377	do(+)n	-16.0952	-4.00856	16.0952	do(+)n	1.48237	0.56791	1.48237	up	1.30455	0.38355	1.30455	up	-8.32296	-3.0571	8.32296	do(+)n	-10.8577	-3.44065	10.8577	do(+)n	0.631295	0.414831	0.818707	0.391388	-3.04336	-3.23361	-2.58028	-3.38655	-2.85798	-3.93395	-3.43389	-3.55219	0.108379	-0.302106	-0.108379	0.286688	Nfasc
16980	5.19904e-07	9.74288e-08	0.000190279		0.000204529	0.00019914	0.000265216	0.000265011	-6.78974	-2.76336	6.78974	do(+)n	-7.23271	-2.85454	7.23271	do(+)n	-5.6467	-2.49741	5.6467	do(+)n	1.06524	0.0911789	1.06524	up	-38.3396	-5.26076	38.3396	do(+)n	-40.8409	-5.35194	40.8409	do(+)n	-3.1824	-2.91187	-1.24362	-2.68655	-5.28796	-5.94219	-4.17984	-5.66787	-4.72638	-5.62935	-5.67078	-5.41608	0.213785	-0.248594	-0.0303602	0.0303593	Lrrn2
240752	2.64105e-06	6.95782e-07			0.000190624		0.000171835	0.000199338	-6.03829	-2.59414	6.03829	do(+)n	-6.96249	-2.7996	6.96249	do(+)n	6.01989	2.58974	6.01989	up	1.15306	0.205462	1.15306	up	-1.00306	-0.00440466	1.00306	do(+)n	-1.15658	-0.209867	1.15658	do(+)n	1.85203	2.03071	3.13765	2.66602	-0.0600715	-0.144909	0.053812	-0.538982	-0.133595	-0.185767	-0.522834	-0.669804	-0.704582	0.00180054	-0.00180006	0.0320492	Pik3c2b
240753	7.57468e-09	3.55774e-10	0.000190277		0.000171728	0.000199137	0.0726296	0.000190277	-20.4814	-4.35624	20.4814	do(+)n	-26.4906	-4.72741	26.4906	do(+)n	-1.50529	-0.59004	1.50529	do(+)n	1.2934	0.371166	1.2934	up	-30.8304	-4.94628	30.8304	do(+)n	-39.876	-5.31745	39.876	do(+)n	-0.61723	-0.73794	-0.252612	-0.684297	-4.70791	-5.6236	-4.21601	-5.16953	-4.70008	-6.00206	-5.40605	-5.09352	-0.0115623	0.0855751	-0.0174932	0.0115623	Plekha6
214253	5.69238e-05	2.41088e-05	0.000250839		0.00457993	0.00022749	0.00977706	0.00214381	-3.19592	-1.67623	3.19592	do(+)n	-4.4398	-2.1505	4.4398	do(+)n	-2.78053	-1.47536	2.78053	do(+)n	1.38921	0.474266	1.38921	up	-8.88635	-3.15159	8.88635	do(+)n	-12.345	-3.62586	12.345	do(+)n	-1.69289	-1.01295	-0.433503	-2.69881	-2.40941	-2.71215	-4.15878	-3.26273	-3.35617	-4.12985	-3.17128	-3.78283	0.268078	-0.268078	-0.289791	0.353085	Etnk2
20668	0.000125235	5.84196e-05	0.0267097	0.0968692	0.000547031	0.0027529	0.0124236	0.000239858	2.54411	1.34716	2.54411	up	3.45996	1.79076	3.45996	up	-1.65288	-0.724983	1.65288	do(+)n	-1.35999	-0.443597	1.35999	do(+)n	1.5392	0.622177	1.5392	up	2.09329	1.06577	2.09329	up	-1.23285	-0.405427	-0.691802	-0.0688362	0.884354	0.45341	1.12143	0.530539	1.28399	1.1332	1.20187	1.14506	0.671644	-0.170621	0.0305204	-0.0305204	Sox13
667118	0.049687	0.0413153	0.0917521						5.34952	2.41941	5.34952	up	4.98317	2.31706	4.98317	up	-1.14576	-0.1963	1.14576	do(+)n	1.07352	0.102344	1.07352	up	4.66898	2.22311	4.66898	up	4.34924	2.12076	4.34924	up	1.69228	0.780734	-4.13965	0.477775	1.62199	2.53184	2.01673	2.31821	2.38701	2.14208	1.7798	1.7705	0.438711	-0.0501599	0.0501604	-0.842376	Zbed6
381290	1.54915e-07	2.17122e-08	0.000190277		0.000172008	0.000199137	0.00135127	0.000191157	-11.238	-3.49032	11.238	do(+)n	-11.3216	-3.50101	11.3216	do(+)n	-3.155	-1.65764	3.155	do(+)n	1.00744	0.0106893	1.00744	up	-35.4559	-5.14796	35.4559	do(+)n	-35.7196	-5.15864	35.7196	do(+)n	-2.00784	-1.63622	-0.734818	-1.82923	-4.55914	-5.84724	-4.60584	-5.15716	-4.48567	-5.85613	-5.11667	-4.75366	0.0376635	-0.322048	-0.0376625	0.744498	Atp2b4
116847	3.85215e-06	1.08822e-06			0.000191233		0.000199333	0.000172317	31.4431	4.97467	31.4431	up	27.1331	4.76198	27.1331	up	-51.9972	-5.70036	51.9972	do(+)n	1.15885	0.21269	1.15885	up	-1.65369	-0.725689	1.65369	do(+)n	-1.91637	-0.938379	1.91637	do(+)n	-5.55128	-4.37696	-5.00244	-7.68276	-0.703335	-1.31315	-0.0244923	-0.673773	-0.69892	-1.08496	-0.714064	-1.06757	0.106267	-0.357455	-0.106267	0.54546	Prelp
14264	6.10116e-06	1.8735e-06	0.000199615			0.000191444	0.000175738		-2.15437	-1.10726	2.15437	do(+)n	-1.56621	-0.647282	1.56621	do(+)n	-12.3746	-3.62931	12.3746	do(+)n	-1.37553	-0.459982	1.37553	do(+)n	-26.6594	-4.73657	26.6594	do(+)n	-19.3813	-4.27659	19.3813	do(+)n	-2.47815	-3.26731	-5.04479	-3.1566	-4.81849	-4.31172	-3.81159	-5.43411	-3.71259	-3.9602	-4.34955	-4.51364	-0.0442419	-0.0173054	0.0173054	0.614617	Fmod
12227	4.78978e-10	4.2836e-12	0.000199137	0.000171728	0.000190277	0.000190277	0.000171731	0.0915251	15.8701	3.98824	15.8701	up	1.26402	0.338022	1.26402	up	4.12223	2.04342	4.12223	up	12.5552	3.65022	12.5552	up	65.4201	6.03166	65.4201	up	5.21059	2.38145	5.21059	up	2.04717	2.41154	1.68423	2.038	6.15501	6.53984	5.5897	5.84934	2.22995	2.47264	2.34194	2.48849	-0.0335894	0.0408278	0.0180321	-0.018033	Btg2
11539	1.10916e-08	6.35299e-10	0.000190277		0.000174771	0.000199137	0.000171737	0.000191405	-3.47032	-1.79507	3.47032	do(+)n	-4.21784	-2.0765	4.21784	do(+)n	-5.7188	-2.51571	5.7188	do(+)n	1.2154	0.281434	1.2154	up	-19.8461	-4.31078	19.8461	do(+)n	-24.121	-4.59222	24.121	do(+)n	-2.77155	-2.77191	-2.23429	-2.23158	-4.4402	-4.60471	-3.58353	-4.56117	-4.20297	-4.90969	-4.75505	-4.44763	0.0405359	-0.149371	-0.0405369	0.202895	Adora1
20980	3.79976e-08	3.38602e-09	0.000190277		0.000171745	0.000199137	0.00118995	0.000190282	-20.6816	-4.37028	20.6816	do(+)n	-28.723	-4.84413	28.723	do(+)n	-3.52989	-1.81962	3.52989	do(+)n	1.38881	0.473855	1.38881	up	-73.0038	-6.1899	73.0038	do(+)n	-101.389	-6.66376	101.389	do(+)n	-1.95127	-1.86942	-1.7532	-2.00534	-5.80322	-6.33459	-7.04425	-5.87828	-6.06107	-8.07422	-7.00017	-5.8203	0.106017	-0.406748	0.0385132	-0.0385132	Syt2
329251	0.00113775	0.000679639	0.00169454		0.0239844	0.00114958	0.0807217	0.0116069	-2.22864	-1.15616	2.22864	do(+)n	-2.1707	-1.11816	2.1707	do(+)n	-1.64203	-0.715476	1.64203	do(+)n	-1.02669	-0.0380015	1.02669	do(+)n	-3.65948	-1.87164	3.65948	do(+)n	-3.56435	-1.83364	3.56435	do(+)n	-0.924498	0.295914	-1.87389	-0.199823	-2.00942	-1.67763	-1.93308	-1.70682	-1.55811	-1.61632	-1.97521	-2.0253	0.00476837	-0.39193	-0.00476837	0.551536	Ppp1r12b
67196	0.0883769	0.076286			0.0743062		0.082897	0.0842386	3.6821	1.88053	3.6821	up	2.73373	1.45087	2.73373	up	-4.16772	-2.05926	4.16772	do(+)n	1.34692	0.42966	1.34692	up	-1.13189	-0.178729	1.13189	do(+)n	-1.52456	-0.608389	1.52456	do(+)n	0.760562	-2.95589	-2.95589	-2.95589	0.109993	0.60637	-1.20166	-0.0996852	-0.170633	-0.269854	-0.687239	-1.1759	-0.207602	0.207602	0.905854	-0.775924	Ube2t
329252	0.00494358	0.00340767	0.0620683		0.0389138		0.00203046	0.0166003	4.22115	2.07764	4.22115	up	4.16772	2.05926	4.16772	up	-12.1162	-3.59887	12.1162	do(+)n	1.01282	0.0183769	1.01282	up	-2.87037	-1.52124	2.87037	do(+)n	-2.90716	-1.53961	2.90716	do(+)n	-5.05187	-5.05187	-1.37155	-2.75637	-1.03672	-2.10386	-0.604644	-2.1759	-1.36499	-2.05439	-1.85033	-0.724918	0.483027	-0.319206	0.0539284	-0.0539279	Lgr6
320139	9.13933e-07	1.95415e-07			0.000199144		0.000171782	0.000190305	-17.1161	-4.09728	17.1161	do(+)n	-13.0692	-3.7081	13.0692	do(+)n	10.4939	3.39148	10.4939	up	-1.30965	-0.389178	1.30965	do(+)n	-1.63105	-0.705799	1.63105	do(+)n	-1.24541	-0.316621	1.24541	do(+)n	2.92942	3.17711	4.45914	2.98406	-0.569199	0.0705991	-1.21112	-1.12968	-0.1612	-0.619453	-0.424789	-0.0772438	-0.211125	0.194923	0.133127	-0.133127	Ptpn7
171469	3.04012e-06	8.22501e-07			0.000190808		0.000199257	0.00017217	6.16487	2.62407	6.16487	up	5.54174	2.47034	5.54174	up	-7.86094	-2.9747	7.86094	do(+)n	1.11244	0.153732	1.11244	up	-1.27512	-0.350631	1.27512	do(+)n	-1.4185	-0.504363	1.4185	do(+)n	-2.6416	-3.11261	-2.9791	-3.62696	-0.499867	-1.07254	0.206178	-0.497767	-0.420362	-1.11526	-0.30035	-0.64295	-0.0506058	-0.547109	0.0856361	0.0506058	Gpr37l1
77552	2.29113e-06	5.88735e-07	0.000191417	0.0836482	0.000305092	0.000199208	0.00651878	0.000204493	-3.60484	-1.84994	3.60484	do(+)n	-5.6185	-2.49018	5.6185	do(+)n	-2.17148	-1.11868	2.17148	do(+)n	1.5586	0.640248	1.5586	up	-7.82786	-2.96862	7.82786	do(+)n	-12.2005	-3.60887	12.2005	do(+)n	-1.12361	-1.57745	-0.0182009	-1.56998	-3.06626	-3.18847	-2.19106	-3.2432	-3.74751	-3.93689	-3.11409	-3.45149	-0.00283432	0.00283432	-0.00506306	0.190551	Shisa4
13007	1.15734e-05	3.9268e-06	0.000231091		0.00523841	0.000236247	0.000199493	0.00995233	2.14261	1.09937	2.14261	up	1.80785	0.854275	1.80785	up	-6.6755	-2.73888	6.6755	do(+)n	1.18517	0.245094	1.18517	up	-3.11559	-1.63951	3.11559	do(+)n	-3.6925	-1.8846	3.6925	do(+)n	-1.94085	-2.91085	-3.49393	-2.65912	-1.81752	-1.9116	-1.07306	-1.8051	-1.79273	-2.13342	-1.69622	-1.96529	-0.0465631	-0.183267	0.13401	0.0465641	Csrp1
21952	0.00164951	0.00102182			0.00309339	0.0680847	0.0142048	0.00100795	-5.93832	-2.57006	5.93832	do(+)n	-9.43174	-3.23752	9.43174	do(+)n	3.32502	1.73336	3.32502	up	1.58828	0.667469	1.58828	up	-1.78595	-0.836691	1.78595	do(+)n	-2.83659	-1.50416	2.83659	do(+)n	1.37227	1.79631	2.25837	2.02821	-0.523117	-0.50682	0.771447	-2.56658	-2.56658	-0.922817	-1.06548	-0.940065	0.181708	-0.265584	-0.181708	0.78728	Tnni1
16763	2.36139e-07	3.71586e-08	0.000172094		0.000190277	0.000191114	0.00455916	0.000199138	-15.1614	-3.92233	15.1614	do(+)n	-15.8342	-3.98497	15.8342	do(+)n	2.1775	1.12267	2.1775	up	1.04438	0.0626407	1.04438	up	-6.96273	-2.79965	6.96273	do(+)n	-7.27171	-2.86229	7.27171	do(+)n	0.766465	1.12769	1.3153	0.930474	-2.94999	-2.94999	-2.69942	-2.94999	-2.94999	-2.94999	-2.94999	-2.94999	-1.0497	0.698932	-0.589863	0.589863	Lad1
21956	0.000316397	0.000164527	0.00043807		0.00373082	0.00060828	0.0608128	0.00788463	-10.3532	-3.372	10.3532	do(+)n	-11.0509	-3.4661	11.0509	do(+)n	-3.82079	-1.93387	3.82079	do(+)n	1.0674	0.0940971	1.0674	up	-39.5573	-5.30587	39.5573	do(+)n	-42.2234	-5.39997	42.2234	do(+)n	0.375537	-1.76222	-1.67976	-5.68202	-5.19043	-5.68202	-5.68202	-5.68202	-5.68202	-5.68202	-5.56681	-5.68202	-0.09903	0.286322	0.0990305	-1.2993	Tnnt2
226438	3.01557e-07	5.04615e-08	0.000172175	0.0301925	0.000190459	0.000190288		0.00019914	-20.7582	-4.37561	20.7582	do(+)n	-44.7567	-5.48403	44.7567	do(+)n	1.40789	0.49353	1.40789	up	2.1561	1.10842	2.1561	up	-14.7442	-3.88208	14.7442	do(+)n	-31.79	-4.9905	31.79	do(+)n	-0.112538	0.314839	0.763198	1.05147	-3.33828	-3.88471	-3.95694	-4.30554	-4.25387	-6.52943	-4.23295	-4.90292	-0.21931	0.0242615	0.262158	-0.0242615	Igfn1
16876	7.1364e-06	2.24401e-06	0.000192644		0.000558177	0.000200183	0.00435394	0.000414087	-7.66053	-2.93744	7.66053	do(+)n	-11.2415	-3.49076	11.2415	do(+)n	-4.4134	-2.14189	4.4134	do(+)n	1.46745	0.553315	1.46745	up	-33.8089	-5.07933	33.8089	do(+)n	-49.613	-5.63265	49.613	do(+)n	-3.50805	-1.10574	-0.637289	-3.34404	-5.63954	-3.84282	-5.63954	-5.223	-5.63954	-5.63954	-5.63954	-5.63954	-0.154288	0.126717	-0.0582724	0.0582728	Lhx9
69549	0.00396483	0.00267913	0.0627279		0.0308686	0.0876962	0.00170556	0.0221886	3.19482	1.67573	3.19482	up	4.40995	2.14076	4.40995	up	-10.66	-3.41414	10.66	do(+)n	-1.38034	-0.465027	1.38034	do(+)n	-3.33666	-1.73841	3.33666	do(+)n	-2.41727	-1.27338	2.41727	do(+)n	-4.85182	-1.54602	-2.1715	-4.85182	-2.31584	-1.67659	-1.40344	-1.32236	-2.15755	-0.581383	-1.1028	-1.01639	-0.117753	-0.0961523	0.353149	0.0961523	2310009B15Rik
12316	0.0678219	0.0575393			0.0595344				5.80134	2.53639	5.80134	up	3.19661	1.67654	3.19661	up	-1.46434	-0.550255	1.46434	do(+)n	1.81484	0.859841	1.81484	up	3.96173	1.98613	3.96173	up	2.18297	1.12629	2.18297	up	1.14382	-0.964746	-0.987673	0.174241	2.82584	3.18623	1.26289	2.23622	2.0655	2.94717	0.098385	0.960768	-0.987673	2.55433	-0.987673	0.987673	Aspm
214403	0.000250667	0.000127199	0.000384783		0.0927683	0.000311967	0.00209287	0.0506608	2.25268	1.17164	2.25268	up	2.14621	1.10179	2.14621	up	3.99819	1.99935	3.99819	up	1.04961	0.0698504	1.04961	up	9.00667	3.17099	9.00667	up	8.58098	3.10114	8.58098	up	2.49762	2.20639	1.70981	1.53143	3.38922	3.27822	2.78418	3.18021	2.65523	3.21407	3.17296	3.31018	-1.39215	-0.829392	0.829392	1.34002	Gm4788
240776	0.00150002	0.000920922	0.00326256		0.00742738	0.00292674		0.00480143	-9.10091	-3.18601	9.10091	do(+)n	-7.73621	-2.95163	7.73621	do(+)n	-1.62426	-0.69978	1.62426	do(+)n	-1.1764	-0.234383	1.1764	do(+)n	-14.7822	-3.88579	14.7822	do(+)n	-12.5656	-3.65141	12.5656	do(+)n	0.416012	0.455082	0.0903773	-4.17491	-3.68332	-4.17491	-3.92435	-4.17491	-3.7067	-4.17491	-4.17491	-2.96343	-0.862069	-0.209963	0.209962	0.447754	Kcnt2
69367	5.30322e-05	2.22005e-05	0.000316719		0.000368234	0.000309775		0.000303142	-2.67854	-1.42145	2.67854	do(+)n	-2.49735	-1.3204	2.49735	do(+)n	-1.11786	-0.160742	1.11786	do(+)n	-1.07255	-0.101051	1.07255	do(+)n	-2.99424	-1.58219	2.99424	do(+)n	-2.79169	-1.48114	2.79169	do(+)n	-0.517624	0.382683	-0.756169	0.438678	-1.57151	-1.77927	-1.41049	-1.37695	-1.36088	-1.66204	-1.28073	-1.43037	-0.0953274	0.0731316	-0.0731316	0.285864	Glrx2
50778	2.96656e-06	7.97334e-07	0.000199152	0.000663949	0.000214355	0.000242294	0.00166265	0.0236756	10.6967	3.4191	10.6967	up	2.32427	1.21678	2.32427	up	3.77337	1.91585	3.77337	up	4.60219	2.20232	4.60219	up	40.3627	5.33495	40.3627	up	8.77032	3.13263	8.77032	up	2.83215	1.96715	0.520635	2.73153	5.46791	5.35225	5.35025	5.55744	3.16694	3.59318	3.03212	3.12634	0.096746	1.08696	-0.096746	-0.698914	Rgs1
19225	0.00142158	0.000867138	0.0095639	0.000807631	0.0032762	0.0734092			5.41159	2.43605	5.41159	up	-1.6902	-0.757191	1.6902	do(+)n	-1.57471	-0.655085	1.57471	do(+)n	9.14665	3.19324	9.14665	up	3.43656	1.78097	3.43656	up	-2.66157	-1.41228	2.66157	do(+)n	-0.542109	-1.17515	-0.80063	-0.185455	2.35288	3.04514	1.53734	0.105508	-0.553311	-1.76851	-1.14081	-2.26948	0.247072	-0.247072	-0.703925	0.620927	Ptgs2
108989	0.000358117	0.000188911	0.00810589		0.000389196	0.0218746	0.0258769	0.000770131	2.19083	1.13148	2.19083	up	1.91803	0.939624	1.91803	up	-1.37695	-0.461472	1.37695	do(+)n	1.14223	0.191856	1.14223	up	1.59108	0.670008	1.59108	up	1.39296	0.478152	1.39296	up	-0.783309	0.147169	-0.810385	-0.399594	0.701662	0.955081	0.495276	0.527781	0.501608	0.620623	0.360657	0.42949	-0.0642261	0.0754452	0.0642261	-0.0756769	Tpr
96875	0.0619687	0.0522596			0.0659007			0.0558378	7.05241	2.81812	7.05241	up	6.12599	2.61494	6.12599	up	-2.36935	-1.24449	2.36935	do(+)n	1.15123	0.203173	1.15123	up	2.97652	1.57363	2.97652	up	2.58552	1.37045	2.58552	up	-0.228568	-3.36006	-3.36006	2.12996	1.51811	1.93492	2.13688	0.863833	1.74226	0.504393	1.7704	1.62401	0.677736	-0.518494	-0.100717	0.100717	Prg4
545370	0.000824664	0.000478089	0.00616098		0.00108308	0.0108168		0.00139024	16.6941	4.06126	16.6941	up	18.7309	4.22735	18.7309	up	-2.4923	-1.31748	2.4923	do(+)n	-1.12201	-0.166089	1.12201	do(+)n	6.69826	2.74379	6.69826	up	7.51554	2.90988	7.51554	up	1.44875	-2.10415	-2.2677	-2.2677	3.2424	2.69764	2.70895	2.40526	3.00793	2.66293	2.98849	3.05925	-0.381217	0.381217	1.69338	-1.61428	Hmcn1
69399	5.84172e-08	5.99008e-09	0.000199137		0.000256389	0.000190277	0.000171853	0.000220395	-2.85545	-1.51372	2.85545	do(+)n	-2.6289	-1.39446	2.6289	do(+)n	-4.46459	-2.15853	4.46459	do(+)n	-1.08618	-0.119258	1.08618	do(+)n	-12.7484	-3.67225	12.7484	do(+)n	-11.737	-3.55299	11.737	do(+)n	-1.71145	-2.43018	-2.02511	-2.1116	-3.78581	-3.03191	-3.51774	-3.99776	-3.24387	-3.48042	-3.81331	-3.31858	-0.054451	-0.199155	0.054451	0.554912	1700025G04Rik
226518	1.75642e-07	2.53846e-08	0.000190277		0.00018678	0.000199137	0.0001859	0.000225261	-7.35139	-2.87802	7.35139	do(+)n	-8.04295	-3.00772	8.04295	do(+)n	-7.4272	-2.89282	7.4272	do(+)n	1.09407	0.129708	1.09407	up	-54.6002	-5.77083	54.6002	do(+)n	-59.7366	-5.90054	59.7366	do(+)n	-3.65351	-3.15347	-1.98393	-2.87184	-5.84795	-5.81988	-5.16124	-6.34575	-5.88203	-7.1323	-5.11393	-5.5654	-0.00493526	-0.188951	0.00493526	0.0974693	Nmnat2
16782	3.04172e-06	8.23349e-07	0.000200149		0.000215658	0.000191057	0.0638226	0.00018154	-18.166	-4.18317	18.166	do(+)n	-15.9407	-3.99464	15.9407	do(+)n	-2.26649	-1.18046	2.26649	do(+)n	-1.1396	-0.188525	1.1396	do(+)n	-41.1731	-5.36363	41.1731	do(+)n	-36.1295	-5.17511	36.1295	do(+)n	-1.75083	-2.13067	1.0204	-1.60824	-5.46728	-5.46728	-5.21671	-5.05074	-5.46728	-5.46728	-5.46728	-4.04608	-0.118452	0.0077014	-0.00770092	0.370966	Lamc2
626058	0.00150427	0.00092374			0.0010859		0.00284014	0.00173142	-3.52323	-1.8169	3.52323	do(+)n	-3.56923	-1.83561	3.56923	do(+)n	2.6199	1.38951	2.6199	up	1.01306	0.0187148	1.01306	up	-1.3448	-0.427388	1.3448	do(+)n	-1.36236	-0.446103	1.36236	do(+)n	0.894346	2.4913	1.17016	1.40222	-0.413708	0.218876	-0.486281	-0.628455	-0.269361	-0.0818386	-1.23704	0.203815	0.0378275	-0.0836348	-0.0378275	0.48362	E330020D12Rik
71836	0.000316207	0.000164393			0.000374304		0.000572473	0.000461589	-25.5353	-4.67442	25.5353	do(+)n	-28.3853	-4.82707	28.3853	do(+)n	14.2918	3.83711	14.2918	up	1.11161	0.152655	1.11161	up	-1.78671	-0.837306	1.78671	do(+)n	-1.98613	-0.989961	1.98613	do(+)n	4.61234	3.78666	4.60003	3.95598	0.672885	-0.0443488	-1.26858	-1.10261	-0.050935	-0.39166	-1.01805	-0.892631	-1.51914	3.12571	0.280763	-0.280763	Shcbp1l
13211	0.000616599	0.000346395	0.00146206		0.00126137	0.00290791		0.00327449	2.18028	1.12451	2.18028	up	1.88432	0.914045	1.88432	up	-1.07301	-0.101668	1.07301	do(+)n	1.15706	0.210469	1.15706	up	2.03192	1.02285	2.03192	up	1.7561	0.812377	1.7561	up	0.224715	0.277058	-0.849809	0.0292311	0.997879	1.38784	0.812596	0.98094	0.803666	1.01147	0.753072	0.769173	0.235768	-0.147899	-0.0369511	0.0369501	Dhx9
67792	1.11566e-07	1.42428e-08	0.000199137		0.000286293	0.000190277	0.000172075	0.000453655	-10.5209	-3.39518	10.5209	do(+)n	-6.56841	-2.71554	6.56841	do(+)n	-26.7375	-4.74079	26.7375	do(+)n	-1.60174	-0.679638	1.60174	do(+)n	-281.302	-8.13598	281.302	do(+)n	-175.623	-7.45634	175.623	do(+)n	-5.16321	-4.69199	-5.2871	-4.01372	-8.77539	-7.79219	-6.7882	-9.38096	-6.79878	-8.61755	-7.2964	-7.30547	0.194866	-0.454711	0.261868	-0.194865	Rgs8
19734	0.000520785	0.000286951	0.00117558			0.00143171	0.000392089		3.37558	1.75513	3.37558	up	2.55214	1.35171	2.55214	up	-50.313	-5.65286	50.313	do(+)n	1.32265	0.403428	1.32265	up	-14.905	-3.89772	14.905	do(+)n	-19.714	-4.30115	19.714	do(+)n	-2.61422	-4.68166	-7.55306	-7.55306	-3.81355	-3.61884	-3.13449	-4.8146	-4.38442	-4.55111	-4.59254	-3.46712	0.220768	-0.0113449	0.0109024	-0.0109024	Rgs16
433365	0.00086082	0.000500578			0.00174035	0.0539329	0.00768312	0.000575501	-4.94618	-2.30632	4.94618	do(+)n	-7.55581	-2.91759	7.55581	do(+)n	3.04046	1.60429	3.04046	up	1.5276	0.611271	1.5276	up	-1.62679	-0.702024	1.62679	do(+)n	-2.48508	-1.3133	2.48508	do(+)n	1.65592	2.49075	-0.164481	2.292	-0.478744	-0.771748	-0.272313	-1.42827	-1.29859	-1.98035	-1.12132	-0.995898	-0.425139	0.282162	-0.106296	0.106296	Gm5531
14645	1.28876e-08	7.75118e-10	0.000190277	0.000172521	0.000199137	0.00017218	0.0418036	0.000190293	2.06569	1.04663	2.06569	up	1.5091	0.593693	1.5091	up	-1.08999	-0.12432	1.08999	do(+)n	1.36882	0.452935	1.36882	up	1.89514	0.922307	1.89514	up	1.38451	0.469372	1.38451	up	-0.0614319	-0.0417347	-0.130075	-0.208508	0.888909	1.05635	0.860526	0.938973	0.414239	0.427306	0.57931	0.512165	0.0242138	-0.0493879	0.104919	-0.0242138	Glul
12290	2.75521e-08	2.17626e-09	0.000190277	0.0531734	0.000171734	0.000199137	0.00477398	0.000190277	-12.4044	-3.63278	12.4044	do(+)n	-20.4774	-4.35596	20.4774	do(+)n	-2.2505	-1.17024	2.2505	do(+)n	1.65082	0.723184	1.65082	up	-27.916	-4.80302	27.916	do(+)n	-46.0844	-5.52621	46.0844	do(+)n	-1.35196	-0.477664	-0.883505	-1.28952	-5.12317	-4.08108	-4.55732	-4.77219	-4.73152	-6.07224	-5.37145	-5.25129	-0.0567379	0.0567379	-0.220381	0.898711	Cacna1e
15939	1.06285e-09	1.49472e-11	0.000199137	0.000190277	0.000171728	0.000172004	0.000190291	0.0599158	5.7897	2.53349	5.7897	up	-1.22122	-0.288325	1.22122	do(+)n	2.86552	1.51879	2.86552	up	7.07051	2.82181	7.07051	up	16.5905	4.05228	16.5905	up	2.34643	1.23047	2.34643	up	1.59913	1.36671	1.52678	1.83555	4.35951	4.30277	3.8143	3.98553	1.24613	1.22808	1.35637	1.34428	0.354462	-0.0793219	0.0793219	-0.101481	Ier5
19775	3.56782e-06	9.95474e-07	0.000199702		0.000266479	0.000190864	0.0081684	0.000226493	-2.2137	-1.14646	2.2137	do(+)n	-2.08442	-1.05965	2.08442	do(+)n	-1.48154	-0.567098	1.48154	do(+)n	-1.06202	-0.0868142	1.06202	do(+)n	-3.27969	-1.71356	3.27969	do(+)n	-3.08815	-1.62674	3.08815	do(+)n	-0.213207	-0.731767	-0.450648	-0.444139	-1.63087	-1.78326	-1.55854	-1.45294	-1.51838	-1.37271	-1.56767	-1.61959	-0.0635033	-0.278305	0.0635023	0.706936	Xpr1
226527	0.000654408	0.000370048	0.00577082		0.00168969	0.00379097		0.000955005	2.20753	1.14243	2.20753	up	2.51802	1.33229	2.51802	up	-1.24151	-0.3121	1.24151	do(+)n	-1.14065	-0.189855	1.14065	do(+)n	1.7781	0.830334	1.7781	up	2.02819	1.02019	2.02819	up	0.0168619	0.174538	-0.886906	-0.731163	0.781466	0.998704	0.854396	0.508501	0.945755	0.885053	1.03653	1.03515	-0.121397	-0.556457	0.121397	0.378189	BC026585
89867	6.51643e-07	1.29279e-07	0.000171899		0.00643419	0.000190346	0.000199137	0.0175227	-2.34801	-1.23144	2.34801	do(+)n	-1.8496	-0.887215	1.8496	do(+)n	17.9494	4.16587	17.9494	up	-1.26947	-0.344224	1.26947	do(+)n	7.64453	2.93443	7.64453	up	9.70448	3.27865	9.70448	up	4.11811	4.51181	3.85959	3.93419	2.95298	1.99908	3.01479	3.53109	3.52362	2.80593	2.88918	3.65611	0.342589	0.0208275	-0.0208277	-0.582354	Sec16b
240843	7.41526e-08	8.37305e-09	0.000190277		0.000171737	0.000199137	0.0123534	0.000190296	-16.403	-4.03589	16.403	do(+)n	-17.2111	-4.10527	17.2111	do(+)n	-2.17381	-1.12022	2.17381	do(+)n	1.04927	0.0693808	1.04927	up	-35.657	-5.15611	35.657	do(+)n	-37.4137	-5.22549	37.4137	do(+)n	-1.02153	-1.19402	-0.869979	-1.44324	-5.00823	-6.37867	-4.5249	-4.76052	-4.85474	-5.15894	-6.06286	-4.87331	0.167105	-0.167106	-0.332305	0.284433	Fam5b
11899	6.04344e-07	1.17543e-07	0.000190281		0.00020527	0.000199142	0.000349622	0.000246087	-3.9386	-1.97768	3.9386	do(+)n	-4.31703	-2.11004	4.31703	do(+)n	-3.20763	-1.68151	3.20763	do(+)n	1.09608	0.132357	1.09608	up	-12.6336	-3.65919	12.6336	do(+)n	-13.8475	-3.79155	13.8475	do(+)n	-1.65661	-1.47204	-0.931209	-2.2448	-3.4523	-4.25033	-3.06542	-3.44734	-3.40834	-4.27675	-3.62097	-3.43876	0.0472927	-0.154552	-0.0472937	0.575927	Astn1
23850	0.013228	0.00995715	0.0118854			0.0124701	0.0680765		-3.00447	-1.58711	3.00447	do(+)n	-2.42872	-1.2802	2.42872	do(+)n	-3.42912	-1.77784	3.42912	do(+)n	-1.23706	-0.306913	1.23706	do(+)n	-10.3027	-3.36495	10.3027	do(+)n	-8.32839	-3.05804	8.32839	do(+)n	-1.20284	0.804542	-2.8764	-4.14168	-3.65009	-3.66689	-2.30616	-4.14168	-1.86612	-3.0142	-4.14168	-3.51517	0.294659	-0.599681	0.0157766	-0.0157766	Pappa2
21960	0.00830256	0.0059934	0.00718786			0.00737652	0.0173643		-2.5079	-1.32648	2.5079	do(+)n	-1.97875	-0.984588	1.97875	do(+)n	-6.76433	-2.75795	6.76433	do(+)n	-1.26742	-0.341892	1.26742	do(+)n	-16.9643	-4.08443	16.9643	do(+)n	-13.3849	-3.74253	13.3849	do(+)n	-1.16873	-1.07307	-6.30021	-1.86176	-3.6387	-2.45958	-4.72772	-4.88368	-4.01766	-2.96513	-3.99176	-3.36756	-0.117521	-0.235226	0.117521	0.863246	Tnr
29809	1.35071e-08	8.30823e-10	0.000190277		0.00017179	0.000199137	0.000172949	0.000190343	-3.03541	-1.60189	3.03541	do(+)n	-3.24238	-1.69705	3.24238	do(+)n	-2.53471	-1.34182	2.53471	do(+)n	1.06819	0.0951631	1.06819	up	-7.69388	-2.94371	7.69388	do(+)n	-8.2185	-3.03887	8.2185	do(+)n	-1.39017	-1.14754	-0.91963	-1.55205	-2.8039	-2.74795	-2.90292	-2.96219	-3.03011	-3.17004	-2.69856	-2.8989	-0.0987854	-0.161889	0.0987864	0.519781	Rabgap1l
240869	0.000778885	0.000448476	0.000525352		0.0380952	0.00171538	0.00953073		2.34202	1.22775	2.34202	up	1.58678	0.666103	1.58678	up	2.53734	1.34332	2.53734	up	1.47596	0.56165	1.47596	up	5.9425	2.57107	5.9425	up	4.0262	2.00942	4.0262	up	1.80067	2.4558	0.542152	0.157327	2.79636	2.81097	2.17391	2.08572	2.05499	1.56053	1.85478	2.15007	-0.64425	0.0253205	0.226937	-0.0253203	Zbtb37
14455	8.54065e-07	1.79582e-07	0.00017218		0.000190633	0.000190581		0.000199308	-2.50295	-1.32363	2.50295	do(+)n	-2.71707	-1.44205	2.71707	do(+)n	1.0769	0.106889	1.0769	up	1.08555	0.118421	1.08555	up	-2.32421	-1.21674	2.32421	do(+)n	-2.52304	-1.33516	2.52304	do(+)n	0.200435	-0.175076	0.4007	0.107252	-1.27345	-1.08532	-1.11498	-1.28744	-1.44919	-1.45711	-1.07191	-1.25668	-0.233739	0.339491	0.0585537	-0.0585527	Gas5
73844	1.48445e-06	3.50032e-07	0.000190327		0.051889	0.000199156	0.000172714	0.0240528	-2.02746	-1.01968	2.02746	do(+)n	-2.74182	-1.45513	2.74182	do(+)n	-14.5916	-3.86706	14.5916	do(+)n	1.35234	0.435456	1.35234	up	-29.5839	-4.88674	29.5839	do(+)n	-40.0074	-5.3222	40.0074	do(+)n	-4.08583	-4.17455	-3.28907	-3.5295	-4.6172	-5.83563	-3.85823	-4.84659	-4.61983	-6.58733	-4.90887	-4.78345	-0.0312242	0.0312252	-0.1564	0.54571	Ankrd45
11758	2.13389e-07	3.27192e-08	0.000174867		0.000195498	0.000191425	0.000199137	0.000185548	2.08882	1.06269	2.08882	up	1.86892	0.902203	1.86892	up	-4.21945	-2.07705	4.21945	do(+)n	1.11766	0.160488	1.11766	up	-2.02001	-1.01436	2.02001	do(+)n	-2.2577	-1.17485	2.2577	do(+)n	-1.89958	-1.92274	-2.31227	-2.2954	-1.12134	-1.21904	-0.729223	-1.10962	-1.24359	-1.26055	-1.103	-1.21403	-0.114903	-0.276597	0.154831	0.114904	Prdx6
240873	0.0138312	0.0104555	0.00891791	0.0224252	0.0191248				6.12665	2.6151	6.12665	up	-1.31688	-0.397124	1.31688	do(+)n	2.31469	1.21082	2.31469	up	8.06807	3.01222	8.06807	up	14.1813	3.82592	14.1813	up	1.75771	0.813698	1.75771	up	-0.326709	2.39413	-0.326709	4.29072	4.4965	5.00437	4.31617	2.67479	1.46343	1.21581	1.75935	0.00434777	-0.326709	1.51485	-0.326709	0.326709	Tnfsf18
14261	0.000939007	0.00055175			0.00101993		0.000840802	0.00107773	3.88468	1.9578	3.88468	up	4.26438	2.09233	4.26438	up	-3.43599	-1.78073	3.43599	do(+)n	-1.09774	-0.134539	1.09774	do(+)n	1.13059	0.17707	1.13059	up	1.24109	0.311609	1.24109	up	-0.981587	-2.1292	-2.29614	-1.55454	0.0789547	-0.218741	1.26033	-0.250828	0.119732	-0.257485	1.08733	0.458296	0.333182	-0.171748	-0.111747	0.111748	Fmo1
55990	1.5797e-06	3.76806e-07	0.0103953		0.000199173	0.00724817	0.000175741	0.000190303	38.6808	5.27355	38.6808	up	34.8359	5.1225	34.8359	up	-11.8373	-3.56527	11.8373	do(+)n	1.11037	0.151043	1.11037	up	3.2677	1.70827	3.2677	up	2.94288	1.55723	2.94288	up	-3.577	-3.577	-3.577	-3.577	1.20527	1.43347	2.91559	1.23185	0.935605	1.17498	2.7145	1.35693	-0.0302639	0.876668	0.0302641	-0.92358	Fmo2
20343	4.81493e-07	8.9113e-08			0.000171733		0.000199142	0.000190278	-35.6359	-5.15526	35.6359	do(+)n	-48.6961	-5.60574	48.6961	do(+)n	48.6961	5.60574	48.6961	up	1.36649	0.450478	1.36649	up	1.36649	0.450478	1.36649	up	-1	0	1	do(+)n	6.08332	4.30581	7.03787	4.99594	0.49159	0.059758	1.25056	0	0	0	0	0	0	0	0	0	Sell
14067	0.00258157	0.0016697	0.0200065		0.00287275	0.023812		0.00436314	24.1023	4.5911	24.1023	up	16.0368	4.00331	16.0368	up	-2.72132	-1.4443	2.72132	do(+)n	1.50294	0.587789	1.50294	up	8.85686	3.14679	8.85686	up	5.89301	2.55901	5.89301	up	-3.21142	0.994506	-3.21142	-3.21142	2.42937	2.47283	2.2486	2.57386	2.24336	0.789645	2.49913	1.84136	-3.21142	0.0895793	-0.0895793	0.348894	F5
11931	5.5799e-07	1.06128e-07	0.000190279		0.000183374	0.000199144	0.000530435	0.000230724	-6.88952	-2.7844	6.88952	do(+)n	-6.97513	-2.80222	6.97513	do(+)n	-3.97563	-1.99118	3.97563	do(+)n	1.01243	0.0178165	1.01243	up	-27.3902	-4.77559	27.3902	do(+)n	-27.7305	-4.7934	27.7305	do(+)n	-2.32582	-2.06281	-0.872598	-2.56674	-4.95787	-5.06033	-3.92253	-5.02485	-4.65032	-5.74737	-4.39813	-4.24102	0.167373	-0.0053978	-0.0306034	0.00539875	Atp1b1
100503962	0.000492225	0.000269601	0.000458732		0.0423623	0.000629901	0.00584449	0.0801099	-2.52886	-1.33849	2.52886	do(+)n	-2.66048	-1.41169	2.66048	do(+)n	-3.93924	-1.97792	3.93924	do(+)n	1.05205	0.0732	1.05205	up	-9.96179	-3.3164	9.96179	do(+)n	-10.4803	-3.3896	10.4803	do(+)n	-0.758355	-0.544508	-3.47481	-3.47481	-3.47481	-3.47481	-3.47481	-3.18201	-3.47481	-3.47481	-3.47481	-3.47481	0.0739362	-0.505274	-0.0739365	0.164472	Gm16701
226610	1.27372e-06	2.91126e-07	0.000199184		0.00021917	0.000190352	0.00314269	0.000194111	-36.429	-5.18702	36.429	do(+)n	-25.8161	-4.6902	25.8161	do(+)n	-6.49578	-2.6995	6.49578	do(+)n	-1.4111	-0.496819	1.4111	do(+)n	-236.635	-7.88652	236.635	do(+)n	-167.695	-7.3897	167.695	do(+)n	-2.68516	-2.75918	-2.40034	-2.47989	-8.34989	-5.92927	-7.78356	-9.0099	-6.15087	-9.42644	-6.29307	-7.21496	0.00131512	-0.239779	-0.00131512	0.713229	Fam78b
68944	2.45041e-07	3.90948e-08	0.000178314		0.000193944	0.000193702	0.000199137	0.000178775	-2.34046	-1.22679	2.34046	do(+)n	-2.10499	-1.07381	2.10499	do(+)n	4.94637	2.30637	4.94637	up	-1.11186	-0.15298	1.11186	do(+)n	2.11342	1.07958	2.11342	up	2.34984	1.23256	2.34984	up	1.86966	2.12285	2.80558	2.41269	1.05206	1.00388	1.08171	1.16596	1.28306	1.2402	1.22654	1.16574	-0.0811567	-0.129775	0.115071	0.0811577	Tmco1
66447	4.77151e-06	1.40559e-06	0.000201439		0.00813204	0.000175431	0.000199205	0.0196179	2.18235	1.12588	2.18235	up	2.19282	1.13279	2.19282	up	-13.7099	-3.77715	13.7099	do(+)n	-1.0048	-0.00690556	1.0048	do(+)n	-6.28217	-2.65126	6.28217	do(+)n	-6.25217	-2.64436	6.25217	do(+)n	-3.93182	-5.07943	-3.40673	-2.79481	-2.73494	-2.45327	-2.59119	-2.92987	-2.71369	-2.52691	-2.81002	-2.63103	-0.036129	0.036129	-0.156734	0.0525188	Mgst3
110648	0.00447275	0.00305685			0.00686336		0.00385678	0.00291425	5.51049	2.46218	5.51049	up	5.41778	2.4377	5.41778	up	-7.46274	-2.89971	7.46274	do(+)n	1.01711	0.0244784	1.01711	up	-1.35428	-0.437526	1.35428	do(+)n	-1.37745	-0.462004	1.37745	do(+)n	-4.09771	-1.05494	-4.09771	-2.21725	-0.606121	-0.374988	0.136505	-0.774285	0.22848	-0.162872	-1.01165	-0.770758	-0.81891	0.444292	0.950124	-0.444292	Lmx1a
19737	2.80641e-08	2.23663e-09			0.000190277		0.000171728	0.000199137	75.6877	6.24199	75.6877	up	103.296	6.69064	103.296	up	-72.8275	-6.18641	72.8275	do(+)n	-1.36476	-0.448648	1.36476	do(+)n	1.03927	0.0555754	1.03927	up	1.41836	0.504223	1.41836	up	-5.66553	-6.79702	-6.79702	-5.50152	0.557223	-1.11326	0.39953	0.363372	1.09942	0.263488	0.220527	0.418022	-0.0629664	-0.0348411	0.0475311	0.0348415	Rgs5
78465	0.00354737	0.00237428			0.0115416		0.00164746	0.0129259	4.50484	2.17147	4.50484	up	5.63838	2.49528	5.63838	up	-12.5099	-3.645	12.5099	do(+)n	-1.25163	-0.323805	1.25163	do(+)n	-2.777	-1.47353	2.777	do(+)n	-2.21871	-1.14972	2.21871	do(+)n	-2.44014	-3.99455	-2.03507	-6.30035	-1.63884	-1.7522	-0.879015	-1.81416	-1.1293	-1.23787	-0.579935	-1.84189	-0.0694084	-0.323926	0.0694079	0.133825	1700084C01Rik
16589	0.0208608	0.0162879			0.0321565			0.0183959	2.64338	1.40238	2.64338	up	3.25614	1.70316	3.25614	up	-1.54159	-0.624418	1.54159	do(+)n	-1.23181	-0.300779	1.23181	do(+)n	1.71471	0.777966	1.71471	up	2.1122	1.07874	2.1122	up	-0.396445	0.0273385	-2.51058	0.248385	0.588145	0.981458	0.618355	0.790281	1.27695	1.26647	0.694931	0.943004	-0.214064	-0.465425	0.214064	0.331801	Uhmk1
665574	0.000645781	0.000364464	0.000819763		0.00515037	0.00147062		0.00845775	2.60026	1.37866	2.60026	up	2.14278	1.09948	2.14278	up	1.46017	0.546139	1.46017	up	1.2135	0.279174	1.2135	up	3.79683	1.9248	3.79683	up	3.12883	1.64562	3.12883	up	-0.517394	1.0294	1.58246	-0.0247622	1.85315	1.92452	1.76483	2.04183	1.46453	1.57066	1.71366	1.71878	-0.229999	0.115144	0.046689	-0.0466886	Gm7694
435653	0.000376672	0.000200242	0.00395704		0.0269335	0.00139623	0.000308037	0.0909647	2.48683	1.31431	2.48683	up	1.74184	0.800611	1.74184	up	-7.32002	-2.87185	7.32002	do(+)n	1.4277	0.513697	1.4277	up	-2.94351	-1.55754	2.94351	do(+)n	-4.20247	-2.07124	4.20247	do(+)n	-2.91502	-2.91502	-2.91502	-2.91502	-0.917722	-1.44023	-2.6252	-1.41971	-0.881614	-2.3725	-2.91502	-2.28851	-0.0882871	0.0882869	0.503094	-0.675796	Fcrlb
246256	0.000891104	0.000520257	0.000753571		0.0292501	0.00109654	0.0187307	0.058626	2.02239	1.01606	2.02239	up	2.0812	1.05742	2.0812	up	2.16741	1.11597	2.16741	up	-1.02908	-0.0413585	1.02908	do(+)n	4.38333	2.13203	4.38333	up	4.51081	2.17339	4.51081	up	0.408859	0.583177	2.66819	0.971417	2.17887	2.57522	1.97862	1.96316	2.44611	2.56237	2.01957	1.83326	-0.246626	0.414389	0.0367889	-0.0367894	Fcgr4
75472	0.0758159	0.0647758			0.0580576			0.076166	2.42391	1.27733	2.42391	up	2.54265	1.34633	2.54265	up	-1.73547	-0.795328	1.73547	do(+)n	-1.04899	-0.0689958	1.04899	do(+)n	1.39668	0.482007	1.39668	up	1.4651	0.551002	1.4651	up	-0.489412	-0.900056	0.0594223	-1.3254	0.32969	0.313327	1.43659	0.374278	-0.635803	1.24071	1.23775	0.887222	-0.583107	-0.0788977	0.0788979	1.10897	1700009P17Rik
66425	7.86737e-07	1.62525e-07	0.000248537		0.000183377	0.000260102	0.000199137	0.000197175	7.66834	2.93891	7.66834	up	10.1567	3.34436	10.1567	up	-55.1039	-5.78408	55.1039	do(+)n	-1.3245	-0.405443	1.3245	do(+)n	-7.18589	-2.84517	7.18589	do(+)n	-5.42538	-2.43972	5.42538	do(+)n	-4.37103	-6.04848	-6.37851	-6.3483	-2.99236	-3.53827	-2.00844	-2.8516	-2.49608	-2.85619	-1.95677	-2.45987	-0.132288	0.132289	-0.201602	0.191598	Pcp4l1
11807	0.000570619	0.00031772	0.0166652		0.0121187		0.000387106	0.00219006	4.52275	2.1772	4.52275	up	9.78002	3.28984	9.78002	up	-24.1959	-4.59669	24.1959	do(+)n	-2.16241	-1.11264	2.16241	do(+)n	-5.34981	-2.41949	5.34981	do(+)n	-2.47401	-1.30685	2.47401	do(+)n	-4.28875	-4.28875	-4.28875	-4.28875	-0.627239	-2.81396	-0.716263	-4.28875	-1.65062	-1.57631	-0.0872178	-0.681523	-0.257782	-0.0961165	0.0961165	1.48952	Apoa2
18106	0.00775203	0.00556582	0.00866005		0.0186714	0.0261374		0.0419958	9.33693	3.22295	9.33693	up	4.84698	2.27709	4.84698	up	1.69039	0.757356	1.69039	up	1.92634	0.945861	1.92634	up	15.7831	3.9803	15.7831	up	8.19329	3.03444	8.19329	up	-0.692435	4.31959	-0.692435	1.60306	4.80446	4.50407	4.03939	4.08165	3.68822	3.93131	3.30552	2.72108	-0.692435	2.20079	0.692435	-0.692435	Cd244
75345	0.000647407	0.000365575	0.000375195	0.0318669	0.011588	0.00610938	0.0163308		2.65477	1.40859	2.65477	up	1.3456	0.428254	1.3456	up	2.18507	1.12768	2.18507	up	1.97292	0.980332	1.97292	up	5.80086	2.53627	5.80086	up	2.94024	1.55593	2.94024	up	1.16191	0.751262	1.71074	1.32591	2.91432	3.39198	2.52891	1.74895	1.66855	2.67656	1.33887	0.978859	0.608779	-0.12802	-0.169675	0.12802	Slamf7
27222	0.0305051	0.0245136				0.0653859	0.0191091		2.27305	1.18463	2.27305	up	1.51649	0.600736	1.51649	up	-4.28779	-2.10023	4.28779	do(+)n	1.49889	0.583896	1.49889	up	-1.88636	-0.915602	1.88636	do(+)n	-2.82744	-1.4995	2.82744	do(+)n	-4.17786	-1.87205	-0.497535	-1.88236	-1.10131	-0.895707	-0.839833	-0.854432	-0.851668	-1.72845	-1.21733	-2.22942	-0.470214	-0.0143671	0.0143671	0.441345	Atp1a4
16524	4.36984e-09	1.5244e-10	0.000190277		0.000171729	0.000199137	0.000172664	0.000190277	-5.02339	-2.32866	5.02339	do(+)n	-5.05793	-2.33855	5.05793	do(+)n	-2.93833	-1.555	2.93833	do(+)n	1.00688	0.00988579	1.00688	up	-14.7604	-3.88366	14.7604	do(+)n	-14.8619	-3.89355	14.8619	do(+)n	-1.90355	-1.28739	-1.33803	-1.76227	-3.81219	-3.67892	-4.07012	-4.04466	-3.46565	-3.8806	-4.04163	-4.25754	0.175829	-0.247074	0.147877	-0.147877	Kcnj9
21346	2.45596e-06	6.38132e-07	0.000199347	0.0381766	0.000191758	0.000196983		0.000201499	2.82473	1.49811	2.82473	up	2.13262	1.09263	2.13262	up	1.19705	0.259485	1.19705	up	1.32453	0.405483	1.32453	up	3.38134	1.7576	3.38134	up	2.55286	1.35211	2.55286	up	-0.318617	0.306877	0.763863	0.294438	1.76546	1.92093	1.77705	1.57557	1.51133	1.20081	1.40198	1.30296	0.030374	-0.0937643	0.102386	-0.030374	Tagln2
71870	0.000481194	0.00026287		0.011738	0.000381634	0.076579	0.00147833	0.0167996	9.98656	3.31999	9.98656	up	2.77658	1.47331	2.77658	up	-5.65934	-2.50063	5.65934	do(+)n	3.59672	1.84668	3.59672	up	1.76462	0.819355	1.76462	up	-2.03824	-1.02733	2.03824	do(+)n	-2.31213	-2.31213	-2.31213	-2.31213	1.63889	-0.252374	1.63887	1.00604	-1.84392	-1.18465	0.358889	-0.685619	1.26623	-0.148641	-0.512225	0.148641	Ccdc19
677296	4.44156e-06	1.29263e-06	0.0636757		0.000190755	0.0370615	0.000177957	0.000199389	-71.4779	-6.15942	71.4779	do(+)n	-103.309	-6.69082	103.309	do(+)n	27.7213	4.79292	27.7213	up	1.44533	0.531395	1.44533	up	-2.57845	-1.3665	2.57845	do(+)n	-3.72669	-1.8979	3.72669	do(+)n	3.71218	4.31861	4.22625	4.5924	-1.15011	-1.0149	-2.81163	-2.81163	-2.02149	-2.2691	-2.81163	-2.81163	-2.81163	0.489369	0.158207	-0.158207	Fcrl6
68440	6.77205e-05	2.93342e-05	0.00135772		0.000217674	0.0088258	0.0145458	0.000339219	-4.8689	-2.2836	4.8689	do(+)n	-3.46246	-1.7918	3.46246	do(+)n	1.80888	0.855096	1.80888	up	-1.4062	-0.491798	1.4062	do(+)n	-2.69167	-1.4285	2.69167	do(+)n	-1.91415	-0.936702	1.91415	do(+)n	0.921534	0.21927	1.2543	1.03612	-1.96418	-0.893513	-1.83597	-1.00949	-1.464	-0.453818	-1.04778	-0.770364	-0.189582	0.0474648	0.200425	-0.0474648	Dusp23
13349	5.54656e-10	5.27917e-12	0.000190277	0.0979767	0.000171728	0.000199137	0.0036502	0.000190277	-48.3048	-5.5941	48.3048	do(+)n	-68.0631	-6.0888	68.0631	do(+)n	-1.99745	-0.998157	1.99745	do(+)n	1.40903	0.494705	1.40903	up	-96.4863	-6.59225	96.4863	do(+)n	-135.952	-7.08696	135.952	do(+)n	-1.32204	-1.36845	-0.178066	-0.992136	-6.44766	-6.97605	-6.14734	-6.66603	-7.31812	-7.10097	-6.77982	-7.01698	-0.119939	-0.360305	0.11994	0.49224	Darc
94332	8.1918e-08	9.56307e-09	0.000199137		0.000190413	0.000190277	0.00130121	0.000171795	-13.0131	-3.70189	13.0131	do(+)n	-12.1811	-3.60658	12.1811	do(+)n	-3.01011	-1.58982	3.01011	do(+)n	-1.0683	-0.0953126	1.0683	do(+)n	-39.1708	-5.29171	39.1708	do(+)n	-36.6666	-5.19639	36.6666	do(+)n	-1.83374	-1.90361	-0.798763	-1.95984	-5.38999	-5.52118	-4.41795	-5.97439	-5.06062	-6.09556	-5.06301	-4.70307	0.0558958	-0.276625	-0.0558968	0.139941	Cadm3
100033459	0.00193252	0.00121574	0.0347382		0.00258342	0.0191506	0.0910507	0.00192544	-2.66339	-1.41327	2.66339	do(+)n	-2.57283	-1.36336	2.57283	do(+)n	1.46524	0.551137	1.46524	up	-1.0352	-0.0499111	1.0352	do(+)n	-1.81772	-0.86213	1.81772	do(+)n	-1.75591	-0.812219	1.75591	do(+)n	0.747326	0.524309	0.29616	0.730095	-0.281137	-0.378852	-1.0556	-1.63959	-0.385438	-0.619248	-0.923708	-1.22713	0.253093	-0.253093	-0.327915	0.421259	Pydc3
381308	0.0275119	0.0219412	0.060642		0.0795711	0.0360969		0.0338257	4.69837	2.23216	4.69837	up	4.68699	2.22866	4.68699	up	1.34183	0.424198	1.34183	up	1.00243	0.00349712	1.00243	up	6.30439	2.65636	6.30439	up	6.28913	2.65286	6.28913	up	-1.9057	1.98398	-1.22538	2.84923	3.2817	3.28015	2.6512	1.41773	2.56878	3.21846	2.6173	2.21225	0.672664	0.520828	-0.520828	-0.667317	Mnda
23893	4.15001e-05	1.67751e-05	0.000227913			0.00020022	0.000241573		-3.15738	-1.65873	3.15738	do(+)n	-3.15579	-1.658	3.15579	do(+)n	-44.3944	-5.47231	44.3944	do(+)n	-1.00051	-0.000729561	1.00051	do(+)n	-140.17	-7.13104	140.17	do(+)n	-140.099	-7.13031	140.099	do(+)n	-7.62179	-3.31599	-7.62179	-3.3263	-6.1302	-7.147	-7.62179	-7.62179	-6.15359	-7.62179	-7.1207	-7.62179	0.0253448	-0.0253444	-0.0530276	0.0563812	Grem2
24012	1.97366e-07	2.95213e-08	0.000190277		0.00018638	0.000199137	0.000194826	0.00022058	-6.40626	-2.67948	6.40626	do(+)n	-7.16105	-2.84017	7.16105	do(+)n	-5.96034	-2.57539	5.96034	do(+)n	1.11782	0.160689	1.11782	up	-38.1835	-5.25488	38.1835	do(+)n	-42.6823	-5.41556	42.6823	do(+)n	-2.21883	-1.81248	-2.72326	-3.52178	-4.82953	-5.27183	-4.90586	-5.98705	-5.13098	-6.36356	-5.32235	-4.82014	0.0741863	-0.122784	-0.0741863	0.148018	Rgs7
319455	1.97013e-05	7.19162e-06	0.000237112		0.00024509	0.00022741		0.000250501	-21.0107	-4.39305	21.0107	do(+)n	-32.2505	-5.01125	32.2505	do(+)n	-1.68477	-0.75255	1.68477	do(+)n	1.53496	0.618199	1.53496	up	-35.3981	-5.1456	35.3981	do(+)n	-54.3346	-5.7638	54.3346	do(+)n	-1.64328	-2.15013	1.0916	-0.675601	-6.23737	-4.6692	-4.31558	-5.72746	-5.68507	-7.72896	-5.22786	-4.78052	-0.153524	-0.529846	0.153524	0.162631	Pld5
76816	0.000811552	0.000469601	0.00510359		0.000825254	0.0154159		0.00251672	2.01932	1.01387	2.01932	up	1.74766	0.805424	1.74766	up	-1.21923	-0.285966	1.21923	do(+)n	1.15544	0.208447	1.15544	up	1.65623	0.727905	1.65623	up	1.43342	0.519457	1.43342	up	-0.569365	0.385368	-0.302157	-0.737262	0.829629	0.693328	0.669535	0.639575	0.614673	0.498497	0.465622	0.419486	0.0838151	-0.163366	0.037715	-0.0377154	Sdccag8
68226	0.000665603	0.000376923	0.00471266		0.0406285	0.00420535	0.000381074	0.0488943	2.18701	1.12896	2.18701	up	1.85096	0.888275	1.85096	up	-5.80967	-2.53846	5.80967	do(+)n	1.18155	0.240682	1.18155	up	-2.65645	-1.4095	2.65645	do(+)n	-3.13873	-1.65018	3.13873	do(+)n	-2.37398	-1.2712	-3.82514	-2.625	-1.60277	-1.32456	-1.09895	-1.55322	-1.51319	-1.58141	-2.19008	-1.25754	-0.046289	0.0261221	0.104794	-0.0261226	Efcab2
269152	8.79908e-05	3.93311e-05	0.000259811		0.00489193	0.00025068	0.0111958	0.00399838	-7.0837	-2.8245	7.0837	do(+)n	-5.77881	-2.53077	5.77881	do(+)n	-4.369	-2.1273	4.369	do(+)n	-1.22581	-0.29373	1.22581	do(+)n	-30.9487	-4.95181	30.9487	do(+)n	-25.2477	-4.65808	25.2477	do(+)n	-2.35616	-3.00454	-0.485393	-3.77711	-6.07261	-4.27588	-4.50012	-6.07261	-4.28247	-4.53008	-6.07261	-4.86113	-0.136693	-1.27242	0.136693	0.158442	Kif26b
226751	3.51572e-09	1.05318e-10	0.000190277		0.000171728	0.000199137	0.000172555	0.000190277	-3.46238	-1.79176	3.46238	do(+)n	-3.80649	-1.92846	3.80649	do(+)n	-2.29487	-1.19841	2.29487	do(+)n	1.09939	0.136699	1.09939	up	-7.94571	-2.99018	7.94571	do(+)n	-8.73541	-3.12688	8.73541	do(+)n	-1.23703	-1.20707	-1.15401	-1.16565	-2.83438	-2.99596	-2.83049	-3.26999	-2.85716	-3.31406	-3.12075	-3.18565	0.0294285	-0.343381	-0.0294294	0.37327	Cdc42bpa
277333	0.0001932	9.52284e-05	0.000291807		0.00367096	0.000554516	0.0257775	0.0131742	-2.33835	-1.22549	2.33835	do(+)n	-1.81402	-0.85919	1.81402	do(+)n	-1.68321	-0.751214	1.68321	do(+)n	-1.28904	-0.366302	1.28904	do(+)n	-3.93594	-1.97671	3.93594	do(+)n	-3.05337	-1.6104	3.05337	do(+)n	-1.52413	-0.420204	-0.752907	-0.360125	-1.37664	-2.27322	-1.848	-2.46148	-1.08788	-1.64744	-1.96188	-1.79694	-0.232938	-0.0770936	0.0770936	0.180426	Gm5069
381310	1.89967e-07	2.80644e-08	0.000190277		0.000207924	0.000199137	0.000177024	0.000279972	-13.2056	-3.72307	13.2056	do(+)n	-14.0163	-3.80904	14.0163	do(+)n	-20.8573	-4.38248	20.8573	do(+)n	1.06139	0.0859613	1.06139	up	-275.432	-8.10556	275.432	do(+)n	-292.343	-8.19152	292.343	do(+)n	-5.05628	-3.16546	-4.57681	-4.34157	-8.14548	-8.69279	-6.5951	-8.59905	-7.14239	-9.21003	-8.83642	-7.18744	-0.0165424	-0.258496	0.0165415	0.648297	6330403A02Rik
72978	1.07625e-07	1.36395e-08	0.000190277		0.000171834	0.000199137	0.0152297	0.000190288	-37.8592	-5.24257	37.8592	do(+)n	-72.3053	-6.17603	72.3053	do(+)n	-3.00147	-1.58567	3.00147	do(+)n	1.90985	0.933459	1.90985	up	-113.633	-6.82824	113.633	do(+)n	-217.022	-7.7617	217.022	do(+)n	-2.07489	-1.46027	-1.55968	-1.30065	-6.74842	-7.02825	-5.66752	-7.9216	-6.5494	-8.82497	-8.82497	-6.90028	-0.0350323	0.0350313	-0.266569	0.213756	Cnih3
67330	6.68506e-05	2.88524e-05			0.000231101		0.000317153	0.000231924	-31.5636	-4.98019	31.5636	do(+)n	-42.4727	-5.40846	42.4727	do(+)n	15.2004	3.92603	15.2004	up	1.34562	0.428275	1.34562	up	-2.0765	-1.05415	2.0765	do(+)n	-2.79419	-1.48243	2.79419	do(+)n	3.23936	3.50378	5.09861	3.95088	-2.95354	-0.4809	0.0942368	-0.787915	-0.339588	-0.909376	-1.33301	-3.25925	-0.221459	-0.413549	0.502043	0.221459	1700047M11Rik
96935	9.93876e-07	2.16693e-07	0.000199212		0.000196502	0.00019033	0.0162982	0.000175025	-21.2789	-4.41135	21.2789	do(+)n	-19.0123	-4.24886	19.0123	do(+)n	-2.98746	-1.57892	2.98746	do(+)n	-1.11922	-0.16249	1.11922	do(+)n	-63.5698	-5.99027	63.5698	do(+)n	-56.7984	-5.82778	56.7984	do(+)n	-1.72419	-1.42955	-1.29876	-1.93943	-6.00563	-5.70266	-4.84063	-7.48841	-6.02634	-7.27663	-4.69913	-5.38528	0.161062	-0.252265	-0.161062	0.175997	Susd4
226777	4.69536e-06	1.37771e-06			0.000172004		0.000200386	0.000190828	33.2271	5.05429	33.2271	up	36.9356	5.20694	36.9356	up	-37.3682	-5.22374	37.3682	do(+)n	-1.11161	-0.15265	1.11161	do(+)n	-1.12463	-0.169449	1.12463	do(+)n	-1.01171	-0.0167995	1.01171	do(+)n	-7.4999	-4.58861	-4.14371	-4.75092	-0.262391	-0.71572	0.326968	-0.114844	0.0343752	-0.282473	0.307527	-0.214817	0.0627899	0.0958738	-0.0627899	-0.184064	C130074G19Rik
226778	2.21877e-08	1.6256e-09	0.000199137		0.00019028	0.000190277	0.000379029	0.000171735	-9.77172	-3.28861	9.77172	do(+)n	-8.22038	-3.0392	8.22038	do(+)n	-2.77516	-1.47257	2.77516	do(+)n	-1.18872	-0.249408	1.18872	do(+)n	-27.1181	-4.76118	27.1181	do(+)n	-22.8128	-4.51177	22.8128	do(+)n	-1.4559	-1.8909	-0.919887	-1.66103	-4.62635	-5.40566	-4.17291	-4.87726	-4.16647	-4.81539	-4.94764	-4.15504	0.150566	-0.135168	-0.188007	0.135169	Mark1
319562	0.0249034	0.0197078	0.0437451		0.0807227	0.0326289		0.0436723	-2.34779	-1.2313	2.34779	do(+)n	-2.96636	-1.56869	2.96636	do(+)n	1.05035	0.0708664	1.05035	up	1.26347	0.337392	1.26347	up	-2.23525	-1.16044	2.23525	do(+)n	-2.82417	-1.49783	2.82417	do(+)n	0.0176363	0.829385	-0.018492	-1.40332	-1.0373	-1.90209	-1.86329	-0.697317	-2.23061	-1.15629	-2.19772	-1.26495	-0.188556	-1.27229	0.188556	0.414036	9630028B13Rik
100039138	0.0183444	0.0141778	0.0179253			0.0152327	0.0566521		-2.12846	-1.08981	2.12846	do(+)n	-2.78909	-1.47979	2.78909	do(+)n	-4.06578	-2.02353	4.06578	do(+)n	1.31038	0.389981	1.31038	up	-8.65385	-3.11334	8.65385	do(+)n	-11.3398	-3.50332	11.3398	do(+)n	0.347837	-0.384735	-4.10558	-4.10558	-2.02903	-4.10558	-4.10558	-2.36712	-4.10558	-3.56306	-3.60448	-2.8941	0.0577445	0.490871	-0.0577445	-0.644806	Gm2061
21808	0.000541231	0.000299657			0.000661356		0.000694396	0.000519024	6.3938	2.67667	6.3938	up	5.53474	2.46851	5.53474	up	-7.255	-2.85898	7.255	do(+)n	1.15521	0.208158	1.15521	up	-1.13469	-0.182303	1.13469	do(+)n	-1.31081	-0.390461	1.31081	do(+)n	-1.85784	-4.30921	-3.24748	-1.69383	0.286351	-0.565269	0.212119	-0.334872	-0.294188	-0.726565	0.228139	-0.441692	-0.095973	-0.325582	0.095973	0.653123	Tgfb2
26381	1.99537e-05	7.29192e-06	0.000198961		0.0548452	0.000223386	0.000201008	0.077203	3.11228	1.63797	3.11228	up	2.31439	1.21063	2.31439	up	-48.543	-5.60119	48.543	do(+)n	1.34475	0.42734	1.34475	up	-15.5973	-3.96322	15.5973	do(+)n	-20.9744	-4.39056	20.9744	do(+)n	-7.50261	-4.59132	-4.63185	-5.75364	-4.18831	-4.40441	-3.50957	-3.82524	-3.6113	-5.63214	-3.46057	-4.93288	0.0678186	-0.144299	-0.0678177	0.0696459	Esrrg
226823	1.82527e-06	4.51334e-07	0.000200689		0.000190461	0.000225373	0.0053502	0.000199258	-3.8132	-1.931	3.8132	do(+)n	-4.18338	-2.06467	4.18338	do(+)n	1.60014	0.678203	1.60014	up	1.09708	0.133666	1.09708	up	-2.38304	-1.2528	2.38304	do(+)n	-2.61438	-1.38647	2.61438	do(+)n	1.04914	-0.0235748	0.647693	0.863297	-1.27608	-1.06495	-1.27472	-1.57171	-1.16706	-1.66037	-1.38668	-1.50802	-0.0154686	0.0218096	-0.198063	0.0154676	Kctd3
16526	6.46297e-07	1.28002e-07	0.000190293		0.000245663	0.000199139	0.000398419	0.000221538	-3.68173	-1.88038	3.68173	do(+)n	-4.94165	-2.30499	4.94165	do(+)n	-3.19936	-1.67778	3.19936	do(+)n	1.34221	0.424608	1.34221	up	-11.7792	-3.55817	11.7792	do(+)n	-15.8101	-3.98278	15.8101	do(+)n	-1.92659	-2.43028	-1.59726	-0.855993	-3.47934	-4.05933	-3.52006	-3.27293	-3.35687	-4.15686	-3.8653	-4.65107	0.00379562	-0.172853	-0.00379658	0.0738611	Kcnk2
108000	0.00861549	0.00624047			0.00716154		0.00999102	0.00757248	-3.36787	-1.75184	3.36787	do(+)n	-4.56786	-2.19152	4.56786	do(+)n	3.81044	1.92996	3.81044	up	1.35631	0.439684	1.35631	up	1.13141	0.178121	1.13141	up	-1.19878	-0.261563	1.19878	do(+)n	1.73715	1.40742	3.60791	1.28818	0.12473	1.32253	-0.320657	-0.0932832	-0.456646	0.751521	-0.506222	-0.514071	-0.290089	-0.346328	0.290089	0.667162	Cenpf
226841	0.00526933	0.00365738	0.00532679			0.00382312	0.0196576		-2.62863	-1.39431	2.62863	do(+)n	-2.41545	-1.27229	2.41545	do(+)n	-5.23379	-2.38786	5.23379	do(+)n	-1.08826	-0.122019	1.08826	do(+)n	-13.7577	-3.78217	13.7577	do(+)n	-12.642	-3.66015	12.642	do(+)n	-1.36477	-1.19045	-1.81594	-5.49626	-4.41971	-5.02146	-3.2457	-2.7578	-2.7229	-3.36878	-3.99516	-4.86975	-0.136539	-0.692324	0.136538	0.376327	Vash2
68972	0.0124768	0.00933799			0.00631825		0.0110193	0.0168685	-2.58778	-1.37171	2.58778	do(+)n	-2.80369	-1.48733	2.80369	do(+)n	2.74453	1.45656	2.74453	up	1.08344	0.115613	1.08344	up	1.06057	0.0848452	1.06057	up	-1.02156	-0.0307677	1.02156	do(+)n	0.157039	1.70077	2.37923	0.812008	-0.263972	0.112685	0.145878	-0.432385	-0.199391	-0.714974	-0.0152845	0.0294037	-0.888556	0.111381	-0.0253344	0.0253348	Tatdn3
11910	5.30823e-09	2.03721e-10	0.000199137	0.000171728	0.000190277	0.0028622	0.0530867	0.05199	74.4167	6.21755	74.4167	up	1.61793	0.694153	1.61793	up	1.61371	0.690381	1.61371	up	45.9949	5.5234	45.9949	up	120.087	6.90793	120.087	up	2.61088	1.38453	2.61088	up	0.769112	0.299574	0.363161	1.74574	7.33148	7.61546	6.4996	6.60126	1.46075	1.48466	1.43682	1.57197	0.514644	-0.0985804	-0.0565777	0.0565772	Atf3
98736	3.27745e-08	2.74967e-09	0.000171919		0.000190277	0.000190423	0.000187384	0.000199137	-14.0935	-3.81696	14.0935	do(+)n	-16.0048	-4.00044	16.0048	do(+)n	3.06263	1.61477	3.06263	up	1.13562	0.18348	1.13562	up	-4.60175	-2.20218	4.60175	do(+)n	-5.22584	-2.38566	5.22584	do(+)n	1.43252	2.21352	1.57163	1.37236	-1.72307	-2.55143	-1.94559	-2.45769	-2.32309	-1.95319	-2.37313	-2.76229	-0.1843	-0.126995	0.126996	0.315246	1700034H15Rik
74023	0.00129597	0.000782911			0.00161765		0.000990566	0.0016148	8.30051	3.0532	8.30051	up	5.62872	2.49281	5.62872	up	-8.19068	-3.03398	8.19068	do(+)n	1.47467	0.560392	1.47467	up	1.01341	0.0192166	1.01341	up	-1.45516	-0.541176	1.45516	do(+)n	-2.96344	-2.96344	-2.96344	-2.96344	-0.471846	0.0963218	0.374589	0.359989	-2.49523	0.827013	-0.46234	0.248039	1.00724	-0.536911	0.536911	-0.725055	Rd3
100038712	0.00429971	0.00292538	0.00796981		0.00569026	0.0271076		0.013926	-10.0416	-3.32792	10.0416	do(+)n	-5.5058	-2.46095	5.5058	do(+)n	-1.08148	-0.113003	1.08148	do(+)n	-1.82382	-0.866964	1.82382	do(+)n	-10.8598	-3.44092	10.8598	do(+)n	-5.9544	-2.57396	5.9544	do(+)n	-1.64382	1.63028	1.20557	-1.66038	-2.5574	-4.48109	-1.78566	-4.95588	-1.82092	-3.06759	-2.5968	-2.82687	-0.011198	-0.328594	0.011198	0.312247	Gm10516
16510	2.18561e-06	5.56728e-07	0.000199297		0.000219828	0.000190674	0.0088466	0.00020724	-11.1195	-3.47502	11.1195	do(+)n	-8.12001	-3.02148	8.12001	do(+)n	-2.88916	-1.53065	2.88916	do(+)n	-1.3694	-0.453539	1.3694	do(+)n	-32.126	-5.00567	32.126	do(+)n	-23.46	-4.55213	23.46	do(+)n	-1.43081	-1.87183	-0.794515	-1.94487	-5.84832	-4.76558	-3.40485	-5.92337	-4.38559	-5.14531	-4.39824	-4.19882	0.150928	-0.150928	-0.238831	0.319403	Kcnh1
214791	0.000494771	0.000271199	0.000558148			0.000624545	0.000667657		-2.02334	-1.01674	2.02334	do(+)n	-1.4954	-0.580532	1.4954	do(+)n	-17.1547	-4.10053	17.1547	do(+)n	-1.35304	-0.436209	1.35304	do(+)n	-34.7099	-5.11727	34.7099	do(+)n	-25.6532	-4.68107	25.6532	do(+)n	-7.22714	-4.50629	-2.54681	-2.2312	-5.73555	-4.05568	-4.97657	-5.8106	-4.95157	-4.68461	-4.91868	-4.27869	0.109449	-0.109448	-0.355766	0.246462	Sertad4
54139	0.00511007	0.00353707			0.00423413		0.00823551	0.00485643	9.34059	3.22351	9.34059	up	10.7347	3.42422	10.7347	up	-5.69842	-2.51056	5.69842	do(+)n	-1.14926	-0.200703	1.14926	do(+)n	1.63915	0.712951	1.63915	up	1.88381	0.913654	1.88381	up	-3.64941	-1.92856	-3.64941	-1.35391	1.46737	-1.85268	1.64555	1.05253	0.573689	0.536969	1.27338	0.731536	0.683841	-1.22288	-0.527572	0.527572	Irf6
15483	0.0195364	0.0151804			0.0245997		0.0144322	0.0237877	3.67947	1.8795	3.67947	up	3.0032	1.5865	3.0032	up	-4.77775	-2.25633	4.77775	do(+)n	1.22518	0.292999	1.22518	up	-1.29849	-0.376833	1.29849	do(+)n	-1.59089	-0.669832	1.59089	do(+)n	-2.56474	-1.30927	-1.20748	-4.37848	-0.510849	-0.978364	0.192174	-0.644941	-0.47803	-1.74171	-0.353649	-0.54059	0.104127	-0.664123	0.229475	-0.104128	Hsd11b1
16780	0.00168902	0.00104941	0.0015939		0.0355837	0.00183805	0.0403778	0.0529287	-3.79725	-1.92495	3.79725	do(+)n	-4.41446	-2.14224	4.41446	do(+)n	-3.65074	-1.86819	3.65074	do(+)n	1.16254	0.217284	1.16254	up	-13.8628	-3.79314	13.8628	do(+)n	-16.1161	-4.01043	16.1161	do(+)n	-0.0169225	-2.53403	-0.790016	-4.47034	-3.39379	-4.47034	-4.47034	-3.17666	-4.47034	-4.47034	-2.96924	-4.47034	0.465575	-0.236459	0.236459	-0.804125	Lamb3
215303	6.81493e-08	7.39761e-09	0.000190277	0.0590839	0.000183167	0.000199137	0.000179928	0.000191123	-8.63771	-3.11065	8.63771	do(+)n	-16.6974	-4.06155	16.6974	do(+)n	-9.1681	-3.19662	9.1681	do(+)n	1.93308	0.950899	1.93308	up	-79.1914	-6.30727	79.1914	do(+)n	-153.083	-7.25817	153.083	do(+)n	-4.04278	-3.93885	-2.05337	-2.68612	-6.49003	-6.50682	-6.40913	-5.75773	-6.19148	-7.4391	-7.98162	-7.35511	0.0810633	-0.0810628	-0.125906	0.191283	Camk1g
18845	5.7387e-07	1.10049e-07	0.000199138		0.000234385	0.000190287	0.00025507	0.000313978	-3.33647	-1.73832	3.33647	do(+)n	-2.61224	-1.38529	2.61224	do(+)n	-2.74335	-1.45594	2.74335	do(+)n	-1.27724	-0.353034	1.27724	do(+)n	-9.15311	-3.19426	9.15311	do(+)n	-7.16629	-2.84123	7.16629	do(+)n	-1.30393	-1.20151	-1.84821	-1.24915	-3.28086	-3.77354	-2.52571	-2.97598	-2.46017	-3.02105	-2.69157	-2.97115	-0.0556889	-0.243083	0.0556889	0.464045	Plxna2
320977	2.5686e-08	1.97099e-09	0.000171739	0.0797134	0.000190277	0.000190277	0.00111185	0.000199137	-132.139	-7.04592	132.139	do(+)n	-248.487	-7.95703	248.487	do(+)n	4.17135	2.06051	4.17135	up	1.88049	0.911112	1.88049	up	-31.6779	-4.9854	31.6779	do(+)n	-59.5701	-5.89652	59.5701	do(+)n	1.89974	1.81492	2.34914	1.95711	-3.99119	-6.15861	-5.02071	-4.99224	-5.67754	-5.38083	-6.22961	-6.51923	-1.11907	0.897923	-0.17573	0.175731	A330023F24Rik
16922	2.52423e-08	1.92313e-09	0.000172356		0.000190283	0.000192033	0.000199137	0.000171731	2.17766	1.12278	2.17766	up	2.16517	1.11448	2.16517	up	-3.88835	-1.95916	3.88835	do(+)n	1.00577	0.00830173	1.00577	up	-1.78556	-0.83638	1.78556	do(+)n	-1.79587	-0.844681	1.79587	do(+)n	-2.01895	-1.63838	-2.08537	-2.04481	-0.69758	-0.894671	-0.872066	-0.832073	-0.624426	-0.85057	-0.971595	-0.883007	0.0328541	-0.0328541	0.111866	-0.0627384	Phyh
68527	0.00321878	0.00213126	0.0122417			0.0199377	0.00148302	0.0801499	2.35383	1.23501	2.35383	up	3.54077	1.82406	3.54077	up	-14.6093	-3.86881	14.6093	do(+)n	-1.50426	-0.589053	1.50426	do(+)n	-6.20659	-2.6338	6.20659	do(+)n	-4.12601	-2.04475	4.12601	do(+)n	-3.85853	-3.85853	-3.85853	-3.85853	-3.36693	-3.85853	-1.14853	-2.12006	-1.39032	-3.85853	-0.65699	-2.23201	1.05811	-1.01696	0.883178	-0.883178	Ucma
57743	2.21243e-07	3.41048e-08	0.000171772		0.000190279	0.000190421	0.0639378	0.000199142	-3.97719	-1.99175	3.97719	do(+)n	-3.98507	-1.99461	3.98507	do(+)n	1.26845	0.343068	1.26845	up	1.00198	0.00285768	1.00198	up	-3.13547	-1.64868	3.13547	do(+)n	-3.14168	-1.65154	3.14168	do(+)n	0.251479	0.366072	0.606224	0.0338106	-1.57653	-1.634	-1.37022	-2.12866	-1.81543	-1.57082	-1.65705	-1.67754	-0.293532	0.160301	-0.160301	0.178845	Sec61a2
209692	0.00483258	0.00332652			0.0249049	0.0484991	0.00220523	0.0547673	-2.47629	-1.30818	2.47629	do(+)n	-1.8785	-0.909578	1.8785	do(+)n	4.16194	2.05726	4.16194	up	-1.31823	-0.398603	1.31823	do(+)n	1.68071	0.749075	1.68071	up	2.21557	1.14768	2.21557	up	2.2661	1.02538	1.3999	2.75204	-0.373794	1.2523	0.633105	0.6991	1.41018	0.838228	1.09514	0.461568	0.0349052	-0.0349052	0.104448	-0.890038	Dhtkd1
100038358	5.32454e-05	2.23189e-05	0.00461966		0.000228727	0.00391396	0.00536972	0.000228794	-17.5534	-4.13368	17.5534	do(+)n	-22.7618	-4.50854	22.7618	do(+)n	4.11653	2.04143	4.11653	up	1.29672	0.374867	1.29672	up	-4.26412	-2.09225	4.26412	do(+)n	-5.52937	-2.46711	5.52937	do(+)n	2.08847	1.61357	3.58135	1.07942	-2.98162	-2.98162	-1.64359	-0.565081	-2.98162	-2.43909	-1.89556	-2.3551	0.181708	-0.332698	-0.181708	0.529784	Gm10857
68144	4.75325e-06	1.39729e-06	0.0499714	0.0938145	0.000191904	0.00476278	0.000196781	0.000199257	-29.9758	-4.90573	29.9758	do(+)n	-61.7864	-5.94922	61.7864	do(+)n	12.6046	3.65587	12.6046	up	2.06121	1.04349	2.06121	up	-2.37817	-1.24985	2.37817	do(+)n	-4.90191	-2.29334	4.90191	do(+)n	4.06045	3.72161	4.51662	2.834	-0.248628	-1.6112	-0.960961	-1.66946	-0.980353	-2.42799	-1.5849	-3.67096	-0.392154	0.170608	-0.170608	0.901327	5031426D15Rik
14462	3.77826e-07	6.61351e-08	0.000190334		0.000171832	0.00019916		0.000190336	-18.408	-4.20226	18.408	do(+)n	-24.2928	-4.60246	24.2928	do(+)n	-1.32608	-0.407165	1.32608	do(+)n	1.31969	0.400199	1.31969	up	-24.4104	-4.60942	24.4104	do(+)n	-32.2141	-5.00962	32.2141	do(+)n	0.449167	-0.11348	-1.06089	-0.821227	-5.32618	-4.85138	-3.26826	-4.90964	-5.32618	-5.32618	-4.60424	-4.69966	0.240869	0.469582	-0.240868	-0.387357	Gata3
16425	0.00627078	0.00442097			0.0197149		0.00332809	0.013867	4.02418	2.0087	4.02418	up	5.77308	2.52934	5.77308	up	-10.5358	-3.39723	10.5358	do(+)n	-1.4346	-0.520645	1.4346	do(+)n	-2.61812	-1.38853	2.61812	do(+)n	-1.82499	-0.867889	1.82499	do(+)n	-4.22763	-0.921819	-4.22763	-4.22763	-2.73604	-1.17114	-0.17357	-1.48916	-0.23799	-1.36318	-1.28505	-0.601113	-0.650492	-0.216138	0.216138	0.634716	Itih2
209378	1.77931e-07	2.58977e-08	0.000233018		0.000190277	0.000276748	0.000175087	0.000199137	7.12482	2.83285	7.12482	up	7.6308	2.93183	7.6308	up	-3.01244	-1.59093	3.01244	do(+)n	-1.07102	-0.0989807	1.07102	do(+)n	2.36513	1.24192	2.36513	up	2.5331	1.3409	2.5331	up	-1.62092	-1.37335	-1.90216	-1.55002	1.14397	0.694952	1.83274	1.21331	1.45578	1.1323	1.48131	1.2115	-0.0918956	-0.32721	0.0918956	0.244493	Itih5
77543	0.0015888	0.0009802	0.070923		0.0101436	0.0164049	0.000793962	0.0438749	-3.69424	-1.88528	3.69424	do(+)n	-2.28294	-1.1909	2.28294	do(+)n	7.63743	2.93309	7.63743	up	-1.61819	-0.694381	1.61819	do(+)n	2.06739	1.04781	2.06739	up	3.34543	1.74219	3.34543	up	3.3203	1.7913	3.19824	2.22845	1.68171	-0.05562	0.275826	1.09526	1.66506	0.57953	1.68588	1.84424	0.353351	-1.54741	-0.0131526	0.0131528	8030442B05Rik
16184	5.45078e-05	2.2972e-05			0.000188882		0.000228012	0.000241205	-6.021	-2.59	6.021	do(+)n	-7.19595	-2.84719	7.19595	do(+)n	6.56274	2.7143	6.56274	up	1.19514	0.257183	1.19514	up	1.08998	0.124296	1.08998	up	-1.09649	-0.132887	1.09649	do(+)n	1.70338	3.55744	2.60586	3.39583	0.607806	0.457338	0.237495	-0.400135	0.313123	-0.355069	-0.315574	0.23129	-0.264781	0.21316	-0.21316	0.670099	Il2ra
320816	0.00402156	0.00272021			0.00519554		0.00319288	0.00414676	-2.37789	-1.24968	2.37789	do(+)n	-2.17797	-1.12299	2.17797	do(+)n	2.72983	1.44881	2.72983	up	-1.09179	-0.126698	1.09179	do(+)n	1.148	0.199129	1.148	up	1.25338	0.325827	1.25338	up	0.492698	1.53358	1.99345	1.59889	-0.0733852	0.207387	0.295292	0.190589	0.129732	0.0817008	0.558602	0.356643	-0.773527	-0.0118389	0.0118389	0.596895	Ankrd16
241226	0.0034861	0.00232993			0.00498964	0.0710112	0.0434557	0.00253257	-6.44571	-2.68834	6.44571	do(+)n	-9.16849	-3.19668	9.16849	do(+)n	2.88333	1.52774	2.88333	up	1.42242	0.508345	1.42242	up	-2.23551	-1.1606	2.23551	do(+)n	-3.17983	-1.66895	3.17983	do(+)n	2.43279	2.62022	1.29778	0.175985	-1.62792	-0.52924	-1.36645	-0.702977	-0.938086	-1.8479	-3.20338	-0.270607	0.445136	-0.510396	-0.445136	0.926223	Itga8
227580	8.28384e-07	1.72901e-07	0.000190391		0.000175597	0.000199164	0.0275739	0.00019181	-23.037	-4.52588	23.037	do(+)n	-37.5056	-5.22904	37.5056	do(+)n	-2.88281	-1.52748	2.88281	do(+)n	1.62806	0.703154	1.62806	up	-66.4114	-6.05336	66.4114	do(+)n	-108.122	-6.75651	108.122	do(+)n	-2.18783	-1.77168	-0.528538	-1.35332	-5.17698	-6.69627	-5.73216	-6.33949	-6.11789	-6.21351	-8.75603	-5.67008	0.0201731	-0.142651	-0.0201731	0.411191	C1ql3
20163	7.98052e-07	1.65516e-07	0.000190322		0.000173696	0.000199184	0.0238682	0.00019312	2.1477	1.10279	2.1477	up	2.24242	1.16506	2.24242	up	1.28831	0.36548	1.28831	up	-1.0441	-0.0622616	1.0441	do(+)n	2.76691	1.46827	2.76691	up	2.88893	1.53054	2.88893	up	0.501639	0.815991	0.0369949	0.156575	1.51632	1.54719	1.38804	1.47083	1.62605	1.67236	1.45216	1.42086	0.170672	0.0268297	-0.0268297	-0.121391	Rsu1
22352	1.6312e-05	5.80328e-06	0.0734572		0.00020216	0.0974641	0.000204015	0.000194503	12.2123	3.61026	12.2123	up	10.1269	3.34012	10.1269	up	-6.03055	-2.59229	6.03055	do(+)n	1.20592	0.270138	1.20592	up	2.02507	1.01797	2.02507	up	1.67927	0.747836	1.67927	up	-4.03134	-2.21644	-2.69392	-1.42667	0.983263	1.08503	1.35239	0.651993	0.975419	0.554195	0.858399	0.604117	0.301943	-0.0834322	0.0834331	-0.301156	Vim
30963	5.09341e-05	2.11831e-05	0.00136017	0.0447722	0.000206895	0.0264623	0.00572271	0.000361912	-8.61048	-3.10609	8.61048	do(+)n	-4.76034	-2.25107	4.76034	do(+)n	2.4374	1.28534	2.4374	up	-1.80879	-0.855027	1.80879	do(+)n	-3.53265	-1.82075	3.53265	do(+)n	-1.95304	-0.965722	1.95304	do(+)n	1.00182	0.218825	2.16858	1.70846	-2.25157	-1.91301	-2.19807	-0.964051	-0.819677	-1.08199	-0.979026	-1.02589	-0.341284	0.297588	-0.0234337	0.0234342	Ptpla
625286	3.87169e-06	1.09496e-06	0.0615901		0.000190552	0.0584045	0.0001756	0.000199385	-26.5826	-4.73241	26.5826	do(+)n	-31.7836	-4.99021	31.7836	do(+)n	13.038	3.70465	13.038	up	1.19565	0.257801	1.19565	up	-2.03886	-1.02776	2.03886	do(+)n	-2.43777	-1.28556	2.43777	do(+)n	3.79814	3.13596	2.64172	3.60369	-1.48562	-1.97721	-0.726644	-1.56067	-1.97721	-0.849722	-1.97721	-1.97721	0.338121	-0.135644	-1.97721	0.135644	Tmem236
277468	0.000323866	0.000168942	0.00457845		0.000489781	0.00564608	0.0734622	0.000634067	2.44418	1.28935	2.44418	up	2.21956	1.15027	2.21956	up	-1.34042	-0.422689	1.34042	do(+)n	1.1012	0.139075	1.1012	up	1.82344	0.86666	1.82344	up	1.65587	0.727585	1.65587	up	0.115293	-0.338853	-0.672156	-0.986592	0.749769	0.553821	1.0787	0.892799	0.721912	0.508287	0.936359	0.552228	0.19008	-0.381633	-0.077456	0.0774555	Slc39a12
75869	0.00162619	0.00100594	0.00144602			0.00145004	0.00691931		2.07746	1.05482	2.07746	up	1.79289	0.842286	1.79289	up	3.66801	1.875	3.66801	up	1.15872	0.212535	1.15872	up	7.62015	2.92982	7.62015	up	6.57634	2.71728	6.57634	up	0.295798	1.72469	2.44637	1.52173	2.38389	2.78694	2.65989	2.37716	2.1294	2.29369	2.31231	2.62234	0.772309	-0.112772	-2.28371	0.112772	Arl5b
74103	0.00896547	0.00651416			0.00441142		0.0121946	0.00827723	9.29736	3.21682	9.29736	up	10.3318	3.36903	10.3318	up	-11.0037	-3.45992	11.0037	do(+)n	-1.11127	-0.152205	1.11127	do(+)n	-1.18353	-0.243098	1.18353	do(+)n	-1.06503	-0.0908936	1.06503	do(+)n	-1.55821	-1.72507	-6.6897	-4.41397	-0.3291	-0.987001	0.269387	-0.472939	0.0783687	-0.52388	-0.0544415	-0.410882	0.159907	-0.98825	-0.159907	0.440989	Nebl
77940	0.0174439	0.0134306				0.0658798	0.00778391		3.33166	1.73624	3.33166	up	3.40631	1.76821	3.40631	up	-11.639	-3.5409	11.639	do(+)n	-1.02241	-0.0319718	1.02241	do(+)n	-3.49347	-1.80466	3.49347	do(+)n	-3.4169	-1.77269	3.4169	do(+)n	-4.55667	-0.513894	-4.55667	-4.55667	-1.60564	-3.08187	-1.49875	-1.05267	-0.503495	-2.42918	-1.24822	-2.93015	-0.120324	0.239093	0.120324	-0.259392	A930004D18Rik
100034739	5.86567e-06	1.79029e-06	0.000270876		0.000784042	0.00026023	0.000199192	0.00119412	4.1864	2.06571	4.1864	up	3.27875	1.71315	3.27875	up	-19.7146	-4.30119	19.7146	do(+)n	1.27683	0.352563	1.27683	up	-4.70921	-2.23549	4.70921	do(+)n	-6.01285	-2.58805	6.01285	do(+)n	-4.1986	-4.1986	-4.1986	-4.1986	-2.12205	-2.72381	-2.36308	-1.32264	-3.73039	-2.07112	-1.89015	-2.25016	0.187114	-0.187114	-0.311232	0.721603	Gm17762
72668	0.0348691	0.0282609	0.0498201			0.0331268		0.0819058	-2.95339	-1.56237	2.95339	do(+)n	-2.84203	-1.50692	2.84203	do(+)n	-1.73529	-0.795176	1.73529	do(+)n	-1.03918	-0.0554523	1.03918	do(+)n	-5.12499	-2.35755	5.12499	do(+)n	-4.93174	-2.3021	4.93174	do(+)n	0.94103	-3.75502	0.0118175	-0.479923	-2.2473	-3.00106	-1.86775	-2.41547	-2.00765	-2.2329	-1.80484	-3.26438	0.103115	-0.103115	-0.609863	0.508475	Skida1
71435	7.10569e-08	7.87312e-09	0.000171768	0.0586789	0.000190277	0.000190278	0.0235357	0.000199137	-3.37132	-1.75331	3.37132	do(+)n	-4.13395	-2.04752	4.13395	do(+)n	1.28828	0.365449	1.28828	up	1.22621	0.294207	1.22621	up	-2.61691	-1.38786	2.61691	do(+)n	-3.20888	-1.68207	3.20888	do(+)n	0.373913	0.223095	0.426638	0.401585	-1.25583	-1.28435	-1.42574	-1.6221	-1.40049	-1.47231	-1.86756	-2.02448	-0.0163488	0.0163488	-0.231315	0.194748	Arhgap21
71233	0.00457385	0.0031325		0.0558548	0.00536994	0.0387739	0.00495186		5.36941	2.42476	5.36941	up	1.92191	0.94254	1.92191	up	-4.80045	-2.26317	4.80045	do(+)n	2.79379	1.48222	2.79379	up	1.11852	0.161595	1.11852	up	-2.49775	-1.32063	2.49775	do(+)n	-2.10636	-0.195075	-3.23785	-3.23785	0.501671	-0.0626116	0.304186	0.178688	-0.770882	-1.20993	-1.73675	-1.28941	-0.489561	0.765112	0.2625	-0.2625	Enkur
241263	2.08539e-07	3.16908e-08	0.000199137		0.000192988	0.000190277	0.000566768	0.000173645	-14.7651	-3.88412	14.7651	do(+)n	-12.7434	-3.67168	12.7434	do(+)n	-4.79207	-2.26065	4.79207	do(+)n	-1.15865	-0.212442	1.15865	do(+)n	-70.7554	-6.14477	70.7554	do(+)n	-61.0672	-5.93233	61.0672	do(+)n	-2.46231	-2.28799	-2.17651	-2.02474	-6.13463	-6.61086	-4.98033	-6.76223	-5.00273	-7.2212	-5.99959	-5.41474	-0.0554638	-0.414841	0.0554647	0.505875	Gpr158
14417	7.27641e-08	8.14789e-09	0.000190277		0.000225996	0.000199137	0.000171921	0.000293931	-5.06956	-2.34186	5.06956	do(+)n	-5.47501	-2.45286	5.47501	do(+)n	-11.9098	-3.57407	11.9098	do(+)n	1.07998	0.111	1.07998	up	-60.3773	-5.91594	60.3773	do(+)n	-65.2061	-6.02694	65.2061	do(+)n	-3.47911	-4.11329	-3.28008	-3.2151	-5.28204	-6.05397	-5.60053	-6.51848	-5.91901	-7.10301	-5.90997	-4.96704	0.00332737	-0.0563879	-0.00332737	0.265108	Gad2
56075	0.0281687	0.0225092			0.0229562		0.0432951	0.0282647	-4.00668	-2.00241	4.00668	do(+)n	-3.36943	-1.7525	3.36943	do(+)n	2.50445	1.3245	2.50445	up	-1.18913	-0.249903	1.18913	do(+)n	-1.59982	-0.67791	1.59982	do(+)n	-1.34537	-0.428008	1.34537	do(+)n	0.407093	1.01288	0.107655	0.815001	-0.988906	-1.61868	-1.2019	-1.85751	-1.56122	-1.02671	-0.772949	-1.3065	-3.01761	0.0622611	-0.0270715	0.0270715	Pdss1
215257	0.018222	0.0140758	0.0299371		0.0718775	0.0205596		0.0674891	-4.72834	-2.24133	4.72834	do(+)n	-7.12947	-2.83379	7.12947	do(+)n	-2.16879	-1.11689	2.16879	do(+)n	1.50782	0.59246	1.50782	up	-10.2548	-3.35822	10.2548	do(+)n	-15.4623	-3.95068	15.4623	do(+)n	-4.78484	0.796024	1.06541	-1.90438	-2.48589	-2.98811	-3.53427	-4.78484	-4.78484	-4.24231	-4.78484	-2.35097	-1.03655	0.676337	-0.0780368	0.0780373	Il1f9
16181	0.0316519	0.0254849	0.0809592			0.0681463	0.0180718		-2.21234	-1.14557	2.21234	do(+)n	-1.66914	-0.739107	1.66914	do(+)n	5.5413	2.47023	5.5413	up	-1.32543	-0.406465	1.32543	do(+)n	2.50473	1.32465	2.50473	up	3.31985	1.73112	3.31985	up	2.46625	0.940366	3.7927	2.70065	1.54085	2.58323	1.92772	-0.734126	2.06171	1.92791	1.55207	1.40185	-0.5723	0.591366	-0.350754	0.350754	Il1rn
215632	1.58117e-06	3.77265e-07	0.000199172		0.00221842	0.000190306	0.000191635	0.00163489	2.00846	1.00609	2.00846	up	1.89606	0.923001	1.89606	up	2.76598	1.46779	2.76598	up	1.05928	0.0830867	1.05928	up	5.55536	2.47388	5.55536	up	5.24445	2.39079	5.24445	up	1.07396	1.95117	0.796774	1.63017	2.4159	2.45153	2.19781	2.41119	2.33525	2.47358	2.09235	2.2429	0.0380039	-0.552115	-0.0380039	0.133027	Psd4
12287	2.5566e-07	4.12315e-08	0.00019038	0.0344322	0.000172047	0.000199139		0.000190285	-19.9711	-4.31984	19.9711	do(+)n	-45.0245	-5.49264	45.0245	do(+)n	-1.50507	-0.589828	1.50507	do(+)n	2.25448	1.17279	2.25448	up	-30.0579	-4.90967	30.0579	do(+)n	-67.7648	-6.08246	67.7648	do(+)n	-1.56039	0.0581307	-0.40107	-0.685947	-4.50754	-4.6144	-4.66681	-6.07989	-6.61318	-7.08139	-4.99533	-5.86992	-0.0216055	0.0216055	-0.450848	0.220881	Cacna1b
67228	3.78221e-05	1.51103e-05	0.000421602		0.000217041	0.000965094	0.0772204	0.000273424	-2.34648	-1.2305	2.34648	do(+)n	-2.03115	-1.0223	2.03115	do(+)n	1.24043	0.310838	1.24043	up	-1.15524	-0.208198	1.15524	do(+)n	-1.89167	-0.919658	1.89167	do(+)n	-1.63746	-0.71146	1.63746	do(+)n	-0.0354638	0.16152	0.766068	0.173901	-1.15018	-1.17789	-0.71147	-0.816424	-0.841887	-0.685801	-0.786298	-0.709181	0.040947	0.0946217	-0.27195	-0.0409465	Wdr85
67122	0.0420375	0.034553			0.0228124		0.0452895	0.0408083	2.45764	1.29727	2.45764	up	2.60649	1.38211	2.60649	up	-2.83354	-1.5026	2.83354	do(+)n	-1.06057	-0.0848366	1.06057	do(+)n	-1.15295	-0.205332	1.15295	do(+)n	-1.08711	-0.120495	1.08711	do(+)n	-0.535751	-1.73489	-2.81981	-0.995179	0.0571823	-1.36712	0.30824	0.105162	0.00699854	-0.891519	0.00659037	0.320738	-0.437953	-0.0811381	0.0811377	0.362742	Nrarp
227613	3.75451e-08	3.32185e-09	0.000171731	0.0371653	0.00022571	0.000190277	0.000199137	0.000738202	2.21856	1.14963	2.21856	up	1.6961	0.762222	1.6961	up	-8.03691	-3.00664	8.03691	do(+)n	1.30804	0.387405	1.30804	up	-3.62257	-1.85701	3.62257	do(+)n	-4.73846	-2.24442	4.73846	do(+)n	-3.19618	-2.65465	-3.31816	-2.64227	-1.67603	-2.03733	-1.64876	-1.85063	-2.18558	-2.32961	-1.96466	-2.28252	0.315407	0.0381069	-0.0381069	-0.100099	Tubb4b
14810	2.10145e-07	3.20497e-08	0.000190278		0.000173168	0.000199137	0.00138304	0.000191057	-14.5476	-3.86271	14.5476	do(+)n	-20.1505	-4.33274	20.1505	do(+)n	-4.08297	-2.02962	4.08297	do(+)n	1.38514	0.470027	1.38514	up	-59.3976	-5.89233	59.3976	do(+)n	-82.2737	-6.36236	82.2737	do(+)n	-2.53921	-1.86366	-1.22611	-2.39351	-5.97431	-5.93864	-5.1221	-6.43829	-6.06442	-7.86717	-6.14194	-5.27992	0.218293	-0.113682	-0.122299	0.113681	Grin1
12496	0.000676563	0.000383869			0.000849735		0.000794312	0.000597084	5.37245	2.42558	5.37245	up	4.82121	2.2694	4.82121	up	-6.21881	-2.63664	6.21881	do(+)n	1.11434	0.156185	1.11434	up	-1.15754	-0.211058	1.15754	do(+)n	-1.28989	-0.367243	1.28989	do(+)n	-2.44675	-2.44236	-1.67553	-3.86771	0.304653	-1.40301	0.575838	-0.20751	-0.29871	-0.948257	0.0891733	-0.196971	0.169318	-0.0551095	0.01056	-0.01056	Entpd2
18146	2.75677e-07	4.49358e-08	0.000199138		0.000199538	0.000190277	0.000464784	0.000174761	-5.67254	-2.504	5.67254	do(+)n	-5.65283	-2.49897	5.65283	do(+)n	-3.13124	-1.64673	3.13124	do(+)n	-1.00349	-0.00502253	1.00349	do(+)n	-17.7621	-4.15073	17.7621	do(+)n	-17.7003	-4.14571	17.7003	do(+)n	-2.07319	-1.67574	-1.04827	-1.74413	-3.68166	-4.74839	-3.32607	-4.8012	-4.0115	-4.62217	-3.78437	-4.11919	-0.0106907	0.084403	0.0106907	-0.0388155	Npdc1
14347	0.0860649	0.0741434				0.0954163	0.0670232		-2.26553	-1.17985	2.26553	do(+)n	-1.39579	-0.481077	1.39579	do(+)n	6.35406	2.66768	6.35406	up	-1.62313	-0.698774	1.62313	do(+)n	2.80466	1.48783	2.80466	up	4.55232	2.1866	4.55232	up	1.84231	1.43166	5.9761	3.85377	1.52434	1.50754	2.96138	2.39118	2.34895	3.65198	2.67135	2.50726	0.289181	2.72231	-0.289181	-0.289181	Fut7
19215	5.20636e-06	1.55821e-06	0.000191848		0.000379616	0.000199792	0.00553972	0.000310398	-3.56495	-1.83388	3.56495	do(+)n	-4.4822	-2.16421	4.4822	do(+)n	-2.29338	-1.19748	2.29338	do(+)n	1.2573	0.330328	1.2573	up	-8.17579	-3.03136	8.17579	do(+)n	-10.2794	-3.36169	10.2794	do(+)n	-1.4046	-1.484	-0.355029	-1.50543	-3.53819	-2.88104	-2.09479	-3.57057	-3.66257	-3.7793	-3.12945	-2.83458	0.0535192	-0.0755653	-0.0535183	0.11641	Ptgds
381353	1.37354e-08	8.53303e-10	0.000171729		0.000190277	0.000190277	0.000935345	0.000199137	-10.3019	-3.36484	10.3019	do(+)n	-11.0061	-3.46023	11.0061	do(+)n	1.86061	0.895774	1.86061	up	1.06835	0.095391	1.06835	up	-5.53686	-2.46907	5.53686	do(+)n	-5.91533	-2.56446	5.91533	do(+)n	0.790903	0.586785	1.14615	1.08549	-2.18623	-2.9943	-2.07254	-2.59697	-2.50114	-2.93923	-2.42585	-2.36538	0.0363274	-0.0363274	-0.116182	0.142408	Gm996
14133	0.0630872	0.0532719			0.0970267	0.08835		0.0889028	2.04387	1.0313	2.04387	up	2.52745	1.33768	2.52745	up	1.12621	0.171479	1.12621	up	-1.2366	-0.306383	1.2366	do(+)n	2.30183	1.20278	2.30183	up	2.84645	1.50916	2.84645	up	0.240898	0.484298	1.8622	-1.1758	1.62066	2.38648	1.28841	0.241248	1.24019	2.12281	1.70179	1.69755	0.0038085	-0.00380898	0.767811	-0.0421295	Fcna
227632	3.50272e-08	3.03212e-09	0.000171751	0.0125739	0.000190277	0.000190277	0.00958086	0.000199137	-34.4658	-5.10709	34.4658	do(+)n	-75.6386	-6.24105	75.6386	do(+)n	2.2833	1.19112	2.2833	up	2.1946	1.13396	2.1946	up	-15.0947	-3.91597	15.0947	do(+)n	-33.1268	-5.04993	33.1268	do(+)n	1.14705	0.825628	1.76589	1.20343	-3.12968	-4.52463	-3.29671	-4.53536	-4.1918	-5.73405	-5.05033	-5.04603	-0.195879	0.373389	0.0308485	-0.0308495	Kcnt1
68112	7.6016e-05	3.33606e-05	0.0708558		0.000233615	0.0975789	0.000495399	0.000238505	-2.6413	-1.40125	2.6413	do(+)n	-2.41861	-1.27418	2.41861	do(+)n	1.91038	0.933857	1.91038	up	-1.09207	-0.127072	1.09207	do(+)n	-1.38261	-0.467393	1.38261	do(+)n	-1.26604	-0.340321	1.26604	do(+)n	0.748079	0.402637	1.0081	1.07316	-0.413375	-0.500357	-0.694217	-0.765079	-0.317953	-0.476575	-0.656756	-0.413456	-0.674216	0.170761	-0.0992842	0.0992842	Sdccag3
18128	3.61905e-07	6.27552e-08	0.000199137		0.0038803	0.000190277	0.000172012	0.00437702	2.01143	1.00822	2.01143	up	1.81659	0.861235	1.81659	up	4.4885	2.16623	4.4885	up	1.10726	0.14699	1.10726	up	9.02832	3.17446	9.02832	up	8.15377	3.02747	8.15377	up	2.38912	2.58839	1.17548	2.38033	3.03497	3.28372	3.12775	3.11978	3.13494	3.17651	2.78342	2.88338	0.0735197	-0.00370312	-0.205139	0.00370312	(-)tch1
353156	0.00134887	0.000818825			0.0019137		0.000951939	0.00132669	3.61989	1.85595	3.61989	up	4.29929	2.1041	4.29929	up	-3.50353	-1.80881	3.50353	do(+)n	-1.18768	-0.248152	1.18768	do(+)n	1.03321	0.0471375	1.03321	up	1.22713	0.29529	1.22713	up	-2.42285	-1.42289	-0.80951	-2.82386	0.154532	-0.200809	0.547527	-0.556577	0.421216	-0.356038	0.557667	0.314436	-0.106246	0.106246	0.229189	-0.473066	Egfl7
56279	5.26946e-06	1.57997e-06	0.000199422		0.00105668	0.000191437	0.000459407	0.0029667	-5.30253	-2.40668	5.30253	do(+)n	-3.53318	-1.82097	3.53318	do(+)n	-5.40199	-2.43349	5.40199	do(+)n	-1.50078	-0.585713	1.50078	do(+)n	-28.6442	-4.84017	28.6442	do(+)n	-19.0862	-4.25446	19.0862	do(+)n	-2.75328	-2.43353	-1.28883	-3.34826	-4.60468	-6.16896	-3.79371	-4.88327	-4.38566	-4.63175	-3.79871	-4.29165	0.162799	-0.162799	0.177198	-0.267135	Fam69b
72091	0.00628461	0.00443161	0.0617744		0.00444835		0.092622	0.0114841	-7.35348	-2.87843	7.35348	do(+)n	-4.9249	-2.3001	4.9249	do(+)n	2.30125	1.20242	2.30125	up	-1.49312	-0.578332	1.49312	do(+)n	-3.19543	-1.67601	3.19543	do(+)n	-2.1401	-1.09768	2.1401	do(+)n	1.61409	0.920845	2.20766	1.41459	0.151353	-1.66997	-2.10969	-1.72823	-0.091589	-1.5949	-1.16039	-0.19632	-0.155047	2.14552	0.155047	-0.798003	Snhg7
109349	2.26287e-07	3.50367e-08	0.000190277		0.000855667	0.000199137	0.000172254	0.000826139	-3.94729	-1.98086	3.94729	do(+)n	-4.76449	-2.25232	4.76449	do(+)n	-13.4261	-3.74697	13.4261	do(+)n	1.20703	0.271462	1.20703	up	-52.9965	-5.72783	52.9965	do(+)n	-63.9684	-5.99929	63.9684	do(+)n	-3.62941	-3.61707	-4.58308	-3.1314	-6.18685	-6.37357	-4.79906	-5.52494	-6.13223	-6.98391	-5.45245	-5.40167	0.0634136	-0.0634136	-0.399444	0.426339	Fam163b
192166	0.0224658	0.0176392			0.020147		0.0516486	0.0195864	2.35756	1.23729	2.35756	up	2.57541	1.3648	2.57541	up	-1.79123	-0.840954	1.79123	do(+)n	-1.0924	-0.127507	1.0924	do(+)n	1.31616	0.396339	1.31616	up	1.43778	0.523846	1.43778	up	-0.351232	-0.242343	-0.282865	-2.34773	0.378691	0.544769	0.167918	0.63363	0.792918	0.673727	0.357762	0.410628	-0.152495	-0.201923	0.152495	0.341574	Sardh
12831	0.000481002	0.000262732	0.00570272		0.00148037	0.00270311		0.000679456	-6.31741	-2.65933	6.31741	do(+)n	-9.22118	-3.20495	9.22118	do(+)n	1.69153	0.758327	1.69153	up	1.45965	0.545618	1.45965	up	-3.73474	-1.90101	3.73474	do(+)n	-5.45139	-2.44662	5.45139	do(+)n	0.860673	0.502497	2.01217	0.0771499	-0.909622	-2.01504	-1.82094	-2.43924	-3.23557	-0.899446	-2.35796	-2.87435	-0.470217	0.889401	-0.298602	0.298601	Col5a1
56177	7.47683e-08	8.45789e-09	0.000190277		0.00017272	0.000199137	0.000208285	0.000191411	-8.68893	-3.11918	8.68893	do(+)n	-10.095	-3.33556	10.095	do(+)n	-5.09098	-2.34794	5.09098	do(+)n	1.16182	0.216385	1.16182	up	-44.2351	-5.46712	44.2351	do(+)n	-51.3932	-5.68351	51.3932	do(+)n	-2.70475	-2.20384	-1.61312	-2.86673	-5.54359	-5.39002	-4.75761	-6.17392	-5.27302	-6.72667	-5.45895	-5.27205	0.0563192	-0.119322	-0.0563202	0.122664	Olfm1
54422	5.00494e-05	2.07605e-05	0.000457225		0.000604606	0.000249046		0.000287799	-10.485	-3.39025	10.485	do(+)n	-21.8574	-4.45005	21.8574	do(+)n	-1.53438	-0.617653	1.53438	do(+)n	2.08464	1.0598	2.08464	up	-16.0879	-4.0079	16.0879	do(+)n	-33.5375	-5.0677	33.5375	do(+)n	-2.03072	-1.32589	1.39258	-0.544786	-4.25558	-4.68742	-2.79617	-4.33064	-5.27897	-5.74717	-5.74717	-3.5357	0.186327	-0.186327	0.222658	-0.260866	Barhl1
22130	8.73141e-07	1.84726e-07	0.00190761		0.000191183	0.00433452	0.000199138	0.000172033	-3.68483	-1.8816	3.68483	do(+)n	-3.65416	-1.86954	3.65416	do(+)n	6.63204	2.72945	6.63204	up	-1.00839	-0.0120593	1.00839	do(+)n	1.79982	0.847855	1.79982	up	1.81493	0.859914	1.81493	up	2.54072	2.21939	3.36455	2.49409	0.812287	0.789872	0.829745	0.660454	0.58432	0.980066	0.728624	0.847586	0.0746961	0.174466	-0.473526	-0.0746961	Ttf1
171171	0.00253825	0.00163891	0.00381645		0.0362476	0.00250958		0.0172323	-2.49834	-1.32097	2.49834	do(+)n	-2.43119	-1.28166	2.43119	do(+)n	-1.68159	-0.74983	1.68159	do(+)n	-1.02762	-0.0393043	1.02762	do(+)n	-4.20119	-2.0708	4.20119	do(+)n	-4.08828	-2.03149	4.08828	do(+)n	0.699745	-0.169554	-1.99119	-1.41036	-1.94956	-2.29704	-1.69687	-2.21176	-1.62731	-2.39406	-2.2537	-1.72295	0.234836	-0.106874	-0.101291	0.101291	Ntng2
76220	0.00445384	0.00304184			0.00225092		0.00500542	0.0055206	2.17645	1.12197	2.17645	up	2.18331	1.12651	2.18331	up	-2.35962	-1.23855	2.35962	do(+)n	-1.00315	-0.00454056	1.00315	do(+)n	-1.08416	-0.116578	1.08416	do(+)n	-1.08075	-0.112038	1.08075	do(+)n	-1.38121	-0.77247	-2.19495	-0.610728	-0.284289	-0.171658	-0.272554	0.257034	0.174488	-0.336588	0.0166101	-0.307815	0.0354939	0.1634	-0.168554	-0.0354939	6530402F18Rik
99151	1.99849e-05	7.30469e-06	0.0386689		0.00020869	0.0768962	0.000200929	0.000222512	-3.08173	-1.62374	3.08173	do(+)n	-3.61891	-1.85555	3.61891	do(+)n	5.15594	2.36624	5.15594	up	1.17431	0.231816	1.17431	up	1.67307	0.742498	1.67307	up	1.42472	0.510682	1.42472	up	2.39102	2.16869	2.80261	1.96311	0.520072	1.21097	0.990227	0.109206	0.53592	0.460343	0.390164	0.516786	-0.17898	0.416877	-0.556394	0.17898	Cercam
263803	0.0139884	0.0105897	0.0895133		0.0212898	0.0445726		0.0142978	8.59946	3.10425	8.59946	up	8.14509	3.02593	8.14509	up	-2.01783	-1.0128	2.01783	do(+)n	1.05578	0.0783154	1.05578	up	4.26175	2.09144	4.26175	up	4.03657	2.01313	4.03657	up	0.170493	-2.24015	-3.961	0.65249	1.95153	1.73974	2.08761	1.25994	1.94485	1.63408	1.48556	1.66106	0.307577	-2.11943	0.792475	-0.307577	Pkn3
70266	0.000250533	0.000127114	0.00207682		0.000414948	0.00388633		0.000711285	-2.25969	-1.17613	2.25969	do(+)n	-2.00206	-1.00149	2.00206	do(+)n	1.24528	0.316475	1.24528	up	-1.12868	-0.17464	1.12868	do(+)n	-1.8146	-0.859651	1.8146	do(+)n	-1.60771	-0.685011	1.60771	do(+)n	0.560524	-0.110951	0.33703	0.47514	-0.809851	-0.879747	-0.616709	-1.13645	-0.235429	-1.15706	-0.767437	-0.584276	-0.0706959	-0.0938168	0.0706959	0.0896611	Ccbl1
227696	3.93126e-08	3.53727e-09	0.000199137		0.000190313	0.000190277	0.000387526	0.000171762	2.22187	1.15178	2.22187	up	2.12906	1.09021	2.12906	up	1.48123	0.566796	1.48123	up	1.0436	0.0615623	1.0436	up	3.29111	1.71857	3.29111	up	3.15362	1.65701	3.15362	up	0.23732	0.457806	0.819118	0.778297	1.7349	1.83657	1.57624	1.75194	1.63134	1.65513	1.66207	1.70486	-0.0150499	0.0150499	0.115654	-0.0902958	Phyhd1
72500	4.34785e-06	1.25704e-06	0.000180171		0.00618285	0.000198636	0.000199183	0.00776781	2.52488	1.33621	2.52488	up	2.16028	1.11122	2.16028	up	-13.5922	-3.7647	13.5922	do(+)n	1.16877	0.224997	1.16877	up	-5.38329	-2.42849	5.38329	do(+)n	-6.29185	-2.65349	6.29185	do(+)n	-3.83777	-3.92648	-4.28893	-3.0888	-2.67031	-1.82248	-1.91221	-3.39212	-2.59152	-2.90571	-2.3807	-2.81918	0.215152	0.310578	-0.215152	-0.393748	Ier5l
73598	0.0028247	0.0018445	0.00287507			0.00228483	0.0275669	0.0772252	-3.43586	-1.78067	3.43586	do(+)n	-3.05589	-1.61159	3.05589	do(+)n	-4.2629	-2.09184	4.2629	do(+)n	-1.12434	-0.169075	1.12434	do(+)n	-14.6467	-3.87251	14.6467	do(+)n	-13.027	-3.70343	13.027	do(+)n	-4.08062	-0.189853	-4.08062	-0.013185	-4.08062	-4.08062	-3.2451	-4.08062	-3.61241	-3.5381	-3.57953	-4.08062	-0.0933843	-0.206911	0.0933843	0.209969	1700001O22Rik
20204	0.00569287	0.00398089	0.0358867			0.0150442	0.00243221		2.69233	1.42885	2.69233	up	2.71591	1.44144	2.71591	up	-11.9823	-3.58284	11.9823	do(+)n	-1.00876	-0.012583	1.00876	do(+)n	-4.45055	-2.15398	4.45055	do(+)n	-4.4119	-2.1414	4.4119	do(+)n	-3.80377	-3.80377	-3.80377	-3.80377	-1.14226	-3.80377	-1.09378	-3.45987	-2.7506	-3.80377	-0.717715	-2.17726	-0.418057	-1.37725	0.418056	0.493502	Prrx2
64292	7.59257e-06	2.40922e-06			0.000192995		0.000199763	0.000175106	12.0063	3.58573	12.0063	up	9.5413	3.25419	9.5413	up	-17.5279	-4.13158	17.5279	do(+)n	1.25836	0.33154	1.25836	up	-1.45989	-0.545855	1.45989	do(+)n	-1.83705	-0.877395	1.83705	do(+)n	-2.93217	-3.66475	-4.70527	-5.38559	-1.03602	-0.687482	-0.0961084	-0.525266	-1.45795	-0.8207	-0.862126	-0.530258	-0.0182161	0.0182157	-0.210643	0.0491886	Ptges
14269	1.03797e-05	3.46014e-06	0.0359111		0.000185461	0.0728473	0.000199716	0.000199166	-2.08128	-1.05747	2.08128	do(+)n	-2.29324	-1.19739	2.29324	do(+)n	2.84196	1.50689	2.84196	up	1.10184	0.139916	1.10184	up	1.36549	0.449419	1.36549	up	1.23928	0.309503	1.23928	up	1.43568	1.23137	2.1185	1.20628	0.447638	0.44416	0.373853	0.496311	0.36611	0.221786	0.251173	0.363232	0.0919275	-0.127639	0.00207615	-0.0020771	Fnbp1
11898	0.000492111	0.000269506	0.00885345		0.012623	0.00371233	0.000310602	0.0294737	5.80935	2.53838	5.80935	up	5.92096	2.56583	5.92096	up	-51.5855	-5.68889	51.5855	do(+)n	-1.01921	-0.0274534	1.01921	do(+)n	-8.87974	-3.15052	8.87974	do(+)n	-8.71236	-3.12306	8.71236	do(+)n	-4.79519	-5.63072	-8.92668	-3.24353	-3.20571	-3.40504	-2.70594	-3.12591	-2.83067	-3.49935	-2.81894	-3.18384	-0.00204372	0.298419	0.00204277	-0.138958	Ass1
381359	0.00338929	0.00225829	0.00638597		0.0318989	0.00363317		0.0129207	-5.52758	-2.46665	5.52758	do(+)n	-5.52758	-2.46665	5.52758	do(+)n	-2.06202	-1.04406	2.06202	do(+)n	-1	0	1	do(+)n	-11.398	-3.51071	11.398	do(+)n	-11.398	-3.51071	11.398	do(+)n	-3.63729	0.668514	0.627993	-2.34179	-3.63729	-3.63729	-3.63729	-3.63729	-3.63729	-3.63729	-3.63729	-3.63729	-0.689697	0.689697	-1.25242	0.746082	Prdm12
98970	7.16931e-07	1.44776e-07	0.000199141		0.000380537	0.000190283	0.000211069	0.000373038	-11.1834	-3.48328	11.1834	do(+)n	-8.61407	-3.10669	8.61407	do(+)n	-12.5589	-3.65064	12.5589	do(+)n	-1.29827	-0.376589	1.29827	do(+)n	-140.451	-7.13392	140.451	do(+)n	-108.183	-6.75733	108.183	do(+)n	-3.77861	-2.28236	-5.22977	-3.6146	-7.4185	-7.4353	-6.07457	-7.91009	-6.85692	-7.36757	-7.409	-5.69862	0.176007	-0.176007	-0.547944	0.245161	Fibcd1
23928	1.18879e-06	2.68225e-07			0.000190325		0.000171762	0.000199164	18.2331	4.18849	18.2331	up	22.4267	4.48715	22.4267	up	-16.2238	-4.02004	16.2238	do(+)n	-1.23	-0.298659	1.23	do(+)n	1.12385	0.16845	1.12385	up	1.38234	0.467109	1.38234	up	-4.38625	-2.66541	-4.38625	-4.38625	0.546303	-0.326492	0.592232	0.117747	0.888437	0.285274	0.319773	0.630943	0.222759	-0.22276	-0.49888	0.754871	Lamc3
108897	1.9338e-06	4.81866e-07			0.000190342		0.000171977	0.000199232	46.3348	5.53402	46.3348	up	51.3774	5.68306	51.3774	up	-28.5011	-4.83294	28.5011	do(+)n	-1.10883	-0.149036	1.10883	do(+)n	1.62572	0.701081	1.62572	up	1.80265	0.850117	1.80265	up	-5.80629	-4.08545	-5.80629	-3.51079	0.662308	-0.223856	1.65382	0.835	1.21048	0.555888	1.45375	0.303294	0.353023	-0.230073	0.0693932	-0.0693936	Aif1l
227720	4.67528e-06	1.37054e-06	0.000201815	0.0645141	0.000191473	0.00023972		0.000186255	2.37235	1.24632	2.37235	up	1.93917	0.955442	1.93917	up	1.00227	0.00327349	1.00227	up	1.22338	0.290878	1.22338	up	2.37774	1.24959	2.37774	up	1.94358	0.958715	1.94358	up	0.18352	0.110437	-0.180295	-0.134843	1.38816	1.4963	1.06468	1.01496	1.14866	0.971385	0.788073	0.89247	0.06744	-0.06744	-0.286641	0.252367	Nup214
13429	4.10397e-09	1.37565e-10	0.000190277		0.000171728	0.000199137	0.000176483	0.000190277	-15.0499	-3.91169	15.0499	do(+)n	-15.3181	-3.93716	15.3181	do(+)n	-4.54513	-2.18432	4.54513	do(+)n	1.01782	0.0254769	1.01782	up	-68.404	-6.09601	68.404	do(+)n	-69.6227	-6.12148	69.6227	do(+)n	-2.22083	-2.31986	-1.63853	-2.36543	-6.26207	-6.27888	-5.29228	-6.35816	-5.5301	-6.85162	-6.07849	-5.83308	0.262317	-0.0543394	-0.0696764	0.0543394	Dnm1
227733	1.4684e-05	5.15765e-06	0.000223092		0.000234363	0.000193356		0.000232519	-23.5655	-4.5586	23.5655	do(+)n	-18.5597	-4.2141	18.5597	do(+)n	1.16852	0.224683	1.16852	up	-1.26971	-0.344504	1.26971	do(+)n	-20.1669	-4.33392	20.1669	do(+)n	-15.8831	-3.98942	15.8831	do(+)n	0.277445	-1.87782	0.619828	1.42178	-4.76093	-4.76093	-3.51037	-4.76093	-4.76093	-3.21841	-3.67488	-4.76093	0.0239601	0.0208278	-0.0208278	-0.481451	Pip5kl1
13805	1.38384e-08	8.62406e-10	0.000190277		0.00017198	0.000199137	0.000172352	0.000190345	2.34356	1.2287	2.34356	up	2.64871	1.40529	2.64871	up	2.23831	1.16241	2.23831	up	-1.13021	-0.176585	1.13021	do(+)n	5.24561	2.39111	5.24561	up	5.92862	2.5677	5.92862	up	1.23279	1.4633	0.842598	1.02358	2.5719	2.06321	2.36964	2.47233	2.69912	2.47929	2.44263	2.56238	0.0830202	-0.186047	-0.0830202	0.0986795	Eng
70730	0.00320984	0.00212442	0.00423549		0.0878382	0.00242601	0.0615776	0.0373223	-4.46624	-2.15906	4.46624	do(+)n	-4.46624	-2.15906	4.46624	do(+)n	-3.73486	-1.90105	3.73486	do(+)n	-1	0	1	do(+)n	-16.6808	-4.06011	16.6808	do(+)n	-16.6808	-4.06011	16.6808	do(+)n	1.14224	-4.07671	-0.65942	-4.07671	-4.07671	-4.07671	-4.07671	-4.07671	-4.07671	-4.07671	-4.07671	-4.07671	0.171575	-0.237957	-0.110108	0.110108	6330409D20Rik
329384	0.000371633	0.000197132	0.0239175		0.00355569	0.0208245	0.000283774	0.00380917	6.76601	2.75831	6.76601	up	5.19951	2.37837	5.19951	up	-22.1386	-4.46849	22.1386	do(+)n	1.30128	0.379931	1.30128	up	-3.27202	-1.71018	3.27202	do(+)n	-4.25782	-2.09011	4.25782	do(+)n	-5.04956	-3.32872	-5.04956	-5.04956	-1.85753	-1.32684	-1.40668	-2.85313	-1.41252	-1.48414	-1.6442	-4.42305	0.0910921	-0.694538	0.0656133	-0.0656133	Ptrh1
227737	0.000251185	0.000127513	0.0802934		0.000395239	0.0392296	0.00257482	0.000307632	3.17424	1.66641	3.17424	up	3.12719	1.64487	3.12719	up	-2.03422	-1.02447	2.03422	do(+)n	1.01505	0.0215442	1.01505	up	1.56042	0.641938	1.56042	up	1.53729	0.620394	1.53729	up	-0.0655451	-1.1573	-1.59992	-0.984749	0.849609	0.371715	0.869797	0.767002	0.818095	0.453426	0.787731	0.712693	0.467645	0.0035038	-0.0035038	-0.177274	Fam129b
26360	0.035024	0.0284008			0.0252642		0.0282775	0.0460758	6.27649	2.64996	6.27649	up	7.03064	2.81366	7.03064	up	-10.6833	-3.41729	10.6833	do(+)n	-1.12015	-0.163698	1.12015	do(+)n	-1.70212	-0.767334	1.70212	do(+)n	-1.51954	-0.603636	1.51954	do(+)n	-4.87933	-4.87933	0.707883	-4.87933	-0.632853	-0.760678	-0.721878	-1.21487	-0.366727	-1.52945	-0.918803	0.1395	-0.171686	0.171686	0.380009	-0.640949	Angptl2
100504399	8.55156e-05	3.81049e-05	0.000436246		0.045598	0.000421488	0.000213857	0.0630947	3.04191	1.60498	3.04191	up	2.31087	1.20844	2.31087	up	-23.9579	-4.58243	23.9579	do(+)n	1.31635	0.396541	1.31635	up	-7.87593	-2.97745	7.87593	do(+)n	-10.3675	-3.37399	10.3675	do(+)n	-4.47748	-4.47748	-4.47748	-4.47748	-3.40092	-1.41772	-3.19537	-3.47598	-3.00927	-1.61303	-3.97638	-4.47748	0.0337129	0.786491	-0.0337124	-0.366677	C130021I20Rik
22029	0.0758917	0.0648457			0.0854663		0.0589216	0.0787248	3.21251	1.6837	3.21251	up	2.58851	1.37212	2.58851	up	-4.14486	-2.05132	4.14486	do(+)n	1.24106	0.311578	1.24106	up	-1.29023	-0.367624	1.29023	do(+)n	-1.60125	-0.679203	1.60125	do(+)n	-3.67305	0.047796	-3.67305	-1.16303	-0.85953	-0.497813	0.42789	-0.797082	-0.659678	-1.13053	-0.59554	-0.587104	0.262146	-0.262147	0.30099	-0.557029	Traf1
74410	2.11766e-06	5.36211e-07	0.000191167	0.0403301	0.00111595	0.00019916	0.000801019	0.000245916	-6.15953	-2.62282	6.15953	do(+)n	-16.1824	-4.01635	16.1824	do(+)n	-6.7732	-2.75984	6.7732	do(+)n	2.62721	1.39353	2.62721	up	-41.7198	-5.38266	41.7198	do(+)n	-109.607	-6.77619	109.607	do(+)n	-2.45938	-3.42318	-3.19065	-1.85927	-6.18674	-5.63918	-4.02054	-5.5773	-7.67833	-5.04896	-6.59227	-7.67833	0.175387	-0.0594282	-0.068511	0.0594282	Ttll11
16874	1.1885e-05	4.04796e-06	0.000192803		0.00102618	0.000202218	0.00212745	0.00143734	-8.61657	-3.10711	8.61657	do(+)n	-10.246	-3.35699	10.246	do(+)n	-6.90318	-2.78726	6.90318	do(+)n	1.1891	0.249873	1.1891	up	-59.4817	-5.89438	59.4817	do(+)n	-70.7299	-6.14425	70.7299	do(+)n	-2.52268	-2.28125	-2.19624	-4.16603	-5.16258	-7.46153	-4.51052	-6.46003	-5.18596	-5.11165	-7.46153	-6.83501	0.0466261	-0.0466261	-0.162045	0.14488	Lhx6
20744	1.80028e-09	3.63665e-11	0.000199137		0.000190277	0.000190277	0.000171971	0.000171728	-4.45673	-2.15598	4.45673	do(+)n	-4.15344	-2.05431	4.15344	do(+)n	-2.50866	-1.32692	2.50866	do(+)n	-1.07302	-0.101679	1.07302	do(+)n	-11.1804	-3.4829	11.1804	do(+)n	-10.4196	-3.38122	10.4196	do(+)n	-1.13965	-1.3663	-1.02256	-1.49848	-3.00109	-3.68247	-3.46878	-3.49859	-3.13692	-3.35517	-3.4863	-3.26582	0.0196161	-0.0205746	-0.0196152	0.301251	Strbp
241324	0.065047	0.0550289			0.0621537		0.055943		3.85657	1.94732	3.85657	up	2.35809	1.23762	2.35809	up	-4.6679	-2.22277	4.6679	do(+)n	1.63546	0.709698	1.63546	up	-1.21038	-0.275458	1.21038	do(+)n	-1.97953	-0.985156	1.97953	do(+)n	-1.12131	-0.458014	-4.83776	-2.54226	0.435194	-0.777998	-0.160929	-0.666334	-1.08414	-0.388344	-0.63622	-1.90015	0.468525	-0.536762	-0.133577	0.133577	Crb2
14536	0.00258272	0.00167062	0.00919324		0.00727808	0.00663348		0.00366747	-3.13891	-1.65026	3.13891	do(+)n	-3.01082	-1.59016	3.01082	do(+)n	-1.05963	-0.0835565	1.05963	do(+)n	-1.04254	-0.0601062	1.04254	do(+)n	-3.32607	-1.73382	3.32607	do(+)n	-3.19035	-1.67371	3.19035	do(+)n	0.501032	-1.39504	1.28691	-0.0548506	-1.51996	-1.5707	-1.54339	-1.62896	-1.44604	-1.19485	-2.02982	-1.35187	0.0231934	-0.0416594	-0.0231934	0.713934	Nr6a1
241327	9.33763e-08	1.13597e-08	0.00242262		0.000190277	0.000862142	0.000171747	0.000199137	17.2975	4.11249	17.2975	up	22.2084	4.47304	22.2084	up	-7.91947	-2.9854	7.91947	do(+)n	-1.28391	-0.360546	1.28391	do(+)n	2.18417	1.12709	2.18417	up	2.80428	1.48763	2.80428	up	-3.3723	-3.3723	-3.3723	-2.0768	0.975891	0.960481	1.36878	0.95113	1.7169	1.61291	1.35517	1.01348	0.112957	-0.530733	-0.112956	0.278667	Olfml2a
320271	3.65169e-06	1.02386e-06	0.000192602		0.000220597	0.000199619	0.0357117	0.000205359	-2.72572	-1.44664	2.72572	do(+)n	-3.39374	-1.76288	3.39374	do(+)n	-1.48572	-0.571161	1.48572	do(+)n	1.24508	0.316238	1.24508	up	-4.04966	-2.0178	4.04966	do(+)n	-5.04214	-2.33404	5.04214	do(+)n	0.0215769	-0.684239	-0.602004	-0.833861	-1.76696	-1.92356	-1.6016	-2.59296	-2.12985	-1.97863	-2.45914	-2.58242	-0.0835576	-0.176173	0.0835571	0.362288	Scai
71897	0.000813382	0.000470771	0.00082476		0.0220963	0.000963308	0.0282266	0.0334407	-6.98992	-2.80528	6.98992	do(+)n	-8.50667	-3.08859	8.50667	do(+)n	-6.33023	-2.66226	6.33023	do(+)n	1.21699	0.283319	1.21699	up	-44.2478	-5.46753	44.2478	do(+)n	-53.8492	-5.75085	53.8492	do(+)n	-1.54053	-1.78125	-0.66977	-6.67202	-4.01051	-6.19723	-5.42146	-6.25549	-6.67202	-6.1295	-5.17093	-5.04551	-0.205869	-0.092205	0.191327	0.0922055	Lypd6b
227885	0.00265178	0.00171927			0.00899026		0.00125327	0.0115673	3.44061	1.78266	3.44061	up	2.75714	1.46317	2.75714	up	-5.85651	-2.55004	5.85651	do(+)n	1.24789	0.319491	1.24789	up	-1.70217	-0.767379	1.70217	do(+)n	-2.12413	-1.08687	2.12413	do(+)n	-3.41535	-2.65607	-0.644123	-3.25134	-1.10105	-0.862589	-0.463386	-0.409204	-1.08616	-1.12985	-0.785214	-1.11297	-0.213589	0.213588	0.55685	-0.323564	Gm13498
21930	0.00439123	0.00299453			0.00431801		0.0245762	0.00357807	-4.66219	-2.22101	4.66219	do(+)n	-5.53312	-2.46809	5.53312	do(+)n	2.65389	1.40811	2.65389	up	1.18681	0.247084	1.18681	up	-1.75674	-0.812901	1.75674	do(+)n	-2.08491	-1.05998	2.08491	do(+)n	1.47835	0.72542	2.82689	0.472437	-0.331471	-1.34826	0.290285	-1.99149	-1.23937	-0.698852	-0.819464	-1.61158	-0.37023	0.240895	0.0277033	-0.0277028	Tnfaip6
17996	0.000319391	0.00016628	0.00144024		0.000666466	0.00201566		0.00107533	-14.567	-3.86464	14.567	do(+)n	-10.145	-3.34269	10.145	do(+)n	1.57508	0.655425	1.57508	up	-1.43589	-0.521943	1.43589	do(+)n	-9.24844	-3.20921	9.24844	do(+)n	-6.44092	-2.68727	6.44092	do(+)n	-0.186623	1.45803	1.07409	0.68641	-1.65522	-3.13144	-3.03375	-4.60624	-2.55306	-1.16305	-2.52018	-4.10258	0.258282	-0.258282	-0.371644	0.781846	Neb
12298	5.36752e-09	2.07945e-10	0.000199137		0.000190277	0.000190277	0.00384812	0.000171728	-30.6187	-4.93634	30.6187	do(+)n	-26.2354	-4.71344	26.2354	do(+)n	-2.22915	-1.15649	2.22915	do(+)n	-1.16708	-0.222901	1.16708	do(+)n	-68.2537	-6.09284	68.2537	do(+)n	-58.4826	-5.86993	58.4826	do(+)n	-1.07662	-1.31103	-1.07928	-0.875794	-6.25597	-5.89296	-5.79155	-6.14761	-5.39705	-7.00069	-5.50229	-5.29646	-0.0856428	-0.225972	0.0856428	0.509223	Cacnb4
271786	6.88184e-08	7.49509e-09	0.000171729		0.000190277	0.000190277		0.000199137	-27.2701	-4.76925	27.2701	do(+)n	-32.8639	-5.03843	32.8639	do(+)n	1.24061	0.311049	1.24061	up	1.20513	0.269185	1.20513	up	-21.9812	-4.4582	21.9812	do(+)n	-26.4901	-4.72738	26.4901	do(+)n	-0.239441	0.501082	0.871352	0.111021	-4.72734	-4.06606	-3.50022	-5.53936	-4.90272	-4.14035	-4.9523	-4.91434	0.0437827	-0.0861473	-0.0437827	0.085968	Galnt13
16519	0.000241145	0.000121708	0.000317896		0.0667026	0.000382077	0.00179707	0.0972621	-3.7576	-1.90981	3.7576	do(+)n	-2.58934	-1.37258	2.58934	do(+)n	-8.44483	-3.07807	8.44483	do(+)n	-1.45118	-0.537228	1.45118	do(+)n	-31.7323	-4.98788	31.7323	do(+)n	-21.8665	-4.45065	21.8665	do(+)n	-4.0277	-2.34215	-1.53869	-3.84898	-5.18536	-5.09943	-4.27809	-4.83388	-4.52105	-6.61667	-3.33616	-2.77397	0.0922008	-0.0922003	-0.149096	0.703859	Kcnj3
269275	3.59045e-06	1.00278e-06	0.000192342		0.000342409	0.000199362	0.00896337	0.000226429	-6.83766	-2.7735	6.83766	do(+)n	-12.3795	-3.62988	12.3795	do(+)n	-3.10036	-1.63244	3.10036	do(+)n	1.81049	0.85638	1.81049	up	-21.1992	-4.40594	21.1992	do(+)n	-38.381	-5.26232	38.381	do(+)n	-1.17204	-1.15384	-1.86421	-2.12351	-4.19045	-5.20725	-3.22984	-4.78008	-4.9508	-6.46145	-5.50287	-3.91802	0.128982	-0.128983	-0.208093	0.424237	Acvr1c
17076	2.3058e-05	8.59323e-06	0.000263836		0.000239188	0.000234313		0.000240539	15.2646	3.93212	15.2646	up	12.2617	3.61609	12.2617	up	-1.3723	-0.456594	1.3723	do(+)n	1.2449	0.316031	1.2449	up	11.1234	3.47552	11.1234	up	8.93515	3.15949	8.93515	up	1.22312	-0.908371	-0.908371	-0.908371	3.15421	3.29527	4.27405	3.50294	3.72976	3.21911	3.14146	2.87202	0.254953	1.23275	-0.908371	-0.254953	Ly75
16420	3.13668e-06	8.54408e-07	0.0985614		0.000190469	0.0922238	0.000173434	0.000199308	-39.0723	-5.28808	39.0723	do(+)n	-47.6198	-5.57349	47.6198	do(+)n	19.8287	4.30952	19.8287	up	1.21876	0.285414	1.21876	up	-1.9705	-0.978559	1.9705	do(+)n	-2.40156	-1.26397	2.40156	do(+)n	3.2866	3.92571	5.01378	4.45061	0.135744	-2.09281	-1.84225	-0.676277	-2.09281	-0.550291	-2.09281	-0.881337	0.0705118	0.0706787	-0.0705121	-0.632039	Itgb6
21375	8.16783e-06	2.62521e-06	0.000200229		0.0418449	0.00019126	0.000193071	0.0360994	-3.23315	-1.69294	3.23315	do(+)n	-2.71895	-1.44305	2.71895	do(+)n	-15.4956	-3.95379	15.4956	do(+)n	-1.18912	-0.249891	1.18912	do(+)n	-50.0996	-5.64673	50.0996	do(+)n	-42.1317	-5.39684	42.1317	do(+)n	-3.6026	-4.75021	-3.3757	-3.76052	-5.105	-7.58122	-4.63553	-4.93904	-5.12838	-6.5135	-4.74757	-4.87179	0.169226	-0.192843	-0.169226	0.518957	Tbr1
94229	5.47493e-05	2.30913e-05	0.000276983		0.000426338	0.000280117		0.00051482	-2.98022	-1.57542	2.98022	do(+)n	-3.28944	-1.71784	3.28944	do(+)n	-1.31204	-0.391816	1.31204	do(+)n	1.10376	0.142424	1.10376	up	-3.91018	-1.96723	3.91018	do(+)n	-4.31589	-2.10966	4.31589	do(+)n	-0.726037	-0.394278	-0.119487	-0.0406008	-1.88739	-2.07593	-1.22654	-2.39222	-1.89958	-2.90267	-1.44717	-1.90235	-0.120565	0.0564709	-0.0564699	0.407427	Slc4a10
60344	0.00833424	0.00601797	0.00646238			0.00862271	0.0186544		-2.43844	-1.28596	2.43844	do(+)n	-1.79185	-0.841454	1.79185	do(+)n	-5.45688	-2.44808	5.45688	do(+)n	-1.36085	-0.444504	1.36085	do(+)n	-13.3063	-3.73403	13.3063	do(+)n	-9.77794	-3.28953	9.77794	do(+)n	-1.66143	-1.52422	-5.60027	-1.10314	-4.52372	-5.12547	-2.52189	-2.86181	-3.28406	-4.05775	-3.39873	-2.51433	0.0861177	-0.34367	-0.0861173	0.24692	Fign
20269	7.40949e-07	1.51043e-07	0.000172025		0.000190412	0.000190722		0.000199285	-34.7913	-5.12065	34.7913	do(+)n	-40.4245	-5.33716	40.4245	do(+)n	1.4478	0.53386	1.4478	up	1.16192	0.216505	1.16192	up	-24.0305	-4.58679	24.0305	do(+)n	-27.9214	-4.8033	27.9214	do(+)n	0.5386	0.891516	0.361609	0.276345	-4.19488	-3.84845	-3.76859	-6.60262	-4.96598	-4.89167	-4.14575	-5.27716	-0.0950646	0.199621	-0.266989	0.0950646	Scn3a
110876	8.70232e-08	1.03747e-08	0.00017173		0.000190277	0.000190279		0.000199138	-63.4762	-5.98814	63.4762	do(+)n	-70.298	-6.13541	70.298	do(+)n	1.37288	0.457204	1.37288	up	1.10747	0.147269	1.10747	up	-46.2358	-5.53094	46.2358	do(+)n	-51.2048	-5.67821	51.2048	do(+)n	0.155649	0.535903	1.14183	0.00392056	-5.82064	-5.49755	-4.66753	-6.12955	-5.34628	-7.15681	-5.64767	-4.55359	0.0433197	-0.0433197	-0.133228	0.141714	Scn2a1
77771	1.3214e-06	3.04099e-07	0.000190335		0.0127215	0.000199145	0.000176268	0.00286918	-3.25429	-1.70234	3.25429	do(+)n	-5.65237	-2.49885	5.65237	do(+)n	-19.2375	-4.26585	19.2375	do(+)n	1.7369	0.796514	1.7369	up	-62.6042	-5.96819	62.6042	do(+)n	-108.737	-6.7647	108.737	do(+)n	-3.54637	-4.26513	-5.69797	-3.26262	-5.71678	-5.69405	-5.6683	-6.50233	-8.32512	-6.13533	-5.8772	-6.42985	0.0457067	-0.247865	-0.0457058	0.539163	Csrnp3
20265	5.99349e-09	2.46319e-10	0.000199137		0.000190277	0.000190277		0.000171728	-50.2151	-5.65005	50.2151	do(+)n	-41.8115	-5.38583	41.8115	do(+)n	-1.2273	-0.295486	1.2273	do(+)n	-1.20099	-0.264223	1.20099	do(+)n	-61.6289	-5.94554	61.6289	do(+)n	-51.3152	-5.68131	51.3152	do(+)n	-0.715397	-0.200134	-0.218872	0.137701	-6.05146	-6.59877	-5.745	-5.20167	-5.10903	-6.53104	-5.74239	-5.15755	0.22401	0.00232697	-0.00232601	-0.0387688	Scn1a
100038743	2.00131e-08	1.41801e-09	0.000190277		0.000172045	0.000199137	0.000173979	0.000190365	-7.91684	-2.98492	7.91684	do(+)n	-10.6785	-3.41664	10.6785	do(+)n	-6.16866	-2.62496	6.16866	do(+)n	1.34883	0.431714	1.34883	up	-48.8363	-5.60988	48.8363	do(+)n	-65.8721	-6.04159	65.8721	do(+)n	-1.4488	-3.30906	-2.40057	-3.29463	-6.0299	-5.55511	-5.19438	-5.61337	-6.0299	-6.0299	-6.0299	-6.0299	-0.0745454	0.0745459	0.180526	-0.133754	Gm13629
20274	7.87474e-05	3.46912e-05	0.000270859		0.000785916	0.000295715	0.0953451	0.00119525	-6.60399	-2.72334	6.60399	do(+)n	-7.45645	-2.89849	7.45645	do(+)n	-2.11329	-1.07949	2.11329	do(+)n	1.12908	0.175151	1.12908	up	-13.9562	-3.80283	13.9562	do(+)n	-15.7577	-3.97798	15.7577	do(+)n	-0.52688	0.284868	-1.56301	-1.94783	-2.16678	-4.24333	-3.99277	-4.24333	-4.24333	-4.24333	-4.24333	-2.61682	-0.141407	0.0576634	-0.0576639	0.70652	Scn9a
329416	0.00201142	0.00126991			0.00255967		0.00182757	0.00157263	22.4632	4.48949	22.4632	up	21.8555	4.44992	21.8555	up	-14.2122	-3.82906	14.2122	do(+)n	1.02781	0.0395728	1.02781	up	1.58056	0.660439	1.58056	up	1.5378	0.620866	1.5378	up	-6.12393	-1.07141	-2.44361	-6.12393	0.401061	0.283118	0.96129	0.549642	0.644341	-0.197471	0.922756	0.667192	0.201098	0.326323	-0.201098	-0.772967	(-)strin
72569	2.08574e-05	7.67203e-06	0.000301688		0.000208022	0.000248697		0.000219193	-3.06232	-1.61462	3.06232	do(+)n	-3.644	-1.86552	3.644	do(+)n	-1.00096	-0.00138426	1.00096	do(+)n	1.18995	0.2509	1.18995	up	-3.06526	-1.61601	3.06526	do(+)n	-3.6475	-1.86691	3.6475	do(+)n	-0.127818	-0.0274515	0.180901	-0.312533	-1.56484	-1.66967	-1.53264	-1.97824	-1.35624	-1.8788	-1.95699	-2.55696	-0.623839	0.342475	0.302067	-0.302068	Bbs5
75422	0.00137921	0.000838985			0.000788215		0.00315668	0.00548409	-2.06053	-1.04302	2.06053	do(+)n	-1.55532	-0.637208	1.55532	do(+)n	1.73748	0.796996	1.73748	up	-1.32483	-0.405808	1.32483	do(+)n	-1.18593	-0.246019	1.18593	do(+)n	1.11712	0.159789	1.11712	up	0.830045	0.347202	0.820353	1.12686	-0.0138454	-0.325752	-0.0977626	-0.610241	0.248947	-0.00522947	0.382776	-0.0508633	-0.339817	0.0231395	0.276292	-0.0231395	Mettl5
329421	9.21778e-07	1.97596e-07	0.000190563		0.000172904	0.000199237		0.000190886	-10.2489	-3.3574	10.2489	do(+)n	-13.63	-3.76871	13.63	do(+)n	-1.48903	-0.57437	1.48903	do(+)n	1.3299	0.411315	1.3299	up	-15.2609	-3.93177	15.2609	do(+)n	-20.2954	-4.34308	20.2954	do(+)n	-0.479727	0.445436	-1.59386	-0.393721	-4.27418	-4.27418	-2.78242	-4.12068	-4.27418	-4.27418	-4.27418	-4.27418	-0.303502	0.152345	-0.152345	0.579111	Myo3b
14415	3.39791e-07	5.83408e-08	0.000190277		0.0116463	0.000199137	0.000171811	0.011703	-2.28103	-1.18968	2.28103	do(+)n	-2.62394	-1.39173	2.62394	do(+)n	-13.8199	-3.78867	13.8199	do(+)n	1.15033	0.202049	1.15033	up	-31.5235	-4.97835	31.5235	do(+)n	-36.2624	-5.1804	36.2624	do(+)n	-3.97488	-4.00399	-3.46468	-3.77849	-5.0816	-5.35084	-4.40989	-5.13844	-5.06598	-6.51362	-5.1696	-4.03976	0.105152	-0.0780783	-0.172501	0.0780783	Gad1
73649	0.00915577	0.00666181	0.0732564		0.011724	0.0754318		0.00908019	-2.62065	-1.38992	2.62065	do(+)n	-2.98284	-1.57669	2.98284	do(+)n	1.52274	0.606669	1.52274	up	1.13821	0.186764	1.13821	up	-1.72101	-0.783255	1.72101	do(+)n	-1.95887	-0.970019	1.95887	do(+)n	-0.687116	1.69319	0.294678	0.907624	-1.49244	-0.828635	-0.482844	-0.547409	-1.13627	-1.07707	-1.00523	-0.879814	-0.0438457	0.0438457	0.108936	-0.327243	Cybrd1
66559	2.90045e-06	7.77585e-07	0.0219566		0.000199245	0.030239	0.000176673	0.000190442	-6.19228	-2.63047	6.19228	do(+)n	-5.5043	-2.46056	5.5043	do(+)n	3.58131	1.84049	3.58131	up	-1.12499	-0.16991	1.12499	do(+)n	-1.72905	-0.789982	1.72905	do(+)n	-1.53695	-0.620073	1.53695	do(+)n	1.73956	1.36123	2.35383	1.72486	-0.208388	-1.17977	-0.86864	-1.0856	-0.40451	-0.69455	-0.70391	-0.859786	-0.48081	0.298344	-0.104875	0.104874	Metap1d
13390	3.10404e-06	8.43184e-07	0.000190547		0.000742209	0.000199296	0.000515441	0.000632288	-4.53221	-2.18021	4.53221	do(+)n	-5.76168	-2.52649	5.76168	do(+)n	-4.98017	-2.3162	4.98017	do(+)n	1.27128	0.346277	1.27128	up	-22.5712	-4.49641	22.5712	do(+)n	-28.6942	-4.84269	28.6942	do(+)n	-2.34227	-2.92979	-1.85001	-2.20627	-4.63821	-4.52888	-3.77388	-5.10822	-5.1326	-6.30974	-4.02924	-3.96272	-0.132936	0.132936	-0.293216	0.229662	Dlx1
111970	0.00035884	0.000189366	0.000372157			0.000485143	0.00165093		-3.50384	-1.80894	3.50384	do(+)n	-3.83748	-1.94016	3.83748	do(+)n	-17.8122	-4.15479	17.8122	do(+)n	1.09522	0.131222	1.09522	up	-62.411	-5.96373	62.411	do(+)n	-68.3538	-6.09495	68.3538	do(+)n	-3.11709	-2.81724	-2.70576	-7.70801	-5.40907	-6.23322	-4.6501	-7.29148	-6.65484	-7.16549	-5.20692	-5.0815	-0.0682197	-0.0731401	0.0682201	0.344194	Dlx1as
13392	0.0009915	0.000585708	0.00424649			0.000864947	0.000983595		3.44344	1.78385	3.44344	up	1.21503	0.280987	1.21503	up	-36.8152	-5.20223	36.8152	do(+)n	2.83404	1.50286	2.83404	up	-10.6914	-3.41838	10.6914	do(+)n	-30.2999	-4.92124	30.2999	do(+)n	-4.91358	-2.41733	-7.04507	-7.04507	-4.09404	-3.17795	-2.70704	-4.3066	-6.57686	-5.91758	-4.08454	-3.71811	-0.0446386	0.0679607	-0.680085	0.0446386	Dlx2
56508	2.79522e-07	4.5741e-08	0.000182306	0.0788976	0.000190282	0.000191337	0.000866065	0.000199137	-12.777	-3.67547	12.777	do(+)n	-19.6512	-4.29655	19.6512	do(+)n	2.74112	1.45477	2.74112	up	1.53802	0.621076	1.53802	up	-4.66122	-2.22071	4.66122	do(+)n	-7.16905	-2.84178	7.16905	do(+)n	1.29061	0.986411	2.14422	1.51091	-2.11487	-2.30758	-1.62729	-2.72001	-2.14435	-3.60097	-2.7003	-2.80844	-0.149817	0.0067091	-0.00671005	0.262896	Rapgef4
11435	0.00964157	0.0070528			0.0446518	0.0323883		0.00602392	-4.33605	-2.11638	4.33605	do(+)n	-9.49972	-3.24789	9.49972	do(+)n	1.98784	0.991204	1.98784	up	2.19087	1.13151	2.19087	up	-2.18128	-1.12518	2.18128	do(+)n	-4.77891	-2.25668	4.77891	do(+)n	-1.38419	2.48548	1.82761	1.10175	-1.70216	-1.53838	-0.680155	-0.514182	-2.04747	-2.97316	-0.636072	-3.3042	-0.200352	0.200352	-0.393844	0.459667	Chrna1
108699	3.84496e-09	1.19865e-10	0.000190277		0.000560765	0.000199137	0.000171728	0.000276817	-2.68099	-1.42277	2.68099	do(+)n	-3.64707	-1.86674	3.64707	do(+)n	-26.8757	-4.74823	26.8757	do(+)n	1.36034	0.443971	1.36034	up	-72.0536	-6.171	72.0536	do(+)n	-98.0177	-6.61497	98.0177	do(+)n	-4.77454	-4.99785	-4.40468	-4.81194	-6.20912	-6.78354	-5.33324	-6.35419	-6.00486	-7.20446	-6.73035	-6.5163	0.0951557	-0.0951557	-0.113652	0.117566	Chn1
69605	2.86077e-06	7.6519e-07	0.0382748		0.000190528	0.01332	0.000177457	0.000199209	-2.29339	-1.19748	2.29339	do(+)n	-2.52022	-1.33355	2.52022	do(+)n	1.87293	0.905295	1.87293	up	1.09891	0.136068	1.09891	up	-1.22449	-0.292186	1.22449	do(+)n	-1.3456	-0.428254	1.3456	do(+)n	1.19867	0.839443	1.14913	0.581424	-0.334443	-0.243955	-0.384928	-0.0579338	-0.303435	-0.485598	-0.380609	-0.395887	0.0366898	-0.0700569	-0.0366898	0.217542	Lnp
15431	3.29824e-06	9.07195e-07	0.0387308		0.0001994	0.0166774	0.000177909	0.000190388	-32.9244	-5.04108	32.9244	do(+)n	-32.5799	-5.02591	32.5799	do(+)n	12.3011	3.62072	12.3011	up	-1.01057	-0.0151749	1.01057	do(+)n	-2.67654	-1.42037	2.67654	do(+)n	-2.64853	-1.40519	2.64853	do(+)n	3.53263	2.89763	4.56165	3.51934	-0.723941	-2.91066	-0.634517	-1.38396	-0.457815	-1.62054	-1.56243	-1.95159	0.198904	-0.117628	-0.170511	0.117628	Hoxd11
620631	0.0932302	0.0807363							2.93335	1.55255	2.93335	up	2.76728	1.46847	2.76728	up	1.11152	0.15253	1.11152	up	1.06001	0.0840774	1.06001	up	3.26047	1.70508	3.26047	up	3.07588	1.621	3.07588	up	-1.42282	-1.42282	2.71693	0.872675	0.795347	2.00617	2.2023	1.95034	1.61017	1.64889	1.66324	1.69554	0.715105	-0.581259	-0.0379517	0.0379517	Ttc30a2
99031	4.64204e-09	1.65742e-10	0.000190277		0.000171728	0.000199137	0.0325773	0.000190277	-22.2259	-4.47417	22.2259	do(+)n	-23.0864	-4.52897	23.0864	do(+)n	-1.60148	-0.679409	1.60148	do(+)n	1.03872	0.0548058	1.03872	up	-35.5943	-5.15358	35.5943	do(+)n	-36.9725	-5.20838	36.9725	do(+)n	-0.864552	-1.28805	-0.31387	-0.247022	-5.01635	-5.60562	-4.72686	-5.26133	-4.99359	-5.81341	-5.34027	-4.68212	-0.044138	-0.142781	0.044138	0.146925	Osbpl6
22138	1.36081e-05	4.73423e-06	0.00658913		0.000201948	0.00529823	0.000509346	0.000192785	-42.7482	-5.41779	42.7482	do(+)n	-35.9878	-5.16944	35.9878	do(+)n	8.27623	3.04897	8.27623	up	-1.18785	-0.248353	1.18785	do(+)n	-5.16518	-2.36882	5.16518	do(+)n	-4.34834	-2.12046	4.34834	do(+)n	1.92751	2.69064	3.59823	3.27595	-2.66341	-2.18861	-2.66341	-2.66341	-1.1952	-2.66341	-2.66341	-2.66341	-0.763118	0.763118	-1.8635	1.15994	Ttn
545428	0.0477138	0.0396029			0.0471133		0.0479324	0.0386991	13.68	3.774	13.68	up	11.5959	3.53554	11.5959	up	-6.81414	-2.76853	6.81414	do(+)n	1.17973	0.238458	1.17973	up	2.00759	1.00546	2.00759	up	1.70173	0.767006	1.70173	up	-5.93915	0.0228658	-5.93915	0.263236	1.0356	0.616959	1.27806	0.573169	0.841724	0.569153	0.583783	0.555291	0.162771	-0.10366	-0.680846	0.10366	Ccdc141
228071	2.90994e-08	2.34217e-09	0.000190277		0.000171728	0.000199137	0.074312	0.000190277	-5.47477	-2.4528	5.47477	do(+)n	-5.55803	-2.47457	5.55803	do(+)n	-1.29931	-0.377747	1.29931	do(+)n	1.01521	0.021775	1.01521	up	-7.11343	-2.83054	7.11343	do(+)n	-7.22161	-2.85232	7.22161	do(+)n	-0.816666	-0.355984	-0.124812	-0.244757	-2.61232	-2.77961	-2.56958	-3.3919	-2.89564	-2.89756	-2.67492	-2.9724	0.0177145	-0.277393	-0.0177145	0.246161	Sestd1
241494	9.54324e-07	2.06193e-07	0.000190305		0.000176328	0.000199197	0.00657284	0.000202569	-10.8621	-3.44123	10.8621	do(+)n	-11.1679	-3.48128	11.1679	do(+)n	-2.91624	-1.54411	2.91624	do(+)n	1.02815	0.0400467	1.02815	up	-31.6766	-4.98535	31.6766	do(+)n	-32.5682	-5.02539	32.5682	do(+)n	-2.32897	-1.98555	-0.4491	-1.43266	-4.33892	-6.13251	-4.57913	-4.91066	-5.03956	-5.87214	-4.27956	-4.93017	0.0385513	-0.0385523	-0.188374	0.16853	Zfp385b
16401	0.000219021	0.000109331	0.0462382		0.000298099	0.0794778	0.00200659	0.000353645	-3.47904	-1.79869	3.47904	do(+)n	-3.60578	-1.85031	3.60578	do(+)n	2.22326	1.15268	2.22326	up	1.03643	0.0516222	1.03643	up	-1.56484	-0.646011	1.56484	do(+)n	-1.62184	-0.697633	1.62184	do(+)n	1.0169	2.06136	0.704798	1.49732	-0.228593	-0.280431	-0.770306	-0.63504	-0.322889	-0.492705	-0.726226	-0.579039	-0.169167	0.168314	-0.168313	0.83884	Itga4
18012	3.27861e-08	2.75306e-09	0.000171728		0.000190277	0.000190277		0.000199137	-27.5187	-4.78234	27.5187	do(+)n	-27.6413	-4.78875	27.6413	do(+)n	1.03449	0.0489241	1.03449	up	1.00446	0.00641441	1.00446	up	-26.6011	-4.73341	26.6011	do(+)n	-26.7196	-4.73983	26.7196	do(+)n	-0.176979	-0.363961	0.422034	-0.151598	-5.4512	-3.81591	-4.79914	-5.33361	-4.69697	-5.40026	-4.66408	-4.6642	0.0207014	-0.718788	0.252588	-0.0207014	Neurod1
18573	3.08397e-06	8.36909e-07	0.000191415	0.0699066	0.00205668	0.000199194	0.000580629	0.000350651	-5.10468	-2.35182	5.10468	do(+)n	-11.6004	-3.5361	11.6004	do(+)n	-7.23335	-2.85466	7.23335	do(+)n	2.2725	1.18428	2.2725	up	-36.9239	-5.20648	36.9239	do(+)n	-83.9095	-6.39076	83.9095	do(+)n	-2.53605	-2.46888	-3.49273	-2.74127	-5.4297	-5.24005	-4.57861	-5.39784	-5.45308	-8.62173	-5.31328	-5.99522	-0.0220747	0.0220747	-0.211175	0.390903	Pde1a
241514	5.19899e-05	2.16968e-05	0.000227049		0.00949544	0.000220895	0.0020066	0.00920232	-8.73683	-3.12711	8.73683	do(+)n	-6.48299	-2.69666	6.48299	do(+)n	-10.8729	-3.44266	10.8729	do(+)n	-1.34765	-0.430451	1.34765	do(+)n	-94.9943	-6.56977	94.9943	do(+)n	-70.4886	-6.13932	70.4886	do(+)n	-2.89933	-3.53237	-1.15785	-6.83817	-6.83817	-6.83817	-6.83817	-6.42164	-6.36996	-6.29565	-6.33708	-6.21166	-0.132672	0.132673	-0.972176	0.315092	Zfp804a
72657	0.0203175	0.0158444			0.0357967		0.0143924	0.0255075	2.63526	1.39795	2.63526	up	3.48538	1.80132	3.48538	up	-4.52474	-2.17784	4.52474	do(+)n	-1.32259	-0.403369	1.32259	do(+)n	-1.717	-0.779889	1.717	do(+)n	-1.29821	-0.376521	1.29821	do(+)n	-1.44168	-4.49618	-2.21478	-0.874082	-0.555512	-0.744339	-0.979234	-1.15585	-0.129175	-0.328217	-0.532073	-0.831996	0.0362377	-0.0362377	0.215698	-0.531077	2700094K13Rik
381379	0.00749806	0.00537324			0.0101841		0.0063569	0.00425975	2.11788	1.08262	2.11788	up	1.97892	0.984711	1.97892	up	-2.09655	-1.06802	2.09655	do(+)n	1.07022	0.0979061	1.07022	up	1.01017	0.0146008	1.01017	up	-1.05944	-0.0833054	1.05944	do(+)n	-1.32202	-1.32026	-1.49308	0.095603	0.122469	0.0750055	-0.0830956	0.176325	-0.0480642	-0.00462437	-0.0846176	0.0363855	0.0494089	-0.156479	-0.049408	0.388779	Med19
241525	5.96561e-06	1.82699e-06	0.000194559		0.00023144	0.000200718	0.0534538	0.000228725	-24.7957	-4.63202	24.7957	do(+)n	-43.1638	-5.43175	43.1638	do(+)n	-3.2212	-1.6876	3.2212	do(+)n	1.74077	0.799729	1.74077	up	-79.8721	-6.31962	79.8721	do(+)n	-139.039	-7.11935	139.039	do(+)n	-2.09833	-3.45907	-0.46806	-0.553576	-6.53158	-7.33412	-5.33458	-5.90684	-7.96679	-7.42427	-7.96679	-4.94818	-0.21472	0.21472	-0.281363	0.452727	Ypel4
56791	6.11254e-06	1.87783e-06	0.000200431		0.00028782	0.000192447	0.0136771	0.000286303	2.05611	1.03992	2.05611	up	1.88654	0.915746	1.88654	up	1.39546	0.480744	1.39546	up	1.08988	0.124173	1.08988	up	2.86923	1.52066	2.86923	up	2.6326	1.39649	2.6326	up	-0.0376096	0.725395	0.639549	0.455022	1.56942	1.57444	1.59036	1.20781	1.16824	1.68625	1.40704	1.1838	-0.184111	-0.0399289	0.0399294	0.0434914	Ube2l6
72401	0.00566312	0.00395622	0.00841312		0.0203434	0.0097603		0.0165132	5.79313	2.53434	5.79313	up	7.3537	2.87847	7.3537	up	-1.00993	-0.0142502	1.00993	do(+)n	-1.26938	-0.344126	1.26938	do(+)n	5.73619	2.52009	5.73619	up	7.28142	2.86422	7.28142	up	-1.20996	2.09584	-1.20996	1.08554	2.63918	3.26378	2.54137	2.4545	3.70278	2.5593	3.30152	2.71173	0.368399	-0.368399	-1.20996	2.02842	Slc43a1
269295	1.87945e-08	1.29591e-09	0.000199137		0.000190417	0.000190277	0.000174518	0.000171808	-13.4447	-3.74896	13.4447	do(+)n	-12.3265	-3.62369	12.3265	do(+)n	-7.47526	-2.90212	7.47526	do(+)n	-1.09072	-0.125274	1.09072	do(+)n	-100.502	-6.65108	100.502	do(+)n	-92.1435	-6.52581	92.1435	do(+)n	-2.97209	-2.12359	-2.2696	-4.39304	-6.68854	-6.68854	-6.68854	-6.68854	-6.68854	-6.68854	-6.18745	-6.68854	0.0980201	-0.0131826	-0.247849	0.0131826	Rtn4rl2
58207	0.00506752	0.00350416	0.00926824		0.00715968	0.0157396		0.0174435	3.92243	1.97175	3.92243	up	3.94906	1.98151	3.94906	up	1.16983	0.226298	1.16983	up	-1.00679	-0.00976288	1.00679	do(+)n	4.58857	2.19805	4.58857	up	4.61973	2.20781	4.61973	up	-0.352078	-1.76272	0.196756	1.71882	2.03039	2.41749	1.72727	1.5126	1.86612	2.34102	2.16728	1.3524	0.00168514	-0.00168538	-1.36173	0.257315	Slc43a3
228139	0.032218	0.0259648	0.0178029			0.0886251			-3.75556	-1.90903	3.75556	do(+)n	-1.60091	-0.678891	1.60091	do(+)n	-3.17532	-1.6669	3.17532	do(+)n	-2.34589	-1.23014	2.34589	do(+)n	-11.9251	-3.57593	11.9251	do(+)n	-5.0834	-2.34579	5.0834	do(+)n	-4.82876	-2.10792	1.37512	-0.948302	-2.9715	-4.769	-2.5782	-3.82726	-2.77559	-1.96431	-2.7427	-1.74282	0.241209	-0.24121	0.525734	-0.367988	P2rx3
241528	1.63709e-06	3.92732e-07	0.000199171	0.0838852	0.000198818	0.000190866	0.00587962	0.000247175	-25.6211	-4.67926	25.6211	do(+)n	-11.4978	-3.52329	11.4978	do(+)n	-4.16051	-2.05676	4.16051	do(+)n	-2.22835	-1.15597	2.22835	do(+)n	-106.597	-6.73602	106.597	do(+)n	-47.8367	-5.58005	47.8367	do(+)n	-2.17969	-1.46835	-3.13336	-1.64371	-7.39864	-6.92385	-6.83756	-5.98211	-5.12308	-6.6324	-6.89755	-3.86524	0.0294728	-0.0294728	-0.485519	0.287442	Lrrc55
258571	0.00130567	0.000789572	0.0148186		0.00135627	0.0205573	0.0982612	0.00221198	7.75117	2.95441	7.75117	up	5.90651	2.56231	5.90651	up	-2.04122	-1.02943	2.04122	do(+)n	1.31231	0.392109	1.31231	up	3.79732	1.92498	3.79732	up	2.89361	1.53287	2.89361	up	-2.08381	-0.909496	-2.63034	-0.334843	1.70015	1.78779	1.26408	1.10714	1.00779	0.371613	1.45572	1.4556	-2.05198	0.211222	0.169567	-0.169567	Olfr1033
67445	1.37643e-07	1.85773e-08	0.000199137		0.000190316	0.000190277	0.019184	0.000171804	-35.5965	-5.15366	35.5965	do(+)n	-25.954	-4.69789	25.954	do(+)n	-2.52038	-1.33364	2.52038	do(+)n	-1.37152	-0.455778	1.37152	do(+)n	-89.7168	-6.48731	89.7168	do(+)n	-65.414	-6.03153	65.414	do(+)n	-1.73346	-1.37411	-0.560795	-1.85756	-5.86223	-7.46398	-5.61405	-7.20032	-5.90986	-7.25875	-5.80007	-5.34879	0.1659	-0.0809755	0.0809765	-0.357261	C1qtnf4
19400	0.000675345	0.00038304	0.00304933		0.00255086	0.00130071		0.00154604	2.4542	1.29525	2.4542	up	2.43904	1.28631	2.43904	up	-1.09039	-0.124843	1.09039	do(+)n	1.00622	0.00893938	1.00622	up	2.25076	1.17041	2.25076	up	2.23685	1.16147	2.23685	up	0.8757	0.0309916	-0.749579	-0.151386	1.20538	1.39921	1.28139	1.30076	1.48366	1.19602	1.17286	1.29843	-0.134142	0.0755815	0.639241	-0.075582	Rapsn
17868	3.37278e-05	1.32788e-05	0.000215066		0.000290459	0.000329032		0.000807843	-19.5047	-4.28575	19.5047	do(+)n	-8.72366	-3.12493	8.72366	do(+)n	-2.02769	-1.01984	2.02769	do(+)n	-2.23584	-1.16082	2.23584	do(+)n	-39.5494	-5.30559	39.5494	do(+)n	-17.6888	-4.14477	17.6888	do(+)n	-0.362303	-0.897193	-1.86169	-0.644468	-4.7703	-6.26189	-4.01133	-5.86512	-2.47176	-5.71937	-4.7608	-3.31345	0.209883	-0.209883	0.630735	-0.317046	Mybpc3
22259	0.0122413	0.00914841	0.0252313		0.0146735	0.0341521		0.028378	-2.983	-1.57676	2.983	do(+)n	-3.14147	-1.65144	3.14147	do(+)n	-1.08003	-0.111071	1.08003	do(+)n	1.05313	0.0746784	1.05313	up	-3.22173	-1.68783	3.22173	do(+)n	-3.39288	-1.76251	3.39288	do(+)n	-1.94422	-0.146554	1.26136	0.730965	-1.29533	-2.10595	-1.44117	-1.56303	-1.51136	-1.19141	-2.22694	-1.7745	0.609127	-0.141985	0.141985	-0.263281	Nr1h3
107986	0.000105876	4.84205e-05			0.000206917		0.000252456	0.000313645	-3.31683	-1.7298	3.31683	do(+)n	-3.56946	-1.8357	3.56946	do(+)n	3.56277	1.833	3.56277	up	1.07617	0.1059	1.07617	up	1.07415	0.103193	1.07415	up	-1.00188	-0.00270689	1.00188	do(+)n	1.86836	1.70334	2.42602	1.58021	0.061861	-0.00907135	0.151448	0.454473	0.061501	-0.333967	0.411999	0.0955787	-0.552021	0.79796	0.252525	-0.252525	Ddb2
606735	0.00725553	0.00518408			0.00772509	0.0917107	0.0649772	0.00601285	-5.27052	-2.39795	5.27052	do(+)n	-4.89055	-2.29	4.89055	do(+)n	2.30348	1.20381	2.30348	up	-1.07769	-0.107948	1.07769	do(+)n	-2.28807	-1.19413	2.28807	do(+)n	-2.12312	-1.08618	2.12312	do(+)n	1.34619	1.61361	0.573092	1.51019	-0.445716	-2.04747	0.0502222	-2.10573	-1.17959	-0.979747	-0.79878	-1.15879	-1.20694	1.43477	-0.499968	0.499969	A330069E16Rik
80708	0.000137827	6.52064e-05	0.000548738		0.000392259	0.000698453		0.000629541	-4.60313	-2.20261	4.60313	do(+)n	-4.87194	-2.2845	4.87194	do(+)n	-1.09753	-0.134261	1.09753	do(+)n	1.0584	0.081881	1.0584	up	-5.05207	-2.33688	5.05207	do(+)n	-5.3471	-2.41876	5.3471	do(+)n	-0.422763	-1.49615	0.53487	0.276585	-2.54266	-2.47955	-1.85433	-3.04137	-2.52764	-3.24879	-1.90386	-2.56516	0.0390882	-0.00914764	0.0091486	-0.609499	Pacsin3
75786	8.97694e-06	2.93001e-06	0.0730872	0.030701	0.000196642	0.00238723	0.000199541	0.000330199	2.08765	1.06188	2.08765	up	1.65666	0.728274	1.65666	up	-2.513	-1.32941	2.513	do(+)n	1.26016	0.333604	1.26016	up	-1.20375	-0.267533	1.20375	do(+)n	-1.51691	-0.601137	1.51691	do(+)n	-1.40222	-0.970562	-1.54296	-1.40522	-0.263739	-0.145514	-0.325751	-0.338457	-0.379479	-0.426497	-0.628393	-0.973507	0.0661449	-0.0694733	-0.0621262	0.0621252	Ckap5
12672	1.18337e-06	2.66758e-07	0.000190983		0.000199816	0.000172102		0.000190769	-53.3748	-5.73809	53.3748	do(+)n	-47.1418	-5.55894	47.1418	do(+)n	1.22637	0.294397	1.22637	up	-1.13222	-0.17915	1.13222	do(+)n	-43.5225	-5.44369	43.5225	do(+)n	-38.4401	-5.26454	38.4401	do(+)n	-0.0918531	0.404393	0.894386	-0.18189	-5.73175	-6.33351	-4.47028	-5.39177	-5.75513	-7.04339	-4.40032	-4.01187	0.40789	-0.0841265	-0.560441	0.0841265	Chrm4
26427	9.37073e-05	4.22604e-05			0.000282662		0.000238029	0.000302125	4.07464	2.02667	4.07464	up	3.3898	1.7612	3.3898	up	-5.11357	-2.35433	5.11357	do(+)n	1.20203	0.265474	1.20203	up	-1.25497	-0.327658	1.25497	do(+)n	-1.50852	-0.593132	1.50852	do(+)n	-1.91946	-2.5525	-2.17798	-3.56281	-0.203486	-0.564092	-0.621303	-0.717189	-0.646545	-0.93136	-0.784532	-0.805529	0.140143	0.00138998	-0.93558	-0.00138998	Creb3l1
80976	2.63942e-07	4.27771e-08	0.000199138		0.000202252	0.000190277	0.00032196	0.000177407	-10.4134	-3.38036	10.4134	do(+)n	-9.72032	-3.281	9.72032	do(+)n	-5.44651	-2.44533	5.44651	do(+)n	-1.0713	-0.0993614	1.0713	do(+)n	-56.7166	-5.8257	56.7166	do(+)n	-52.9419	-5.72634	52.9419	do(+)n	-3.70499	-2.77576	-1.27051	-2.09698	-6.18924	-6.08275	-4.95896	-6.13876	-5.40539	-6.42781	-5.73227	-5.40679	0.0512409	-0.118149	0.000946045	-0.000946045	Syt13
241556	4.54732e-05	1.8645e-05	0.0010642		0.00358271	0.000481935	0.000203095	0.0123571	-2.13254	-1.09257	2.13254	do(+)n	-1.70823	-0.772499	1.70823	do(+)n	4.70864	2.23531	4.70864	up	-1.2484	-0.320076	1.2484	do(+)n	2.20799	1.14274	2.20799	up	2.75645	1.46281	2.75645	up	2.19035	2.10755	2.18245	2.30191	1.44377	0.249434	1.24849	1.47028	1.85124	1.01923	1.35975	1.46206	0.147131	-0.416098	-0.147131	0.257123	Tspan18
11695	0.0619991	0.0522895			0.0404923		0.0988728		-3.17595	-1.66719	3.17595	do(+)n	-1.8584	-0.894062	1.8584	do(+)n	2.33837	1.2255	2.33837	up	-1.70897	-0.773126	1.70897	do(+)n	-1.35819	-0.441686	1.35819	do(+)n	1.25827	0.331441	1.25827	up	1.40289	0.793914	2.22428	0.402161	-1.25031	0.127757	-0.057744	-0.665213	-0.984182	0.15426	0.958507	1.11841	0.0702605	-0.0702605	-0.789988	0.711222	Alx4
241568	2.58248e-06	6.77883e-07	0.000191123		0.000262589	0.00019927	0.00685956	0.000221452	-7.85582	-2.97376	7.85582	do(+)n	-13.2006	-3.72253	13.2006	do(+)n	-3.30228	-1.72346	3.30228	do(+)n	1.68036	0.748767	1.68036	up	-25.9422	-4.69723	25.9422	do(+)n	-43.5921	-5.44599	43.5921	do(+)n	-1.36612	-1.75539	-0.754089	-2.87588	-4.54854	-5.28154	-4.31313	-4.5033	-5.92556	-6.69925	-4.53904	-4.47775	-0.220127	0.0363817	-0.0363817	0.362509	Lrrc4c
20511	3.30534e-06	9.09374e-07	0.00019109		0.000223526	0.000199553	0.0118609	0.000235205	-3.16053	-1.66016	3.16053	do(+)n	-3.70126	-1.88802	3.70126	do(+)n	-1.77393	-0.826946	1.77393	do(+)n	1.17109	0.227851	1.17109	up	-5.60654	-2.48711	5.60654	do(+)n	-6.56576	-2.71496	6.56576	do(+)n	-0.147698	-0.487883	-1.40974	-0.974722	-2.46912	-2.80109	-2.18872	-2.20178	-2.29488	-2.93001	-2.64785	-2.69936	-0.141086	-0.318325	0.141086	0.606063	Slc1a2
99382	0.0204024	0.0159188			0.0582218		0.0105057	0.0546109	5.77697	2.53031	5.77697	up	4.25155	2.08799	4.25155	up	-13.8398	-3.79075	13.8398	do(+)n	1.35879	0.442324	1.35879	up	-2.39569	-1.26044	2.39569	do(+)n	-3.25524	-1.70276	3.25524	do(+)n	-5.5518	-1.34873	-6.68329	-1.58043	-1.31535	-1.59378	-0.768114	-1.36576	-1.25157	-1.94544	-1.84392	-1.77137	0.176772	-0.0708175	0.0708175	-0.178012	Abtb2
241589	3.55944e-08	3.09823e-09	0.000190277		0.000171731	0.000199137	0.00530456	0.000190278	-27.0315	-4.75657	27.0315	do(+)n	-35.367	-5.14433	35.367	do(+)n	-2.76014	-1.46474	2.76014	do(+)n	1.30836	0.387762	1.30836	up	-74.6107	-6.22131	74.6107	do(+)n	-97.6179	-6.60907	97.6179	do(+)n	-1.64966	-1.58079	-1.09502	-1.56948	-6.92183	-6.17309	-5.09247	-6.73385	-6.36025	-7.63427	-5.69085	-6.7869	0.0573349	-0.335307	-0.0573359	0.299325	D430041D05Rik
228410	4.06907e-05	1.6398e-05	0.00466518		0.000219849	0.0035756	0.00366005	0.000213362	-2.03291	-1.02355	2.03291	do(+)n	-2.17681	-1.12221	2.17681	do(+)n	1.43546	0.521511	1.43546	up	1.07078	0.0986673	1.07078	up	-1.41621	-0.502036	1.41621	do(+)n	-1.51646	-0.600704	1.51646	do(+)n	0.420702	0.271818	0.491666	0.883571	-0.245687	-0.471103	-0.432928	-0.876715	-0.508046	-0.602812	-0.507143	-0.803101	0.0537839	-0.0537839	0.084918	-0.103205	Cstf3
211896	0.000871068	0.00050731	0.000719498		0.0367849	0.00125729	0.0164558	0.0645097	2.30953	1.2076	2.30953	up	1.82139	0.865042	1.82139	up	2.27461	1.18562	2.27461	up	1.268	0.342555	1.268	up	5.25327	2.39322	5.25327	up	4.14296	2.05066	4.14296	up	0.10239	2.22162	0.236187	2.13819	2.28449	2.51044	2.28286	2.45098	2.02119	1.82899	1.92327	2.38511	-0.0825615	0.123466	-0.167552	0.0825615	Depdc7
18508	4.50335e-08	4.20575e-09	0.000171757		0.000190277	0.000190295	0.000788431	0.000199137	-19.1571	-4.25981	19.1571	do(+)n	-22.5498	-4.49504	22.5498	do(+)n	2.5202	1.33354	2.5202	up	1.1771	0.235235	1.1771	up	-7.60143	-2.92627	7.60143	do(+)n	-8.94763	-3.16151	8.94763	do(+)n	0.923112	0.814828	1.95268	1.98922	-2.70163	-3.3126	-2.62599	-2.71918	-3.12089	-3.45807	-2.83827	-2.88312	0.0828075	-0.0828075	-0.171615	0.517301	Pax6
77015	8.10974e-05	3.59369e-05	0.000223256		0.0390444	0.000253403	0.000659785	0.084352	-2.66581	-1.41458	2.66581	do(+)n	-2.72145	-1.44438	2.72145	do(+)n	-7.29681	-2.86727	7.29681	do(+)n	1.02087	0.0298009	1.02087	up	-19.4519	-4.28184	19.4519	do(+)n	-19.8579	-4.31164	19.8579	do(+)n	-2.4108	-2.39989	-2.11849	-4.90597	-4.62915	-4.77147	-3.50411	-4.58873	-5.06757	-5.35583	-3.5024	-3.68687	0.00112391	0.0338511	-0.399942	-0.00112391	Mpped2
16492	5.47103e-05	2.30636e-05	0.000231517		0.0014512	0.000249639	0.0187596	0.00240213	-14.3429	-3.84227	14.3429	do(+)n	-8.8074	-3.13872	8.8074	do(+)n	-4.62411	-2.20917	4.62411	do(+)n	-1.62851	-0.703549	1.62851	do(+)n	-66.3231	-6.05144	66.3231	do(+)n	-40.7264	-5.34789	40.7264	do(+)n	-1.63424	-1.23753	-2.08541	-3.95566	-5.27414	-7.57308	-4.86309	-6.57159	-4.78295	-7.57308	-4.75006	-4.36161	0.243681	-0.243682	-0.330234	0.254095	Kcna4
76894	0.0646025	0.0546308	0.0624295		0.0716091				2.15178	1.10553	2.15178	up	1.5111	0.595601	1.5111	up	1.12474	0.169587	1.12474	up	1.42398	0.509929	1.42398	up	2.42019	1.27512	2.42019	up	1.69959	0.765188	1.69959	up	0.28051	1.05991	0.944821	-1.58031	1.16417	1.00464	1.4858	1.47245	0.962625	0.660752	0.765595	0.698367	0.270301	0.0820827	-0.243716	-0.0820827	Mettl15
12064	3.87763e-07	6.85152e-08	0.00019915		0.000190338	0.000190349		0.000171961	-43.5266	-5.44382	43.5266	do(+)n	-27.0841	-4.75938	27.0841	do(+)n	-1.56063	-0.642126	1.56063	do(+)n	-1.60709	-0.684448	1.60709	do(+)n	-67.9287	-6.08595	67.9287	do(+)n	-42.2682	-5.4015	42.2682	do(+)n	-1.78546	-0.759237	-0.00921202	0.0870895	-6.78291	-6.7997	-4.80154	-5.85796	-5.80629	-6.14701	-5.07296	-4.47806	0.309489	-0.0793605	-0.207803	0.079361	Bdnf
107515	0.000176244	8.59802e-05	0.000808243		0.000905441	0.00042488		0.000610303	-2.34167	-1.22754	2.34167	do(+)n	-2.31654	-1.21197	2.31654	do(+)n	1.04784	0.0674236	1.04784	up	-1.01085	-0.0155679	1.01085	do(+)n	-2.23475	-1.16012	2.23475	do(+)n	-2.21077	-1.14455	2.21077	do(+)n	-0.391093	0.313224	0.492925	-0.360709	-1.12584	-1.51244	-0.971759	-1.24577	-0.952594	-0.975452	-1.65821	-1.20728	-0.0203867	-0.33885	0.123502	0.0203867	Lgr4
170442	0.00567335	0.00396414			0.00805007		0.00364502	0.0147577	5.2734	2.39873	5.2734	up	3.6024	1.84896	3.6024	up	-7.55495	-2.91742	7.55495	do(+)n	1.46386	0.549773	1.46386	up	-1.43265	-0.518689	1.43265	do(+)n	-2.0972	-1.06846	2.0972	do(+)n	-0.904646	-2.31529	-4.03613	-4.03613	-0.0526912	-1.56134	0.214428	-0.297671	-0.867485	-1.49361	-1.21311	-0.322159	0.00165844	-0.340486	0.717969	-0.00165844	Bbox1
67606	0.000712887	0.000406717			0.00207684	0.040476	0.000455197	0.00675444	9.7734	3.28886	9.7734	up	5.25939	2.3949	5.25939	up	-21.5935	-4.43253	21.5935	do(+)n	1.85827	0.893964	1.85827	up	-2.20942	-1.14367	2.20942	do(+)n	-4.10571	-2.03763	4.10571	do(+)n	-4.69925	-3.9784	-4.69925	-4.69925	-1.81351	-1.90252	-0.243879	-0.960782	-4.69925	-2.17028	-0.876221	-0.750804	0.305381	0.09163	-0.651411	-0.0916305	Fibin
228432	1.43758e-06	3.3751e-07	0.000190579		0.000175599	0.000199328	0.0669055	0.000193802	-25.8727	-4.69336	25.8727	do(+)n	-35.0957	-5.13322	35.0957	do(+)n	-2.41547	-1.2723	2.41547	do(+)n	1.35648	0.439865	1.35648	up	-62.4947	-5.96566	62.4947	do(+)n	-84.7726	-6.40553	84.7726	do(+)n	-1.81246	-0.763673	-0.983518	-1.1704	-6.93779	-6.27651	-4.41386	-5.87534	-5.96117	-8.20878	-5.66524	-5.42775	0.0323658	-0.352962	-0.0323658	0.712118	Ano3
99010	1.80418e-06	4.4501e-07	0.000199418		0.000191419	0.000192321		0.000177297	-20.0646	-4.32658	20.0646	do(+)n	-11.9245	-3.57586	11.9245	do(+)n	-1.50988	-0.59443	1.50988	do(+)n	-1.68263	-0.750722	1.68263	do(+)n	-30.2951	-4.92101	30.2951	do(+)n	-18.0045	-4.17029	18.0045	do(+)n	-0.919673	-0.630934	0.725574	-1.48115	-4.26709	-5.81106	-4.05762	-5.47673	-4.72696	-4.38904	-4.08957	-3.40406	0.0985374	-0.0269995	-0.0127468	0.0127468	Lpcat4
66181	4.71553e-09	1.70297e-10	0.000171734	0.0182256	0.000190277	0.000190277	0.000199137	0.000171734	2.32633	1.21806	2.32633	up	1.96073	0.971387	1.96073	up	-4.55967	-2.18893	4.55967	do(+)n	1.18646	0.246669	1.18646	up	-1.96002	-0.970872	1.96002	do(+)n	-2.3255	-1.21754	2.3255	do(+)n	-2.2038	-2.17254	-2.13233	-2.39677	-0.862769	-0.932347	-1.2195	-1.0186	-1.28015	-1.3475	-1.05671	-1.33553	0.00553131	-0.00553131	0.0287857	-0.178513	(-)p10
20192	1.66892e-07	2.38409e-08	0.000190315		0.000199138	0.000171772	0.0617325	0.000190278	-155.792	-7.28348	155.792	do(+)n	-119.428	-6.89999	119.428	do(+)n	2.29297	1.19721	2.29297	up	-1.30449	-0.383486	1.30449	do(+)n	-67.9435	-6.08626	67.9435	do(+)n	-52.0844	-5.70278	52.0844	do(+)n	0.69064	1.6923	1.34617	1.7457	-6.16026	-6.63208	-4.23468	-6.63208	-4.35652	-6.63208	-5.13099	-6.00557	-0.00994062	0.778452	-0.0924993	0.00994062	Ryr3
20394	6.05578e-08	6.26745e-09	0.000199137		0.000190278	0.000190277	0.0739862	0.00017173	-23.0669	-4.52775	23.0669	do(+)n	-19.4411	-4.28104	19.4411	do(+)n	-1.67321	-0.74262	1.67321	do(+)n	-1.1865	-0.246717	1.1865	do(+)n	-38.5958	-5.27037	38.5958	do(+)n	-32.529	-5.02365	32.529	do(+)n	-1.19254	-0.665785	-0.186742	-0.958891	-5.74263	-5.29836	-4.10874	-5.96523	-5.47228	-5.43698	-4.80668	-4.41216	0.0739956	0.100302	-0.0739965	-0.133775	Scg5
14617	9.86288e-05	4.47627e-05	0.000264385		0.00478011	0.000265133	0.0125783	0.00462156	-10.1341	-3.34115	10.1341	do(+)n	-7.5492	-2.91632	7.5492	do(+)n	-5.48179	-2.45465	5.48179	do(+)n	-1.34241	-0.424825	1.34241	do(+)n	-55.5531	-5.7958	55.5531	do(+)n	-41.3831	-5.37097	41.3831	do(+)n	-1.46834	-4.29402	-0.164615	-4.30433	-6.10823	-5.54007	-5.7643	-6.18329	-6.13162	-6.59983	-4.7768	-4.38835	0.00550222	0.00992203	-0.00550175	-0.422631	Gjd2
66632	0.0167917	0.012882			0.0156261		0.00840896	0.02133	-2.08333	-1.05889	2.08333	do(+)n	-2.14694	-1.10228	2.14694	do(+)n	2.00848	1.00611	2.00848	up	1.03054	0.0433944	1.03054	up	-1.03726	-0.0527821	1.03726	do(+)n	-1.06894	-0.0961765	1.06894	do(+)n	0.7908	1.14911	2.13556	0.03371	-0.0281405	0.0688934	-0.0726543	-0.0944734	0.109015	-0.196682	-0.213905	0.00161934	0.0101299	-0.0101299	-0.127727	0.21248	Atpbd4
17536	1.54066e-06	3.65496e-07	0.000190295		0.00404036	0.000199182	0.000176904	0.00985786	-2.81037	-1.49076	2.81037	do(+)n	-2.8253	-1.4984	2.8253	do(+)n	-8.2324	-3.04131	8.2324	do(+)n	1.00531	0.00764465	1.00531	up	-23.1361	-4.53207	23.1361	do(+)n	-23.259	-4.53972	23.259	do(+)n	-3.58624	-3.32331	-1.82433	-3.64467	-4.49798	-4.99769	-3.93495	-4.91097	-4.70299	-5.30912	-4.26974	-4.09031	-0.0885935	0.0885935	-0.536826	0.323526	Meis2
19419	1.62111e-06	3.88455e-07	0.000190317		0.0066682	0.000199164	0.00017795	0.00544848	-3.28608	-1.71637	3.28608	do(+)n	-4.13991	-2.0496	4.13991	do(+)n	-13.4149	-3.74576	13.4149	do(+)n	1.25983	0.333231	1.25983	up	-44.0823	-5.46213	44.0823	do(+)n	-55.5363	-5.79536	55.5363	do(+)n	-3.24968	-3.18175	-3.49028	-4.82263	-5.88958	-6.33521	-4.84203	-4.54298	-5.85255	-6.798	-5.61703	-4.67514	0.132224	-0.132224	-0.258195	0.496901	Rasgrp1
20813	3.83564e-06	1.08329e-06	0.0128635	0.070365	0.000179832		0.000199241	0.000190983	2.11778	1.08255	2.11778	up	2.61889	1.38895	2.61889	up	-3.05653	-1.61189	3.05653	do(+)n	-1.23662	-0.306404	1.23662	do(+)n	-1.44327	-0.529342	1.44327	do(+)n	-1.16711	-0.222939	1.16711	do(+)n	-1.79394	-1.23631	-2.07338	-1.39599	-0.393739	-0.620852	-0.504271	-0.650558	-0.360214	-0.219709	-0.20282	-0.161061	0.0308418	-0.0308418	0.162502	-0.214553	Srp14
214230	4.76625e-07	8.78216e-08	0.000190284		0.000215541	0.000199138	0.000371143	0.000204054	-6.62614	-2.72817	6.62614	do(+)n	-9.94365	-3.31378	9.94365	do(+)n	-5.09043	-2.34779	5.09043	do(+)n	1.50067	0.585607	1.50067	up	-33.7299	-5.07596	33.7299	do(+)n	-50.6175	-5.66156	50.6175	do(+)n	-2.85046	-1.12627	-2.96676	-2.52959	-5.24038	-4.81103	-4.29699	-6.03735	-6.28851	-5.32696	-6.02355	-5.08916	0.0963182	-0.0963173	-0.262156	0.180224	Pak6
18796	3.31284e-06	9.12117e-07	0.000199327		0.00290693	0.000190451	0.00023401	0.00235821	2.44196	1.28804	2.44196	up	2.23782	1.1621	2.23782	up	3.37837	1.75633	3.37837	up	1.09122	0.125941	1.09122	up	8.24984	3.04437	8.24984	up	7.5602	2.91843	7.5602	up	2.09716	2.10276	0.583974	2.00194	3.1745	3.18629	2.65438	2.9228	3.08773	2.93947	2.72696	2.68005	0.0515265	-0.422746	-0.0515265	0.183258	Plcb2
214240	2.43873e-08	1.8397e-09	0.000199137		0.00019031	0.000190277	0.000221619	0.000171743	-12.4345	-3.63627	12.4345	do(+)n	-11.8912	-3.57183	11.8912	do(+)n	-4.18094	-2.06383	4.18094	do(+)n	-1.04568	-0.0644455	1.04568	do(+)n	-51.9877	-5.7001	51.9877	do(+)n	-49.7165	-5.63565	49.7165	do(+)n	-2.47686	-2.16908	-1.2179	-2.33415	-6.03807	-6.19557	-4.78267	-5.72677	-5.60202	-6.27093	-5.40965	-5.2027	0.170609	-4.76837e-05	-0.113296	4.673e-05	Disp2
271842	0.00028164	0.000144883	0.014187		0.000349734	0.0268436	0.00978429	0.000437896	-2.68024	-1.42236	2.68024	do(+)n	-2.7468	-1.45775	2.7468	do(+)n	1.66498	0.735503	1.66498	up	1.02483	0.03539	1.02483	up	-1.60977	-0.686859	1.60977	do(+)n	-1.64975	-0.722249	1.64975	do(+)n	0.4661	1.14636	0.180944	1.24218	-0.354491	-0.47133	-1.12852	-0.699515	-0.622547	-0.41433	-0.926898	-0.831643	-0.113662	0.0665498	0.20724	-0.0665493	Rpusd2
76464	0.0269711	0.0214712	0.0214752		0.0371786				4.59766	2.2009	4.59766	up	2.04834	1.03446	2.04834	up	1.39497	0.480234	1.39497	up	2.24457	1.16644	2.24457	up	6.4136	2.68113	6.4136	up	2.85738	1.51469	2.85738	up	0	2.72084	0	0	2.07655	3.98119	2.88024	2.58646	2.4472	3.32542	1.08606	0	0	0	0.799908	0	Casc5
19361	0.0995435	0.0865909							4.52793	2.17885	4.52793	up	3.61837	1.85534	3.61837	up	-4.30867	-2.10724	4.30867	do(+)n	1.25137	0.32351	1.25137	up	1.05089	0.0716078	1.05089	up	-1.19078	-0.251902	1.19078	do(+)n	-3.7283	-0.571487	-3.7283	0.374549	0.461838	1.06203	-0.670386	0.208376	0.779832	-1.37843	0.225966	0.140445	0.0199833	0.896466	-0.121041	-0.0199835	Rad51
623781	4.46687e-07	8.09025e-08	0.0216773		0.000190278	0.0130313	0.000171848	0.000199138	-54.1	-5.75756	54.1	do(+)n	-70.3072	-6.1356	70.3072	do(+)n	22.3884	4.48468	22.3884	up	1.29958	0.378044	1.29958	up	-2.41643	-1.27288	2.41643	do(+)n	-3.14034	-1.65092	3.14034	do(+)n	4.14102	3.90785	5.45138	4.25463	-0.778098	-1.20993	-1.43416	-1.85315	-0.47955	-2.26969	-1.76859	-2.26969	-0.883971	-0.2582	0.700145	0.2582	Gm14137
228543	2.10136e-05	7.73845e-06	0.000196462		0.00889982	0.000203846	0.00066702	0.00747391	-5.47298	-2.45233	5.47298	do(+)n	-7.64178	-2.93391	7.64178	do(+)n	-12.803	-3.67841	12.803	do(+)n	1.39627	0.481583	1.39627	up	-70.0706	-6.13074	70.0706	do(+)n	-97.8378	-6.61232	97.8378	do(+)n	-3.21587	-3.04155	-6.93232	-2.17739	-6.44073	-5.87256	-6.93232	-5.93082	-6.93232	-6.93232	-6.93232	-6.30581	0.03824	-0.0274563	0.0274563	-0.691738	Rhov
54485	3.20591e-08	2.66795e-09	0.000292026		0.000199137	0.00027	0.000171734	0.000190277	89.1477	6.47813	89.1477	up	75.4458	6.23737	75.4458	up	-17.2336	-4.10715	17.2336	do(+)n	1.18161	0.240758	1.18161	up	5.1729	2.37097	5.1729	up	4.37783	2.13022	4.37783	up	-3.14269	-4.27418	-4.27418	-4.27418	2.66862	1.5395	3.11713	2.62202	2.49719	1.62529	2.17588	2.68587	0.691817	0.152345	-0.152345	-0.228445	Dll4
108907	0.00608741	0.00427922	0.00586697		0.0896868	0.0065314	0.0847153	0.0765959	4.17536	2.0619	4.17536	up	3.28256	1.71482	3.28256	up	3.1673	1.66325	3.1673	up	1.27198	0.34708	1.27198	up	13.2246	3.72516	13.2246	up	10.3969	3.37808	10.3969	up	3.13479	1.13918	-0.581662	4.03576	4.46452	4.79978	3.12162	3.58976	3.34598	3.86546	3.16115	4.21478	0.581662	-0.581662	-0.581662	1.65672	Nusap1
228550	9.97579e-07	2.18272e-07	0.000190301		0.000186227	0.000199172	0.00190186	0.000225051	-21.1971	-4.40579	21.1971	do(+)n	-24.1309	-4.59281	24.1309	do(+)n	-6.20999	-2.63459	6.20999	do(+)n	1.13841	0.187015	1.13841	up	-131.634	-7.04038	131.634	do(+)n	-149.853	-7.2274	149.853	do(+)n	-3.39128	-2.35449	-2.12674	-2.60729	-5.7334	-8.69569	-6.91993	-6.75395	-9.02421	-6.36192	-7.18396	-6.28094	0.0938196	-0.145553	0.204119	-0.0938196	Itpka
17005	1.26676e-06	2.89362e-07	0.000190595		0.000172913	0.000199455		0.000191916	-24.8496	-4.63515	24.8496	do(+)n	-29.89	-4.90159	29.89	do(+)n	-1.69913	-0.764796	1.69913	do(+)n	1.20284	0.266439	1.20284	up	-42.2227	-5.39995	42.2227	do(+)n	-50.787	-5.66639	50.787	do(+)n	-1.70988	-2.03459	0.354874	-0.100992	-5.26385	-5.8656	-4.56134	-6.3404	-5.28723	-6.3404	-6.3404	-5.12892	-0.725664	0.208455	0.294259	-0.208455	Ltk
22174	1.94012e-08	1.36025e-09	0.000190277		0.000171729	0.000199137	0.0405696	0.000190277	-9.97784	-3.31873	9.97784	do(+)n	-13.726	-3.77884	13.726	do(+)n	-1.53556	-0.618763	1.53556	do(+)n	1.37565	0.460112	1.37565	up	-15.3216	-3.93749	15.3216	do(+)n	-21.0771	-4.3976	21.0771	do(+)n	-0.866471	-0.974386	-0.168186	-0.447313	-3.86332	-4.36878	-3.22633	-4.27285	-3.95211	-4.94054	-4.37227	-4.3068	0.0399466	-0.0399475	-0.047718	0.0664148	Tyro3
26390	9.46349e-07	2.03897e-07	0.000175879	0.0757654	0.000191013	0.00019065		0.000199176	-3.02335	-1.59615	3.02335	do(+)n	-3.84131	-1.9416	3.84131	do(+)n	1.216	0.282141	1.216	up	1.27055	0.345452	1.27055	up	-2.48631	-1.31401	2.48631	do(+)n	-3.15898	-1.65946	3.15898	do(+)n	-0.182992	0.590234	0.475113	0.384897	-1.09042	-1.30021	-1.30421	-1.4225	-1.42049	-1.57033	-1.75562	-1.7527	-0.281273	0.0920725	-0.0920725	0.419959	Mapkbp1
211429	0.000191539	9.43322e-05			0.000339711		0.000401375	0.000310354	-7.82972	-2.96896	7.82972	do(+)n	-9.60168	-3.26329	9.60168	do(+)n	5.83255	2.54413	5.83255	up	1.22631	0.294325	1.22631	up	-1.34242	-0.424835	1.34242	do(+)n	-1.64622	-0.71916	1.64622	do(+)n	2.81743	2.16168	2.56987	2.63904	0.282928	-0.0843711	-0.310787	-1.57559	-0.636391	-0.437632	-0.273483	-1.51762	-1.15073	1.16225	-0.242652	0.242652	Pla2g4b
329502	1.64952e-08	1.08894e-09	0.000171728		0.000190277	0.000190277	0.0528909	0.000199137	-44.6906	-5.4819	44.6906	do(+)n	-59.2291	-5.88823	59.2291	do(+)n	1.71384	0.777229	1.71384	up	1.32531	0.406334	1.32531	up	-26.0764	-4.70467	26.0764	do(+)n	-34.5594	-5.111	34.5594	do(+)n	0.261687	0.159165	0.996732	1.58797	-5.12471	-5.26212	-3.68963	-4.84558	-5.26212	-5.26212	-4.76102	-5.26212	-0.227452	-0.0296416	0.0296416	0.124088	Pla2g4e
96957	9.24421e-07	1.98298e-07	0.00023189		0.000199167	0.000186337	0.00134044	0.000190292	-4.52007	-2.17635	4.52007	do(+)n	-4.42768	-2.14655	4.42768	do(+)n	1.7776	0.829929	1.7776	up	-1.02087	-0.0297937	1.02087	do(+)n	-2.5428	-1.34642	2.5428	do(+)n	-2.49082	-1.31662	2.49082	do(+)n	0.341638	0.480653	1.23306	1.21981	-1.37594	-1.5558	-1.07278	-1.4257	-1.54095	-1.34547	-1.15438	-1.27025	0.025259	-0.180125	-0.0252595	0.135572	Tmem62
51885	0.00268385	0.0017419			0.00286942		0.00237296	0.00278699	2.39501	1.26003	2.39501	up	2.95501	1.56317	2.95501	up	-2.79074	-1.48065	2.79074	do(+)n	-1.23382	-0.303135	1.23382	do(+)n	-1.16523	-0.220619	1.16523	do(+)n	1.05886	0.0825164	1.05886	up	-2.67062	-1.17604	-0.734406	-1.46794	-0.345973	-0.0719566	-0.474435	-0.116518	-0.0897784	0.482749	-0.00495768	-0.184355	-0.189252	-0.36483	0.189251	0.238421	Tubgcp4
327655	1.41809e-06	3.31676e-07	0.000190796		0.000172281	0.000200042		0.000191595	-3.10584	-1.63498	3.10584	do(+)n	-3.17756	-1.66792	3.17756	do(+)n	-1.09308	-0.128394	1.09308	do(+)n	1.02309	0.0329342	1.02309	up	-3.39492	-1.76338	3.39492	do(+)n	-3.47331	-1.79631	3.47331	do(+)n	-0.343734	-0.602104	0.439376	0.0301809	-1.55705	-1.50475	-2.02245	-1.93197	-1.64525	-1.81112	-1.80039	-1.8912	0.0647974	0.129196	-0.0647974	-0.0918999	Ppip5k1
12716	2.39207e-07	3.78211e-08	0.000199137		0.000426688	0.000190277	0.000174241	0.000324934	-8.56723	-3.09883	8.56723	do(+)n	-7.54471	-2.91547	7.54471	do(+)n	-17.9694	-4.16747	17.9694	do(+)n	-1.13553	-0.183363	1.13553	do(+)n	-153.948	-7.2663	153.948	do(+)n	-135.574	-7.08294	135.574	do(+)n	-4.61239	-4.80355	-3.3112	-3.95793	-7.84294	-7.07835	-5.84833	-8.31077	-6.31113	-8.30095	-6.75741	-6.97746	0.108692	0.0209455	-0.0209446	-0.123879	Ckmt1
212670	0.00345623	0.00230809			0.00501225		0.00316857	0.00271505	-7.11391	-2.83064	7.11391	do(+)n	-10.1068	-3.33726	10.1068	do(+)n	6.2306	2.63937	6.2306	up	1.42071	0.506617	1.42071	up	-1.14177	-0.191271	1.14177	do(+)n	-1.62213	-0.697888	1.62213	do(+)n	2.15314	3.52286	2.89582	1.38239	-0.158481	-0.590313	-0.386026	-0.233536	-3.23503	0.105854	-0.564013	0.29837	-1.1421	-0.028398	0.0283983	0.538829	Catsper2
228564	9.72456e-06	3.21187e-06	0.000192411		0.000385239	0.000202668	0.00727526	0.000622012	-4.18274	-2.06445	4.18274	do(+)n	-4.39997	-2.13749	4.39997	do(+)n	-2.44807	-1.29164	2.44807	do(+)n	1.05193	0.073045	1.05193	up	-10.2396	-3.35609	10.2396	do(+)n	-10.7714	-3.42914	10.7714	do(+)n	-1.07298	-1.73711	-1.09472	-1.18595	-3.53007	-3.93866	-2.15578	-3.72405	-3.89294	-3.52325	-2.35867	-3.86588	-0.018734	-0.0633283	0.018733	0.139138	Frmd5
319996	1.34378e-07	1.80082e-08	0.000190303	0.0139697	0.000199137	0.000173783	0.00316957	0.000190281	-3.56719	-1.83479	3.56719	do(+)n	-2.7645	-1.46702	2.7645	do(+)n	1.38779	0.472793	1.38779	up	-1.29036	-0.36777	1.29036	do(+)n	-2.5704	-1.36199	2.5704	do(+)n	-1.99201	-0.994225	1.99201	do(+)n	0.34125	0.474391	0.531139	0.739527	-1.59032	-1.37484	-1.34399	-0.943688	-0.91228	-1.03023	-0.825701	-1.01355	0.0480099	-0.0480089	-0.0594883	0.254624	Casc4
213696	0.00733261	0.00524416	0.013364		0.0319059	0.0095767		0.0309604	2.86143	1.51674	2.86143	up	3.56897	1.83551	3.56897	up	1.52967	0.61322	1.52967	up	-1.24727	-0.318771	1.24727	do(+)n	4.37705	2.12996	4.37705	up	5.45935	2.44873	5.45935	up	-0.606295	-1.01694	1.5275	0.540436	1.77057	1.40944	1.73238	1.59926	2.40655	1.30524	1.96958	2.10538	0.344734	0.0106699	-2.35291	-0.0106697	Duoxa1
435684	3.9337e-06	1.11636e-06	0.000203369		0.000200431	0.000192409		0.000175476	-7.11178	-2.83021	7.11178	do(+)n	-6.96431	-2.79998	6.96431	do(+)n	-1.283	-0.359524	1.283	do(+)n	-1.02118	-0.0302305	1.02118	do(+)n	-9.12444	-3.18974	9.12444	do(+)n	-8.93523	-3.15951	8.93523	do(+)n	-0.867167	-1.3376	0.470885	0.151307	-3.47181	-3.50968	-2.44553	-3.47641	-3.22205	-3.3541	-3.34057	-2.86579	0.195832	-0.195831	0.22459	-0.369072	Shf
269346	0.0131865	0.00992227	0.0374173		0.0176797	0.0425528		0.0276047	7.12635	2.83316	7.12635	up	5.22707	2.386	5.22707	up	-1.49801	-0.583051	1.49801	do(+)n	1.36335	0.447161	1.36335	up	4.7572	2.25011	4.7572	up	3.48933	1.80295	3.48933	up	-1.51034	-1.51034	-1.51034	2.37012	2.71711	2.28638	2.27996	1.88829	1.47287	1.68347	1.69119	2.53557	1.02822	-0.723795	0.723795	-0.856925	Slc28a2
81913	0.0179405	0.0138363			0.0130996		0.0550266	0.0186925	-4.07611	-2.02719	4.07611	do(+)n	-4.26888	-2.09386	4.26888	do(+)n	2.39386	1.25934	2.39386	up	1.04729	0.0666664	1.04729	up	-1.70273	-0.76785	1.70273	do(+)n	-1.78326	-0.834517	1.78326	do(+)n	0.106058	1.28038	1.56178	1.79363	-0.833401	-0.550635	-1.07443	-0.908456	-1.09779	-2.89795	0.176105	0.186045	-0.447069	-0.096405	0.096405	0.15155	Bambi-ps1
214616	0.0117258	0.00873508	0.0185573		0.0206722	0.0248948		0.0388961	2.23846	1.16251	2.23846	up	2.33814	1.22536	2.33814	up	1.18424	0.243956	1.18424	up	-1.04453	-0.062854	1.04453	do(+)n	2.65087	1.40646	2.65087	up	2.76891	1.46932	2.76891	up	-1.31425	0.260622	0.32198	1.23261	1.3486	1.18835	1.46069	1.15335	1.23907	1.50196	1.29065	1.37072	0.248291	-0.248291	0.441565	-0.916428	Spata5l1
17876	2.91542e-09	7.731e-11	0.000171728		0.000190277	0.000190277	0.000176559	0.000199137	-3.61176	-1.8527	3.61176	do(+)n	-3.72357	-1.89669	3.72357	do(+)n	1.55926	0.640863	1.55926	up	1.03096	0.0439849	1.03096	up	-2.31633	-1.21184	2.31633	do(+)n	-2.38804	-1.25583	2.38804	do(+)n	0.532405	0.558025	0.638049	0.909135	-1.0963	-1.19986	-1.12899	-1.34805	-1.2792	-1.1654	-1.18724	-1.3173	-0.0497227	0.0497236	-0.0960236	0.170186	Myef2
381418	6.81953e-07	1.3599e-07	0.000199143		0.0876152	0.00019028	0.000171813	0.0551068	-2.38516	-1.25409	2.38516	do(+)n	-2.19928	-1.13703	2.19928	do(+)n	-33.6454	-5.07234	33.6454	do(+)n	-1.08452	-0.117052	1.08452	do(+)n	-80.2497	-6.32642	80.2497	do(+)n	-73.9958	-6.20937	73.9958	do(+)n	-6.31319	-3.59235	-6.31319	-4.01769	-6.31319	-6.31319	-6.31319	-6.31319	-5.84498	-6.31319	-6.31319	-6.31319	-0.25312	0.253121	0.336236	-0.283306	Ctxn2
271849	0.00221684	0.00141231	0.0094909		0.00576147	0.00510766		0.00434512	-5.51016	-2.46209	5.51016	do(+)n	-7.80868	-2.96508	7.80868	do(+)n	-1.12839	-0.17427	1.12839	do(+)n	1.41714	0.502985	1.41714	up	-6.21763	-2.63636	6.21763	do(+)n	-8.81126	-3.13935	8.81126	do(+)n	0.288181	0.494208	0.286503	-1.71054	-2.67365	-2.81597	-2.25171	-2.7487	-5.7502	-2.21259	-2.00045	-2.53872	0.221474	0.0221024	-0.0221024	-0.166042	Shc4
14178	8.0482e-05	3.56147e-05	0.00030726		0.000817944	0.000302087		0.000655314	-5.52727	-2.46657	5.52727	do(+)n	-4.78895	-2.25971	4.78895	do(+)n	-1.62919	-0.704157	1.62919	do(+)n	-1.15417	-0.206857	1.15417	do(+)n	-9.00499	-3.17072	9.00499	do(+)n	-7.80213	-2.96387	7.80213	do(+)n	-0.798018	-0.199668	-0.503224	-1.88805	-3.8846	-4.33952	-2.88859	-2.14252	-3.13038	-2.94059	-3.09749	-3.25935	-0.89094	0.318606	0.244726	-0.244726	Fgf7
26458	0.000790727	0.000455769	0.000555743		0.00620785	0.00390566	0.0677627	0.0567765	-14.742	-3.88186	14.742	do(+)n	-4.36989	-2.1276	4.36989	do(+)n	-4.07376	-2.02636	4.07376	do(+)n	-3.37354	-1.75426	3.37354	do(+)n	-60.0554	-5.90822	60.0554	do(+)n	-17.8019	-4.15396	17.8019	do(+)n	-5.8988	-1.17796	-0.027576	-0.712862	-5.8988	-5.8988	-5.64824	-5.8988	-3.62324	-4.35628	-3.07578	-5.27229	0.122392	0.457765	-0.122392	-0.169511	Slc27a2
15186	0.0275004	0.0219301			0.0383014		0.0184835	0.05202	4.96514	2.31183	4.96514	up	3.40808	1.76896	3.40808	up	-7.48188	-2.9034	7.48188	do(+)n	1.45687	0.542877	1.45687	up	-1.50688	-0.591567	1.50688	do(+)n	-2.19534	-1.13444	2.19534	do(+)n	-3.184	-2.59465	-0.175735	-5.31549	-0.452742	0.222316	-0.281729	-1.51038	-1.15669	-0.818772	-0.528992	-1.68959	0.548651	-0.204919	0.187279	-0.18728	Hdc
320632	0.000225797	0.000113037	0.00456271		0.000328741	0.0104495	0.0303502	0.000532861	2.64147	1.40134	2.64147	up	2.27865	1.18818	2.27865	up	-1.44506	-0.531129	1.44506	do(+)n	1.15922	0.213158	1.15922	up	1.82793	0.870209	1.82793	up	1.57686	0.657051	1.57686	up	-0.396776	-0.262748	-1.20411	-0.181478	0.956789	1.18187	0.69763	0.72396	0.942739	0.915741	0.322717	0.526418	-0.0169821	-0.0733461	0.0169811	0.152757	Snrnp200
13537	0.00283026	0.0018491	0.00374702	0.00369286	0.00211876				14.5696	3.86489	14.5696	up	1.97111	0.979007	1.97111	up	-1.47267	-0.558439	1.47267	do(+)n	7.39159	2.88588	7.39159	up	9.89331	3.30645	9.89331	up	1.33845	0.420568	1.33845	up	-0.885406	-0.29605	1.66343	-3.01689	3.21304	4.49239	2.90609	2.31312	0.843633	0.226067	0.531864	-0.220456	-0.745046	-0.367976	0.367976	0.44388	Dusp2
11552	0.0027857	0.00181561	0.0203892		0.00450822	0.0202415		0.00342745	-7.49163	-2.90528	7.49163	do(+)n	-9.63326	-3.26802	9.63326	do(+)n	1.96993	0.978145	1.96993	up	1.28587	0.362743	1.28587	up	-3.803	-1.92714	3.803	do(+)n	-4.89015	-2.28988	4.89015	do(+)n	-0.132921	1.9199	1.62236	0.722965	-1.56637	-1.32013	-1.22243	-3.37989	-0.554126	-2.2524	-3.37989	-2.75337	-0.631601	0.631601	-0.772625	0.99235	Adra2b
56461	9.97272e-07	2.18136e-07	0.000190307		0.000176274	0.000199209	0.00711994	0.000203515	-2.33858	-1.22564	2.33858	do(+)n	-2.34838	-1.23166	2.34838	do(+)n	-1.45606	-0.542069	1.45606	do(+)n	1.00419	0.0060277	1.00419	up	-3.40512	-1.7677	3.40512	do(+)n	-3.41937	-1.77373	3.41937	do(+)n	-0.0650959	-0.5487	-0.632233	-0.630713	-1.59269	-1.99122	-1.53799	-1.65738	-1.57305	-1.88979	-1.64712	-1.69343	-0.0198183	-0.203848	0.0198174	0.495383	Kcnip3
228576	2.0082e-05	7.34565e-06			0.000195198		0.000176897	0.000210032	24.4982	4.6146	24.4982	up	24.5096	4.61528	24.5096	up	-18.6908	-4.22426	18.6908	do(+)n	-1.00047	-0.000676095	1.00047	do(+)n	1.31071	0.390345	1.31071	up	1.31132	0.391021	1.31132	up	-4.23038	-4.23038	-4.23038	-4.23038	0.0160947	-1.05515	1.4125	1.16343	0.932878	-1.1029	1.08465	0.624949	0.705531	0.255036	-0.730036	-0.255036	Mall
70370	0.00425705	0.00289315	0.0194157			0.0242423	0.00179409		2.24756	1.16836	2.24756	up	1.96322	0.973222	1.96322	up	-5.93913	-2.57025	5.93913	do(+)n	1.14483	0.195136	1.14483	up	-2.64248	-1.40189	2.64248	do(+)n	-3.0252	-1.59703	3.0252	do(+)n	-3.95789	-2.23705	-1.27757	-1.66239	-1.14437	-0.782654	-0.800437	-1.734	-1.68233	-1.09344	-1.13487	-1.33138	-0.131601	0.131601	-0.164129	1.31024	Fbln7
20515	6.02136e-07	1.17019e-07	0.000190296		0.000175511	0.000199147	0.00574758	0.000193497	-2.67384	-1.41891	2.67384	do(+)n	-2.94615	-1.55883	2.94615	do(+)n	-1.56001	-0.641558	1.56001	do(+)n	1.10184	0.139921	1.10184	up	-4.17122	-2.06047	4.17122	do(+)n	-4.59604	-2.20039	4.59604	do(+)n	-1.10323	-0.863809	0.0112457	-0.598279	-2.04033	-2.27242	-1.91815	-1.99881	-2.16563	-2.11565	-2.14142	-2.3667	0.102577	-0.15259	0.164749	-0.102577	Slc20a1
70466	0.00469481	0.00322399	0.0042052			0.00425751	0.032943		3.28079	1.71404	3.28079	up	2.67408	1.41904	2.67408	up	4.19492	2.06864	4.19492	up	1.22689	0.295002	1.22689	up	13.7627	3.78269	13.7627	up	11.2176	3.48769	11.2176	up	3.00115	2.5905	-1.13034	3.97251	4.08898	4.22283	3.79265	3.18554	2.7973	3.93574	3.76307	3.61388	-0.551979	0.711222	0.476922	-0.476922	Ckap2l
100503468	0.00374478	0.0025174			0.00366611		0.00912583	0.00232029	-4.87459	-2.28528	4.87459	do(+)n	-8.10929	-3.01958	8.10929	do(+)n	4.8903	2.28992	4.8903	up	1.66358	0.734294	1.66358	up	1.00322	0.00464025	1.00322	up	-1.65824	-0.729654	1.65824	do(+)n	1.11006	3.15885	3.38136	2.4757	0.111709	0.716403	0.136026	0.0207123	-0.290184	-1.75839	0.550058	-0.453808	-0.305562	0.305563	-0.736093	1.70238	Gm14023
16175	5.45239e-08	5.44197e-09	0.000199137	0.00017781	0.000190359	0.0001903	0.000173724	0.0129613	8.27069	3.04801	8.27069	up	1.84207	0.88133	1.84207	up	5.11273	2.35409	5.11273	up	4.48989	2.16668	4.48989	up	42.2858	5.4021	42.2858	up	9.41802	3.23542	9.41802	up	2.43317	2.17946	1.74497	2.47519	5.6107	5.60025	4.83061	4.98326	3.41143	2.92589	3.16743	2.85335	-0.291219	-0.962549	0.378961	0.291219	Il1a
16176	0.000210614	0.000104718	0.000266687	0.000877542	0.000574582	0.0767508			51.3696	5.68284	51.3696	up	1.97236	0.979922	1.97236	up	2.9414	1.5565	2.9414	up	26.0448	4.70292	26.0448	up	151.099	7.23935	151.099	up	5.80149	2.53642	5.80149	up	2.76415	2.78961	-2.4548	1.8407	7.24764	8.22868	6.27769	5.91703	2.33687	3.17519	1.36823	1.97907	0.291306	-0.291307	-1.65489	0.368546	Il1b
21818	0.000927612	0.000544168	0.00596217		0.0167012	0.000927007		0.0027231	-3.25033	-1.70059	3.25033	do(+)n	-6.27309	-2.64918	6.27309	do(+)n	-1.58533	-0.664785	1.58533	do(+)n	1.92998	0.948588	1.92998	up	-5.15286	-2.36537	5.15286	do(+)n	-9.94493	-3.31396	9.94493	do(+)n	-0.0287991	-1.17641	-0.801893	-0.186718	-3.99063	-1.68549	-2.06173	-1.25833	-4.01401	-3.93969	-2.98112	-1.8557	0.183609	-0.183609	-0.28999	0.755312	Tgm3
20638	7.90006e-06	2.52297e-06	0.00459475		0.000199797	0.0098839	0.000297778	0.000191908	2.0983	1.06922	2.0983	up	1.94834	0.962245	1.94834	up	-1.53373	-0.617042	1.53373	do(+)n	1.07697	0.106977	1.07697	up	1.36811	0.452181	1.36811	up	1.27033	0.345204	1.27033	up	-0.625351	-0.691996	-0.984154	-0.411725	0.41689	0.460558	0.276708	0.409509	0.260791	0.262946	0.269856	0.342162	0.0892591	-0.0616665	0.0616665	-0.334318	Snrpb
192140	0.0556726	0.0466574			0.0584196		0.0420251	0.0451529	-4.01873	-2.00674	4.01873	do(+)n	-3.73415	-1.90078	3.73415	do(+)n	3.00467	1.58721	3.00467	up	-1.07621	-0.10596	1.07621	do(+)n	-1.3375	-0.419536	1.3375	do(+)n	-1.24278	-0.313575	1.24278	do(+)n	-0.569447	2.14919	1.06685	3.32248	-0.121883	-1.41879	-0.480747	-0.0364733	-0.232727	-1.35106	0.323722	-0.373983	-0.800646	0.0475175	0.4209	-0.0475173	Tmc2
228598	0.00049476	0.000271159	0.000618698		0.00194859	0.00235496		0.00779953	-6.72004	-2.74847	6.72004	do(+)n	-3.82988	-1.9373	3.82988	do(+)n	-1.67213	-0.741685	1.67213	do(+)n	-1.75463	-0.811169	1.75463	do(+)n	-11.2368	-3.49015	11.2368	do(+)n	-6.40406	-2.67899	6.40406	do(+)n	-1.00504	-0.674628	-1.02997	-0.120694	-2.7559	-5.5535	-1.90061	-3.61422	-2.65319	-2.31803	-2.30911	-3.29921	-0.216869	0.367857	-0.231458	0.216869	Ebf4
56264	0.00131313	0.000794618	0.00640692		0.0516256	0.000916824		0.00716316	-2.49109	-1.31678	2.49109	do(+)n	-4.90031	-2.29287	4.90031	do(+)n	-2.02126	-1.01525	2.02126	do(+)n	1.96713	0.976095	1.96713	up	-5.03514	-2.33203	5.03514	do(+)n	-9.90479	-3.30813	9.90479	do(+)n	-0.195176	-1.14639	-0.324413	-2.4462	-2.25011	-2.53387	-1.68519	-2.91013	-3.53653	-4.78414	-3.24061	-1.7224	0.0566459	0.228948	-0.280121	-0.0566463	Cpxm1
613258	0.00194107	0.00122205			0.00146915		0.00403706	0.00202302	-6.13982	-2.6182	6.13982	do(+)n	-6.5033	-2.70117	6.5033	do(+)n	3.93594	1.97671	3.93594	up	1.0592	0.0829756	1.0592	up	-1.55994	-0.641489	1.55994	do(+)n	-1.65229	-0.724465	1.65229	do(+)n	0.838691	3.61967	0.681256	3.09835	-0.755404	-0.432914	-0.454447	-0.592054	-0.286932	-0.534547	-0.768618	-0.976625	0.00740004	-0.00740004	-0.0720472	0.403184	A730017L22Rik
14588	6.41876e-09	2.75013e-10	0.000199137	0.0190193	0.000192672	0.000190277	0.000171728	0.000263705	-4.99339	-2.32002	4.99339	do(+)n	-2.96099	-1.56608	2.96099	do(+)n	-12.6755	-3.66397	12.6755	do(+)n	-1.68639	-0.753938	1.68639	do(+)n	-63.2934	-5.98398	63.2934	do(+)n	-37.5319	-5.23005	37.5319	do(+)n	-3.42717	-2.91212	-4.26176	-3.96851	-6.20556	-5.98186	-5.56926	-6.09295	-4.98844	-5.83524	-4.95766	-5.05253	-0.0588093	0.145117	0.0323591	-0.0323582	Gfra4
110751	0.0966042	0.0838494					0.0658331		-2.19662	-1.13528	2.19662	do(+)n	-1.80997	-0.855963	1.80997	do(+)n	2.93101	1.5514	2.93101	up	-1.21362	-0.27932	1.21362	do(+)n	1.33433	0.416114	1.33433	up	1.61937	0.695434	1.61937	up	1.43379	2.20691	2.25515	0.122365	0.702352	0.515741	0.90135	-0.642357	0.585175	0.337265	0.751934	0.919991	-1.25732	1.06994	0.0537343	-0.0537343	Adam33
72630	7.15099e-06	2.24957e-06			0.000191081		0.00017346	0.000200892	56.7109	5.82555	56.7109	up	57.8435	5.85408	57.8435	up	-35.1861	-5.13694	35.1861	do(+)n	-1.01997	-0.02853	1.01997	do(+)n	1.61174	0.688618	1.61174	up	1.64393	0.717148	1.64393	up	-6.5177	-4.79686	-6.5177	-2.90028	0.896434	0.207483	1.24395	0.22181	1.04439	0.204423	0.777622	0.657353	0.124361	-0.0598121	0.0598121	-0.30916	Hspa12b
12616	2.17609e-06	5.53084e-07			0.000172027		0.000190457	0.000199204	2.27736	1.18736	2.27736	up	2.70308	1.4346	2.70308	up	-2.47342	-1.30651	2.47342	do(+)n	-1.18694	-0.247244	1.18694	do(+)n	-1.08609	-0.119149	1.08609	do(+)n	1.09285	0.128096	1.09285	up	-1.23269	-1.47322	-0.885939	-1.62896	-0.113632	0.0135431	-0.044138	-0.327136	0.22481	0.121313	0.113169	0.0583229	0.0921307	-0.0921307	0.107677	-0.102446	Cenpb
228607	5.35244e-07	1.00961e-07	0.000199139		0.000326545	0.000190279	0.000203384	0.000288617	2.17458	1.12074	2.17458	up	2.02688	1.01926	2.02688	up	2.23101	1.1577	2.23101	up	1.07287	0.101475	1.07287	up	4.85152	2.27844	4.85152	up	4.522	2.17696	4.522	up	1.15866	1.37837	0.605137	1.61057	2.19805	2.26665	2.33831	2.43269	2.22221	2.11475	2.25948	2.23335	0.334509	-0.212561	0.191848	-0.191848	Mavs
11550	1.82754e-06	4.52143e-07	0.000199341		0.000218704	0.000190459	0.0117401	0.000185138	-24.5611	-4.6183	24.5611	do(+)n	-20.4899	-4.35684	20.4899	do(+)n	-3.79738	-1.925	3.79738	do(+)n	-1.19869	-0.26146	1.19869	do(+)n	-93.2677	-6.54331	93.2677	do(+)n	-77.808	-6.28185	77.808	do(+)n	-0.833287	-1.31896	-2.86942	-2.47663	-6.8655	-7.35709	-4.80835	-6.94056	-5.30392	-7.35709	-6.856	-5.40865	0.139755	-0.154345	-0.139756	0.356065	Adra1d
71995	7.96772e-05	3.51895e-05	0.0126752		0.000218831	0.0538597	0.00146869	0.000282057	-15.7575	-3.97797	15.7575	do(+)n	-9.82163	-3.29596	9.82163	do(+)n	4.52006	2.17634	4.52006	up	-1.60437	-0.682006	1.60437	do(+)n	-3.48613	-1.80163	3.48613	do(+)n	-2.1729	-1.11962	2.1729	do(+)n	1.59589	2.64669	1.61421	2.03674	-2.65108	-2.65108	-1.94108	-0.775112	-2.65108	-1.10856	-0.828055	-0.702638	-1.07272	0.260873	-0.0438163	0.0438163	Erv3
12653	1.75182e-06	4.28028e-07	0.000190845		0.000173754	0.000199741		0.000193241	-14.6474	-3.87258	14.6474	do(+)n	-17.0072	-4.08808	17.0072	do(+)n	-1.57891	-0.658925	1.57891	do(+)n	1.16111	0.215499	1.16111	up	-23.1269	-4.5315	23.1269	do(+)n	-26.8528	-4.747	26.8528	do(+)n	-0.946571	-0.539237	0.538379	-1.4918	-4.6206	-4.71399	-3.51053	-5.08442	-4.28422	-5.90596	-4.15789	-4.44346	0.501956	-0.0523481	0.0523491	-0.305492	Chgb
241656	6.2972e-07	1.23454e-07	0.000190475		0.000172112	0.000199197		0.000190445	-16.387	-4.03448	16.387	do(+)n	-22.993	-4.52313	22.993	do(+)n	-1.36687	-0.450877	1.36687	do(+)n	1.40312	0.488644	1.40312	up	-22.3989	-4.48536	22.3989	do(+)n	-31.4285	-4.974	31.4285	do(+)n	-0.715655	-0.743151	0.393894	-0.625647	-4.67748	-4.52435	-3.45908	-5.16757	-4.70086	-6.04159	-5.08301	-3.9576	0.0708261	-0.0708265	-0.41568	0.52863	Pak7
20614	5.14516e-08	5.02293e-09	0.000190277		0.000172083	0.000199137	0.000191007	0.000191182	-11.665	-3.54412	11.665	do(+)n	-12.1263	-3.60006	12.1263	do(+)n	-6.26769	-2.64793	6.26769	do(+)n	1.03954	0.0559478	1.03954	up	-73.1127	-6.19205	73.1127	do(+)n	-76.0038	-6.248	76.0038	do(+)n	-2.58413	-2.61436	-2.5999	-2.82226	-6.21604	-6.53498	-5.40227	-6.64382	-6.07494	-7.70816	-5.67894	-5.55887	0.0313654	-0.00137615	-0.0602751	0.0013752	Snap25
16449	0.00151622	0.000932114	0.00380104		0.00622434	0.00332135		0.00387692	2.8358	1.50376	2.8358	up	2.64456	1.40303	2.64456	up	1.18487	0.244729	1.18487	up	1.07232	0.10073	1.07232	up	3.36006	1.74849	3.36006	up	3.13346	1.64776	3.13346	up	1.11324	0.4802	-1.14528	0.599174	1.73499	1.78208	2.06012	1.48517	1.77612	1.68058	1.78852	1.41421	0.127794	0.539518	-0.47111	-0.127794	Jag1
319909	0.00427347	0.00290607			0.00405894		0.00345959	0.00554776	9.08971	3.18423	9.08971	up	11.2915	3.49717	11.2915	up	-16.5573	-4.04939	16.5573	do(+)n	-1.24223	-0.312932	1.24223	do(+)n	-1.82154	-0.86516	1.82154	do(+)n	-1.46635	-0.552228	1.46635	do(+)n	-5.25392	-0.725725	-5.25392	-5.25392	-1.79358	-1.4572	0.285293	-0.785069	-1.08528	-0.883515	0.116277	-0.64632	0.315086	-0.605007	-0.00556612	0.00556564	Ism1
75812	0.000280276	0.000144022	0.000305252		0.0104783	0.000734896	0.010004	0.0523281	-2.23056	-1.15741	2.23056	do(+)n	-1.62762	-0.702765	1.62762	do(+)n	-1.9988	-0.999132	1.9988	do(+)n	-1.37044	-0.454642	1.37044	do(+)n	-4.45844	-2.15654	4.45844	do(+)n	-3.25329	-1.7019	3.25329	do(+)n	-1.43537	-1.59426	-0.25964	-0.632581	-2.62411	-2.57781	-1.34833	-2.00122	-1.58568	-1.79819	-1.34718	-2.00186	0.0166869	-0.0166869	-0.0555301	0.130213	Tasp1
71436	1.30975e-06	3.00971e-07	0.000199229		0.0001988	0.0001904	0.0139864	0.000179776	-11.1592	-3.48016	11.1592	do(+)n	-9.2025	-3.20203	9.2025	do(+)n	-2.48427	-1.31282	2.48427	do(+)n	-1.21263	-0.278135	1.21263	do(+)n	-27.7225	-4.79299	27.7225	do(+)n	-22.8615	-4.51485	22.8615	do(+)n	-1.21093	-2.09106	-1.51009	-0.968919	-6.02075	-4.71562	-4.45443	-4.51085	-4.04413	-4.64789	-4.01125	-5.88583	-0.0841069	0.0841069	-0.624973	0.0952716	Flrt3
378776	0.00226251	0.00144403	0.0109707		0.00980463	0.00511235		0.00344024	-6.47513	-2.69491	6.47513	do(+)n	-10.6062	-3.40683	10.6062	do(+)n	1.34817	0.431003	1.34817	up	1.63799	0.711923	1.63799	up	-4.8029	-2.2639	4.8029	do(+)n	-7.86708	-2.97583	7.86708	do(+)n	1.23264	1.06711	-1.38845	-0.0363064	-3.16214	-2.00901	-1.81821	-2.91527	-1.72609	-4.65373	-2.34528	-4.02722	-0.197626	0.545383	-1.39439	0.197626	C630020P19Rik
18549	6.95957e-08	7.64469e-09	0.000199137		0.000190746	0.000190277	0.000305433	0.000171934	-10.9054	-3.44697	10.9054	do(+)n	-10.3577	-3.37264	10.3577	do(+)n	-4.10588	-2.03769	4.10588	do(+)n	-1.05287	-0.0743337	1.05287	do(+)n	-44.7762	-5.48466	44.7762	do(+)n	-42.5276	-5.41033	42.5276	do(+)n	-2.03482	-2.03819	-1.34368	-2.58716	-5.71353	-5.1129	-5.06561	-5.89967	-5.2442	-6.49198	-5.15021	-4.60799	0.110122	-0.110122	-0.158761	0.305685	Pcsk2
12075	0.0882422	0.0761577						0.0653032	-2.10715	-1.0753	2.10715	do(+)n	-3.5629	-1.83305	3.5629	do(+)n	1.39987	0.485291	1.39987	up	1.69086	0.757757	1.69086	up	-1.50525	-0.590004	1.50525	do(+)n	-2.54517	-1.34776	2.54517	do(+)n	-1.18509	0.912914	0.948709	1.56388	-1.50306	0.158219	0.0185587	-0.734485	-2.84837	-0.130199	-1.23052	-0.882709	-0.0682936	0.393071	0.0682936	-0.0938191	Bfsp1
56431	3.10581e-09	8.60841e-11			0.000171728		0.000199137	0.000190277	2.44447	1.28952	2.44447	up	2.49908	1.3214	2.49908	up	-2.61783	-1.38837	2.61783	do(+)n	-1.02234	-0.0318773	1.02234	do(+)n	-1.07092	-0.0988517	1.07092	do(+)n	-1.04752	-0.0669744	1.04752	do(+)n	-1.42428	-1.217	-1.60834	-1.3955	-0.0896063	-0.146879	-0.13584	-0.114704	-0.12864	-0.117543	-0.0393133	-0.0740242	-0.00720882	-0.115137	0.0235138	0.00720882	Dstn
107586	0.0012034	0.000722218	0.00148481		0.0988617	0.000875248	0.0159038	0.0423573	-3.27861	-1.71308	3.27861	do(+)n	-3.27861	-1.71308	3.27861	do(+)n	-4.34041	-2.11783	4.34041	do(+)n	-1	0	1	do(+)n	-14.2305	-3.83091	14.2305	do(+)n	-14.2305	-3.83091	14.2305	do(+)n	-0.917664	-0.328309	-4.04915	-4.04915	-4.04915	-4.04915	-4.04915	-4.04915	-4.04915	-4.04915	-4.04915	-4.04915	-1.31011	0.0403376	-0.0403376	0.437156	Ovol2
668917	0.0922988	0.0798919						0.0879349	-6.63835	-2.73082	6.63835	do(+)n	-5.89843	-2.56033	5.89843	do(+)n	1.94539	0.960056	1.94539	up	-1.12544	-0.170493	1.12544	do(+)n	-3.41236	-1.77077	3.41236	do(+)n	-3.03201	-1.60028	3.03201	do(+)n	1.55047	-1.44514	3.97377	-0.28552	-3.16598	-2.69118	-0.330455	-0.94209	-1.76703	-3.16598	-0.500098	-1.01463	0.342636	0.997511	-1.04414	-0.342636	Zfp133-ps
408057	0.00051848	0.000285575			0.000981113		0.000452882	0.000873386	-5.6653	-2.50215	5.6653	do(+)n	-4.75614	-2.24979	4.75614	do(+)n	8.22515	3.04004	8.22515	up	-1.19115	-0.25236	1.19115	do(+)n	1.45185	0.53789	1.45185	up	1.72937	0.790249	1.72937	up	2.53203	2.62313	2.21488	2.54828	-0.173161	-0.272418	0.000848293	0.354448	0.0709386	-0.12223	0.809378	0.161071	-2.51935	0.122364	0.277509	-0.122364	BC039771
53626	7.96772e-05	3.51785e-05	0.000421752		0.00032692	0.000500568		0.000432027	-16.0759	-4.00683	16.0759	do(+)n	-11.4298	-3.51473	11.4298	do(+)n	1.39081	0.475924	1.39081	up	-1.40649	-0.492097	1.40649	do(+)n	-11.5587	-3.5309	11.5587	do(+)n	-8.21811	-3.03881	8.21811	do(+)n	-0.367989	1.16577	0.868645	0.0141573	-3.66138	-2.98074	-2.34368	-5.36093	-4.13933	-3.5345	-2.46045	-2.24406	0.122828	-0.345936	-0.0175529	0.0175524	Insm1
241694	0.00036328	0.000191932			0.000308745		0.000499463	0.000628483	-2.41551	-1.27233	2.41551	do(+)n	-2.54446	-1.34736	2.54446	do(+)n	2.45887	1.298	2.45887	up	1.05339	0.0750328	1.05339	up	1.01795	0.0256679	1.01795	up	-1.03481	-0.0493649	1.03481	do(+)n	0.842761	2.02971	1.25927	1.34403	0.234324	0.205634	0.0117946	-0.0652962	0.206792	0.073771	0.0229926	-0.217231	-0.308074	0.0476875	-0.0476875	0.591859	Ralgapa2
20608	0.000318782	0.000165898	0.0938078		0.000933096	0.0537464	0.000284841	0.00173624	5.6415	2.49608	5.6415	up	6.01388	2.5883	6.01388	up	-13.8213	-3.78882	13.8213	do(+)n	-1.06601	-0.0922171	1.06601	do(+)n	-2.44993	-1.29274	2.44993	do(+)n	-2.29823	-1.20053	2.29823	do(+)n	-4.24868	-4.24868	-4.24868	-4.24868	-1.94974	-2.45196	-1.78682	-0.821904	-1.31222	-1.89881	-2.74759	-0.68293	-0.0824986	-2.14123	0.0824981	0.301778	Sstr4
21824	0.00200704	0.00126701	0.0195739		0.0021352	0.0237256		0.00322947	7.60742	2.92741	7.60742	up	5.90164	2.56112	5.90164	up	-1.98932	-0.992275	1.98932	do(+)n	1.28904	0.366293	1.28904	up	3.82413	1.93513	3.82413	up	2.96666	1.56884	2.96666	up	-0.595261	0.592733	-1.08825	-3.23861	1.84037	1.66042	2.32743	1.55203	1.51907	1.1923	1.76789	1.43582	0.340715	-0.700995	0.0276875	-0.0276875	Thbd
17064	0.00084459	0.000490505	0.000955631		0.0613497	0.000757966	0.0148375	0.0371298	2.08762	1.06186	2.08762	up	1.96708	0.976058	1.96708	up	2.27348	1.1849	2.27348	up	1.06128	0.085803	1.06128	up	4.74617	2.24676	4.74617	up	4.47212	2.16096	4.47212	up	1.81759	2.40421	-0.218539	0.924942	2.49357	2.17021	2.44937	2.0625	2.36578	2.09005	2.17191	2.20469	-0.0531244	0.0531249	-0.0665331	0.255127	Cd93
17957	1.39542e-07	1.8967e-08	0.000199137		0.00798449	0.000190277	0.000171739	0.00517678	-2.51799	-1.33227	2.51799	do(+)n	-2.35024	-1.23281	2.35024	do(+)n	-13.6605	-3.77194	13.6605	do(+)n	-1.07138	-0.0994644	1.07138	do(+)n	-34.3971	-5.10421	34.3971	do(+)n	-32.1056	-5.00475	32.1056	do(+)n	-4.21793	-3.2125	-2.98377	-4.55939	-5.34256	-5.47913	-4.2381	-5.24289	-4.77768	-5.4062	-4.959	-4.76194	0.0591593	-0.179732	-0.0591593	0.29392	Napb
245174	4.68187e-09	1.67483e-10	0.0924932		0.000190277		0.000171728	0.000199137	-10.6231	-3.40913	10.6231	do(+)n	-10.9967	-3.45899	10.9967	do(+)n	8.59484	3.10347	8.59484	up	1.03516	0.0498594	1.03516	up	-1.23599	-0.305665	1.23599	do(+)n	-1.27945	-0.355524	1.27945	do(+)n	2.49676	3.24151	3.22446	3.45553	-0.268186	-0.458584	-0.219876	-0.271633	-0.293027	-0.271877	-0.335692	-0.517121	-0.143274	0.147653	0.125661	-0.125661	Zfp937
241727	2.5766e-10	1.54793e-12	0.000199137		0.000190278	0.000190277	0.000171728	0.000171729	-2.47815	-1.30926	2.47815	do(+)n	-2.40485	-1.26595	2.40485	do(+)n	-4.45301	-2.15478	4.45301	do(+)n	-1.03048	-0.0433156	1.03048	do(+)n	-11.0352	-3.46404	11.0352	do(+)n	-10.7088	-3.42073	10.7088	do(+)n	-2.30394	-1.97818	-2.05519	-2.18464	-3.45852	-3.56148	-3.35448	-3.38453	-3.27414	-3.499	-3.38583	-3.42678	0.1066	-0.106601	-0.223847	0.321013	Snph
69698	0.000433824	0.000234267			0.000481464		0.000744541	0.000539052	28.3779	4.8267	28.3779	up	34.0456	5.0894	34.0456	up	-15.8245	-3.98408	15.8245	do(+)n	-1.19972	-0.262701	1.19972	do(+)n	1.79329	0.842611	1.79329	up	2.15145	1.10531	2.15145	up	-5.20027	-5.20027	-5.20027	-0.734849	0.986599	-0.125562	1.76454	0.345547	1.03612	1.00046	1.45057	0.534767	-0.234508	0.246154	-0.645475	0.234508	Slc52a3
545474	6.86256e-06	2.14666e-06	0.000190899		0.00392056	0.000200073	0.000296861	0.00639229	-5.76573	-2.5275	5.76573	do(+)n	-6.51122	-2.70293	6.51122	do(+)n	-14.6727	-3.87506	14.6727	do(+)n	1.1293	0.175426	1.1293	up	-84.5987	-6.40256	84.5987	do(+)n	-95.5372	-6.57799	95.5372	do(+)n	-4.10814	-3.14027	-3.55931	-4.6811	-5.74804	-6.5018	-4.78743	-8.56156	-6.09335	-8.01903	-6.06046	-6.12769	0.195055	-0.143703	0.143703	-0.183623	Scrt2
228777	1.55535e-07	2.18134e-08	0.000190277		0.000186162	0.000199137	0.000186608	0.000205327	-11.1844	-3.48342	11.1844	do(+)n	-13.963	-3.80353	13.963	do(+)n	-11.1147	-3.4744	11.1147	do(+)n	1.24843	0.320117	1.24843	up	-124.312	-6.95782	124.312	do(+)n	-155.195	-7.27794	155.195	do(+)n	-4.65161	-3.67978	-2.16866	-3.4876	-7.29151	-6.94573	-6.21061	-7.47348	-7.53728	-8.46297	-6.62992	-6.57162	0.102187	0.0313158	-0.19223	-0.0313158	Nrsn2
67917	3.71487e-05	1.48082e-05	0.00022471		0.000399737	0.00024845	0.0896949	0.00067577	-2.07845	-1.05551	2.07845	do(+)n	-2.12373	-1.0866	2.12373	do(+)n	-1.30098	-0.379598	1.30098	do(+)n	1.02178	0.0310909	1.02178	up	-2.70403	-1.43511	2.70403	do(+)n	-2.76293	-1.4662	2.76293	do(+)n	-0.0795631	-0.278703	0.0793242	-1.16348	-1.44383	-1.50845	-1.3136	-1.39859	-1.39086	-1.3315	-1.60033	-1.46614	-0.0668368	-0.0551739	0.0551739	0.142807	Zcchc3
228778	0.00660556	0.00467774	0.0176833			0.00982927	0.00414107		2.45491	1.29567	2.45491	up	1.56768	0.64863	1.56768	up	-10.8107	-3.43439	10.8107	do(+)n	1.56595	0.64704	1.56595	up	-4.4037	-2.13872	4.4037	do(+)n	-6.89599	-2.78576	6.89599	do(+)n	-2.13734	-4.26882	-4.26882	-3.24331	-1.60731	-2.54043	-0.730674	-3.85721	-4.26882	-1.91895	-3.76773	-1.36828	-0.0647788	0.113521	0.0647788	-0.294271	6820408C15Rik
66405	0.0253447	0.0200813			0.0780657		0.0131299	0.0757984	3.39218	1.76221	3.39218	up	4.66301	2.22126	4.66301	up	-10.693	-3.41859	10.693	do(+)n	-1.37464	-0.459051	1.37464	do(+)n	-3.15225	-1.65638	3.15225	do(+)n	-2.29315	-1.19733	2.29315	do(+)n	-1.16312	-5.61654	-5.61654	-1.32104	-1.37006	-2.05428	-1.36597	-1.87807	-1.6889	-1.00793	-1.2328	-0.902561	0.228611	0.155763	-0.271468	-0.155764	Mcts2
15901	0.000931199	0.000546463			0.00120104		0.00117863	0.000579646	23.5011	4.55466	23.5011	up	18.1172	4.17929	18.1172	up	-18.9258	-4.24228	18.9258	do(+)n	1.29717	0.375369	1.29717	up	1.24175	0.312371	1.24175	up	-1.04463	-0.0629982	1.04463	do(+)n	-2.83807	-7.55452	-3.8742	-2.9371	0.50429	-0.714236	1.14523	0.0794544	-0.0865798	-0.524468	0.609826	-0.485516	0.496432	-0.00644398	0.00644398	-0.731177	Id1
84682	0.000713873	0.000407426	0.049708		0.00477056		0.000406611	0.0021603	6.6739	2.73853	6.6739	up	6.43713	2.68642	6.43713	up	-18.8096	-4.23339	18.8096	do(+)n	1.03678	0.0521129	1.03678	up	-2.81837	-1.49486	2.81837	do(+)n	-2.92204	-1.54698	2.92204	do(+)n	-4.28255	-4.28255	-4.28255	-4.28255	-2.79096	-1.80775	-0.881273	-0.69609	-3.81434	-1.74003	-0.0810142	-0.749146	0.149726	-0.149725	-0.575752	0.379126	Cox4i2
252864	5.03091e-05	2.08888e-05	0.00114843	0.0425256	0.000892237	0.000249943		0.000236491	-8.21619	-3.03847	8.21619	do(+)n	-21.1082	-4.39973	21.1082	do(+)n	1.3702	0.454386	1.3702	up	2.56909	1.36126	2.56909	up	-5.99634	-2.58408	5.99634	do(+)n	-15.4052	-3.94534	15.4052	do(+)n	1.34719	-0.618039	1.35936	-0.256789	-1.80406	-3.18663	-2.17465	-3.15681	-2.94674	-5.11829	-2.98979	-4.71237	-0.0679574	0.082139	-0.00301933	0.00301933	Dusp15
72326	0.000854692	0.000496781	0.00871976		0.00131485	0.00990864		0.0011876	-3.35891	-1.74799	3.35891	do(+)n	-3.75595	-1.90918	3.75595	do(+)n	1.52052	0.604564	1.52052	up	1.11821	0.161185	1.11821	up	-2.20905	-1.14343	2.20905	do(+)n	-2.47018	-1.30461	2.47018	do(+)n	1.09443	0.0988197	0.110765	0.310903	-0.931126	-1.77283	-1.17215	-1.50095	-1.05072	-0.977131	-2.24355	-1.7504	0.0759182	-0.0759177	-1.05344	0.250098	2500004C02Rik
56846	1.53816e-05	5.43628e-06	0.000196929		0.000904154	0.000203415	0.00643221	0.000770929	-8.62356	-3.10828	8.62356	do(+)n	-12.1409	-3.60181	12.1409	do(+)n	-4.91821	-2.29813	4.91821	do(+)n	1.40788	0.493526	1.40788	up	-42.4125	-5.40642	42.4125	do(+)n	-59.7118	-5.89994	59.7118	do(+)n	-2.95401	-2.51424	-0.961571	-2.93388	-5.22276	-6.28933	-4.7652	-5.51956	-5.93922	-8.18684	-4.71197	-4.93292	-0.0885677	0.0885687	-0.328529	0.157357	Necab3
13555	0.000133158	6.27248e-05	0.0134743		0.000264942	0.0204208	0.00434276	0.000297121	-2.58074	-1.36778	2.58074	do(+)n	-2.33453	-1.22313	2.33453	do(+)n	1.61937	0.695431	1.61937	up	-1.10546	-0.144652	1.10546	do(+)n	-1.59367	-0.672354	1.59367	do(+)n	-1.44163	-0.527702	1.44163	do(+)n	0.318819	1.18405	0.817027	0.420706	-0.39341	-0.517138	-1.07431	-0.745676	-0.638182	-0.246151	-0.813911	-0.453686	-0.0447392	0.0594687	-0.100591	0.0447392	E2f1
59038	0.0835275	0.0718093							2.24788	1.16857	2.24788	up	2.05911	1.04202	2.05911	up	-1.09901	-0.136207	1.09901	do(+)n	1.09168	0.126544	1.09168	up	2.04537	1.03236	2.04537	up	1.8736	0.905816	1.8736	up	0.725878	0.951903	-1.91977	-0.691414	1.01652	0.922749	0.812424	0.989171	0.881382	0.687668	0.944024	0.721616	0.0125799	-0.587782	-0.0125799	0.199209	Pxmp4
207182	8.93945e-08	1.0719e-08	0.000190277		0.000171741	0.000199137	0.0440771	0.000190283	-10.7062	-3.42037	10.7062	do(+)n	-13.1133	-3.71296	13.1133	do(+)n	-1.66974	-0.739625	1.66974	do(+)n	1.22483	0.292586	1.22483	up	-17.8765	-4.15999	17.8765	do(+)n	-21.8958	-4.45258	21.8958	do(+)n	-0.34614	-0.689991	-0.805322	-1.05047	-4.02057	-4.81818	-3.27432	-4.46033	-4.08857	-5.29758	-4.16634	-4.19125	-0.0353498	0.101927	-0.031888	0.031889	Ggt7
668940	0.000160482	7.7283e-05	0.000381728		0.00333664	0.000332066	0.0627358	0.00200739	-9.00438	-3.17063	9.00438	do(+)n	-7.92921	-2.98718	7.92921	do(+)n	-2.91813	-1.54505	2.91813	do(+)n	-1.1356	-0.18345	1.1356	do(+)n	-26.276	-4.71567	26.276	do(+)n	-23.1385	-4.53222	23.1385	do(+)n	-1.88902	-1.79749	-0.405105	-2.62883	-5.84778	-4.86457	-3.76778	-4.92283	-3.29057	-6.92433	-3.9638	-4.49046	0.517279	-0.0879116	0.0879116	-1.05755	Myh7b
19124	0.00824232	0.0059471	0.0118302		0.0627272	0.0082807		0.0584377	2.18627	1.12847	2.18627	up	2.67307	1.4185	2.67307	up	1.723	0.78492	1.723	up	-1.22266	-0.290025	1.22266	do(+)n	3.76694	1.91339	3.76694	up	4.60569	2.20342	4.60569	up	1.45371	-0.95693	2.32448	0.617723	2.0806	1.41504	2.25905	2.19819	2.28229	2.0758	2.76176	1.99313	0.0705118	-0.37678	-0.0705121	0.676084	Procr
17391	2.90971e-07	4.82909e-08	0.000199139		0.000191773	0.000190278	0.00276295	0.000172831	-15.6596	-3.96898	15.6596	do(+)n	-13.4493	-3.74946	13.4493	do(+)n	-3.35219	-1.7451	3.35219	do(+)n	-1.16434	-0.219518	1.16434	do(+)n	-52.494	-5.71408	52.494	do(+)n	-45.0846	-5.49456	45.0846	do(+)n	-2.25133	-1.68779	-0.892983	-2.13586	-6.10969	-5.07586	-4.83614	-6.82217	-4.85296	-6.28115	-5.04956	-5.78212	-0.00486565	-0.210366	0.22282	0.00486469	Mmp24
13821	1.18976e-09	1.79504e-11	0.000190277		0.000171728	0.000199137	0.000171729	0.000190277	-5.04399	-2.33457	5.04399	do(+)n	-5.39304	-2.4311	5.39304	do(+)n	-4.28949	-2.10081	4.28949	do(+)n	1.0692	0.0965319	1.0692	up	-21.6361	-4.43537	21.6361	do(+)n	-23.1334	-4.5319	23.1334	do(+)n	-2.22514	-2.11734	-1.98211	-1.9585	-4.21274	-4.41997	-4.11806	-4.87058	-4.05959	-4.72969	-4.73909	-4.47911	0.00741959	-0.00742054	-0.137016	0.257157	Epb4.1l1
100504350	5.08963e-06	1.51424e-06	0.000191319		0.000362849	0.000199867	0.00407043	0.000364204	-10.0577	-3.33023	10.0577	do(+)n	-13.4265	-3.74701	13.4265	do(+)n	-4.8017	-2.26355	4.8017	do(+)n	1.33494	0.416774	1.33494	up	-48.2942	-5.59378	48.2942	do(+)n	-64.4698	-6.01055	64.4698	do(+)n	-1.19695	-1.8486	-1.34855	-4.73338	-6.02887	-6.02887	-5.77831	-4.61234	-6.02887	-6.02887	-6.02887	-6.02887	-0.0929608	-0.207389	0.0929613	0.134101	Gm14169
98932	1.44416e-07	1.9797e-08			0.000190277		0.000171728	0.000199137	56.6359	5.82364	56.6359	up	64.5779	6.01297	64.5779	up	-45.6506	-5.51256	45.6506	do(+)n	-1.14023	-0.189325	1.14023	do(+)n	1.24064	0.311083	1.24064	up	1.41461	0.500408	1.41461	up	-3.89456	-6.02605	-6.02605	-6.02605	0.72293	-0.194377	0.676052	0.117269	0.967839	0.039567	0.564577	0.50719	-0.0217867	0.322192	0.0217867	-0.244653	Myl9
18111	0.000186258	9.14759e-05	0.00223167		0.0145959	0.00128033	0.000240235	0.03066	3.76854	1.91401	3.76854	up	2.63093	1.39557	2.63093	up	-17.593	-4.13693	17.593	do(+)n	1.4324	0.518434	1.4324	up	-4.66839	-2.22293	4.66839	do(+)n	-6.687	-2.74136	6.687	do(+)n	-2.95789	-3.91602	-3.56952	-6.04181	-2.44398	-2.90251	-0.990331	-2.49239	-2.97307	-2.92577	-2.3051	-2.69899	0.0194473	0.0898314	-0.0273294	-0.0194473	Nnat
277432	2.09688e-07	3.19083e-08	0.000199137		0.00020519	0.000190277	0.000205079	0.000188215	-16.9563	-4.08375	16.9563	do(+)n	-12.9514	-3.69504	12.9514	do(+)n	-11.0831	-3.47029	11.0831	do(+)n	-1.30922	-0.388709	1.30922	do(+)n	-187.928	-7.55404	187.928	do(+)n	-143.542	-7.16533	143.542	do(+)n	-4.12132	-3.65777	-2.82053	-3.54527	-7.44928	-6.93555	-6.4008	-9.69426	-7.18762	-7.39834	-7.43977	-6.89931	0.116211	0.0372534	-0.0372524	-0.379934	Vstm2l
21817	8.69481e-06	2.82368e-06	0.000193947		0.000235109	0.000203479	0.043105	0.000294504	2.75612	1.46264	2.75612	up	2.93703	1.55436	2.93703	up	1.48052	0.566104	1.48052	up	-1.06564	-0.0917168	1.06564	do(+)n	4.0805	2.02874	4.0805	up	4.34833	2.12046	4.34833	up	0.757003	0.740163	-0.247728	0.779603	2.22497	1.47011	2.06277	2.12176	2.35619	1.65395	2.16006	2.07628	0.116279	-0.351656	0.0633078	-0.0633078	Tgm2
68108	2.84358e-05	1.0976e-05			0.000220293	0.0262382	0.000203176	0.000298333	-2.36208	-1.24006	2.36208	do(+)n	-1.94383	-0.958902	1.94383	do(+)n	2.80722	1.48914	2.80722	up	-1.21517	-0.281154	1.21517	do(+)n	1.18846	0.249088	1.18846	up	1.44417	0.530242	1.44417	up	1.82264	0.973876	1.85363	1.35624	0.356457	0.161144	0.412895	0.115663	0.816855	0.551015	0.313001	0.489903	0.102054	-0.052247	-0.011148	0.0111475	9430008C03Rik
319317	3.98542e-08	3.6038e-09	0.000171748		0.000190277	0.000190282	0.00131238	0.000199137	-205.74	-7.68468	205.74	do(+)n	-321.05	-8.32666	321.05	do(+)n	4.75616	2.2498	4.75616	up	1.56046	0.641976	1.56046	up	-43.2576	-5.43488	43.2576	do(+)n	-67.502	-6.07686	67.502	do(+)n	1.98588	2.02208	2.66793	2.04901	-4.60856	-6.0972	-4.85851	-6.44954	-5.57475	-6.95987	-5.84538	-6.20173	-1.32963	1.05534	-0.183745	0.183746	Snhg11
100045469	1.60022e-06	3.82654e-07	0.000190539		0.000221036	0.000199185	0.004274	0.00020571	-4.20095	-2.07072	4.20095	do(+)n	-5.73957	-2.52094	5.73957	do(+)n	-2.33139	-1.22119	2.33139	do(+)n	1.36626	0.450228	1.36626	up	-9.79404	-3.2919	9.79404	do(+)n	-13.3812	-3.74213	13.3812	do(+)n	-1.72556	-0.796891	-0.95433	-1.26609	-3.3539	-3.19782	-3.15902	-3.31498	-3.99029	-4.77396	-3.23042	-2.83198	-0.131868	-0.137949	0.131867	0.279832	Gm14204
22348	8.76606e-06	2.84801e-06	0.000191719		0.00118978	0.000200741	0.00110233	0.00153292	-7.59519	-2.92509	7.59519	do(+)n	-9.20709	-3.20274	9.20709	do(+)n	-7.77593	-2.95902	7.77593	do(+)n	1.21223	0.277659	1.21223	up	-59.0597	-5.8841	59.0597	do(+)n	-71.5937	-6.16176	71.5937	do(+)n	-3.30281	-2.98264	-1.80872	-3.50357	-5.88259	-6.30464	-5.13842	-5.97244	-5.99712	-8.44637	-5.5336	-4.43164	0.318211	-0.0798922	0.0515051	-0.051506	Slc32a1
228852	2.1843e-08	1.58365e-09	0.000190277		0.00017173	0.000199137	0.00149501	0.000190277	-5.25246	-2.39299	5.25246	do(+)n	-6.20574	-2.6336	6.20574	do(+)n	-1.83705	-0.877391	1.83705	do(+)n	1.18149	0.240611	1.18149	up	-9.64902	-3.27038	9.64902	do(+)n	-11.4003	-3.51099	11.4003	do(+)n	-1.17493	-0.905481	-0.498764	-0.784839	-3.2508	-3.31339	-2.80156	-3.57023	-2.99256	-3.51498	-3.75077	-3.64011	-0.0295839	-0.233437	0.0295839	0.378989	Ppp1r16b
320799	0.0515461	0.0429576			0.0515513		0.0539043	0.0282001	3.23336	1.69304	3.23336	up	2.69869	1.43226	2.69869	up	-2.84064	-1.50622	2.84064	do(+)n	1.19812	0.260776	1.19812	up	1.13825	0.186821	1.13825	up	-1.0526	-0.0739552	1.0526	do(+)n	-0.32558	-0.598721	-3.74159	-1.39604	-0.0795407	0.258024	0.11985	0.411885	-0.00605583	-0.00672627	0.0232	-0.343303	0.357062	-0.285413	-0.394126	0.285413	Zhx3
19281	0.000891092	0.000520189	0.00115731		0.0381885	0.000833147	0.0253853	0.0301725	-2.62112	-1.39018	2.62112	do(+)n	-3.39321	-1.76265	3.39321	do(+)n	-2.87642	-1.52427	2.87642	do(+)n	1.29457	0.372468	1.29457	up	-7.53942	-2.91445	7.53942	do(+)n	-9.76028	-3.28692	9.76028	do(+)n	-0.539418	-1.27781	-3.16034	-1.31128	-3.16202	-2.86795	-2.42772	-3.39187	-2.91088	-4.58782	-3.38131	-2.45943	0.187486	-1.01254	-0.187487	0.820786	Ptprt
77288	1.06408e-09	1.51798e-11	0.000199137		0.000190277	0.000190277	0.000218392	0.000171728	-25.1757	-4.65396	25.1757	do(+)n	-21.7857	-4.44531	21.7857	do(+)n	-2.91438	-1.54319	2.91438	do(+)n	-1.15561	-0.208651	1.15561	do(+)n	-73.3716	-6.19715	73.3716	do(+)n	-63.4919	-5.9885	63.4919	do(+)n	-1.13608	-1.25722	-1.75717	-2.14814	-6.43749	-6.43749	-5.60197	-6.43749	-6.43749	-5.89497	-5.9364	-5.81098	0.0129104	-0.0129108	-0.338475	0.212634	9430021M05Rik
27219	0.000147415	7.03055e-05			0.000292797		0.000424382	0.000272885	-30.0348	-4.90856	30.0348	do(+)n	-25.3931	-4.66636	25.3931	do(+)n	13.1933	3.72173	13.1933	up	-1.18279	-0.242198	1.18279	do(+)n	-2.27652	-1.18683	2.27652	do(+)n	-1.9247	-0.944632	1.9247	do(+)n	4.05992	2.32735	3.6494	4.09004	-2.20085	-2.20085	-0.365328	-0.740522	0.437282	-2.20085	-2.20085	-0.57434	-0.622491	0.64071	-1.40094	0.622491	Sgk2
269389	0.000128346	6.01466e-05	0.000717706		0.0285937	0.00145432	0.000218123	0.0137202	4.16948	2.05987	4.16948	up	3.9857	1.99483	3.9857	up	-38.2858	-5.25874	38.2858	do(+)n	1.04611	0.0650346	1.04611	up	-9.1824	-3.19887	9.1824	do(+)n	-9.6058	-3.26391	9.6058	do(+)n	-4.39569	-4.4921	-4.12574	-7.80606	-2.99199	-2.21185	-3.35162	-4.02466	-2.98662	-2.80166	-3.69994	-3.35205	0.358652	-0.143287	-0.0749011	0.0749006	Tox2
59091	0.0669975	0.0567795					0.043916		2.94857	1.56001	2.94857	up	1.80409	0.851271	1.80409	up	-7.73024	-2.95051	7.73024	do(+)n	1.63438	0.708743	1.63438	up	-2.62169	-1.3905	2.62169	do(+)n	-4.28484	-2.09924	4.28484	do(+)n	-4.27909	-4.27909	-4.27909	0.338336	-0.263937	-2.80429	-1.32809	-1.86255	-2.00352	-1.56664	-3.19303	-2.33065	-0.378799	0.469364	0.378799	-1.16624	Jph2
228858	9.53016e-07	2.05723e-07	0.000199156		0.00047698	0.000190284	0.000258259	0.000272924	-6.40776	-2.67982	6.40776	do(+)n	-6.38228	-2.67407	6.38228	do(+)n	-6.5745	-2.71688	6.5745	do(+)n	-1.00399	-0.00574779	1.00399	do(+)n	-42.1278	-5.3967	42.1278	do(+)n	-41.9603	-5.39095	41.9603	do(+)n	-2.88314	-3.00748	-2.56258	-2.18591	-4.79313	-5.89739	-5.03416	-5.63372	-4.41212	-6.82966	-4.34795	-5.74567	0.303127	-0.074707	-0.043745	0.0437441	Gdap1l1
241770	1.8325e-06	4.53622e-07	0.000171959			0.000190465	0.00019917		2.18947	1.13058	2.18947	up	1.65392	0.725885	1.65392	up	-68.5858	-6.09984	68.5858	do(+)n	1.32381	0.404695	1.32381	up	-31.3253	-4.96926	31.3253	do(+)n	-41.4687	-5.37395	41.4687	do(+)n	-6.3549	-5.60491	-6.3549	-6.3549	-5.86331	-4.03737	-4.30824	-5.93836	-3.88669	-6.3549	-5.8538	-5.67067	0.324255	-0.594509	0.0831952	-0.0831952	Rims4
16538	0.000954908	0.00056155	0.000893688		0.0287123	0.00125342	0.0296221	0.0362163	-7.82455	-2.96801	7.82455	do(+)n	-5.09193	-2.34821	5.09193	do(+)n	-5.49618	-2.45843	5.49618	do(+)n	-1.53666	-0.619797	1.53666	do(+)n	-43.0052	-5.42644	43.0052	do(+)n	-27.9861	-4.80664	27.9861	do(+)n	-6.07116	-2.35031	-0.22091	-0.968305	-5.57957	-5.0114	-4.8206	-6.07116	-4.28102	-4.52864	-6.07116	-4.12272	-0.0170627	-0.114118	0.0170631	0.337149	Kcns1
18830	1.02506e-05	3.40882e-06	0.000181614		0.000202027	0.000225739		0.000229544	4.7901	2.26006	4.7901	up	4.8418	2.27554	4.8418	up	-1.12086	-0.164612	1.12086	do(+)n	-1.01079	-0.0154874	1.01079	do(+)n	4.27358	2.09544	4.27358	up	4.3197	2.11093	4.3197	up	0.0824366	0.397995	0.0948839	-1.13289	2.10455	1.83296	2.6924	1.85274	2.17784	1.81679	2.4743	2.07567	0.289942	0.0612192	-0.0612192	-0.189066	Pltp
57138	7.32503e-08	8.23941e-09	0.000190277		0.00017184	0.000199137	0.000500806	0.000190553	-11.7197	-3.55086	11.7197	do(+)n	-12.2104	-3.61004	12.2104	do(+)n	-3.65875	-1.87135	3.65875	do(+)n	1.04187	0.0591793	1.04187	up	-42.8795	-5.42222	42.8795	do(+)n	-44.675	-5.4814	44.675	do(+)n	-2.26196	-1.77997	-0.988377	-2.48584	-5.88877	-5.39979	-4.66735	-5.7637	-4.98408	-6.38488	-5.41887	-5.16849	0.184466	-0.215205	-0.00479794	0.00479794	Slc12a5
104010	6.93658e-08	7.59576e-09	0.000190277		0.000179988	0.000199137	0.000180587	0.000191344	-4.37399	-2.12895	4.37399	do(+)n	-6.35899	-2.6688	6.35899	do(+)n	-4.33768	-2.11692	4.33768	do(+)n	1.45382	0.539847	1.45382	up	-18.973	-4.24587	18.973	do(+)n	-27.5833	-4.78572	27.5833	do(+)n	-1.69566	-2.41825	-2.36256	-1.86869	-4.33556	-4.52781	-3.40128	-4.5963	-4.4414	-4.75411	-5.49598	-4.32885	0.239435	-0.116891	0.074111	-0.074111	Cdh22
16500	9.46851e-09	4.98377e-10	0.000190277		0.000171736	0.000199137	0.000177206	0.000190278	-10.0508	-3.32924	10.0508	do(+)n	-13.1224	-3.71396	13.1224	do(+)n	-4.80406	-2.26425	4.80406	do(+)n	1.3056	0.384717	1.3056	up	-48.2848	-5.5935	48.2848	do(+)n	-63.0408	-5.97821	63.0408	do(+)n	-2.55681	-2.18937	-1.79852	-2.3484	-4.99703	-6.30661	-5.1158	-5.79063	-5.51965	-6.50192	-6.05792	-5.66946	0.0339088	-0.320967	-0.0339088	0.484874	Kcnb1
19223	0.00309853	0.00204404			0.00423815		0.00173204	0.00287395	8.71263	3.12311	8.71263	up	8.28252	3.05007	8.28252	up	-7.34435	-2.87663	7.34435	do(+)n	1.05193	0.0730389	1.05193	up	1.1863	0.246474	1.1863	up	1.12774	0.173435	1.12774	up	-3.89903	-0.637131	-3.89903	-3.89903	0.588246	-0.738212	0.298818	0.00935698	0.427159	-1.35651	0.245921	0.549483	0.00125837	0.112457	-0.940145	-0.00125813	Ptgis
12608	6.10614e-06	1.87545e-06	0.00019923	0.000204197	0.000205256	0.00847227	0.00290799		2.68103	1.42279	2.68103	up	-1.19867	-0.261441	1.19867	do(+)n	1.97773	0.983847	1.97773	up	3.21369	1.68423	3.21369	up	5.30237	2.40664	5.30237	up	1.64993	0.722406	1.64993	up	0.839803	0.837315	1.00021	1.00929	2.3425	3.02671	2.01256	1.996	0.419058	0.8312	0.680488	0.710109	-0.143084	0.315843	0.143084	-0.564613	Cebpb
241794	5.54902e-05	2.34379e-05	0.000224757		0.0223279	0.000217909	0.00107169	0.0171693	-4.982	-2.31673	4.982	do(+)n	-7.39415	-2.88638	7.39415	do(+)n	-14.3585	-3.84383	14.3585	do(+)n	1.48417	0.569659	1.48417	up	-71.5341	-6.16056	71.5341	do(+)n	-106.169	-6.73022	106.169	do(+)n	-6.73068	-3.96832	-1.243	-3.43518	-6.24457	-6.73068	-4.93816	-6.73068	-6.73068	-6.73068	-6.73068	-6.73068	0.189667	-0.189668	-0.770403	0.768559	Kcng1
11981	2.41954e-08	1.81944e-09	0.000190277		0.000171763	0.000199137	0.000199893	0.000190312	-7.41347	-2.89015	7.41347	do(+)n	-8.35011	-3.0618	8.35011	do(+)n	-3.57476	-1.83785	3.57476	do(+)n	1.12634	0.171646	1.12634	up	-26.5014	-4.728	26.5014	do(+)n	-29.8496	-4.89964	29.8496	do(+)n	-2.1202	-1.83912	-0.906968	-2.18179	-4.97955	-4.59215	-4.01852	-5.01845	-4.70461	-5.23206	-4.60712	-4.75147	0.364353	0.0128498	-0.0610428	-0.0128489	Atp9a
76960	0.00138549	0.00084323			0.00460594	0.0231213	0.0307897	0.000790886	-4.2127	-2.07474	4.2127	do(+)n	-7.28975	-2.86587	7.28975	do(+)n	2.40157	1.26398	2.40157	up	1.73042	0.791125	1.73042	up	-1.75414	-0.810767	1.75414	do(+)n	-3.03541	-1.60189	3.03541	do(+)n	0.861198	1.1743	1.55053	1.68539	0.0522127	-1.25066	0.420195	-2.24931	-0.73318	-2.27805	-1.30876	-1.87207	-0.0447731	0.317007	-0.101499	0.0447726	Bcas1
76829	3.62922e-05	1.44098e-05	0.000223113		0.00622828	0.000208616	0.00320552	0.00274089	-4.2608	-2.09112	4.2608	do(+)n	-6.61499	-2.72574	6.61499	do(+)n	-5.01486	-2.32621	5.01486	do(+)n	1.55252	0.634615	1.55252	up	-21.3673	-4.41733	21.3673	do(+)n	-33.1732	-5.05195	33.1732	do(+)n	-1.9772	-2.57385	-1.50746	-3.11467	-3.33362	-6.1053	-3.63564	-4.46312	-3.86396	-4.76456	-5.079	-6.36862	0.334944	-0.113843	0.113842	-0.203285	Dok5
228942	1.17647e-07	1.51441e-08	0.000199137		0.000190915	0.000190277	0.000298024	0.000175127	-19.9244	-4.31646	19.9244	do(+)n	-11.9338	-3.57698	11.9338	do(+)n	-6.12084	-2.61373	6.12084	do(+)n	-1.66958	-0.739487	1.66958	do(+)n	-121.954	-6.93019	121.954	do(+)n	-73.0446	-6.19071	73.0446	do(+)n	-2.34385	-2.58009	-3.79502	-1.76481	-6.56872	-7.0603	-7.0603	-7.0603	-7.0603	-7.0603	-5.23728	-5.43379	0.179007	0.054976	-0.207868	-0.054976	Cbln4
664799	1.82793e-05	6.60391e-06	0.030202		0.000195364	0.0207697	0.000302016	0.000202438	-6.62804	-2.72858	6.62804	do(+)n	-7.84082	-2.971	7.84082	do(+)n	3.68574	1.88196	3.68574	up	1.18298	0.242422	1.18298	up	-1.79829	-0.846627	1.79829	do(+)n	-2.12734	-1.08905	2.12734	do(+)n	0.607612	2.3108	1.72621	2.48605	-0.669716	-0.733648	-1.25272	-1.12757	-1.29862	-1.01678	-1.01374	-1.42421	-0.549068	0.109964	0.151914	-0.109964	Ctcfl
100043911	0.0436148	0.0359477			0.0300934		0.0658502	0.0591941	-2.38501	-1.254	2.38501	do(+)n	-1.98455	-0.988811	1.98455	do(+)n	1.71508	0.778278	1.71508	up	-1.20179	-0.265187	1.20179	do(+)n	-1.39061	-0.47572	1.39061	do(+)n	-1.15712	-0.210533	1.15712	do(+)n	0.783021	-0.504112	1.87703	0.863425	-0.212179	-0.284951	-0.784992	-0.714504	-0.437526	-0.241755	-0.0257578	-0.230841	-0.424576	0.330831	-0.172911	0.172911	Ppp4r1l-ps
100043757	0.000559488	0.000310835	0.000621927			0.00055601	0.00396793	0.0975997	-3.77678	-1.91716	3.77678	do(+)n	-5.47976	-2.45411	5.47976	do(+)n	-14.3951	-3.8475	14.3951	do(+)n	1.45091	0.536958	1.45091	up	-54.3669	-5.76466	54.3669	do(+)n	-78.8815	-6.30161	78.8815	do(+)n	-2.57381	-0.948827	-7.02722	-4.14676	-5.53563	-7.02722	-4.77666	-5.02573	-6.55901	-7.02722	-6.52613	-4.40071	-0.0394712	-0.0876288	0.0394707	0.781013	Zfp831
13616	5.96905e-05	2.54076e-05			0.000228515		0.0002124	0.000235079	30.3707	4.92461	30.3707	up	38.2764	5.25838	38.2764	up	-20.4471	-4.35383	20.4471	do(+)n	-1.2603	-0.333771	1.2603	do(+)n	1.48533	0.570783	1.48533	up	1.87197	0.904554	1.87197	up	-5.77276	-2.05192	-5.77276	-3.47726	0.500188	0.059227	1.50864	0.555685	0.999104	0.86995	1.56398	0.525792	0.127528	-0.127529	0.627059	-0.286453	Edn3
665001	5.64556e-07	1.07723e-07	0.000201271		0.000199138	0.000237406	0.000464248	0.000190296	-7.03601	-2.81476	7.03601	do(+)n	-5.42606	-2.43991	5.42606	do(+)n	2.182	1.12565	2.182	up	-1.29671	-0.374852	1.29671	do(+)n	-3.22457	-1.68911	3.22457	do(+)n	-2.48674	-1.31426	2.48674	do(+)n	1.7908	0.984736	1.22776	0.63207	-1.87419	-1.20324	-1.57606	-1.97017	-1.23817	-1.21457	-1.16938	-1.50214	-0.0364261	0.262025	-0.129267	0.0364256	Gm14391
100043915	5.0493e-09	1.89935e-10	0.000190277	0.0550363	0.000199137	0.000171728	0.000656833	0.000190277	-3.67666	-1.87839	3.67666	do(+)n	-3.20437	-1.68004	3.20437	do(+)n	1.3553	0.438608	1.3553	up	-1.14739	-0.198355	1.14739	do(+)n	-2.71281	-1.43979	2.71281	do(+)n	-2.36433	-1.24143	2.36433	do(+)n	0.332702	0.217329	0.550343	0.521182	-1.49826	-1.41127	-1.43712	-1.54537	-1.35487	-1.33521	-1.18316	-1.22536	-0.277233	0.0655746	0.144355	-0.0655746	Gm4724
100503949	0.0688345	0.0584586			0.095142		0.0525378	0.0495915	3.37284	1.75396	3.37284	up	3.1806	1.6693	3.1806	up	-4.74706	-2.24703	4.74706	do(+)n	1.06044	0.0846635	1.06044	up	-1.40744	-0.493071	1.40744	do(+)n	-1.4925	-0.577734	1.4925	do(+)n	-0.828192	-0.653873	-3.95968	-3.95968	-0.352613	-0.162956	-1.90176	0.0317638	-0.533165	-0.957727	-0.758145	-0.475186	-0.870184	-0.329815	0.456899	0.329815	Gm14306
667962	5.31217e-05	2.22512e-05	0.00114175		0.000266026	0.000756342	0.0570246	0.000238369	-2.19433	-1.13378	2.19433	do(+)n	-2.4442	-1.28936	2.4442	do(+)n	1.29411	0.371964	1.29411	up	1.11387	0.155579	1.11387	up	-1.69563	-0.761818	1.69563	do(+)n	-1.8887	-0.917396	1.8887	do(+)n	0.47036	0.937987	0.0229959	0.214672	-0.808298	-0.420919	-0.827236	-0.832657	-0.701305	-0.813478	-1.13856	-0.858078	-0.0642858	-0.0524645	0.0524645	0.222446	Gm8898
100043387	0.0411425	0.0337752					0.0240354		3.16923	1.66413	3.16923	up	3.09681	1.63079	3.09681	up	-5.62738	-2.49246	5.62738	do(+)n	1.02338	0.033348	1.02338	up	-1.77563	-0.828331	1.77563	do(+)n	-1.81715	-0.861679	1.81715	do(+)n	-0.0635223	-1.58269	-4.03825	-4.27107	-0.817322	-1.06823	-0.885012	-0.528439	-1.3444	-0.677338	-0.818778	-0.591879	-0.24933	0.263653	-0.167998	0.167998	Gm14305
628308	1.27184e-08	7.63206e-10	0.000171728	0.0481282	0.000190277	0.000190277		0.000199137	-2.56651	-1.35981	2.56651	do(+)n	-2.96283	-1.56698	2.96283	do(+)n	1.05995	0.0839925	1.05995	up	1.15442	0.207168	1.15442	up	-2.42136	-1.27582	2.42136	do(+)n	-2.79526	-1.48298	2.79526	do(+)n	-0.0766077	0.278785	-0.130343	0.280473	-1.29343	-1.31018	-1.19012	-1.2932	-1.43756	-1.47612	-1.39363	-1.60829	-0.0413618	0.0413609	0.122139	-0.105802	Gm14420
329575	1.03794e-05	3.45862e-06	0.00677808		0.000192005	0.00671859	0.000359242	0.000200682	-2.73711	-1.45265	2.73711	do(+)n	-2.9125	-1.54226	2.9125	do(+)n	1.85894	0.89448	1.85894	up	1.06408	0.0896045	1.06408	up	-1.47241	-0.558175	1.47241	do(+)n	-1.56675	-0.647779	1.56675	do(+)n	0.715427	1.06348	0.759134	1.12736	-0.762788	-0.540096	-0.699525	-0.142803	-0.93184	-0.43552	-0.464179	-0.672091	-0.234155	0.0949683	-0.0949678	0.321641	Gm14325
665211	1.7656e-06	4.33324e-07	0.0177659		0.000190307	0.0351811	0.000173585	0.000199198	-2.83151	-1.50157	2.83151	do(+)n	-2.86462	-1.51835	2.86462	do(+)n	2.16115	1.1118	2.16115	up	1.01169	0.0167741	1.01169	up	-1.31019	-0.389774	1.31019	do(+)n	-1.32551	-0.406548	1.32551	do(+)n	1.28714	0.915397	1.10393	1.25586	-0.5668	-0.394543	-0.293899	-0.188725	-0.655613	-0.344897	-0.161095	-0.349459	0.360655	-0.0481043	0.0481043	-0.245528	Gm14326
12561	2.45356e-06	6.37344e-07	0.000190546		0.000264288	0.00019929	0.00233974	0.000271025	-4.54853	-2.1854	4.54853	do(+)n	-5.56204	-2.47561	5.56204	do(+)n	-2.84012	-1.50595	2.84012	do(+)n	1.22282	0.290215	1.22282	up	-12.9183	-3.69135	12.9183	do(+)n	-15.7968	-3.98156	15.7968	do(+)n	-1.32907	-2.17143	-0.371432	-2.02304	-3.30424	-3.98576	-3.39876	-3.94781	-3.3909	-4.68856	-3.61091	-4.10707	0.137871	-0.137871	-0.224201	0.353021	Cdh4
99296	1.46623e-08	9.38168e-10	0.000190277		0.000171733	0.000199137	0.000210617	0.00019028	-21.7763	-4.44469	21.7763	do(+)n	-26.722	-4.73996	26.722	do(+)n	-5.68922	-2.50823	5.68922	do(+)n	1.22711	0.29527	1.22711	up	-123.89	-6.95292	123.89	do(+)n	-152.027	-7.24819	152.027	do(+)n	-2.18792	-2.7561	-1.7157	-3.29774	-6.51587	-7.70259	-6.7569	-6.76085	-6.44758	-7.63486	-8.09133	-6.74352	0.0533876	0.135869	-0.0533867	-0.0604067	Hrh3
16776	0.000639129	0.000360405	0.0351388		0.000874687	0.0166287	0.0233311	0.000600975	7.46615	2.90037	7.46615	up	7.2413	2.85625	7.2413	up	-2.60134	-1.37925	2.60134	do(+)n	1.03105	0.0441161	1.03105	up	2.87012	1.52111	2.87012	up	2.78368	1.477	2.78368	up	0.239451	-1.25366	-1.39644	-2.76647	2.05976	0.962063	2.09717	1.30536	2.13847	1.14884	1.65391	1.30667	-0.313676	0.307859	-0.307859	0.653585	Lama5
14464	0.0620786	0.0523608				0.0727156	0.0721281		2.21258	1.14573	2.21258	up	-1.15618	-0.20937	1.15618	do(+)n	-3.3897	-1.76116	3.3897	do(+)n	2.55815	1.3551	2.55815	up	-1.53201	-0.615428	1.53201	do(+)n	-3.91912	-1.97053	3.91912	do(+)n	-3.19818	-3.19818	0.482144	-0.902682	-0.384661	-0.916028	-0.15164	-0.781644	-2.72997	-1.65566	-1.69708	-1.57167	-0.619818	-0.186691	0.186691	0.847557	Gata5
622283	2.6469e-05	1.00921e-05			0.000211311		0.000201401	0.000178717	-25.5524	-4.67539	25.5524	do(+)n	-18.5566	-4.21386	18.5566	do(+)n	21.677	4.43809	21.677	up	-1.377	-0.461529	1.377	do(+)n	-1.17878	-0.237293	1.17878	do(+)n	1.16816	0.224236	1.16816	up	3.29767	4.25158	4.98905	5.3863	-0.29729	-0.325672	-0.0122488	-0.141732	0.620436	0.279711	0.653322	-0.484295	-1.19141	0.932389	-0.932389	1.36364	Gm6307
18216	6.75807e-05	2.92479e-05	0.000237061		0.0277075	0.000223829	0.00112297	0.0202899	-5.22172	-2.38452	5.22172	do(+)n	-4.36676	-2.12656	4.36676	do(+)n	-10.815	-3.43496	10.815	do(+)n	-1.19579	-0.257961	1.19579	do(+)n	-56.4729	-5.81949	56.4729	do(+)n	-47.2265	-5.56152	47.2265	do(+)n	-2.25108	-3.66172	-1.89489	-6.38257	-5.89098	-5.32281	-6.132	-6.38257	-5.91436	-5.84004	-4.55954	-6.38257	0.0661607	-0.0652695	-0.516569	0.065269	Ntsr1
58237	0.00131923	0.00079894			0.00458582	0.082066	0.000682582	0.00651256	5.38339	2.42852	5.38339	up	3.97583	1.99126	3.97583	up	-10.777	-3.42989	10.777	do(+)n	1.35403	0.437258	1.35403	up	-2.0019	-1.00137	2.0019	do(+)n	-2.71063	-1.43863	2.71063	do(+)n	-3.84377	-2.89219	-1.66968	-5.26423	-0.795242	-1.76235	-0.145489	-1.25272	-1.48662	-1.74596	-1.05248	-1.41977	-0.00841427	0.00841474	0.308163	-0.258474	Nkain4
73368	0.0307934	0.0247558			0.0198627			0.068307	-3.66821	-1.87508	3.66821	do(+)n	-2.52036	-1.33363	2.52036	do(+)n	1.7011	0.766467	1.7011	up	-1.45543	-0.541445	1.45543	do(+)n	-2.15638	-1.10861	2.15638	do(+)n	-1.48161	-0.567163	1.48161	do(+)n	1.62106	0.584899	0.416316	-0.376574	-0.192783	-2.2466	-1.74223	-1.07298	-1.03995	0.119365	-1.41807	-0.750164	-1.11589	0.146693	0.295716	-0.146693	Col20a1
11438	2.23379e-07	3.4495e-08	0.000199137		0.000194512	0.000190277	0.000273871	0.000186358	-17.1028	-4.09616	17.1028	do(+)n	-10.6303	-3.41012	10.6303	do(+)n	-7.17816	-2.84361	7.17816	do(+)n	-1.60886	-0.686043	1.60886	do(+)n	-122.766	-6.93977	122.766	do(+)n	-76.3063	-6.25373	76.3063	do(+)n	-4.1738	-2.54882	-2.42334	-2.24426	-8.13563	-6.34507	-6.08348	-7.21069	-7.15901	-6.0847	-5.9562	-5.83078	0.156069	-0.228617	-0.156069	0.212847	Chrna4
16536	9.07557e-08	1.08984e-08	0.00017173		0.000190278	0.000190278		0.000199138	-87.6362	-6.45345	87.6362	do(+)n	-116.541	-6.8647	116.541	do(+)n	1.26119	0.334786	1.26119	up	1.32983	0.411243	1.32983	up	-69.4869	-6.11867	69.4869	do(+)n	-92.4058	-6.52991	92.4058	do(+)n	0.018589	0.234187	1.11706	0.210792	-5.54308	-7.01931	-5.36006	-6.31074	-5.23355	-7.95446	-6.89907	-5.79109	-0.0763769	-0.0829906	0.0763769	0.324474	Kcnq2
13628	1.99566e-07	2.99322e-08	0.000199137		0.00347612	0.000190277	0.000171818	0.00192203	-3.64715	-1.86677	3.64715	do(+)n	-3.43622	-1.78082	3.43622	do(+)n	-18.544	-4.21288	18.544	do(+)n	-1.06139	-0.0859508	1.06139	do(+)n	-67.633	-6.07965	67.633	do(+)n	-63.7213	-5.9937	63.7213	do(+)n	-4.16021	-4.51515	-3.22564	-4.70192	-6.27086	-6.37465	-5.09098	-6.33352	-5.33972	-7.1563	-5.92612	-5.30406	0.305063	-0.0362539	0.0362549	-0.0564489	Eef1a2
20811	0.0085825	0.00621482		0.0645241	0.0699426		0.0406763	0.00355993	2.94624	1.55888	2.94624	up	7.1646	2.84089	7.1646	up	-2.72269	-1.44504	2.72269	do(+)n	-2.43178	-1.28201	2.43178	do(+)n	1.08211	0.113841	1.08211	up	2.63144	1.39585	2.63144	up	-1.37093	-1.37093	-1.37093	-1.37093	0.442592	-1.37093	2.04956	-0.369429	0.904638	1.75656	2.3781	0.840549	0.529363	-0.529363	-0.571018	0.867455	Srms
20262	1.15694e-07	1.48566e-08	0.000190277		0.000205916	0.000199137	0.000173046	0.000272673	-6.98717	-2.80471	6.98717	do(+)n	-7.35795	-2.8793	7.35795	do(+)n	-12.4055	-3.6329	12.4055	do(+)n	1.05307	0.0745959	1.05307	up	-86.6791	-6.43761	86.6791	do(+)n	-91.2788	-6.51221	91.2788	do(+)n	-4.06365	-3.85823	-2.41709	-4.4515	-7.1132	-6.76435	-5.78	-6.35175	-6.53324	-7.47731	-6.49125	-5.80589	0.120181	-0.0094347	0.00943375	-0.379039	Stmn3
269400	0.00141042	0.00085975			0.00167124	0.0776451	0.0140943	0.00110799	-2.27782	-1.18765	2.27782	do(+)n	-2.55789	-1.35496	2.55789	do(+)n	1.66604	0.736427	1.66604	up	1.12296	0.167301	1.12296	up	-1.3672	-0.451228	1.3672	do(+)n	-1.53531	-0.618529	1.53531	do(+)n	0.340638	0.684597	1.02014	0.883244	0.114595	-1.14297	-0.263331	-0.530288	-0.430921	-0.95746	-0.477261	-0.625561	-0.0681758	0.374098	0.0681753	-0.391184	Rtel1
72699	3.298e-06	9.06731e-07	0.0248163		0.000190825	0.00410761	0.000189521	0.000199205	-7.61451	-2.92875	7.61451	do(+)n	-10.6722	-3.41578	10.6722	do(+)n	4.30545	2.10616	4.30545	up	1.40156	0.487031	1.40156	up	-1.76857	-0.822585	1.76857	do(+)n	-2.47876	-1.30962	2.47876	do(+)n	1.70579	1.8294	2.91135	2.01576	-0.303024	-1.10041	-0.603761	-1.24551	-1.08744	-1.3197	-1.33415	-1.45953	-0.656455	0.694093	0.0783238	-0.0783234	Lime1
329584	0.000106397	4.8688e-05	0.00993181		0.000238716	0.0212114	0.00341964	0.000277627	-11.3717	-3.50737	11.3717	do(+)n	-11.7255	-3.55158	11.7255	do(+)n	3.75294	1.90802	3.75294	up	1.03111	0.0442042	1.03111	up	-3.03007	-1.59935	3.03007	do(+)n	-3.12435	-1.64356	3.12435	do(+)n	2.26545	2.32429	1.28377	2.08898	-1.06888	-1.24652	-0.923601	-2.82802	-1.13933	-1.439	-1.89546	-1.77004	-1.08123	1.41162	-0.0116854	0.0116854	Slc2a4rg-ps
72147	0.00657137	0.00465173			0.010151		0.00570382	0.00603562	3.56599	1.8343	3.56599	up	5.72675	2.51772	5.72675	up	-5.06014	-2.33918	5.06014	do(+)n	-1.60593	-0.683413	1.60593	do(+)n	-1.419	-0.504875	1.419	do(+)n	1.13174	0.178538	1.13174	up	-2.1915	-0.693931	-4.32299	-1.43779	-0.47182	-0.0933094	-0.267446	-0.476435	0.930984	0.251978	0.289328	-0.047648	-0.174775	-0.0126328	0.885265	0.0126324	Zbtb46
229011	0.000303306	0.000157084	0.000414728		0.0406154	0.000374121	0.00570026	0.0286857	-2.4446	-1.2896	2.4446	do(+)n	-2.22096	-1.15119	2.22096	do(+)n	-2.94949	-1.56047	2.94949	do(+)n	-1.10069	-0.138412	1.10069	do(+)n	-7.21032	-2.85006	7.21032	do(+)n	-6.55071	-2.71165	6.55071	do(+)n	-1.32445	-0.838932	-0.750752	-3.33037	-2.71924	-2.73603	-2.67689	-3.27073	-2.42192	-2.3621	-2.80284	-3.26239	0.0942731	-0.0969129	0.00349092	-0.00349045	Samd10
20672	1.08012e-08	6.07605e-10			0.000190277		0.000171728	0.000199137	190.178	7.57121	190.178	up	203.62	7.66974	203.62	up	-111.634	-6.80264	111.634	do(+)n	-1.07068	-0.0985293	1.07068	do(+)n	1.70358	0.768573	1.70358	up	1.824	0.867102	1.824	up	-6.81205	-6.81205	-6.81205	-6.81205	1.12502	-0.348574	1.70295	0.557222	1.25607	0.366602	1.16072	0.647349	0.754992	0.179256	-0.179256	-0.792663	Sox18
21400	3.89244e-06	1.10207e-06	0.000178669		0.000191664	0.00021597		0.000201737	-4.30452	-2.10585	4.30452	do(+)n	-4.39221	-2.13495	4.39221	do(+)n	1.2964	0.374515	1.2964	up	1.02037	0.0290955	1.02037	up	-3.32036	-1.73134	3.32036	do(+)n	-3.388	-1.76043	3.388	do(+)n	0.277277	0.478745	0.480287	1.02603	-1.20576	-1.49512	-1.79287	-1.66733	-1.41172	-1.85857	-1.22079	-1.78637	-0.0273862	0.879784	0.0273862	-0.1155	Tcea2
18389	1.75229e-06	4.28621e-07	0.000199272		0.000306337	0.000190334	0.00142295	0.000211873	-11.2804	-3.49575	11.2804	do(+)n	-11.1163	-3.4746	11.1163	do(+)n	-5.1901	-2.37576	5.1901	do(+)n	-1.01477	-0.0211458	1.01477	do(+)n	-58.5464	-5.87151	58.5464	do(+)n	-57.6945	-5.85036	57.6945	do(+)n	-3.44601	-2.53472	-1.43774	-1.9966	-4.91598	-7.1027	-4.80337	-6.576	-5.64985	-6.71305	-5.90648	-5.04409	0.0506592	0.22407	-0.136086	-0.0506592	Oprl1
17932	8.15489e-06	2.6205e-06	0.000258929		0.000201455	0.000225311	0.094801	0.000201655	-19.9771	-4.32028	19.9771	do(+)n	-33.6671	-5.07327	33.6671	do(+)n	2.06774	1.04806	2.06774	up	1.68528	0.75299	1.68528	up	-9.66131	-3.27222	9.66131	do(+)n	-16.282	-4.02521	16.282	do(+)n	0.151443	0.969068	1.72074	1.16345	-3.29581	-3.08853	-2.95188	-3.94019	-2.83376	-6.10933	-3.86246	-3.48282	0.103733	-0.291265	-0.042634	0.042634	Myt1
80892	1.13128e-05	3.82369e-06	0.000194874		0.00467384	0.000200354	0.000866341	0.00156281	-2.27601	-1.1865	2.27601	do(+)n	-3.01952	-1.59432	3.01952	do(+)n	-2.89274	-1.53244	2.89274	do(+)n	1.32668	0.407815	1.32668	up	-6.5839	-2.71894	6.5839	do(+)n	-8.7347	-3.12676	8.7347	do(+)n	-0.993033	-1.09334	-2.38762	-1.56599	-2.63293	-3.38669	-2.05838	-2.70799	-3.71521	-2.70229	-3.17982	-2.81994	-0.0504646	0.0504651	-0.117192	0.206969	Zfhx4
18767	3.3706e-08	2.85562e-09	0.000199137		0.0135568	0.000190277	0.000171728	0.00770832	-2.10295	-1.07241	2.10295	do(+)n	-2.01413	-1.01015	2.01413	do(+)n	-17.676	-4.14372	17.676	do(+)n	-1.0441	-0.0622587	1.0441	do(+)n	-37.1717	-5.21613	37.1717	do(+)n	-35.6017	-5.15387	35.6017	do(+)n	-4.6266	-3.87375	-3.36407	-4.52149	-5.29565	-5.75723	-4.65964	-4.96304	-4.59389	-5.53789	-5.04287	-5.25187	-0.19292	-0.106132	0.106131	0.381891	Pkia
75476	1.68911e-06	4.0844e-07	0.000547063		0.000190329	0.000599821	0.000299767	0.000199181	-35.6322	-5.15511	35.6322	do(+)n	-42.9663	-5.42513	42.9663	do(+)n	6.65736	2.73495	6.65736	up	1.20583	0.270026	1.20583	up	-5.3523	-2.42016	5.3523	do(+)n	-6.45396	-2.69019	6.45396	do(+)n	1.98956	2.08193	3.91213	2.81743	-1.41411	-1.84594	-3.07017	-3.48916	-2.43749	-2.36318	-2.81964	-3.27918	0.206642	0.10579	-0.10579	-0.345389	1700010I02Rik
20257	1.37206e-07	1.84902e-08	0.000199137		0.000506684	0.000190277	0.000171996	0.000503555	-4.10048	-2.03579	4.10048	do(+)n	-3.50528	-1.80953	3.50528	do(+)n	-9.64164	-3.26928	9.64164	do(+)n	-1.1698	-0.226261	1.1698	do(+)n	-39.5353	-5.30507	39.5353	do(+)n	-33.7967	-5.07881	33.7967	do(+)n	-3.38891	-3.7304	-2.33224	-3.70647	-5.41344	-6.08683	-4.37899	-5.42193	-4.74257	-5.54379	-4.83434	-5.27545	0.0752382	-0.0597239	0.0597248	-0.15615	Stmn2
15213	2.03451e-05	7.4544e-06	0.00161765		0.000576179	0.00113238	0.000199855	0.000807027	3.05828	1.61272	3.05828	up	3.30965	1.72668	3.30965	up	-9.04093	-3.17647	9.04093	do(+)n	-1.08219	-0.113955	1.08219	do(+)n	-2.95621	-1.56375	2.95621	do(+)n	-2.73169	-1.44979	2.73169	do(+)n	-3.32586	-2.99953	-3.58438	-2.72128	-1.55447	-2.39817	-0.627282	-1.60024	-1.06581	-2.07862	-1.14315	-1.43676	0.218558	-0.143719	-0.0279741	0.0279732	Hey1
170753	7.05344e-06	2.21559e-06	0.000200311		0.000230079	0.000199142	0.0381754	0.000349478	-2.14927	-1.10384	2.14927	do(+)n	-1.8007	-0.848562	1.8007	do(+)n	-1.29631	-0.374412	1.29631	do(+)n	-1.19357	-0.255282	1.19357	do(+)n	-2.78612	-1.47826	2.78612	do(+)n	-2.33427	-1.22297	2.33427	do(+)n	-0.595885	-0.130738	-0.238374	-0.349634	-1.43949	-0.97639	-1.64954	-1.66458	-0.961754	-1.14926	-1.39683	-1.20104	0.0690765	-0.105059	-0.0690765	0.288074	Zfp704
55980	8.09986e-05	3.58675e-05	0.0959563		0.000234926		0.000421836	0.000246232	2.03549	1.02537	2.03549	up	1.89411	0.921519	1.89411	up	-1.63215	-0.706772	1.63215	do(+)n	1.07464	0.103856	1.07464	up	1.24712	0.318603	1.24712	up	1.1605	0.214747	1.1605	up	-0.825896	-0.242367	-0.792162	-0.934502	0.387728	0.454786	0.11907	0.344986	0.0663595	0.305256	0.233519	0.286014	0.2082	-0.176041	0.0351105	-0.0351105	Impa1
66361	0.0132313	0.00996051			0.00946747		0.0397361	0.0159439	-2.25086	-1.17048	2.25086	do(+)n	-1.98175	-0.986776	1.98175	do(+)n	1.61064	0.687634	1.61064	up	-1.13579	-0.183702	1.13579	do(+)n	-1.3975	-0.482844	1.3975	do(+)n	-1.23041	-0.299141	1.23041	do(+)n	-0.134332	0.629522	1.66892	0.922761	-0.301516	-0.252474	-0.25405	-0.786997	-0.187642	-0.21881	-0.420923	-0.0328526	0.43244	-0.0835009	0.0835009	-0.0961022	Zfand1
76897	1.75254e-06	4.28888e-07	0.000199201		0.00301151	0.000190304	0.00019525	0.00130888	-4.84591	-2.27677	4.84591	do(+)n	-4.76747	-2.25322	4.76747	do(+)n	-10.6811	-3.41699	10.6811	do(+)n	-1.01645	-0.0235429	1.01645	do(+)n	-51.7596	-5.69375	51.7596	do(+)n	-50.9218	-5.67021	50.9218	do(+)n	-3.36772	-3.51533	-2.01153	-4.71828	-5.32954	-5.9112	-4.61638	-6.8628	-5.54557	-5.44762	-6.20622	-5.42635	0.103124	-0.0480309	0.00776386	-0.00776482	Ralyl
71934	0.0104714	0.00771916			0.0136628		0.0152139	0.00743308	6.93307	2.7935	6.93307	up	10.1666	3.34577	10.1666	up	-5.02464	-2.32902	5.02464	do(+)n	-1.46639	-0.55227	1.46639	do(+)n	1.37982	0.464476	1.37982	up	2.02335	1.01675	2.02335	up	-1.13341	-4.26489	0.000391483	-4.26489	0.517441	0.339185	1.05176	-0.397205	0.89884	0.823645	0.964123	1.03365	-0.779642	-0.101403	0.101402	0.432919	Car13
59058	2.99249e-09	8.09311e-11	0.000190277		0.000171729	0.000171728	0.000199137	0.000190277	14.1002	3.81764	14.1002	up	18.4799	4.20789	18.4799	up	-315.95	-8.30355	315.95	do(+)n	-1.31062	-0.390245	1.31062	do(+)n	-22.4075	-4.48591	22.4075	do(+)n	-17.0969	-4.09567	17.0969	do(+)n	-8.34126	-8.34126	-8.34126	-8.34126	-5.14924	-4.54454	-3.47599	-4.92473	-3.58765	-4.55082	-4.38074	-4.01431	0.249065	-0.399916	0.133258	-0.133258	Bhlhe22
12918	7.26024e-07	1.47158e-07	0.000190285		0.000380669	0.000199141	0.000220521	0.000331549	-7.81404	-2.96607	7.81404	do(+)n	-10.8858	-3.44437	10.8858	do(+)n	-10.7748	-3.4296	10.7748	do(+)n	1.3931	0.478303	1.3931	up	-84.195	-6.39566	84.195	do(+)n	-117.292	-6.87397	117.292	do(+)n	-3.29782	-1.38653	-4.33395	-4.71877	-6.52268	-6.30069	-5.76371	-7.01427	-7.01427	-6.47175	-7.01427	-7.01427	-0.00964165	0.263948	0.00964117	-0.282632	Crh
12873	0.0205059	0.0160038	0.0573694		0.0353566	0.0386289		0.0330464	9.39274	3.23155	9.39274	up	7.77964	2.9597	7.77964	up	-1.50599	-0.590713	1.50599	do(+)n	1.20735	0.271842	1.20735	up	6.23692	2.64083	6.23692	up	5.1658	2.36899	5.1658	up	-2.06934	-2.06934	2.93292	-2.06934	2.27753	3.36779	2.92157	1.08421	2.15376	1.91692	3.12851	1.36453	-0.169046	0.35719	-1.26943	0.169046	Cpa3
192167	4.20747e-06	1.21042e-06	0.000190771		0.0002218	0.000200232	0.00760969	0.000330908	-4.70241	-2.2334	4.70241	do(+)n	-4.75561	-2.24963	4.75561	do(+)n	-2.29681	-1.19963	2.29681	do(+)n	1.01131	0.0162292	1.01131	up	-10.8005	-3.43303	10.8005	do(+)n	-10.9227	-3.44926	10.9227	do(+)n	-1.26273	-1.59907	-0.35495	-1.8407	-3.92025	-4.09751	-2.9	-3.0733	-3.79924	-3.94732	-3.36363	-2.94579	0.278542	-0.537474	-0.129955	0.129955	Nlgn1
208613	8.90564e-06	2.90248e-06	0.00315897	0.0503815	0.000199477	0.0609418	0.000267729	0.000198162	16.5056	4.04489	16.5056	up	8.88737	3.15176	8.88737	up	-4.93348	-2.30261	4.93348	do(+)n	1.8572	0.89313	1.8572	up	3.34563	1.74228	3.34563	up	1.80144	0.84915	1.80144	up	-2.14258	-2.14258	-2.14258	-2.14258	1.57927	0.953121	2.9449	2.13194	0.495555	1.28508	1.31271	0.943365	0.0207443	1.14407	-0.0207441	-0.503958	Tmem212
665113	4.01637e-07	7.14271e-08	0.000190281		0.000339662	0.000199137	0.0002052	0.000230793	-2.48431	-1.31285	2.48431	do(+)n	-3.23481	-1.69368	3.23481	do(+)n	-2.89678	-1.53445	2.89678	do(+)n	1.30209	0.380834	1.30209	up	-7.19651	-2.8473	7.19651	do(+)n	-9.37054	-3.22813	9.37054	do(+)n	-1.25775	-1.52808	-1.54047	-1.72536	-2.45989	-3.41629	-2.28918	-3.13769	-2.96846	-3.76378	-3.11059	-2.98355	-0.0216427	-0.124243	0.0216427	0.210389	Tnik
75740	9.88636e-05	4.49098e-05	0.000399876		0.000775913	0.000344261		0.000491134	-13.9725	-3.80452	13.9725	do(+)n	-12.3951	-3.63169	12.3951	do(+)n	-1.68965	-0.75672	1.68965	do(+)n	-1.12726	-0.172823	1.12726	do(+)n	-23.6086	-4.56124	23.6086	do(+)n	-20.9433	-4.38842	20.9433	do(+)n	-1.79333	-1.93645	1.65412	-0.680197	-4.92482	-3.45003	-4.67426	-4.92482	-4.45661	-4.92482	-4.92482	-2.97638	-0.37527	0.646289	0.238958	-0.238958	Egfem1
14013	5.24816e-07	9.84926e-08	0.00263372		0.000190278	0.00269605	0.000172864	0.000199138	44.7757	5.48464	44.7757	up	53.0489	5.72925	53.0489	up	-13.2869	-3.73193	13.2869	do(+)n	-1.18477	-0.244607	1.18477	do(+)n	3.36992	1.75271	3.36992	up	3.99258	1.99732	3.99258	up	-3.71393	-3.71393	-3.71393	-3.71393	2.16214	1.31496	2.46678	1.13896	1.76482	2.00748	2.16776	2.1212	1.40105	-0.0650158	-1.32906	0.065016	Mecom
71827	1.75507e-05	6.29994e-06	0.000223358		0.000214485	0.000296146		0.00022883	4.18746	2.06608	4.18746	up	4.38932	2.134	4.38932	up	-1.29571	-0.373745	1.29571	do(+)n	-1.04821	-0.0679219	1.04821	do(+)n	3.23178	1.69233	3.23178	up	3.38758	1.76025	3.38758	up	-0.326709	-0.326709	-0.326709	-0.326709	1.16488	2.46313	1.91771	1.41175	2.31033	1.53774	1.75935	1.62173	-0.326709	0.514853	-0.326709	0.326709	Lrrc34
75953	0.0888181	0.0766911					0.0683426		-2.58967	-1.37277	2.58967	do(+)n	-1.54423	-0.626884	1.54423	do(+)n	4.13966	2.04951	4.13966	up	-1.677	-0.745882	1.677	do(+)n	1.59853	0.676748	1.59853	up	2.68074	1.42263	2.68074	up	1.95401	0.905941	3.92431	2.21756	-0.323314	2.05982	1.43566	0.338597	1.41412	1.78651	1.42316	1.8705	0.599959	-0.973341	-0.599959	1.77711	Samd7
18417	0.000758577	0.000435529	0.0722182		0.00257864	0.0111517	0.033913	0.000527015	-3.17632	-1.66736	3.17632	do(+)n	-4.77562	-2.25569	4.77562	do(+)n	1.88497	0.914544	1.88497	up	1.50351	0.588333	1.50351	up	-1.68507	-0.752812	1.68507	do(+)n	-2.53352	-1.34115	2.53352	do(+)n	1.01085	0.633365	1.2998	0.425031	-1.49145	-0.794221	0.452851	-1.46756	-1.68625	-1.61194	-0.833089	-1.52245	-0.32643	-0.0186768	0.0186777	0.0372915	Cldn11
241919	1.10479e-08	6.30531e-10	0.000190277		0.000171728	0.000199137	0.0024382	0.000190277	-12.28	-3.61823	12.28	do(+)n	-13.4703	-3.75171	13.4703	do(+)n	-2.09983	-1.07027	2.09983	do(+)n	1.09693	0.133473	1.09693	up	-25.7859	-4.68851	25.7859	do(+)n	-28.2853	-4.82198	28.2853	do(+)n	-1.90898	-0.889212	-0.58254	-0.601236	-4.56269	-4.74076	-4.25622	-4.89524	-4.63785	-5.09325	-4.66866	-4.58904	-0.0295725	-0.214131	0.0295725	0.51326	Slc7a14
67778	2.05735e-06	5.18972e-07	0.0150242		0.000199165	0.0694068	0.000173973	0.00019045	-2.59111	-1.37357	2.59111	do(+)n	-2.30725	-1.20617	2.30725	do(+)n	1.94392	0.958968	1.94392	up	-1.12303	-0.167398	1.12303	do(+)n	-1.33293	-0.414604	1.33293	do(+)n	-1.18691	-0.247207	1.18691	do(+)n	0.666464	0.963378	0.950173	1.26538	-0.163246	-0.715786	-0.425561	-0.344299	-0.210916	-0.166771	-0.289556	-0.312057	-0.0133905	-0.0844011	0.0133901	0.0939279	Zfp639
72607	5.25723e-07	9.87704e-08	0.000199139		0.000202468	0.000190285	0.000526484	0.000200393	-11.0619	-3.46752	11.0619	do(+)n	-7.67942	-2.941	7.67942	do(+)n	-4.84857	-2.27756	4.84857	do(+)n	-1.44046	-0.526526	1.44046	do(+)n	-53.6343	-5.74508	53.6343	do(+)n	-37.2342	-5.21856	37.2342	do(+)n	-2.27455	-2.71383	-2.08828	-1.95854	-5.99172	-7.10117	-4.23794	-5.57447	-4.64832	-5.71151	-5.07487	-5.36449	0.0114217	-0.0114222	-0.176498	0.251543	Usp13
58869	8.0558e-08	9.3493e-09	0.000171758		0.000190277	0.000190282	0.018354	0.000199137	-7.36558	-2.8808	7.36558	do(+)n	-9.13644	-3.19163	9.13644	do(+)n	1.53491	0.618151	1.53491	up	1.24042	0.310832	1.24042	up	-4.79872	-2.26265	4.79872	do(+)n	-5.95244	-2.57348	5.95244	do(+)n	0.828908	0.465389	0.752516	0.477424	-2.34639	-2.07581	-1.71679	-2.85998	-2.14196	-2.72369	-2.43335	-2.94329	-0.144973	-0.0453005	0.0453005	0.196607	Pex5l
67120	2.30593e-06	5.93799e-07	0.00241235		0.000190325	0.00592897	0.000191839	0.000199258	-4.92521	-2.30018	4.92521	do(+)n	-4.93462	-2.30294	4.93462	do(+)n	2.71924	1.4432	2.71924	up	1.00191	0.00275469	1.00191	up	-1.81124	-0.85698	1.81124	do(+)n	-1.8147	-0.859734	1.8147	do(+)n	1.10136	1.55659	1.51007	1.4522	-0.755591	-1.09352	-1.06886	-0.662532	-0.817331	-0.653379	-1.1312	-0.989616	-0.659491	0.506903	-0.21782	0.21782	Ttc14
51938	5.11874e-05	2.13025e-05	0.0237454		0.000280319	0.00278337	0.00309984	0.000208455	-7.0758	-2.82289	7.0758	do(+)n	-12.1037	-3.59737	12.1037	do(+)n	3.16693	1.66308	3.16693	up	1.71057	0.774481	1.71057	up	-2.23428	-1.15981	2.23428	do(+)n	-3.8219	-1.93429	3.8219	do(+)n	1.67661	1.53833	1.25185	1.98251	-0.562483	-1.46063	-0.70802	-2.11113	-1.32283	-2.1814	-3.12705	-1.30892	-0.674258	0.471226	-0.198472	0.198472	Ccdc39
320478	1.07498e-05	3.60701e-06	0.000723047		0.000196846	0.000404995	0.00848438	0.000201105	-6.54082	-2.70947	6.54082	do(+)n	-8.6046	-3.10511	8.6046	do(+)n	2.14016	1.09772	2.14016	up	1.31552	0.395636	1.31552	up	-3.05623	-1.61175	3.05623	do(+)n	-4.02054	-2.00739	4.02054	do(+)n	0.484288	0.632747	0.979522	1.77372	-1.28172	-2.01579	-1.13967	-2.53043	-1.90502	-2.30714	-2.38028	-1.95771	-0.120853	0.170128	-0.690726	0.120852	Sox2ot
654424	0.00248382	0.00160004	0.0906871		0.00376217	0.0519083	0.0403843	0.00180814	-5.05337	-2.33725	5.05337	do(+)n	-6.93142	-2.79315	6.93142	do(+)n	2.4592	1.29819	2.4592	up	1.37164	0.455906	1.37164	up	-2.05489	-1.03906	2.05489	do(+)n	-2.81857	-1.49497	2.81857	do(+)n	-0.176461	2.03739	0.635407	2.82212	-0.219424	-1.34773	-1.37932	-1.08406	-0.702237	-1.62792	-1.32798	-2.19601	-0.0788236	-0.173605	0.299313	0.0788236	A330050B17Rik
11747	3.22781e-05	1.26486e-05	0.000559546		0.000210589	0.00135802	0.0298033	0.000242518	2.37131	1.24568	2.37131	up	2.07033	1.04986	2.07033	up	-1.30868	-0.388116	1.30868	do(+)n	1.14538	0.195822	1.14538	up	1.81198	0.857568	1.81198	up	1.582	0.661746	1.582	up	-0.00546837	-0.773716	-0.342515	-0.480363	0.756491	1.15638	0.787206	0.680592	0.471419	0.880042	0.703723	0.542201	0.0699739	-0.0699739	0.123508	-0.173108	Anxa5
22065	2.54693e-05	9.66573e-06	0.00020902		0.00981417	0.000195654	0.000976082	0.00472664	-3.31318	-1.72822	3.31318	do(+)n	-3.19575	-1.67616	3.19575	do(+)n	-4.37526	-2.12937	4.37526	do(+)n	-1.03674	-0.0520606	1.03674	do(+)n	-14.496	-3.85758	14.496	do(+)n	-13.9822	-3.80552	13.9822	do(+)n	-3.42998	-2.08179	-1.58398	-1.43223	-4.81454	-3.52648	-3.02409	-4.07574	-3.11803	-4.23636	-3.57057	-4.30765	0.266577	-0.338059	0.327559	-0.266577	Trpc3
24063	8.52827e-08	1.01143e-08	0.000199137	0.000171739	0.000190277	0.000966386		0.00345222	5.96469	2.57645	5.96469	up	1.58556	0.664997	1.58556	up	1.18649	0.2467	1.18649	up	3.76187	1.91145	3.76187	up	7.07704	2.82315	7.07704	up	1.88126	0.911697	1.88126	up	0.243366	0.257219	0.451163	-0.0331979	2.87197	3.29	2.47626	2.58611	0.650421	1.0115	1.0214	0.895216	-0.195238	-0.27212	0.195239	0.203869	Spry1
381438	0.0184235	0.014244	0.0126143			0.0327073			-4.78845	-2.25956	4.78845	do(+)n	-2.54783	-1.34927	2.54783	do(+)n	-3.37607	-1.75534	3.37607	do(+)n	-1.87943	-0.910292	1.87943	do(+)n	-16.1661	-4.0149	16.1661	do(+)n	-8.60163	-3.10461	8.60163	do(+)n	0.864774	0.45413	-4.35418	-4.35418	-4.35418	-4.35418	-3.78169	-3.93764	-2.56404	-4.22669	-2.85308	-3.1427	-0.527889	0.159811	0.000319004	-0.000319481	Gm5148
380614	0.00407008	0.00275525			0.00367469		0.019696	0.0034183	-2.54484	-1.34758	2.54484	do(+)n	-2.39306	-1.25885	2.39306	do(+)n	1.75058	0.807836	1.75058	up	-1.06343	-0.0887212	1.06343	do(+)n	-1.45371	-0.539739	1.45371	do(+)n	-1.367	-0.451018	1.367	do(+)n	0.0838919	1.65344	0.243684	1.29943	-0.575911	-0.470178	-0.847839	-0.215927	-0.50564	-0.383238	-0.413334	-0.452758	-0.111043	0.111043	-0.221694	0.270795	Intu
73173	0.00786687	0.0056531	0.0446276		0.0907466	0.0635242	0.00325902	0.0646196	3.44058	1.78265	3.44058	up	2.95182	1.56161	2.95182	up	-11.3451	-3.504	11.3451	do(+)n	1.16558	0.221046	1.16558	up	-3.29744	-1.72135	3.29744	do(+)n	-3.84343	-1.94239	3.84343	do(+)n	-5.20231	-1.48146	-5.20231	-1.93155	-1.25128	-2.26808	-1.62982	-1.53784	-2.27466	-2.07482	-1.89385	-1.32786	-0.506981	0.705347	0.0570335	-0.0570335	Pcdh18
100039684	1.69649e-05	6.06417e-06	0.0927693		0.000193328		0.00019644	0.00020388	-19.5025	-4.28559	19.5025	do(+)n	-21.0681	-4.39699	21.0681	do(+)n	10.0716	3.33222	10.0716	up	1.08027	0.111396	1.08027	up	-1.93639	-0.953369	1.93639	do(+)n	-2.09183	-1.06476	2.09183	do(+)n	3.06245	3.44678	3.65694	3.43024	-1.53675	0.583064	-0.53061	-2.06166	-2.06166	-0.519135	-0.560561	-0.850181	0.675764	0.201514	-0.201514	-0.408238	5031434O11Rik
22066	5.19879e-06	1.55417e-06	0.000197285		0.000185604	0.000202151		0.000198544	-23.6689	-4.56492	23.6689	do(+)n	-36.7979	-5.20155	36.7979	do(+)n	-1.62515	-0.70057	1.62515	do(+)n	1.5547	0.636633	1.5547	up	-38.4654	-5.26549	38.4654	do(+)n	-59.802	-5.90212	59.802	do(+)n	-0.937724	-1.22284	0.643531	-1.42579	-4.03705	-6.52864	-4.10816	-6.52864	-6.52864	-5.98612	-4.70562	-6.52864	-0.0804215	0.213457	-0.353997	0.0804215	Trpc4
55994	2.05781e-06	5.19229e-07	0.000199167		0.00570386	0.000190413	0.000178076	0.0195649	-2.46044	-1.29891	2.46044	do(+)n	-1.86492	-0.899114	1.86492	do(+)n	-5.22824	-2.38633	5.22824	do(+)n	-1.31933	-0.399801	1.31933	do(+)n	-12.8638	-3.68524	12.8638	do(+)n	-9.75026	-3.28544	9.75026	do(+)n	-1.75794	-3.32549	-1.79407	-2.64838	-4.24584	-3.9216	-3.53578	-3.01833	-3.1426	-3.40136	-3.08413	-3.49424	0.0913758	0.0332937	-0.0332942	-0.0719552	Smad9
329641	0.000194587	9.59516e-05	0.000343379		0.0298739	0.000292589	0.00493257	0.0170568	-8.48202	-3.08441	8.48202	do(+)n	-7.40401	-2.88831	7.40401	do(+)n	-12.1145	-3.59867	12.1145	do(+)n	-1.1456	-0.196101	1.1456	do(+)n	-102.756	-6.68307	102.756	do(+)n	-89.6961	-6.48697	89.6961	do(+)n	-7.12397	-3.0812	-2.27372	-1.36904	-7.12397	-6.64917	-5.28844	-7.12397	-4.65576	-7.12397	-7.12397	-6.49746	0.0764442	-0.0936995	-0.0764437	0.640437	Sertm1
13175	1.54861e-07	2.16835e-08	0.000190277		0.00180359	0.000199137	0.000171871	0.000647769	-2.66085	-1.41189	2.66085	do(+)n	-3.63798	-1.86314	3.63798	do(+)n	-9.35489	-3.22572	9.35489	do(+)n	1.36723	0.451253	1.36723	up	-24.8919	-4.63761	24.8919	do(+)n	-34.0329	-5.08886	34.0329	do(+)n	-2.8447	-3.55485	-2.86319	-3.12843	-4.10374	-5.02768	-4.01652	-4.89077	-4.54521	-6.02507	-4.66161	-4.61184	0.0122795	-0.0667381	-0.0122795	0.57845	Dclk1
17112	3.01178e-05	1.17075e-05			0.000197946		0.000210247	0.000211072	124.42	6.95907	124.42	up	140.951	7.13905	140.951	up	-46.7194	-5.54595	46.7194	do(+)n	-1.13287	-0.17998	1.13287	do(+)n	2.66313	1.41312	2.66313	up	3.01697	1.5931	3.01697	up	-6.7727	-6.7727	-6.7727	-1.92115	1.61498	0.569016	1.98061	1.43243	1.7798	1.06587	1.89933	1.57194	0.452212	0.127388	-0.127388	-0.507672	Tm4sf1
97064	0.00365798	0.00245355			0.00347859		0.00384508	0.0035387	12.3807	3.63002	12.3807	up	15.0931	3.91582	15.0931	up	-8.66697	-3.11553	8.66697	do(+)n	-1.21909	-0.285802	1.21909	do(+)n	1.42849	0.514492	1.42849	up	1.74146	0.800294	1.74146	up	-2.18104	-2.43695	-6.63445	-1.16903	0.627591	0.185323	0.864002	0.421684	1.13956	0.461402	0.839181	0.801668	0.161098	-0.120467	-0.0796595	0.0796599	W(+)tr1
545527	9.07083e-09	4.68156e-10	0.000190277		0.000199137	0.000171729	0.000215444	0.000190277	-35.3615	-5.14411	35.3615	do(+)n	-34.5978	-5.11261	34.5978	do(+)n	3.24761	1.69938	3.24761	up	-1.02207	-0.0314963	1.02207	do(+)n	-10.8885	-3.44473	10.8885	do(+)n	-10.6533	-3.41323	10.6533	do(+)n	2.01521	1.4903	1.0025	2.08928	-3.59891	-3.59891	-3.59891	-3.18238	-3.59891	-3.05639	-3.59891	-3.59891	-0.698625	0.49841	0.139298	-0.139298	Fam194a
666680	0.00221246	0.00140892	0.0539255		0.00163743		0.0273908	0.00253258	-2.52739	-1.33765	2.52739	do(+)n	-2.56539	-1.35918	2.56539	do(+)n	1.65041	0.722822	1.65041	up	1.01503	0.0215256	1.01503	up	-1.53138	-0.614828	1.53138	do(+)n	-1.5544	-0.636354	1.5544	do(+)n	-0.355625	1.22354	0.486405	1.08909	-0.653418	-0.918891	-0.582168	-0.75272	-0.815505	-0.808937	-0.643911	-0.724946	0.0810523	-0.0810523	0.153151	-0.601034	Gm8234
229320	0.0108539	0.00802336	0.0243443		0.0172613	0.0361961		0.018232	-5.95881	-2.57502	5.95881	do(+)n	-4.45573	-2.15566	4.45573	do(+)n	-1.06566	-0.0917416	1.06566	do(+)n	-1.33733	-0.419361	1.33733	do(+)n	-6.35004	-2.66677	6.35004	do(+)n	-4.74828	-2.2474	4.74828	do(+)n	1.83753	1.42688	-2.61589	-0.320393	-2.1243	-2.61589	-2.61589	-2.61589	-2.61589	-1.07337	-2.61589	-1.98938	-0.0375285	0.926113	-0.23102	0.0375285	Clrn1
676914	2.71315e-07	4.41573e-08	0.0660773		0.000199137	0.0515371	0.000171737	0.000190277	-111.67	-6.8031	111.67	do(+)n	-98.593	-6.62341	98.593	do(+)n	45.2403	5.49954	45.2403	up	-1.13264	-0.179686	1.13264	do(+)n	-2.46838	-1.30356	2.46838	do(+)n	-2.17932	-1.12388	2.17932	do(+)n	4.94915	5.52816	6.75528	4.98387	-1.31163	-1.31163	-1.06106	-1.31163	-0.843416	-1.31163	-0.81053	-1.31163	-1.31163	1.52994	0.0732446	-0.0732445	Gm9696
18441	1.22985e-05	4.21229e-06			0.000176549		0.000200414	0.000200475	16.5669	4.05023	16.5669	up	18.0196	4.1715	18.0196	up	-33.6089	-5.07077	33.6089	do(+)n	-1.08769	-0.121264	1.08769	do(+)n	-2.02868	-1.02054	2.02868	do(+)n	-1.86513	-0.899274	1.86513	do(+)n	-5.86332	-3.14247	-5.86332	-5.86332	-1.06267	-1.46796	-0.308975	-1.69189	-0.775316	-1.61947	-0.772399	-0.879252	0.000445843	-0.498193	0.0488543	-0.000445366	P2ry1
622434	0.0140796	0.0106626	0.0582496				0.0061336		2.2356	1.16066	2.2356	up	2.14889	1.10359	2.14889	up	-5.00697	-2.32394	5.00697	do(+)n	1.04035	0.0570685	1.04035	up	-2.23965	-1.16328	2.23965	do(+)n	-2.33002	-1.22034	2.33002	do(+)n	-3.72199	-2.82178	-2.86231	-0.364488	-0.976769	-1.51481	-0.936251	-1.70008	-0.971024	-1.67892	-1.28198	-1.42426	-0.118094	-0.649773	0.174965	0.118094	Arhgef26
229357	0.00162823	0.00100731	0.00193761			0.00113184	0.0162229	0.0574884	-2.76338	-1.46643	2.76338	do(+)n	-2.76338	-1.46643	2.76338	do(+)n	-3.87135	-1.95284	3.87135	do(+)n	-1	0	1	do(+)n	-10.698	-3.41927	10.698	do(+)n	-10.698	-3.41927	10.698	do(+)n	-1.54862	-3.68011	0.0541403	-3.68011	-3.68011	-3.68011	-3.68011	-3.68011	-3.68011	-3.68011	-3.68011	-3.68011	0.299417	-1.34277	-0.295238	0.295238	Gpr149
269437	0.00136245	0.000827813	0.00216163			0.000900626	0.0101173	0.0811809	-2.9128	-1.54241	2.9128	do(+)n	-6.03416	-2.59315	6.03416	do(+)n	-9.97323	-3.31806	9.97323	do(+)n	2.0716	1.05075	2.0716	up	-29.0501	-4.86047	29.0501	do(+)n	-60.1801	-5.91121	60.1801	do(+)n	-1.1767	-2.41741	-7.30818	-2.69076	-4.64667	-5.83339	-3.97594	-5.30669	-6.86472	-4.19715	-6.22213	-6.68167	0.0376863	-0.376094	0.0552821	-0.0376863	Plch1
16497	6.39298e-06	1.97664e-06	0.000190722		0.0209487	0.000200071	0.000189017	0.0446109	-3.86679	-1.95114	3.86679	do(+)n	-4.01479	-2.00532	4.01479	do(+)n	-28.5153	-4.83366	28.5153	do(+)n	1.03827	0.0541883	1.03827	up	-110.263	-6.7848	110.263	do(+)n	-114.483	-6.83899	114.483	do(+)n	-3.80968	-7.28765	-4.50767	-3.78146	-5.75726	-7.77209	-6.41628	-7.24539	-6.21431	-7.33229	-7.78307	-6.0781	-0.0790911	-0.283562	0.0790901	0.231739	Kcnab1
56706	3.18997e-07	5.39211e-08	0.000190397		0.000825847	0.000171841	0.000199137	0.000840019	-2.01703	-1.01223	2.01703	do(+)n	-2.20652	-1.14177	2.20652	do(+)n	9.35878	3.22632	9.35878	up	1.09395	0.129543	1.09395	up	4.63989	2.21409	4.63989	up	4.24142	2.08455	4.24142	up	3.53184	2.82339	3.83893	2.99661	2.26794	2.56418	2.14728	2.16244	1.95957	2.36163	2.03067	2.2718	-0.218802	0.504285	-0.120217	0.120217	Ccnl1
72789	0.00269153	0.00174743			0.00314912		0.00533752	0.0020031	-8.00461	-3.00083	8.00461	do(+)n	-10.909	-3.44745	10.909	do(+)n	5.31146	2.40911	5.31146	up	1.36284	0.446615	1.36284	up	-1.50705	-0.591723	1.50705	do(+)n	-2.05386	-1.03834	2.05386	do(+)n	0.00708246	3.90693	2.08935	4.01592	-0.421312	-1.01556	-0.263791	-0.283373	-0.904124	-1.02246	-1.22738	-0.616538	-0.302119	0.302119	-0.324499	0.70735	Veph1
17349	0.000335872	0.00017603			0.000446898		0.000393378	0.000820305	7.90445	2.98267	7.90445	up	4.66962	2.22331	4.66962	up	-7.16654	-2.84128	7.16654	do(+)n	1.69274	0.759359	1.69274	up	1.10297	0.14139	1.10297	up	-1.53471	-0.617969	1.53471	do(+)n	-2.87093	-2.87093	-2.87093	-2.87093	0.595917	-0.396131	0.379636	-0.132463	-2.40272	0.256558	-0.36983	-0.0744884	-0.292565	0.292565	0.513944	-0.632545	Mlf1
17035	0.000806019	0.000465904			0.00167019		0.000676814	0.000775529	2.49924	1.32149	2.49924	up	2.46991	1.30446	2.46991	up	-3.07556	-1.62085	3.07556	do(+)n	1.01187	0.0170289	1.01187	up	-1.2306	-0.299357	1.2306	do(+)n	-1.24521	-0.316386	1.24521	do(+)n	-2.07141	-1.73069	-2.20065	-0.538171	-0.335688	-0.298308	-0.264472	-0.356497	-0.0614657	-0.546135	-0.290581	-0.424899	0.0138412	-0.240664	0.183127	-0.0138416	Lxn
30953	1.04321e-07	1.31185e-08	0.000199137		0.000191636	0.000190277	0.000318092	0.00017232	-6.7136	-2.74709	6.7136	do(+)n	-6.43673	-2.68633	6.43673	do(+)n	-3.27808	-1.71285	3.27808	do(+)n	-1.04301	-0.0607576	1.04301	do(+)n	-22.0078	-4.45994	22.0078	do(+)n	-21.1002	-4.39918	21.1002	do(+)n	-2.24648	-2.16554	-1.29182	-1.10059	-4.60927	-4.5895	-3.82565	-4.76835	-4.11894	-5.17587	-4.17933	-4.07561	0.0708542	-0.0238733	-0.00932026	0.00932026	Schip1
68725	1.289e-05	4.44216e-06	0.000192337		0.0670782	0.000201866	0.000195197	0.0909458	-2.57675	-1.36556	2.57675	do(+)n	-2.97819	-1.57444	2.97819	do(+)n	-20.3841	-4.34937	20.3841	do(+)n	1.15579	0.208881	1.15579	up	-52.5249	-5.71493	52.5249	do(+)n	-60.7078	-5.92381	60.7078	do(+)n	-5.94802	-5.94802	-3.2677	-2.33059	-5.94802	-5.94802	-5.1125	-5.94802	-5.94802	-5.94802	-5.94802	-5.94802	0.175398	-0.155669	0.155669	-0.272233	1110032F04Rik
66949	0.00264443	0.00171343			0.00242279		0.00316829	0.00189827	-4.01998	-2.00719	4.01998	do(+)n	-3.53761	-1.82277	3.53761	do(+)n	4.25291	2.08845	4.25291	up	-1.13636	-0.184415	1.13636	do(+)n	1.05794	0.0812624	1.05794	up	1.2022	0.265677	1.2022	up	2.32552	0.991125	3.33378	1.85876	-0.729419	0.214789	0.766519	0.228541	0.313374	0.73655	-0.0569482	0.225113	-0.257984	0.257984	-0.421102	0.576481	Trim59
66183	5.15939e-05	2.14928e-05	0.00021696		0.0096213	0.000229017	0.00159246	0.0134972	-4.38611	-2.13294	4.38611	do(+)n	-5.11869	-2.35577	5.11869	do(+)n	-7.17257	-2.84249	7.17257	do(+)n	1.16702	0.222832	1.16702	up	-31.4597	-4.97543	31.4597	do(+)n	-36.7142	-5.19826	36.7142	do(+)n	-1.12339	-3.6436	-1.57456	-5.25488	-5.25488	-4.78009	-5.25488	-4.83835	-5.25488	-5.25488	-5.25488	-5.25488	-0.152959	0.152959	-0.435468	0.208998	Sptssb
386750	1.06913e-07	1.35113e-08	0.000199137		0.00019028	0.000190278		0.000171742	-71.832	-6.16655	71.832	do(+)n	-46.9321	-5.5525	46.9321	do(+)n	-1.80758	-0.854056	1.80758	do(+)n	-1.53055	-0.614051	1.53055	do(+)n	-129.842	-7.02061	129.842	do(+)n	-84.8333	-6.40656	84.8333	do(+)n	-1.18773	-0.354434	-0.498035	-1.40175	-7.60462	-7.12983	-5.7691	-7.60462	-5.32906	-7.0621	-7.60462	-5.65618	0.107177	-0.107178	-0.311351	0.285623	Slitrk3
12038	0.000164996	7.98061e-05	0.000650176		0.000581163	0.000826429		0.000575895	4.39728	2.13661	4.39728	up	4.92782	2.30095	4.92782	up	-1.21323	-0.278854	1.21323	do(+)n	-1.12065	-0.164337	1.12065	do(+)n	3.62444	1.85776	3.62444	up	4.06173	2.0221	4.06173	up	0.467168	-1.52844	0.0160022	-0.368823	2.01049	1.76467	2.0402	1.317	2.36867	1.50269	1.98652	1.93182	-0.21149	0.450261	-0.748936	0.211491	Bche
20713	1.93349e-07	2.86445e-08	0.000190277		0.00017568	0.000199137	0.000327391	0.000194212	-5.82788	-2.54297	5.82788	do(+)n	-6.79579	-2.76464	6.79579	do(+)n	-3.57052	-1.83613	3.57052	do(+)n	1.16608	0.22167	1.16608	up	-20.8086	-4.3791	20.8086	do(+)n	-24.2645	-4.60077	24.2645	do(+)n	-2.29477	-1.46835	-1.11327	-2.26288	-4.78122	-4.51144	-3.57512	-4.44337	-4.42089	-5.34418	-4.2481	-4.18466	0.28684	-0.0554304	-0.0815706	0.0554304	Serpini1
213262	0.00215873	0.00137154	0.0016579			0.0022996	0.00997286		-4.54541	-2.18441	4.54541	do(+)n	-2.92106	-1.54649	2.92106	do(+)n	-10.9228	-3.44928	10.9228	do(+)n	-1.55608	-0.637919	1.55608	do(+)n	-49.6487	-5.63368	49.6487	do(+)n	-31.9062	-4.99577	31.9062	do(+)n	-3.09881	-1.84338	-1.69126	-7.37158	-4.87999	-7.37158	-5.12102	-5.37009	-4.31841	-5.06439	-6.87049	-3.93771	0.113016	0.20469	-0.412627	-0.113016	Fstl5
75939	6.91944e-07	1.38738e-07	0.0578964		0.000199141	0.0508348	0.000171841	0.000190281	-7.14801	-2.83754	7.14801	do(+)n	-6.67572	-2.73892	6.67572	do(+)n	4.66601	2.22219	4.66601	up	-1.07075	-0.0986184	1.07075	do(+)n	-1.53193	-0.615353	1.53193	do(+)n	-1.43071	-0.516734	1.43071	do(+)n	1.81771	1.80409	2.7125	2.62425	-0.120905	-0.587007	-0.5344	-1.14931	-0.498519	-0.393596	-0.646437	-0.458597	-0.0341339	-0.117625	0.187412	0.0341344	4930579G24Rik
14800	2.4555e-08	1.86073e-09	0.000190277		0.000171728	0.000199137		0.000190277	-29.9445	-4.90422	29.9445	do(+)n	-40.3566	-5.33473	40.3566	do(+)n	-1.15717	-0.210606	1.15717	do(+)n	1.34771	0.430512	1.34771	up	-34.651	-5.11483	34.651	do(+)n	-46.6996	-5.54534	46.6996	do(+)n	-0.298944	-0.415355	0.323741	-0.393883	-4.71958	-5.55351	-4.44757	-5.68065	-5.04106	-6.65494	-5.35592	-5.07144	-0.184856	-0.00148678	0.00148678	0.24284	Gria2
14658	1.53157e-07	2.13403e-08	0.000190277		0.000174982	0.000199137	0.00027354	0.000193137	-5.21687	-2.38318	5.21687	do(+)n	-6.1041	-2.60978	6.1041	do(+)n	-3.39705	-1.76428	3.39705	do(+)n	1.17007	0.226594	1.17007	up	-17.722	-4.14747	17.722	do(+)n	-20.7359	-4.37406	20.7359	do(+)n	-1.74805	-1.88105	-1.10857	-2.33585	-4.53018	-4.4769	-3.29378	-4.3054	-4.41659	-4.69888	-3.72341	-4.67376	0.0263615	0.00281525	-0.00281525	-0.0427523	Glrb
54195	8.75516e-06	2.84387e-06	0.000191351		0.00844123	0.000200394	0.000264813	0.0107094	-2.36556	-1.24218	2.36556	do(+)n	-2.62428	-1.39192	2.62428	do(+)n	-4.643	-2.21506	4.643	do(+)n	1.10937	0.149738	1.10937	up	-10.9833	-3.45724	10.9833	do(+)n	-12.1845	-3.60698	12.1845	do(+)n	-3.00322	-2.06991	-1.436	-2.42417	-3.60628	-4.06126	-2.87418	-3.36031	-2.97501	-4.57381	-3.76926	-3.1829	0.222677	-0.0906467	-0.295744	0.0906467	Gucy1b3
60596	0.00200444	0.00126509	0.00268996			0.00422479	0.00125749		2.3164	1.21189	2.3164	up	1.96615	0.97537	1.96615	up	-22.6114	-4.49898	22.6114	do(+)n	1.17814	0.236517	1.17814	up	-9.76141	-3.28709	9.76141	do(+)n	-11.5004	-3.52361	11.5004	do(+)n	-3.26165	-2.40601	-7.73543	-4.37328	-3.45001	-3.76948	-2.80816	-2.90116	-2.80719	-4.05225	-3.58324	-3.43221	0.118015	-0.118015	-0.146033	0.365579	Gucy1a3
18167	0.00050146	0.000275241	0.000551931			0.0005359	0.00159111		-2.40662	-1.26701	2.40662	do(+)n	-3.17887	-1.66851	3.17887	do(+)n	-14.406	-3.84859	14.406	do(+)n	1.32089	0.401508	1.32089	up	-34.6696	-5.1156	34.6696	do(+)n	-45.7947	-5.51711	45.7947	do(+)n	-0.580059	-2.8387	-5.88147	-5.88147	-5.38988	-5.40668	-4.63091	-4.82226	-5.88147	-5.33895	-5.38038	-5.25496	0.524661	-0.311989	0.0681825	-0.0681825	Npy2r
110135	0.000458071	0.000248799	0.00286442		0.0450142	0.00505027	0.000317059	0.023152	2.07716	1.05461	2.07716	up	2.75417	1.46162	2.75417	up	-8.46872	-3.08214	8.46872	do(+)n	-1.32593	-0.407008	1.32593	do(+)n	-4.07707	-2.02753	4.07707	do(+)n	-3.07487	-1.62053	3.07487	do(+)n	-2.79492	-2.79492	-2.79492	-2.79492	-0.718372	-2.32013	-1.54436	-2.37839	-1.00479	-2.2524	-0.971901	-1.10413	-0.216563	0.216563	-0.410054	1.55893	Fgb
80890	6.83607e-08	7.4297e-09	0.000190277		0.000171735	0.000199137	0.00864612	0.000190298	-2.91312	-1.54256	2.91312	do(+)n	-2.93062	-1.55121	2.93062	do(+)n	-1.36929	-0.453429	1.36929	do(+)n	1.00601	0.00864244	1.00601	up	-3.98891	-1.99599	3.98891	do(+)n	-4.01287	-2.00464	4.01287	do(+)n	-0.472838	-0.52219	0.0908375	-0.844264	-1.95749	-1.9961	-2.03967	-1.92545	-2.03923	-1.92716	-1.98161	-2.00527	0.0268288	-0.0268288	-0.0899687	0.155231	Trim2
229474	6.3839e-06	1.9734e-06	0.000195272		0.000266787	0.000200512	0.0387691	0.000234443	-6.35506	-2.66791	6.35506	do(+)n	-9.36638	-3.22749	9.36638	do(+)n	-2.14815	-1.10309	2.14815	do(+)n	1.47385	0.559586	1.47385	up	-13.6516	-3.771	13.6516	do(+)n	-20.1204	-4.33058	20.1204	do(+)n	-1.16113	-1.26365	-0.756682	-1.07326	-3.19334	-3.88821	-2.57639	-5.2684	-4.0468	-3.68298	-5.18384	-4.25106	0.196263	-0.00836134	0.00836086	-0.0386024	Fhdc1
320782	0.0124875	0.00934687	0.0174458		0.098341	0.0120358		0.0508201	4.25381	2.08876	4.25381	up	3.97931	1.99252	3.97931	up	2.2852	1.19232	2.2852	up	1.06898	0.0962362	1.06898	up	9.7208	3.28107	9.7208	up	9.09352	3.18484	9.09352	up	1.41344	3.38131	-2.03997	2.70514	3.60136	2.89426	3.60291	3.71641	3.43619	3.05714	3.40977	3.5269	1.34574	-0.198409	-0.655102	0.198409	Tmem154
50754	5.43954e-08	5.41428e-09	0.000199137		0.000190309	0.000190277	0.00176757	0.000171741	-3.29808	-1.72163	3.29808	do(+)n	-3.25156	-1.70113	3.25156	do(+)n	-1.5798	-0.659743	1.5798	do(+)n	-1.01431	-0.0204976	1.01431	do(+)n	-5.21031	-2.38137	5.21031	do(+)n	-5.13681	-2.36087	5.13681	do(+)n	-0.395644	-1.26507	-0.361842	-0.60683	-2.42811	-2.46133	-2.23343	-2.39302	-2.32179	-2.28104	-2.2414	-2.58968	0.0556326	-0.0460453	-0.0122042	0.0122051	Fbx(+)7
229488	0.0236297	0.0186257					0.0112681		3.1335	1.64777	3.1335	up	3.31116	1.72734	3.31116	up	-8.00007	-3.00001	8.00007	do(+)n	-1.0567	-0.0795629	1.0567	do(+)n	-2.55308	-1.35224	2.55308	do(+)n	-2.41609	-1.27268	2.41609	do(+)n	-4.12432	-0.403472	-4.12432	-4.12432	-1.72584	-1.32759	-1.23147	-1.90043	-2.65611	-1.5818	-0.301293	-1.32788	0.154484	-1.11283	-0.154484	0.336457	Fam160a1
70762	6.00948e-07	1.16719e-07	0.000190278		0.00135399	0.00019914	0.000173803	0.00312301	-2.26145	-1.17725	2.26145	do(+)n	-2.28068	-1.18946	2.28068	do(+)n	-4.52239	-2.17709	4.52239	do(+)n	1.0085	0.012213	1.0085	up	-10.2272	-3.35433	10.2272	do(+)n	-10.3141	-3.36655	10.3141	do(+)n	-2.84912	-2.23195	-1.15289	-2.47359	-3.42893	-3.36967	-3.38848	-3.22946	-3.02032	-3.67257	-3.36016	-3.41234	0.125238	-0.124439	-0.09268	0.09268	Dclk2
74485	0.058187	0.0489036	0.0492524		0.0570601				4.42953	2.14715	4.42953	up	1.7134	0.776863	1.7134	up	1.24714	0.318623	1.24714	up	2.58523	1.37029	2.58523	up	5.52424	2.46578	5.52424	up	2.13685	1.09549	2.13685	up	2.7745	-0.356989	1.32333	-0.356989	3.52054	2.28393	3.92038	2.24761	1.11122	1.35546	1.17014	2.85449	-0.356989	-0.356989	0.356989	2.46635	Lrrc71
73182	0.000960155	0.000565094	0.00110816		0.0265389	0.00101939	0.0348423	0.0291664	2.2649	1.17945	2.2649	up	2.61338	1.38592	2.61338	up	2.15797	1.10967	2.15797	up	-1.15386	-0.206467	1.15386	do(+)n	4.88759	2.28912	4.88759	up	5.63959	2.49559	5.63959	up	1.39472	1.65082	-0.687011	2.17958	2.45635	2.44911	2.0586	2.29185	2.76497	2.82994	2.14272	2.34415	0.0600948	-0.0600948	-0.0619979	0.161415	Pear1
27371	2.17853e-05	8.06092e-06	0.00674685		0.000195337	0.00921568	0.00070207	0.000205348	-44.994	-5.49166	44.994	do(+)n	-53.0346	-5.72886	53.0346	do(+)n	9.32531	3.22115	9.32531	up	1.1787	0.237202	1.1787	up	-4.82493	-2.27051	4.82493	do(+)n	-5.68717	-2.50771	5.68717	do(+)n	2.69123	3.52189	3.68232	3.31758	-1.41499	-1.74111	-3.31898	-2.27854	-1.51637	-4.02702	-0.631039	-3.52799	-0.230367	-0.505585	0.230367	0.834008	Sh2d2a
18008	4.59772e-06	1.3446e-06	0.000200439		0.000231544	0.000192015	0.0402228	0.000204701	3.68702	1.88245	3.68702	up	3.27446	1.71126	3.27446	up	1.55089	0.633096	1.55089	up	1.12599	0.171197	1.12599	up	5.71816	2.51555	5.71816	up	5.07833	2.34435	5.07833	up	0.873712	0.499594	0.722107	0.337282	2.82284	2.33196	2.54567	2.26203	2.73226	1.84487	2.19393	2.50667	0.620146	-0.23401	0.234009	-0.719835	Nes
12032	2.37775e-05	8.90356e-06	0.0109692		0.000309546	0.00468801	0.000200448	0.000401103	2.74835	1.45856	2.74835	up	2.33163	1.22134	2.33163	up	-4.51778	-2.17561	4.51778	do(+)n	1.17873	0.237228	1.17873	up	-1.64382	-0.717048	1.64382	do(+)n	-1.93761	-0.954276	1.93761	do(+)n	-1.84169	-2.51896	-2.21794	-2.24169	-0.489736	-1.39626	-0.259936	-0.840095	-0.677358	-1.42434	-0.744373	-1.08887	0.0684099	-0.186246	0.0255861	-0.0255852	Bcan
73940	9.21283e-07	1.97301e-07			0.000171762		0.000190379	0.000199141	-9.11004	-3.18746	9.11004	do(+)n	-14.3512	-3.8431	14.3512	do(+)n	9.23104	3.20649	9.23104	up	1.57532	0.655641	1.57532	up	1.01328	0.0190359	1.01328	up	-1.55467	-0.636605	1.55467	do(+)n	3.24739	2.75573	3.14669	3.0192	-0.0134773	-0.0598817	0.429603	-0.937063	-0.689789	-0.636977	-0.813123	-1.0635	-1.06168	0.171383	0.404715	-0.171383	Hapln2
404710	3.26117e-06	8.94773e-07	0.000199499		0.000730832	0.000190443	0.000752113	0.00039214	2.69595	1.43079	2.69595	up	2.6616	1.4123	2.6616	up	2.39566	1.26042	2.39566	up	1.0129	0.0184975	1.0129	up	6.45857	2.69122	6.45857	up	6.37629	2.67272	6.37629	up	2.19074	1.22934	1.11605	1.18373	3.12412	3.14178	2.60118	2.57596	3.04178	2.93116	2.58606	2.81005	-0.146379	-0.112658	0.112658	0.824558	Iqgap3
17261	0.00129151	0.000780037	0.0819439		0.000830834		0.00887898	0.00220747	2.31886	1.21342	2.31886	up	1.97654	0.982976	1.97654	up	-1.61175	-0.688631	1.61175	do(+)n	1.17319	0.230442	1.17319	up	1.43872	0.524787	1.43872	up	1.22633	0.294345	1.22633	up	-0.986324	-0.411417	-1.2338	-0.303897	0.379687	0.68763	0.348694	0.502219	0.370278	0.411157	0.166533	0.0484962	0.253547	-0.454345	-0.253547	0.273427	Mef2d
12462	3.83417e-08	3.42374e-09	0.00179378	0.0402071	0.000190277	0.00027619	0.000199137	0.000171729	2.01489	1.0107	2.01489	up	1.79463	0.843688	1.79463	up	-2.46838	-1.30357	2.46838	do(+)n	1.12273	0.167012	1.12273	up	-1.22507	-0.292865	1.22507	do(+)n	-1.37542	-0.459877	1.37542	do(+)n	-1.17889	-1.38655	-1.28531	-1.31468	-0.214774	-0.266466	-0.474214	-0.167178	-0.408552	-0.481046	-0.450973	-0.450108	0.165083	-0.0562477	0.0562477	-0.116254	Cct3
68957	0.00714385	0.00510087			0.0052591		0.00590573	0.0102549	7.45714	2.89862	7.45714	up	8.11233	3.02012	8.11233	up	-11.8588	-3.56788	11.8588	do(+)n	-1.08786	-0.121493	1.08786	do(+)n	-1.59025	-0.669257	1.59025	do(+)n	-1.46182	-0.547764	1.46182	do(+)n	-1.5983	-2.47651	-3.69332	-6.37364	-0.222564	-2.03653	0.525665	-0.813845	-0.737279	-1.02894	0.0717373	-0.366819	0.0496807	0.294471	-0.0496802	-0.164715	Paqr6
67037	0.0352996	0.0286412			0.0312415		0.053186	0.0312892	2.88973	1.53093	2.88973	up	2.61345	1.38596	2.61345	up	-2.01878	-1.01348	2.01878	do(+)n	1.10571	0.144977	1.10571	up	1.43142	0.517451	1.43142	up	1.29457	0.372474	1.29457	up	-0.394854	-0.692982	-0.108236	-2.81499	0.419993	0.763954	0.444169	0.484555	-0.0657654	0.59506	0.268254	0.735214	-0.39333	0.00687504	0.436198	-0.00687504	Pmf1
229521	1.8594e-07	2.72792e-08	0.000190279		0.00017176	0.00019914	0.0849344	0.000190333	-5.05242	-2.33697	5.05242	do(+)n	-5.32132	-2.41178	5.32132	do(+)n	-1.35684	-0.440249	1.35684	do(+)n	1.05322	0.07481	1.05322	up	-6.85532	-2.77722	6.85532	do(+)n	-7.22017	-2.85203	7.22017	do(+)n	-0.588402	-0.783822	0.326011	-0.739891	-2.83731	-3.15959	-2.30877	-2.82834	-2.74238	-3.12611	-2.75647	-2.80828	0.0645943	-0.11961	-0.0645943	0.0945015	Syt11
319830	0.000186877	9.18183e-05	0.000265076		0.00490086	0.000637328	0.012409	0.0342453	-6.71535	-2.74746	6.71535	do(+)n	-3.13482	-1.64838	3.13482	do(+)n	-4.0869	-2.03101	4.0869	do(+)n	-2.14218	-1.09908	2.14218	do(+)n	-27.445	-4.77847	27.445	do(+)n	-12.8117	-3.67939	12.8117	do(+)n	-1.43196	-1.78711	-0.522131	-4.35542	-5.49636	-5.43915	-4.07842	-4.07253	-3.10972	-4.02093	-3.12007	-4.43944	0.0479522	-0.121453	-0.0479522	0.14886	1500004A13Rik
15168	6.86247e-06	2.14616e-06	0.000200223		0.00296371	0.000190931	0.000480514	0.0016485	-3.36464	-1.75045	3.36464	do(+)n	-3.18356	-1.67064	3.18356	do(+)n	-4.07445	-2.0266	4.07445	do(+)n	-1.05688	-0.079813	1.05688	do(+)n	-13.709	-3.77706	13.709	do(+)n	-12.9712	-3.69724	12.9712	do(+)n	-1.69528	-2.38125	-1.092	-2.90978	-3.12873	-4.35197	-3.5762	-4.02321	-3.66668	-3.70653	-4.44115	-2.9465	-0.0398154	0.283741	-0.255623	0.039815	Hcn3
21827	0.0024091	0.00154812	0.0128787		0.00947578	0.00421179		0.00423508	-5.09334	-2.34861	5.09334	do(+)n	-8.51943	-3.09076	8.51943	do(+)n	-1.19593	-0.258132	1.19593	do(+)n	1.67266	0.742144	1.67266	up	-6.09128	-2.60674	6.09128	do(+)n	-10.1886	-3.34889	10.1886	do(+)n	-0.437861	0.405252	0.280859	-1.38933	-1.85294	-5.01957	-1.39474	-2.26829	-2.99422	-4.14231	-2.30926	-4.05831	-0.884073	0.77552	0.240931	-0.240931	Thbs3
360213	7.573e-08	8.63932e-09	0.000190277	0.0129737	0.000173082	0.000199137	0.000859187	0.000190291	-9.85291	-3.30055	9.85291	do(+)n	-22.6767	-4.50314	22.6767	do(+)n	-3.61757	-1.85502	3.61757	do(+)n	2.30152	1.20259	2.30152	up	-35.6436	-5.15557	35.6436	do(+)n	-82.0344	-6.35816	82.0344	do(+)n	-2.0873	-2.52745	-1.20036	-1.73823	-4.82421	-5.13992	-5.15265	-5.63875	-5.694	-7.5569	-6.77659	-5.5384	0.102079	0.0346031	-0.235331	-0.0346031	Trim46
13638	1.63402e-05	5.81522e-06	0.000203956			0.000194729	0.000178441		-2.07767	-1.05496	2.07767	do(+)n	-1.64196	-0.715417	1.64196	do(+)n	-56.654	-5.82411	56.654	do(+)n	-1.26536	-0.339546	1.26536	do(+)n	-117.708	-6.87907	117.708	do(+)n	-93.0235	-6.53952	93.0235	do(+)n	-7.76724	-6.04639	-5.08691	-4.47174	-6.4364	-7.76724	-5.62126	-7.76724	-7.76724	-7.76724	-4.81029	-5.88918	0.0369902	-0.0369897	-0.189024	0.11317	Efna3
545539	0.00342585	0.00228523			0.01244	0.0706951	0.00144044	0.0224757	4.13185	2.04679	4.13185	up	4.49695	2.16895	4.49695	up	-11.7011	-3.54857	11.7011	do(+)n	-1.08836	-0.122159	1.08836	do(+)n	-2.83193	-1.50179	2.83193	do(+)n	-2.60201	-1.37963	2.60201	do(+)n	-4.98738	-1.26654	-4.98738	-2.69188	-0.941202	-1.6057	-1.21326	-1.98588	-1.46017	-1.44334	-1.20088	-1.15301	-0.45831	0.246499	0.719417	-0.2465	Gm15417
54124	0.0907842	0.0784818			0.0604585		0.0814938	0.0881825	2.84636	1.50912	2.84636	up	3.78144	1.91894	3.78144	up	-3.33443	-1.73744	3.33443	do(+)n	-1.32851	-0.409815	1.32851	do(+)n	-1.17147	-0.22832	1.17147	do(+)n	1.13406	0.181495	1.13406	up	-2.45387	0.357878	-4.17032	-0.874824	-0.725414	0.252643	0.0344372	-0.666324	-0.280687	0.542125	0.295299	-0.0221357	-0.000673294	-0.213281	0.0219035	0.000672817	Cks1b
140493	0.000623189	0.000350523			0.00113111		0.000420675	0.00239218	11.839	3.56548	11.839	up	12.4957	3.64336	12.4957	up	-33.5768	-5.06939	33.5768	do(+)n	-1.05547	-0.0778826	1.05547	do(+)n	-2.83611	-1.50391	2.83611	do(+)n	-2.68707	-1.42603	2.68707	do(+)n	-6.18401	-1.79942	-6.18401	-6.18401	-1.10966	-2.26976	-1.15208	-1.55802	-1.21265	-2.05652	-0.991558	-1.51727	0.174644	-0.4598	-0.174645	0.385934	Kcnn3
11444	1.74355e-07	2.51629e-08	0.000190277		0.000173182	0.000199137	0.000475699	0.000192522	-10.3093	-3.36587	10.3093	do(+)n	-11.6062	-3.53683	11.6062	do(+)n	-4.27612	-2.0963	4.27612	do(+)n	1.1258	0.170955	1.1258	up	-44.0837	-5.46217	44.0837	do(+)n	-49.6296	-5.63313	49.6296	do(+)n	-2.52965	-2.04721	-1.29175	-2.39539	-5.87737	-5.63113	-4.81911	-5.39988	-4.59819	-6.73333	-5.1309	-5.9489	0.284657	-0.163442	0.00117016	-0.00117111	Chrnb2
214547	0.00131248	0.000794137			0.00103992		0.00627895	0.00131694	28.5795	4.83691	28.5795	up	32.8939	5.03975	32.8939	up	-9.43798	-3.23848	9.43798	do(+)n	-1.15096	-0.202837	1.15096	do(+)n	3.02814	1.59843	3.02814	up	3.48527	1.80127	3.48527	up	-1.48449	-5.20094	-0.061182	-5.20094	1.81016	1.05627	2.44265	2.09103	2.32256	1.57999	2.25412	2.05479	1.04985	-0.0374451	-0.0434761	0.0374451	She
54667	1.17002e-06	2.62952e-07	0.000192906		0.000199197	0.000178455	0.0322378	0.000190526	-2.44136	-1.28769	2.44136	do(+)n	-2.21474	-1.14714	2.21474	do(+)n	1.22363	0.291162	1.22363	up	-1.10233	-0.140551	1.10233	do(+)n	-1.99519	-0.996526	1.99519	do(+)n	-1.80998	-0.855974	1.80998	do(+)n	0.119104	0.317978	0.584481	0.0966663	-0.874168	-1.15906	-0.996314	-1.00298	-0.707596	-0.780103	-1.19349	-0.789125	0.0258541	-0.0722704	-0.0197906	0.0197897	Atp8b2
68328	0.0036715	0.00246337			0.0157165		0.00171634	0.00751204	4.64181	2.21469	4.64181	up	4.42969	2.1472	4.42969	up	-10.0095	-3.3233	10.0095	do(+)n	1.04789	0.0674834	1.04789	up	-2.15638	-1.10861	2.15638	do(+)n	-2.25964	-1.17609	2.25964	do(+)n	-2.41518	-4.14776	-5.25124	-1.5731	-1.3224	-1.60385	-0.22038	-1.38191	-1.156	-1.95041	-0.74554	-0.94652	-0.472406	0.378307	0.143163	-0.143163	Rab13
229542	0.0360194	0.0292891	0.0671336		0.0529126	0.0660693		0.0719444	2.73558	1.45184	2.73558	up	2.32306	1.21602	2.32306	up	-1.1615	-0.215992	1.1615	do(+)n	1.17758	0.235821	1.17758	up	2.3552	1.23585	2.3552	up	2.00004	1.00003	2.00004	up	0.524567	-0.0353198	-2.01823	0.831253	1.14364	1.38792	1.2358	1.34229	0.978711	1.31737	0.871541	0.998745	-0.0161982	-0.545884	0.0161982	0.712122	Gatad2b
20193	0.0135458	0.0102186			0.0266104		0.00650031	0.0534684	3.84043	1.94127	3.84043	up	4.0541	2.01938	4.0541	up	-9.09679	-3.18536	9.09679	do(+)n	-1.05564	-0.0781133	1.05564	do(+)n	-2.36869	-1.24409	2.36869	do(+)n	-2.24385	-1.16598	2.24385	do(+)n	-2.08338	-2.63152	-1.83074	-6.3788	-1.56961	-1.25523	-0.798661	-1.53586	-1.25839	-1.204	-0.994497	-1.39002	-0.328254	0.0666523	0.145246	-0.0666513	S100a1
20196	0.00153839	0.000946578			0.00473413		0.00112304	0.00190542	2.08651	1.06109	2.08651	up	2.62013	1.38964	2.62013	up	-3.05608	-1.61168	3.05608	do(+)n	-1.25575	-0.328549	1.25575	do(+)n	-1.46469	-0.550591	1.46469	do(+)n	-1.16638	-0.222042	1.16638	do(+)n	-0.852237	-1.38058	-1.59098	-2.74134	-0.502199	-0.432928	-0.720185	-0.665451	-0.439344	-0.205218	-0.330192	-0.0318122	-0.0122185	0.012219	0.242043	-0.360442	S100a13
67860	5.75335e-06	1.7502e-06	0.0010512		0.00023408	0.000861252	0.000199187	0.000281206	2.79981	1.48533	2.79981	up	3.02753	1.59814	3.02753	up	-6.6828	-2.74045	6.6828	do(+)n	-1.08133	-0.112811	1.08133	do(+)n	-2.38688	-1.25513	2.38688	do(+)n	-2.20735	-1.14231	2.20735	do(+)n	-2.72117	-2.72846	-2.28355	-2.85124	-1.15724	-1.71314	-0.529944	-1.24278	-0.868391	-1.33811	-0.562966	-1.4224	-0.0544777	0.0322657	0.431867	-0.0322657	S100a16
20199	0.00186414	0.00116916	0.0115049			0.00144133	0.00186394		2.41015	1.26912	2.41015	up	1.09071	0.125274	1.09071	up	-9.33698	-3.22296	9.33698	do(+)n	2.2097	1.14385	2.2097	up	-3.87403	-1.95383	3.87403	do(+)n	-8.56042	-3.09768	8.56042	do(+)n	-3.16332	-3.16332	-3.16332	-3.16332	-3.16332	-3.16332	0.174707	-1.42486	-3.16332	-3.16332	-2.66222	-3.16332	0.662971	-0.736793	-0.662971	0.975343	S100a5
619677	3.59045e-06	1.00301e-06			0.000190634		0.000172031	0.00019958	-41.8354	-5.38665	41.8354	do(+)n	-48.1615	-5.58981	48.1615	do(+)n	33.6995	5.07466	33.6995	up	1.15122	0.203158	1.15122	up	-1.24142	-0.311995	1.24142	do(+)n	-1.42915	-0.515153	1.42915	do(+)n	5.29909	4.44761	5.31392	5.62086	0.242699	-0.26886	-0.337816	-0.50115	1.19822	-1.96013	0.268402	-1.18426	-0.181782	-0.407329	0.181782	0.790181	4930529C04Rik
99681	0.00282293	0.00184258	0.00350822		0.0597717	0.00247269	0.0575005	0.0526652	-4.50321	-2.17095	4.50321	do(+)n	-6.75173	-2.75526	6.75173	do(+)n	-4.57516	-2.19382	4.57516	do(+)n	1.49932	0.584306	1.49932	up	-20.6029	-4.36477	20.6029	do(+)n	-30.8903	-4.94908	30.8903	do(+)n	-0.285289	-2.50329	-0.321417	-5.8091	-3.31751	-5.3343	-3.55853	-5.39256	-4.75592	-5.8091	-4.19252	-5.18258	0.436969	0.297692	-0.297692	-0.580768	Tchh
20195	0.0228295	0.0179528			0.0184387		0.0304949	0.022146	3.10267	1.63351	3.10267	up	3.33683	1.73848	3.33683	up	-2.36356	-1.24096	2.36356	do(+)n	-1.07547	-0.104971	1.07547	do(+)n	1.31271	0.392549	1.31271	up	1.41178	0.49752	1.41178	up	-1.12203	-0.603063	-0.158158	-3.12795	0.527578	0.194016	0.678868	0.122375	0.656451	0.328531	0.588088	0.369651	0.44032	0.360634	-0.487679	-0.360634	S100a11
20194	0.00527896	0.00366442	0.0216491			0.0364476	0.00217791		2.5073	1.32614	2.5073	up	2.29879	1.20088	2.29879	up	-7.63308	-2.93226	7.63308	do(+)n	1.0907	0.125259	1.0907	up	-3.04434	-1.60613	3.04434	do(+)n	-3.32047	-1.73139	3.32047	do(+)n	-2.43744	-2.22005	-5.34804	-1.60358	-1.76899	-1.93886	-1.12334	-1.47339	-1.7528	-1.83571	-1.62037	-1.59673	-0.00516796	0.274062	0.00516701	-0.154114	S100a10
19885	0.000332849	0.000174264	0.00340357		0.00322303	0.000600177		0.000675543	-5.549	-2.47223	5.549	do(+)n	-11.6208	-3.53864	11.6208	do(+)n	-1.26474	-0.338837	1.26474	do(+)n	2.09422	1.06641	2.09422	up	-7.01802	-2.81106	7.01802	do(+)n	-14.6973	-3.87748	14.6973	do(+)n	-0.524314	0.854018	-1.44325	-0.203941	-2.01477	-3.2946	-1.3172	-4.57984	-4.03815	-3.96384	-4.59022	-2.87984	-0.120641	0.120642	0.381418	-0.343557	Rorc
320747	1.61762e-06	3.87399e-07	0.000190382		0.000207032	0.000199217	0.00267326	0.000235501	-5.74179	-2.5215	5.74179	do(+)n	-6.79201	-2.76384	6.79201	do(+)n	-2.92907	-1.55044	2.92907	do(+)n	1.18291	0.242339	1.18291	up	-16.8181	-4.07194	16.8181	do(+)n	-19.8943	-4.31428	19.8943	do(+)n	-2.10591	-0.838487	-0.879009	-2.26383	-4.06774	-4.55933	-2.98684	-4.55933	-4.09112	-4.55933	-4.55933	-3.93282	-0.29699	0.411515	0.0479317	-0.0479312	Lingo4
78784	7.80536e-08	8.99471e-09	0.000190277		0.000171848	0.000199137	0.00166579	0.000190318	-12.6043	-3.65584	12.6043	do(+)n	-17.1928	-4.10373	17.1928	do(+)n	-3.0395	-1.60384	3.0395	do(+)n	1.36404	0.447888	1.36404	up	-38.3108	-5.25968	38.3108	do(+)n	-52.2575	-5.70757	52.2575	do(+)n	-1.1832	-2.3864	-0.653426	-1.9042	-4.77169	-5.82518	-4.48478	-5.66894	-5.67344	-6.13023	-5.30129	-5.43719	-0.0579233	0.0579224	-0.182173	0.470293	Celf3
545551	0.00797966	0.00574015	0.0266659		0.0465149	0.010007		0.012728	3.40555	1.76789	3.40555	up	5.46673	2.45068	5.46673	up	-1.08586	-0.118844	1.08586	do(+)n	-1.60524	-0.68279	1.60524	do(+)n	3.13626	1.64904	3.13626	up	5.03445	2.33183	5.03445	up	-1.07981	0.64103	1.60051	-1.07981	1.80409	3.03294	1.45615	0.860282	2.98567	1.63263	2.91226	2.35405	-0.179525	1.00968	0.179525	-0.452391	BC021767
20342	0.0331629	0.026783	0.0971143		0.0258315			0.0748219	5.42827	2.44049	5.42827	up	3.42305	1.77528	3.42305	up	-1.71363	-0.777053	1.71363	do(+)n	1.5858	0.665208	1.5858	up	3.16771	1.66344	3.16771	up	1.99755	0.998231	1.99755	up	0.645451	-1.31706	-1.35759	-2.03791	1.8385	1.70996	1.63205	0.514344	0.337191	1.35172	1.58658	-0.241471	0.384491	-2.03791	1.07901	-0.384491	Selenbp2
70737	9.11521e-05	4.09711e-05	0.00262526		0.000286146	0.00211118	0.0304393	0.000263276	11.2337	3.48976	11.2337	up	14.613	3.86918	14.613	up	-2.57968	-1.36719	2.57968	do(+)n	-1.30082	-0.379417	1.30082	do(+)n	4.35468	2.12257	4.35468	up	5.66464	2.50198	5.66464	up	-1.2426	-0.96096	-0.427787	-1.54958	3.1418	2.40219	1.62119	2.61294	3.62636	1.19564	3.17908	3.2947	-0.22232	1.51017	0.0549483	-0.0549479	Cgn
20341	0.00176486	0.00110123	0.0119742		0.00168797	0.0292538		0.00291078	2.37923	1.2505	2.37923	up	2.3824	1.25242	2.3824	up	-1.36601	-0.449965	1.36601	do(+)n	-1.00133	-0.00191844	1.00133	do(+)n	1.74174	0.800532	1.74174	up	1.74406	0.802451	1.74406	up	0.0780644	-0.507625	-0.00841331	-1.40246	0.598319	1.22191	0.766793	0.574539	0.578766	0.991316	0.834235	0.764916	-0.00521708	-0.0799584	0.00521708	0.0393891	Selenbp1
229588	0.0183696	0.0142011	0.042		0.038419	0.0426683		0.0281784	5.25845	2.39464	5.25845	up	6.98299	2.80384	6.98299	up	-1.3752	-0.459645	1.3752	do(+)n	-1.32796	-0.409207	1.32796	do(+)n	3.82376	1.93499	3.82376	up	5.07778	2.3442	5.07778	up	0.825326	-2.62809	-2.62809	1.47476	1.11143	2.01663	1.57667	1.91773	1.54056	2.17841	2.33244	2.20788	-1.46477	0.0208278	-0.0208275	0.347257	Gm128
100043305	0.00106058	0.000630137			0.00327476		0.000615857	0.00250869	4.51282	2.17403	4.51282	up	3.93455	1.9762	3.93455	up	-7.83329	-2.96962	7.83329	do(+)n	1.14697	0.197832	1.14697	up	-1.73579	-0.795589	1.73579	do(+)n	-1.9909	-0.993421	1.9909	do(+)n	-3.29905	-1.57821	-3.29905	-3.29905	-0.485533	0.175745	-1.44492	-1.02453	-0.0748639	-1.4346	-1.71049	-0.35061	-0.261258	0.732336	-0.329218	0.261258	Gm4349
13038	0.000574151	0.000319922	0.032103		0.000559543	0.0430185	0.0127634	0.000757326	-15.3965	-3.94453	15.3965	do(+)n	-11.3338	-3.50256	11.3338	do(+)n	3.93328	1.97573	3.93328	up	-1.35846	-0.441973	1.35846	do(+)n	-3.91442	-1.9688	3.91442	do(+)n	-2.88151	-1.52682	2.88151	do(+)n	2.83961	1.27846	2.87537	1.68319	-1.79879	-1.33015	-0.77678	-3.19577	-0.336741	-0.899859	-3.11121	-0.985792	-0.333504	-0.187603	0.187603	1.1072	Ctsk
229595	1.11753e-05	3.76884e-06			0.000176197		0.000200522	0.000195637	-3.97433	-1.99071	3.97433	do(+)n	-4.39997	-2.13749	4.39997	do(+)n	5.52493	2.46596	5.52493	up	1.1071	0.146783	1.1071	up	1.39015	0.475245	1.39015	up	1.25567	0.328462	1.25567	up	2.07972	2.33656	2.57733	2.62824	0.704941	0.32518	0.87292	-0.244043	0.301969	-0.353965	0.688515	0.435347	0.183392	-0.425375	0.13933	-0.13933	Adamtsl4
13601	2.29181e-05	8.5317e-06	0.000412146		0.000238239	0.000248047		0.000205562	3.12133	1.64216	3.12133	up	3.11881	1.64099	3.11881	up	-1.2748	-0.350272	1.2748	do(+)n	1.00081	0.0011642	1.00081	up	2.44848	1.29189	2.44848	up	2.44651	1.29072	2.44651	up	-0.638005	0.0978823	-0.196086	-0.580912	1.28804	1.52332	1.68213	0.758032	1.3578	1.46862	1.36498	1.05546	0.0434513	-0.321504	0.40547	-0.0434513	Ecm1
668224	0.00890842	0.00647117	0.0234775		0.0155345	0.0316325		0.0151292	3.99186	1.99706	3.99186	up	4.57973	2.19526	4.57973	up	-1.35445	-0.437712	1.35445	do(+)n	-1.14727	-0.198203	1.14727	do(+)n	2.94721	1.55935	2.94721	up	3.38124	1.75755	3.38124	up	1.17799	-0.953495	-0.953495	-0.953495	2.2922	1.47264	1.65582	0.885086	2.10505	2.08702	1.29849	1.60799	-0.953495	0.953495	-0.953495	1.02185	Gm9054
229603	8.19978e-07	1.70903e-07	0.0163633		0.000171866	0.0253767	0.000199138	0.000190384	-2.04003	-1.02859	2.04003	do(+)n	-2.16045	-1.11133	2.16045	do(+)n	2.63178	1.39604	2.63178	up	1.05903	0.0827415	1.05903	up	1.29007	0.367449	1.29007	up	1.21816	0.284707	1.21816	up	1.38122	1.1222	1.77844	1.2896	0.254876	0.27819	0.538584	0.385432	0.283562	0.358986	0.265485	0.218083	-0.00501156	-0.0543766	0.00501251	0.0416632	Otud7b
107701	2.93302e-05	1.13633e-05			0.000207131		0.000221942	0.000200751	2.14111	1.09836	2.14111	up	2.02208	1.01584	2.02208	up	-1.75106	-0.808232	1.75106	do(+)n	1.05886	0.0825186	1.05886	up	1.22275	0.290124	1.22275	up	1.15477	0.207605	1.15477	up	-1.00953	-0.996213	-0.628675	-0.518842	0.365746	0.370935	0.110676	0.392802	0.247368	0.206367	0.260339	0.196011	0.29776	-0.218097	-0.168933	0.168933	Sf3b4
64051	1.37196e-07	1.84702e-08	0.000199137		0.000281815	0.000190277	0.000173926	0.00020236	-3.43554	-1.78054	3.43554	do(+)n	-3.41288	-1.77099	3.41288	do(+)n	-4.56776	-2.19149	4.56776	do(+)n	-1.00664	-0.00954533	1.00664	do(+)n	-15.6927	-3.97202	15.6927	do(+)n	-15.5892	-3.96248	15.5892	do(+)n	-2.55968	-2.31799	-1.25546	-2.63897	-4.2541	-4.18686	-3.51254	-3.94074	-3.87837	-4.38601	-3.96365	-3.62804	0.149837	-0.155988	-0.0623484	0.0623493	Sv2a
69168	0.00103559	0.000614296			0.00134766		0.000840842	0.0018928	2.32225	1.21552	2.32225	up	2.0251	1.01799	2.0251	up	-2.63718	-1.399	2.63718	do(+)n	1.14673	0.197532	1.14673	up	-1.13561	-0.183473	1.13561	do(+)n	-1.30225	-0.381005	1.30225	do(+)n	-0.854741	-0.992366	-1.89428	-1.95377	-0.0839319	-0.241323	-0.317228	-0.190579	-0.319163	-0.752192	-0.171474	-0.38036	0.285015	0.22489	-0.22489	-0.384183	Bola1
319192	0.00438145	0.00298667			0.00422564		0.00478649	0.0032018	8.81949	3.14069	8.81949	up	7.22307	2.85261	7.22307	up	-10.1403	-3.34202	10.1403	do(+)n	1.22102	0.288084	1.22102	up	-1.14976	-0.201328	1.14976	do(+)n	-1.40387	-0.489412	1.40387	do(+)n	-1.90814	-2.00238	-6.43195	-3.55149	-0.397324	0.0524907	-0.218652	-0.767692	-0.397731	-0.351456	-0.86586	-0.868464	0.0851264	0.0269389	-0.0269389	-0.61099	Hist2h2aa2
15267	0.00228783	0.00146175			0.00144477		0.00239514	0.00281894	8.08968	3.01608	8.08968	up	8.70962	3.12261	8.70962	up	-10.902	-3.44653	10.902	do(+)n	-1.07663	-0.106526	1.07663	do(+)n	-1.34765	-0.430444	1.34765	do(+)n	-1.25172	-0.323918	1.25172	do(+)n	-2.18378	-5.05885	-5.05885	-1.39882	-0.763401	0.069603	-0.151524	-0.790655	-0.180295	-0.59765	0.162884	-0.59481	-0.402224	0.329537	0.488023	-0.329537	Hist2h2aa1
56338	1.24887e-09	2.04342e-11	0.000199137	0.000171951	0.000190277	0.000190277	0.000171728	0.00241569	3.12916	1.64578	3.12916	up	1.40907	0.494741	1.40907	up	4.04986	2.01787	4.04986	up	2.22073	1.15103	2.22073	up	12.6727	3.66365	12.6727	up	5.70653	2.51261	5.70653	up	2.20448	2.11867	1.69716	1.95668	3.58131	3.89508	3.40299	3.68072	2.30306	2.66246	2.48121	2.50923	0.00747871	-0.00747871	0.112158	-0.206654	Txnip
213121	0.0110128	0.00814984	0.0199863			0.00689132	0.071019		-2.77307	-1.47148	2.77307	do(+)n	-6.097	-2.6081	6.097	do(+)n	-5.36101	-2.42251	5.36101	do(+)n	2.19865	1.13662	2.19865	up	-14.8665	-3.89399	14.8665	do(+)n	-32.6861	-5.03061	32.6861	do(+)n	-0.621515	-1.7326	-7.03841	-0.698514	-2.7578	-4.56361	-3.03368	-5.62187	-5.5702	-5.91092	-4.21538	-4.82693	0.340196	0.243421	-0.243421	-0.741207	Ankrd35
229615	1.89182e-05	6.86962e-06	0.000291719		0.000231519	0.000225747		0.000218072	2.0747	1.0529	2.0747	up	2.0161	1.01157	2.0161	up	-1.12689	-0.172347	1.12689	do(+)n	1.02906	0.0413337	1.02906	up	1.84108	0.880555	1.84108	up	1.78908	0.839221	1.78908	up	-0.376228	0.101854	0.0393391	-0.502523	0.939545	0.774568	0.725738	1.0342	0.98595	0.777004	0.676887	0.868873	0.0842552	-0.224945	-0.0842547	0.176773	Pias3
14613	0.00816499	0.00588628			0.00746863		0.00806535	0.00797298	6.4061	2.67945	6.4061	up	7.3931	2.88618	7.3931	up	-4.85088	-2.27825	4.85088	do(+)n	-1.15407	-0.206733	1.15407	do(+)n	1.32061	0.401202	1.32061	up	1.52408	0.607935	1.52408	up	-0.859595	-2.27024	-2.99108	-2.99108	0.307862	-1.19436	1.25948	1.23281	0.936558	0.136401	-0.0305557	1.39032	-0.605367	0.605367	1.26826	-1.26728	Gja5
15360	0.0116796	0.00869431			0.00957669		0.00726285	0.0149483	9.29617	3.21664	9.29617	up	9.67444	3.27418	9.67444	up	-7.42979	-2.89332	7.42979	do(+)n	-1.04069	-0.0575408	1.04069	do(+)n	1.2512	0.323316	1.2512	up	1.30211	0.380857	1.30211	up	-1.26262	-2.67326	-1.39185	-6.3941	0.0438437	-0.191388	1.1309	0.161356	-0.130937	0.0861363	0.980605	0.439075	0.0536151	-0.402794	-0.0536146	0.254245	Hmgcs2
236539	5.2025e-06	1.5567e-06	0.000206087		0.000204682	0.000193769		0.000176995	2.05723	1.0407	2.05723	up	2.04311	1.03077	2.04311	up	1.08986	0.124145	1.08986	up	1.00691	0.00993443	1.00691	up	2.24209	1.16485	2.24209	up	2.22671	1.15491	2.22671	up	0.411379	-0.0232544	-0.0980577	0.257267	0.924169	1.21734	1.26409	1.30455	1.02159	1.19003	1.38464	1.07415	0.248087	-0.151198	0.151198	-0.197331	Phgdh
74645	3.21544e-09	9.2425e-11	0.000199137	0.00266853	0.000191424	0.000190277	0.000171728	0.000487842	2.7239	1.44567	2.7239	up	1.76214	0.81733	1.76214	up	5.69583	2.50991	5.69583	up	1.54579	0.628342	1.54579	up	15.5149	3.95558	15.5149	up	10.0369	3.32724	10.0369	up	2.60515	2.86478	1.92115	2.59013	4.02513	3.81895	3.96729	3.95253	3.32959	3.20306	3.33193	3.38595	-0.238301	-0.139576	0.179887	0.139576	Fam46c
78908	1.07056e-05	3.58997e-06	0.000215881		0.000226778	0.000203638		0.000188164	-11.0868	-3.47077	11.0868	do(+)n	-9.93027	-3.31183	9.93027	do(+)n	-1.30057	-0.379149	1.30057	do(+)n	-1.11646	-0.158937	1.11646	do(+)n	-14.4192	-3.84992	14.4192	do(+)n	-12.9151	-3.69098	12.9151	do(+)n	-0.566037	-1.10221	0.8241	-0.685821	-4.35033	-4.15562	-3.00639	-3.90072	-4.92119	-3.81036	-2.66988	-3.37587	0.115566	-0.115566	-0.284311	0.270935	Igsf3
242126	0.00122445	0.000736024	0.00948392		0.0125115	0.00177057		0.00178192	-3.83428	-1.93896	3.83428	do(+)n	-6.90294	-2.78721	6.90294	do(+)n	1.14912	0.200529	1.14912	up	1.80032	0.848254	1.80032	up	-3.33671	-1.73843	3.33671	do(+)n	-6.00716	-2.58668	6.00716	do(+)n	-1.33661	0.326291	1.23147	0.857151	-1.91761	-1.72028	-1.49058	-1.54906	-2.06129	-3.92557	-1.4645	-2.61919	0.10297	-0.10297	-0.230782	0.506966	Slc22a15
18072	1.65599e-05	5.90585e-06	0.000357587		0.000206227	0.00042836	0.0419469	0.0002044	-70.5051	-6.13966	70.5051	do(+)n	-45.3047	-5.50159	45.3047	do(+)n	3.26381	1.70656	3.26381	up	-1.55624	-0.638066	1.55624	do(+)n	-21.6021	-4.4331	21.6021	do(+)n	-13.8809	-3.79503	13.8809	do(+)n	1.16107	1.73624	2.76531	1.27557	-2.63143	-4.40311	-5.29294	-5.29294	-2.12429	-5.29294	-4.79185	-2.85907	0.393943	-0.059063	0.0590625	-0.281972	Nhlh2
12373	4.75147e-05	1.95664e-05	0.00594962		0.000743402	0.00868355	0.000202902	0.000512724	10.6916	3.4184	10.6916	up	9.30036	3.21729	9.30036	up	-49.0423	-5.61595	49.0423	do(+)n	1.14959	0.201114	1.14959	up	-4.58701	-2.19755	4.58701	do(+)n	-5.27316	-2.39867	5.27316	do(+)n	-6.36687	-3.64603	-6.36687	-6.36687	-1.66583	-3.72215	-1.89919	-1.78588	-2.52185	-3.02513	-2.49607	-1.83445	0.105068	-0.909399	0.626566	-0.105068	Casq2
54524	1.71074e-07	2.4596e-08	0.000190278		0.000171789	0.000199138	0.042392	0.000190329	-14.1214	-3.81982	14.1214	do(+)n	-17.0045	-4.08784	17.0045	do(+)n	-1.86496	-0.899141	1.86496	do(+)n	1.20416	0.268027	1.20416	up	-26.3359	-4.71896	26.3359	do(+)n	-31.7126	-4.98698	31.7126	do(+)n	-0.72493	-0.647139	-1.27563	-0.637736	-5.60034	-4.37097	-3.77578	-4.8176	-5.1431	-5.06878	-5.44013	-3.98479	0.207562	-0.207562	-0.278792	0.589921	Syt6
229672	1.14161e-06	2.55397e-07	0.00017627		0.000190577	0.000192025	0.0569418	0.00019921	-31.8633	-4.99383	31.8633	do(+)n	-48.9626	-5.61361	48.9626	do(+)n	2.16316	1.11314	2.16316	up	1.53664	0.619782	1.53664	up	-14.73	-3.88068	14.73	do(+)n	-22.6347	-4.50046	22.6347	do(+)n	2.09638	1.06545	-0.627802	2.06062	-3.81653	-3.53077	-4.05756	-3.97578	-4.89309	-4.89309	-3.80703	-4.26657	-0.465178	0.333823	0.60726	-0.333823	Bcl2l15
19260	3.70271e-07	6.45092e-08	0.0431971		0.000190289	0.0870851	0.000199137	0.000171733	-8.61153	-3.10627	8.61153	do(+)n	-8.46782	-3.08199	8.46782	do(+)n	13.4005	3.74422	13.4005	up	-1.01697	-0.0242795	1.01697	do(+)n	1.55611	0.637947	1.55611	up	1.58252	0.662226	1.58252	up	3.61197	3.53995	4.43055	3.89482	0.598164	0.735742	1.15447	0.563841	1.03173	0.920562	0.791578	0.405459	-0.412779	0.913206	0.127739	-0.127739	Ptpn22
100125931	0.0707808	0.0602275	0.089893						-3.62183	-1.85672	3.62183	do(+)n	-2.81232	-1.49176	2.81232	do(+)n	-1.38491	-0.469792	1.38491	do(+)n	-1.28784	-0.364957	1.28784	do(+)n	-5.01591	-2.32651	5.01591	do(+)n	-3.89481	-1.96155	3.89481	do(+)n	-1.08856	0.82272	-3.22005	1.07545	-3.22005	-2.74526	-1.0685	-2.80352	-1.16688	-3.22005	-1.39703	-2.59354	0.0982163	-1.05656	-0.0982163	0.525278	A130049A11Rik
20501	3.79589e-06	1.06921e-06	0.000201055		0.000200493	0.000192474		0.00018025	2.31161	1.2089	2.31161	up	2.17707	1.12238	2.17707	up	1.1689	0.225153	1.1689	up	1.0618	0.0865109	1.0618	up	2.70204	1.43405	2.70204	up	2.54477	1.34754	2.54477	up	0.0407729	0.451468	0.259459	0.345263	1.29238	1.56489	1.80587	1.2694	1.11307	1.4782	1.77591	1.21932	-0.0529222	0.0529218	0.266531	-0.0701799	Slc16a1
71887	5.19738e-06	1.55304e-06	0.000918455	0.0825669	0.000265474	0.00850344	0.000199203	0.000200716	5.08376	2.3459	5.08376	up	8.79315	3.13638	8.79315	up	-21.8747	-4.45119	21.8747	do(+)n	-1.72965	-0.790484	1.72965	do(+)n	-4.30285	-2.10529	4.30285	do(+)n	-2.4877	-1.31481	2.4877	do(+)n	-5.04555	-3.3247	-5.04555	-5.04555	-2.7466	-1.81405	-2.47306	-2.04405	-0.880679	-2.04359	-1.45699	-1.53456	0.0516739	-0.891411	0.234827	-0.0516739	Ppm1j
22414	0.000137015	6.47751e-05	0.000255012			0.000344882	0.000377331		-2.05288	-1.03765	2.05288	do(+)n	-1.34981	-0.432759	1.34981	do(+)n	-7.54867	-2.91622	7.54867	do(+)n	-1.52086	-0.604892	1.52086	do(+)n	-15.4965	-3.95387	15.4965	do(+)n	-10.1893	-3.34898	10.1893	do(+)n	-3.91348	-2.19264	-1.23316	-3.91348	-3.91348	-3.91348	-3.66292	-3.91348	-3.91348	-2.37096	-3.41239	-3.28697	0.854562	0.206685	-0.206685	-0.442438	Wnt2b
56543	1.84778e-08	1.26513e-09	0.000199137		0.000192262	0.000190277	0.000171804	0.000173763	-4.79431	-2.26132	4.79431	do(+)n	-4.24396	-2.08541	4.24396	do(+)n	-5.86385	-2.55185	5.86385	do(+)n	-1.12968	-0.175912	1.12968	do(+)n	-28.1131	-4.81317	28.1131	do(+)n	-24.8859	-4.63726	24.8859	do(+)n	-2.66976	-2.55171	-2.2703	-2.70857	-4.35775	-4.99941	-4.52723	-5.36125	-4.50526	-5.14507	-4.80462	-4.08704	0.00111866	-0.426898	-0.00111866	0.433947	Kcnd3
12659	5.90943e-05	2.51377e-05	0.00720941		0.000228528	0.00673869	0.00342387	0.000231186	-30.8248	-4.94602	30.8248	do(+)n	-40.6791	-5.34622	40.6791	do(+)n	6.15747	2.62234	6.15747	up	1.31969	0.400196	1.31969	up	-5.00608	-2.32368	5.00608	do(+)n	-6.60646	-2.72388	6.60646	do(+)n	1.38985	2.36419	2.68153	2.61157	-3.2798	-3.70748	-2.13178	-1.61789	-2.30318	-4.35635	-2.53333	-3.14487	-2.33088	0.888657	-0.297069	0.29707	Ovgp1
81600	0.0154997	0.0118163	0.0322777		0.0271531	0.0441861		0.0267509	-6.59154	-2.72062	6.59154	do(+)n	-8.03441	-3.00619	8.03441	do(+)n	1.44714	0.533202	1.44714	up	1.2189	0.285576	1.2189	up	-4.55488	-2.18741	4.55488	do(+)n	-5.55193	-2.47299	5.55193	do(+)n	-2.49203	0.899018	1.6361	2.57321	-2.62918	-2.62918	-0.378619	-2.62918	-2.62918	-1.52092	-2.62918	-2.62918	-0.0508201	0.534309	-0.0242369	0.0242369	Chia
321000	0.000265525	0.000135554			0.000668613		0.000277144	0.00110123	-2.02549	-1.01827	2.02549	do(+)n	-2.09615	-1.06774	2.09615	do(+)n	2.79016	1.48035	2.79016	up	1.03488	0.049467	1.03488	up	1.37752	0.462073	1.37752	up	1.33109	0.412606	1.33109	up	1.89986	1.3977	0.732489	1.84496	0.307285	0.497214	0.549105	0.448316	0.263217	0.41043	0.50059	0.429815	-0.311757	0.265383	-0.11878	0.118781	Lrif1
16490	1.84716e-09	3.97225e-11	0.000190277		0.000171728	0.000199137	0.000319491	0.000190277	-18.8087	-4.23333	18.8087	do(+)n	-21.8226	-4.44775	21.8226	do(+)n	-2.67785	-1.42108	2.67785	do(+)n	1.16024	0.214422	1.16024	up	-50.367	-5.65441	50.367	do(+)n	-58.4377	-5.86883	58.4377	do(+)n	-1.66686	-1.71565	-0.64671	-1.69009	-5.63756	-6.09832	-5.12991	-5.78685	-5.61203	-6.23161	-5.86065	-5.80602	-0.0264864	-0.296315	0.0264873	0.261308	Kcna2
229699	8.47793e-08	1.00418e-08	0.00034904		0.000190277	0.000289531	0.000171909	0.000199137	45.0064	5.49206	45.0064	up	58.0642	5.85958	58.0642	up	-11.1088	-3.47363	11.1088	do(+)n	-1.29013	-0.367517	1.29013	do(+)n	4.05143	2.01843	4.05143	up	5.22687	2.38595	5.22687	up	-3.46344	-3.46344	-3.46344	-3.46344	2.29494	1.16124	2.99146	1.66685	2.53512	2.34587	2.6785	2.02507	0.850786	-0.036911	0.036911	-0.810018	Slc16a4
99738	1.41163e-07	1.92066e-08	0.000199137		0.00207166	0.000190277	0.000171778	0.00148991	-3.01626	-1.59276	3.01626	do(+)n	-2.76458	-1.46706	2.76458	do(+)n	-10.9189	-3.44875	10.9189	do(+)n	-1.09104	-0.1257	1.09104	do(+)n	-32.9341	-5.04151	32.9341	do(+)n	-30.1861	-4.91581	30.1861	do(+)n	-3.41357	-3.19345	-3.20959	-3.81681	-4.58119	-5.41512	-4.31238	-5.69577	-4.17017	-5.63061	-4.45921	-5.24168	0.258171	-0.0106659	0.0106659	-0.096591	Kcnc4
229706	2.66568e-08	2.0796e-09	0.000199137		0.000190292	0.000190277	0.000410773	0.000171733	-15.2753	-3.93313	15.2753	do(+)n	-15.2612	-3.9318	15.2612	do(+)n	-3.58039	-1.84012	3.58039	do(+)n	-1.00092	-0.00132847	1.00092	do(+)n	-54.6916	-5.77325	54.6916	do(+)n	-54.6412	-5.77192	54.6412	do(+)n	-2.05756	-1.36403	-1.46446	-2.46624	-6.11842	-5.70702	-4.95792	-6.30145	-5.14029	-6.54979	-5.8456	-5.54381	0.121118	-0.269263	-0.121118	0.277444	Slc6a17
329735	2.32161e-06	5.9863e-07	0.000190561		0.000964963	0.000199186	0.00043271	0.000407886	-2.31433	-1.21059	2.31433	do(+)n	-2.97923	-1.57494	2.97923	do(+)n	-2.60832	-1.38312	2.60832	do(+)n	1.28729	0.364342	1.28729	up	-6.03651	-2.59371	6.03651	do(+)n	-7.77076	-2.95806	7.77076	do(+)n	-1.74231	-1.26381	-0.487102	-1.95372	-2.69874	-2.83582	-2.08127	-2.67349	-2.91972	-3.23855	-2.74812	-2.8403	0.0464373	-0.0464373	-0.109462	0.195001	4933431E20Rik
14866	9.41668e-08	1.15092e-08	0.000171743		0.000264694	0.000190323	0.000199137	0.00019629	2.26811	1.18149	2.26811	up	2.2558	1.17364	2.2558	up	-8.46399	-3.08134	8.46399	do(+)n	1.00546	0.00785196	1.00546	up	-3.73174	-1.89985	3.73174	do(+)n	-3.7521	-1.9077	3.7521	do(+)n	-3.23483	-3.23889	-2.53253	-3.38846	-2.01036	-2.16041	-1.59357	-1.90441	-1.91984	-2.12802	-1.62032	-2.03198	0.0493546	-0.180652	0.111297	-0.0493546	Gstm5
14867	3.01106e-05	1.17026e-05	0.000221867		0.0550511	0.000245962	0.000202657	0.0728848	2.93778	1.55473	2.93778	up	2.24971	1.16974	2.24971	up	-34.5809	-5.1119	34.5809	do(+)n	1.30585	0.384985	1.30585	up	-11.7711	-3.55718	11.7711	do(+)n	-15.3713	-3.94216	15.3713	do(+)n	-5.83191	-5.83191	-3.15159	-5.83191	-3.75536	-4.35711	-2.65077	-3.66517	-3.04964	-3.96746	-4.33081	-4.62043	-0.0188527	0.20672	-0.406417	0.0188527	Gstm6
14863	0.000145822	6.94962e-05			0.000268734		0.000275775	0.000374308	14.9947	3.90639	14.9947	up	9.99341	3.32098	9.99341	up	-8.89725	-3.15336	8.89725	do(+)n	1.50046	0.585408	1.50046	up	1.68532	0.753026	1.68532	up	1.1232	0.167618	1.1232	up	-1.97357	-4.10506	-4.10506	-4.10506	-0.148475	0.117515	0.928108	0.439633	-0.214655	-0.551847	0.198782	-0.437133	0.0253797	0.307904	-1.98323	-0.0253792	Gstm2
14862	5.17869e-06	1.54639e-06	0.00320547		0.000219978	0.00192457	0.000199188	0.000202996	5.54274	2.4706	5.54274	up	4.51513	2.17477	4.51513	up	-13.516	-3.7566	13.516	do(+)n	1.22759	0.29583	1.22759	up	-2.43851	-1.286	2.43851	do(+)n	-2.99349	-1.58183	2.99349	do(+)n	-3.18342	-3.30285	-5.0937	-3.57763	-1.54732	-1.50805	-0.836461	-1.38337	-1.51231	-1.96093	-1.34298	-1.64232	-0.00355244	-0.165606	0.00355339	0.0343924	Gstm1
14865	0.000603939	0.0003385			0.00104009		0.000482603	0.000663033	2.44703	1.29103	2.44703	up	2.80252	1.48672	2.80252	up	-2.44664	-1.2908	2.44664	do(+)n	-1.14527	-0.195693	1.14527	do(+)n	1.00016	0.000228286	1.00016	up	1.14546	0.195921	1.14546	up	-1.69258	-1.84019	-1.20797	-0.943611	-0.19564	0.0145349	-0.1893	-0.149821	0.0855241	-0.0279179	0.0928898	0.11205	-0.163734	-0.947124	0.425984	0.163735	Gstm4
229714	4.40855e-07	7.96658e-08	0.000199161		0.000190669	0.000190296	0.0922779	0.000171953	-28.0783	-4.81139	28.0783	do(+)n	-24.8752	-4.63664	24.8752	do(+)n	-1.92546	-0.945206	1.92546	do(+)n	-1.12877	-0.17475	1.12877	do(+)n	-54.0639	-5.75659	54.0639	do(+)n	-47.8963	-5.58184	47.8963	do(+)n	-0.890981	-1.17123	-0.507205	-1.7665	-5.4184	-5.75713	-5.17401	-7.23192	-5.76371	-6.6894	-4.4089	-6.02045	0.00107527	0.0189447	-0.574034	-0.00107479	Gpr61
229715	9.9727e-07	2.18068e-07	0.000199144		0.000492842	0.000190298	0.000208424	0.000744654	-2.39352	-1.25914	2.39352	do(+)n	-2.06134	-1.04358	2.06134	do(+)n	-2.63001	-1.39507	2.63001	do(+)n	-1.16115	-0.215554	1.16115	do(+)n	-6.29498	-2.6542	6.29498	do(+)n	-5.42133	-2.43865	5.42133	do(+)n	-1.59998	-1.48852	-0.588662	-1.78542	-2.77752	-2.75812	-2.2557	-2.70777	-2.63967	-2.48614	-2.39924	-2.11184	0.00520039	-0.092164	-0.00520134	0.209857	Amigo1
17306	0.0527772	0.0440687				0.041816	0.0516122		2.21144	1.14499	2.21144	up	1.12672	0.172132	1.12672	up	-7.02055	-2.81158	7.02055	do(+)n	1.96272	0.972857	1.96272	up	-3.17464	-1.66659	3.17464	do(+)n	-6.23095	-2.63945	6.23095	do(+)n	-1.46373	-1.08963	-4.59522	-4.59522	-1.51867	-3.53546	-0.390464	-1.71926	-1.95709	-2.73077	-1.7722	-4.59522	-0.158881	-0.75366	0.158881	0.256184	Sypl2
53883	7.73446e-07	1.58987e-07	0.000199168		0.000198568	0.000190295	0.00560157	0.00017555	-6.56228	-2.7142	6.56228	do(+)n	-6.23597	-2.64061	6.23597	do(+)n	-2.29736	-1.19998	2.29736	do(+)n	-1.05233	-0.0735831	1.05233	do(+)n	-15.076	-3.91418	15.076	do(+)n	-14.3263	-3.84059	14.3263	do(+)n	-1.21527	-1.63341	-0.160862	-1.9158	-3.79311	-4.46623	-3.18819	-4.33461	-3.5872	-4.02734	-3.84293	-4.03032	0.116082	-0.241505	-0.113832	0.113832	Celsr2
229722	2.391e-05	8.96462e-06	0.000225005		0.000254544	0.00023655		0.000324027	-14.9008	-3.89732	14.9008	do(+)n	-17.6962	-4.14537	17.6962	do(+)n	-1.83622	-0.87674	1.83622	do(+)n	1.1876	0.248048	1.1876	up	-27.3612	-4.77406	27.3612	do(+)n	-32.4941	-5.02211	32.4941	do(+)n	-1.71482	-0.318106	0.00394249	-1.22888	-3.7374	-5.84631	-3.41712	-5.84631	-3.3781	-5.84631	-5.39513	-5.21979	-0.0504885	-0.412702	0.050488	0.661803	5330417C22Rik
76123	0.000427386	0.000230411	0.00390553		0.000999371	0.00206975		0.000749773	-2.64298	-1.40217	2.64298	do(+)n	-2.56392	-1.35835	2.56392	do(+)n	1.25444	0.327039	1.25444	up	-1.03084	-0.0438159	1.03084	do(+)n	-2.10691	-1.07513	2.10691	do(+)n	-2.04388	-1.03131	2.04388	do(+)n	-0.357275	0.691513	0.19156	0.842359	-1.23713	-1.08386	-0.56499	-1.35453	-0.662379	-1.19806	-1.37818	-0.826626	-0.00636911	0.206171	-0.146168	0.00636864	Gpsm2
229731	0.0002467	0.000124815			0.000404114		0.000532544	0.000314849	17.3332	4.11547	17.3332	up	16.6284	4.05558	16.6284	up	-9.43002	-3.23726	9.43002	do(+)n	1.04238	0.0598863	1.04238	up	1.83809	0.878206	1.83809	up	1.76335	0.818319	1.76335	up	-1.52514	-1.93578	-4.65663	-4.65663	0.410858	0.91802	1.55972	0.799087	0.844823	0.836206	0.989869	0.777239	-0.62644	0.333159	-0.333159	0.801299	Slc25a24
80883	5.84571e-06	1.78229e-06	0.000201318		0.000195838	0.000216562		0.000204676	-43.2059	-5.43316	43.2059	do(+)n	-19.5808	-4.29137	19.5808	do(+)n	-1.60181	-0.679705	1.60181	do(+)n	-2.20654	-1.14179	2.20654	do(+)n	-69.2077	-6.11286	69.2077	do(+)n	-31.3648	-4.97107	31.3648	do(+)n	-1.7486	-0.439208	-0.0877638	-0.688601	-7.89728	-6.10672	-4.30542	-6.38737	-3.76502	-6.26139	-4.80031	-5.30293	0.10483	-0.0611725	-0.35018	0.0611734	Ntng1
625585	5.71011e-06	1.73627e-06	0.000874657		0.000199397	0.00421303	0.000509069	0.000192263	-14.9886	-3.90579	14.9886	do(+)n	-9.86984	-3.30303	9.86984	do(+)n	3.78102	1.91878	3.78102	up	-1.51862	-0.602764	1.51862	do(+)n	-3.96416	-1.98701	3.96416	do(+)n	-2.61036	-1.38425	2.61036	do(+)n	1.12905	2.68188	1.74827	2.10041	-1.13234	-1.84958	-3.07381	-1.90784	-1.39673	-1.61192	-1.01592	-1.52793	-0.102154	0.102154	0.333517	-0.349025	Gm6602
11722	9.60889e-05	4.34722e-05	0.024211		0.000264613	0.0125711	0.0024345	0.000234363	-73.8861	-6.20723	73.8861	do(+)n	-67.7506	-6.08216	67.7506	do(+)n	10.944	3.45207	10.944	up	-1.09056	-0.125068	1.09056	do(+)n	-6.75126	-2.75516	6.75126	do(+)n	-6.19064	-2.63009	6.19064	do(+)n	3.83772	3.02876	4.15601	3.28144	-0.843577	-5.54462	-1.90971	-2.2271	-3.49145	-2.68017	-2.45856	-1.39455	-1.1229	1.61853	-0.0732503	0.0732508	Amy1
67225	1.32579e-05	4.59791e-06	0.0167657		0.000220828		0.000200156	0.000198433	-2.58208	-1.36853	2.58208	do(+)n	-3.36134	-1.74903	3.36134	do(+)n	4.34227	2.11845	4.34227	up	1.30179	0.380501	1.30179	up	1.68169	0.749915	1.68169	up	1.29183	0.369414	1.29183	up	2.34255	2.01323	2.34957	1.65711	0.534033	0.532505	1.00667	0.815118	0.315618	0.140139	0.523752	0.386816	-0.639558	0.528228	0.046926	-0.046926	Rnpc3
12814	0.00115912	0.000693667	0.0851505		0.00139587	0.0398752	0.0172726	0.000888439	-9.07422	-3.18177	9.07422	do(+)n	-8.86259	-3.14773	8.86259	do(+)n	3.28574	1.71622	3.28574	up	-1.02388	-0.0340457	1.02388	do(+)n	-2.7617	-1.46556	2.7617	do(+)n	-2.69729	-1.43151	2.69729	do(+)n	1.55055	0.997889	2.63855	1.92371	-1.25407	-1.45349	-0.65449	-2.25435	-1.83182	-2.48179	-0.933338	-0.233273	-1.07656	1.32239	0.586463	-0.586463	Col11a1
229759	5.99435e-07	1.16308e-07	0.00019033		0.00017221	0.00019918		0.000190832	-30.841	-4.94678	30.841	do(+)n	-38.5711	-5.26945	38.5711	do(+)n	-2.00871	-1.00627	2.00871	do(+)n	1.25064	0.322668	1.25064	up	-61.9506	-5.95305	61.9506	do(+)n	-77.478	-6.27572	77.478	do(+)n	-1.04683	-1.10167	-0.33625	-1.41369	-7.56938	-5.41625	-4.64048	-6.05947	-5.7854	-6.19652	-7.55987	-5.43445	-0.0826745	-0.177759	0.082674	0.304377	Olfm3
13609	0.00194228	0.00122307	0.0244191		0.00334465	0.0106829		0.00206446	2.32828	1.21927	2.32828	up	2.30856	1.20699	2.30856	up	-1.31584	-0.395982	1.31584	do(+)n	1.00854	0.0122724	1.00854	up	1.76943	0.823283	1.76943	up	1.75444	0.811011	1.75444	up	0.0261888	-0.233675	-1.29639	-0.345932	0.761343	0.214949	1.1416	0.909357	0.8651	0.515976	0.922513	0.674572	-0.0274982	-0.392327	0.0274982	0.126444	S1pr1
64378	3.14636e-07	5.30552e-08	0.000199138		0.000192297	0.00019028	0.00108431	0.000177008	-28.5395	-4.83489	28.5395	do(+)n	-17.8727	-4.15969	17.8727	do(+)n	-5.62012	-2.4906	5.62012	do(+)n	-1.59682	-0.675199	1.59682	do(+)n	-160.395	-7.32549	160.395	do(+)n	-100.447	-6.65029	100.447	do(+)n	-1.84836	-2.41654	-3.57254	-1.95737	-7.34624	-7.36303	-6.58726	-7.83783	-6.36962	-7.83783	-7.33673	-4.88938	0.109042	-0.109043	-0.162111	0.329706	Gpr88
13171	3.86513e-09	1.23571e-10	0.00019028		0.000171728	0.00017175	0.000199137	0.000190277	-2.72354	-1.44549	2.72354	do(+)n	-3.02235	-1.59567	3.02235	do(+)n	6.45272	2.68991	6.45272	up	1.10971	0.150185	1.10971	up	2.36924	1.24442	2.36924	up	2.135	1.09424	2.135	up	2.79635	2.30594	2.84143	2.77402	1.33737	1.24025	1.02343	1.33475	1.1219	0.987972	1.08233	1.14286	-0.0886188	0.0467396	0.0261726	-0.0261722	Dbt
229780	2.62402e-05	9.98339e-06	0.00344632		0.000551866	0.00107859	0.000200504	0.00139786	-2.29112	-1.19605	2.29112	do(+)n	-1.8879	-0.91678	1.8879	do(+)n	3.98933	1.99615	3.98933	up	-1.21358	-0.279271	1.21358	do(+)n	1.74122	0.800095	1.74122	up	2.11311	1.07937	2.11311	up	1.81471	1.67187	2.51984	1.70193	0.745573	0.961474	0.717595	0.499508	0.963817	0.799412	1.16625	1.11175	-0.235047	0.281565	-0.557793	0.235046	Trmt13
114301	0.000201443	9.97178e-05			0.00031417		0.00049014	0.000330339	20.853	4.38218	20.853	up	25.0682	4.64778	25.0682	up	-11.692	-3.54745	11.692	do(+)n	-1.20214	-0.2656	1.20214	do(+)n	1.78353	0.834732	1.78353	up	2.14404	1.10033	2.14404	up	-6.1282	-3.40735	-2.86291	-1.51077	1.16349	0.165298	1.3879	0.902812	1.29946	0.866466	1.23346	1.28252	0.358808	0.0228381	-0.0782347	-0.0228386	Palmd
229791	2.20181e-08	1.60386e-09	0.000171728		0.000190277	0.000190277		0.000199137	-14.1949	-3.8273	14.1949	do(+)n	-15.1008	-3.91656	15.1008	do(+)n	1.17705	0.235173	1.17705	up	1.06382	0.0892572	1.06382	up	-12.0597	-3.59212	12.0597	do(+)n	-12.8294	-3.68138	12.8294	do(+)n	0.171022	0.353077	0.63963	0.175448	-3.64186	-3.40257	-3.12355	-3.80203	-3.86233	-4.2491	-3.19517	-3.02044	0.0542994	-0.0542994	-0.136209	0.534693	D3B(+)g0562e
75769	1.43692e-06	3.37257e-07	0.000191939	0.0404467	0.000194057	0.000199183	0.0573516	0.000191436	-8.73338	-3.12654	8.73338	do(+)n	-18.9186	-4.24173	18.9186	do(+)n	-2.02853	-1.02044	2.02853	do(+)n	2.16624	1.11519	2.16624	up	-17.716	-4.14698	17.716	do(+)n	-38.377	-5.26217	38.377	do(+)n	-1.94952	-0.535452	-0.255255	-0.997015	-3.60029	-4.56314	-3.95607	-4.1239	-5.19776	-6.58288	-4.81695	-4.10657	0.103164	-0.152945	-0.103163	0.497451	4833424O15Rik
56195	0.000205216	0.000101823	0.000777474		0.000695208	0.000726471		0.000836122	-3.07067	-1.61855	3.07067	do(+)n	-2.75517	-1.46214	2.75517	do(+)n	1.10217	0.140351	1.10217	up	-1.11451	-0.156409	1.11451	do(+)n	-2.78601	-1.4782	2.78601	do(+)n	-2.49977	-1.32179	2.49977	do(+)n	0.0976219	-0.686892	1.09863	-0.0617447	-1.36627	-1.55722	-1.37182	-1.73129	-1.42103	-1.52758	-1.15497	-1.29738	0.103891	-0.305817	-0.103892	0.192027	Ptbp2
66568	0.0847525	0.0729202			0.0761686			0.0754059	-2.14682	-1.1022	2.14682	do(+)n	-1.97865	-0.984515	1.97865	do(+)n	1.54199	0.62479	1.54199	up	-1.085	-0.117689	1.085	do(+)n	-1.39225	-0.477414	1.39225	do(+)n	-1.28318	-0.359725	1.28318	do(+)n	0.432032	-0.103116	1.72457	0.291068	-1.33237	-0.429424	0.389207	-0.691676	-0.648969	-0.204986	-0.0826721	-0.656879	-0.181468	0.181468	-0.382614	0.228008	R(+)dd3
99887	0.00049684	0.000272536	0.000662406		0.0858846	0.000443538	0.00590904	0.0393301	-2.39334	-1.25903	2.39334	do(+)n	-2.35616	-1.23644	2.35616	do(+)n	-3.46141	-1.79136	3.46141	do(+)n	-1.01578	-0.0225902	1.01578	do(+)n	-8.28434	-3.05039	8.28434	do(+)n	-8.15563	-3.0278	8.15563	do(+)n	-2.0087	-0.997885	-0.5948	-3.65205	-2.9324	-3.34347	-2.52706	-3.48662	-2.41325	-3.45083	-3.16105	-3.17406	0.0315785	-0.292204	-0.0315781	0.204205	Tmem56
71994	5.1001e-05	2.12179e-05	0.0360461		0.000370711	0.0617524	0.000205779	0.000255782	4.41022	2.14085	4.41022	up	4.20765	2.07301	4.20765	up	-8.01153	-3.00208	8.01153	do(+)n	1.04814	0.0678376	1.04814	up	-1.81658	-0.861227	1.81658	do(+)n	-1.90404	-0.929065	1.90404	do(+)n	-2.55398	-2.47482	-2.8593	-4.13721	-0.84702	-1.33242	-0.0811319	-1.20134	-0.912758	-1.34689	-0.434475	-1.03914	0.0611944	-0.0611944	0.0831556	-0.100159	Cnn3
100503044	0.000124994	5.82816e-05	0.00069825		0.0596386	0.000333216	0.000242683		2.09711	1.0684	2.09711	up	1.41685	0.502683	1.41685	up	-8.02841	-3.00511	8.02841	do(+)n	1.48012	0.565717	1.48012	up	-3.82833	-1.93671	3.82833	do(+)n	-5.66639	-2.50243	5.66639	do(+)n	-2.83245	-2.83245	-2.83245	-2.83245	-0.810915	-2.83245	-1.99693	-1.41592	-1.36424	-2.28993	-2.83245	-2.83245	-0.084167	0.0091095	0.774809	-0.00910974	A730020M07Rik
14066	1.64309e-05	5.85311e-06			0.000203346		0.0001834	0.000194316	3.95716	1.98446	3.95716	up	3.68634	1.88219	3.68634	up	-3.01423	-1.59179	3.01423	do(+)n	1.07347	0.102275	1.07347	up	1.31283	0.392677	1.31283	up	1.22298	0.290401	1.22298	up	-1.52911	-1.4536	-1.55944	-1.73781	0.408944	-0.384015	1.10436	0.528609	0.288643	0.0483351	0.545684	0.366134	-0.0274501	-0.00323915	0.11464	0.00323868	F3
11304	0.0110256	0.00816008	0.0800914		0.00709412			0.0241252	11.239	3.49044	11.239	up	6.16032	2.62301	6.16032	up	-2.72997	-1.44888	2.72997	do(+)n	1.82441	0.867431	1.82441	up	4.11688	2.04155	4.11688	up	2.25655	1.17412	2.25655	up	0.319604	0.256205	-2.7746	-2.7746	2.63462	2.37162	1.91597	2.06614	2.2335	-0.617699	2.52735	1.37547	0.125686	-0.125686	-0.448992	1.27113	Abca4
29815	0.0174522	0.0134394			0.0260694		0.0138877	0.0122237	4.35075	2.12126	4.35075	up	4.17928	2.06326	4.17928	up	-6.01792	-2.58926	6.01792	do(+)n	1.04103	0.0580077	1.04103	up	-1.38319	-0.468002	1.38319	do(+)n	-1.43994	-0.52601	1.43994	do(+)n	-1.1314	-5.3494	-1.30246	-2.45282	-0.453393	-0.537512	-0.0910201	-0.669097	-0.376294	-0.632904	-0.594675	-0.37918	-0.00395107	0.221352	0.00395107	-0.100367	Bcar3
242202	8.65325e-07	1.82895e-07	0.000199139	0.0209758	0.000201335	0.000190474	0.000550411	0.000561502	-3.93411	-1.97604	3.93411	do(+)n	-2.4183	-1.274	2.4183	do(+)n	-2.4256	-1.27834	2.4256	do(+)n	-1.6268	-0.70204	1.6268	do(+)n	-9.54257	-3.25438	9.54257	do(+)n	-5.86584	-2.55234	5.86584	do(+)n	-1.10698	-2.17813	-1.00293	-1.03411	-3.55809	-3.255	-2.93076	-3.48244	-2.43077	-2.91833	-2.35208	-2.71695	0.168131	-0.419154	0.210375	-0.168131	Pde5a
118449	3.51572e-09	1.05606e-10	0.000183681	0.0145662	0.000190277	0.000190478	0.000199137	0.000171728	17.3237	4.11468	17.3237	up	10.9637	3.45467	10.9637	up	-51.453	-5.68518	51.453	do(+)n	1.58009	0.66001	1.58009	up	-2.97009	-1.57051	2.97009	do(+)n	-4.69301	-2.23052	4.69301	do(+)n	-5.72597	-5.72597	-5.72597	-5.72597	-1.42702	-1.78019	-1.38794	-1.85	-1.50287	-2.23528	-2.41752	-2.92953	0.0774116	-0.24055	-0.0591416	0.0591421	Synpo2
69608	2.82079e-05	1.08687e-05	0.000206626		0.0025005	0.000204946	0.00278882	0.00418575	2.03475	1.02485	2.03475	up	1.77536	0.828112	1.77536	up	1.84361	0.88253	1.84361	up	1.1461	0.196738	1.1461	up	3.75127	1.90738	3.75127	up	3.27306	1.71064	3.27306	up	1.06782	1.10614	0.0231891	1.33133	1.86961	2.19683	1.70071	1.86072	1.66042	1.80202	1.42739	1.9511	0.0259595	-0.02596	-0.0507498	0.0491056	Sec24d
19142	5.62472e-08	5.71765e-09	0.000190277		0.000171738	0.000199137	0.0074355	0.000190282	-32.7498	-5.03341	32.7498	do(+)n	-42.9853	-5.42577	42.9853	do(+)n	-2.9089	-1.54047	2.9089	do(+)n	1.31254	0.392356	1.31254	up	-95.2659	-6.57389	95.2659	do(+)n	-125.04	-6.96624	125.04	do(+)n	-2.36445	-1.19013	-2.13754	-0.715012	-5.58931	-6.92803	-6.62062	-7.40283	-7.40283	-7.40283	-5.90173	-7.40283	0.0855303	-0.0855303	-0.407532	0.1623	Prss12
83398	5.52624e-08	5.57348e-09	0.000190277		0.000199137	0.000171729		0.000190277	-31.2654	-4.96649	31.2654	do(+)n	-24.34	-4.60525	24.34	do(+)n	1.34635	0.429053	1.34635	up	-1.28453	-0.361238	1.28453	do(+)n	-23.2223	-4.53744	23.2223	do(+)n	-18.0785	-4.1762	18.0785	do(+)n	0.602557	0.1961	0.729564	0.201781	-3.98379	-4.70138	-3.92562	-5.52518	-3.5475	-4.72112	-4.59262	-3.82977	-0.0450354	-0.293987	0.307778	0.0450349	Ndst3
229801	4.05965e-06	1.15709e-06	0.000200013		0.000339228	0.000190738	0.00574261	0.000233347	-8.35855	-3.06325	8.35855	do(+)n	-7.99185	-2.99853	7.99185	do(+)n	-3.30031	-1.7226	3.30031	do(+)n	-1.04588	-0.064724	1.04588	do(+)n	-27.5858	-4.78586	27.5858	do(+)n	-26.3756	-4.72113	26.3756	do(+)n	-3.12315	-1.53379	-0.21676	-1.95914	-4.76304	-5.60991	-4.19672	-4.51617	-4.69896	-5.39018	-4.10968	-4.62812	0.142309	-0.025054	0.025054	-0.0847273	Tram1l1
64580	1.47747e-05	5.19456e-06	0.000193064		0.0555276	0.00020219	0.000209601	0.0633454	-2.13073	-1.09135	2.13073	do(+)n	-2.46813	-1.30342	2.46813	do(+)n	-8.93694	-3.15978	8.93694	do(+)n	1.15835	0.212071	1.15835	up	-19.0422	-4.25113	19.0422	do(+)n	-22.0575	-4.4632	22.0575	do(+)n	-3.41595	-1.82659	-4.54744	-2.55958	-4.54744	-3.07264	-4.54744	-4.54744	-4.54744	-4.54744	-4.54744	-3.92092	0.155432	-0.207801	-0.155432	0.497363	Ndst4
109676	6.62584e-07	1.3163e-07	0.000172085		0.000190411	0.000190577		0.000199216	-5.7957	-2.53498	5.7957	do(+)n	-6.58854	-2.71996	6.58854	do(+)n	1.22281	0.290196	1.22281	up	1.1368	0.184976	1.1368	up	-4.73967	-2.24479	4.73967	do(+)n	-5.38805	-2.42976	5.38805	do(+)n	0.624311	0.188886	0.354608	0.447434	-2.29712	-2.22165	-2.00526	-2.00066	-1.90836	-2.59928	-2.50427	-2.25268	-0.484122	0.938579	-0.183946	0.183946	Ank2
71643	2.70096e-05	1.03388e-05			0.000218347		0.000175999	0.000201139	-6.97322	-2.80182	6.97322	do(+)n	-6.76802	-2.75873	6.76802	do(+)n	6.57248	2.71644	6.57248	up	-1.03032	-0.0430899	1.03032	do(+)n	-1.06097	-0.0853859	1.06097	do(+)n	-1.02975	-0.0422959	1.02975	do(+)n	3.16787	2.4599	2.91525	3.045	0.120794	0.511175	0.641606	-0.892861	0.355211	0.171725	-0.400026	0.426163	-0.315997	1.03825	0.153477	-0.153477	4930422G04Rik
71481	0.00187543	0.00117688	0.00184687		0.0758489	0.00172752	0.0278637	0.0564222	2.75512	1.46212	2.75512	up	2.41418	1.27153	2.41418	up	2.84256	1.50719	2.84256	up	1.14122	0.190583	1.14122	up	7.8316	2.96931	7.8316	up	6.86245	2.77872	6.86245	up	0.580975	3.25913	-0.00378513	2.75435	3.31552	3.06494	2.90546	3.1532	2.83197	3.25649	2.76737	2.82096	-0.231277	-0.257582	0.231277	0.819487	Alpk1
13809	0.00136202	0.000827456			0.00102505		0.00323535	0.00147949	8.57292	3.09979	8.57292	up	9.02323	3.17364	9.02323	up	-4.93733	-2.30373	4.93733	do(+)n	-1.05253	-0.0738586	1.05253	do(+)n	1.73635	0.796056	1.73635	up	1.82755	0.869914	1.82755	up	-3.62131	-1.91526	-3.62131	-1.80468	0.824475	-0.453646	0.536141	0.52961	1.40149	-0.37996	-0.146211	0.856699	0.120965	0.220251	-0.120965	-1.96789	Enpep
170439	8.31015e-09	4.07291e-10	0.000190277		0.000171728	0.000199137	0.0208047	0.000190277	-10.4098	-3.37987	10.4098	do(+)n	-11.9196	-3.57527	11.9196	do(+)n	-1.55317	-0.635213	1.55317	do(+)n	1.14504	0.195399	1.14504	up	-16.1681	-4.01508	16.1681	do(+)n	-18.5132	-4.21048	18.5132	do(+)n	-1.04041	-0.852695	-0.0570688	-0.409341	-4.1641	-4.05438	-3.56273	-4.09777	-3.77937	-4.69037	-4.03558	-4.15527	0.00100327	-0.00100327	-0.13201	0.313348	Elovl6
13645	0.0176138	0.0135704			0.0114271		0.0361095	0.0156564	-5.31266	-2.40943	5.31266	do(+)n	-3.42939	-1.77795	3.42939	do(+)n	3.48221	1.8	3.48221	up	-1.54916	-0.631484	1.54916	do(+)n	-1.52566	-0.609431	1.52566	do(+)n	1.0154	0.0220529	1.0154	up	2.07334	0.962253	1.92173	1.53691	0.125316	-2.75859	-0.338104	-0.172131	0.23318	-0.631107	0.327467	-0.547116	-0.595267	-1.33207	0.626279	0.595267	Egf
66815	0.00792022	0.00569297			0.0249871		0.0039861	0.0132874	7.16502	2.84097	7.16502	up	6.49612	2.69958	6.49612	up	-17.4431	-4.12458	17.4431	do(+)n	1.10297	0.141392	1.10297	up	-2.43448	-1.28361	2.43448	do(+)n	-2.68515	-1.425	2.68515	do(+)n	-3.7622	-0.472404	-5.89369	-5.89369	-0.778502	-1.42135	-0.72613	-1.73211	-1.34235	-1.2637	-1.41594	-1.20167	0.0624361	-0.0624361	-0.0689988	0.54535	Ccdc109b
77018	4.28509e-06	1.23509e-06	0.000191187		0.00100691	0.000199371	0.000898305	0.000487434	-3.05148	-1.60951	3.05148	do(+)n	-4.10951	-2.03897	4.10951	do(+)n	-3.11216	-1.63792	3.11216	do(+)n	1.34673	0.42946	1.34673	up	-9.49669	-3.24742	9.49669	do(+)n	-12.7895	-3.67688	12.7895	do(+)n	-2.65042	-0.994845	-0.59062	-2.05345	-2.78453	-3.40428	-3.22168	-3.31688	-3.28888	-3.75322	-3.72223	-3.68087	0.0953102	-0.0953102	-0.1141	0.376437	Col25a1
16842	0.00687695	0.00488917			0.00498607		0.00764755	0.00796421	12.0432	3.59014	12.0432	up	12.4701	3.6404	12.4701	up	-7.46262	-2.89968	7.46262	do(+)n	-1.03545	-0.0502563	1.03545	do(+)n	1.6138	0.690461	1.6138	up	1.67101	0.740718	1.67101	up	-6.22551	-2.04523	-0.375263	-3.19305	0.870739	-0.033155	1.16598	0.517946	0.721901	0.467129	0.961906	0.571603	0.0727868	0.315901	-0.0727868	-0.556231	Lef1
15107	8.85509e-06	2.88298e-06	0.000180596		0.00019893	0.000223825		0.000216905	2.52573	1.3367	2.52573	up	2.53594	1.34252	2.53594	up	-1.08302	-0.115065	1.08302	do(+)n	-1.00404	-0.00582075	1.00404	do(+)n	2.33211	1.22164	2.33211	up	2.34154	1.22746	2.34154	up	-0.317491	0.137371	0.289264	-0.581495	1.13268	1.21281	1.28001	1.24895	1.20125	1.17424	1.2965	1.22574	0.0486393	-0.342553	0.330463	-0.0486388	Hadh
71519	0.0343297	0.0278003	0.0802987			0.0729081	0.0197075		2.18331	1.12652	2.18331	up	1.67506	0.744214	1.67506	up	-5.56704	-2.47691	5.56704	do(+)n	1.30342	0.382303	1.30342	up	-2.54982	-1.3504	2.54982	do(+)n	-3.32349	-1.7327	3.32349	do(+)n	-4.95014	-1.64433	-1.33701	-2.06968	-0.825725	-1.30542	-0.817201	-2.54675	-1.08961	-2.22683	-1.22693	-2.48094	-0.135172	0.276007	0.135172	-0.369519	Cyp2u1
74442	0.00204605	0.00129303			0.00237192		0.00156573	0.00205226	4.46325	2.1581	4.46325	up	5.18478	2.37428	5.18478	up	-4.03295	-2.01183	4.03295	do(+)n	-1.16166	-0.216186	1.16166	do(+)n	1.1067	0.146261	1.1067	up	1.2856	0.362447	1.2856	up	-3.31617	-1.91946	-0.767341	-2.5672	0.0439267	-0.418279	0.673264	-0.236712	0.305948	-0.512825	0.690057	0.443761	-0.829286	0.0663247	0.30644	-0.0663242	Sgms2
56811	0.000761276	0.000437235			0.00136862		0.00063785	0.000725851	-10.1162	-3.3386	10.1162	do(+)n	-15.3276	-3.93806	15.3276	do(+)n	9.89472	3.30666	9.89472	up	1.51515	0.599463	1.51515	up	-1.02239	-0.0319406	1.02239	do(+)n	-1.54907	-0.631403	1.54907	do(+)n	3.40179	2.63605	3.38358	3.56579	-0.638651	0.285661	0.436467	-0.450671	0.366538	0.160742	-3.18913	-0.10319	0.389227	-1.02564	-0.389227	0.786212	Dkk2
214133	1.71819e-06	4.17819e-07			0.000171909		0.000199157	0.00019058	-4.91416	-2.29695	4.91416	do(+)n	-5.23279	-2.38758	5.23279	do(+)n	7.16253	2.84047	7.16253	up	1.06484	0.0906354	1.06484	up	1.45753	0.543523	1.45753	up	1.36878	0.452887	1.36878	up	2.82026	2.90184	2.06974	3.37909	0.643954	0.68521	0.332798	0.321185	0.621313	0.738353	0.305551	-0.044611	-0.347577	0.156633	-0.12603	0.12603	Tet2
319478	5.31221e-05	2.22563e-05	0.000245055		0.0285687	0.000211123	0.00148529	0.00746608	-3.52716	-1.81851	3.52716	do(+)n	-6.64469	-2.7322	6.64469	do(+)n	-8.17072	-3.03046	8.17072	do(+)n	1.88386	0.913694	1.88386	up	-28.8194	-4.84897	28.8194	do(+)n	-54.2919	-5.76266	54.2919	do(+)n	-2.01034	-3.07306	-3.5059	-3.4313	-5.10967	-5.01099	-3.72621	-5.44776	-4.13305	-8.18623	-5.87777	-4.75236	-0.0980673	0.0980673	-0.146132	0.247379	Cxxc4
21338	2.12806e-05	7.85237e-06	0.000195188		0.00826592	0.000204897	0.000594664	0.0107086	-4.47133	-2.16071	4.47133	do(+)n	-5.32342	-2.41235	5.32342	do(+)n	-9.58251	-3.2604	9.58251	do(+)n	1.19057	0.251647	1.19057	up	-42.8466	-5.42111	42.8466	do(+)n	-51.0117	-5.67276	51.0117	do(+)n	-1.99192	-2.98753	-2.02805	-5.70838	-5.70838	-4.23358	-5.70838	-5.70838	-5.24017	-5.70838	-5.70838	-5.70838	-0.0639248	0.0639248	-0.127108	0.452837	Tacr3
229841	0.0673474	0.0571037				0.079627			4.05476	2.01962	4.05476	up	5.72719	2.51783	5.72719	up	-1.06792	-0.0948044	1.06792	do(+)n	-1.41246	-0.498213	1.41246	do(+)n	3.79687	1.92481	3.79687	up	5.36294	2.42302	5.36294	up	-2.11322	-2.11322	0.567106	2.9163	1.37837	2.94654	1.38527	1.62525	2.04406	2.85557	1.5578	2.87085	-1.53486	0.313309	-0.313309	1.17104	Cenpe
70055	0.0447363	0.0369392	0.0587986		0.0950983	0.0751133		0.0884008	-3.72499	-1.89724	3.72499	do(+)n	-2.8941	-1.53311	2.8941	do(+)n	-1.3936	-0.478819	1.3936	do(+)n	-1.2871	-0.364123	1.2871	do(+)n	-5.19116	-2.37606	5.19116	do(+)n	-4.03322	-2.01193	4.03322	do(+)n	-3.09133	1.02158	-0.957538	0.773114	-3.4093	-1.04759	-2.16491	-3.22133	-1.29518	-2.35837	-1.72173	-3.01135	0.0285692	-0.530694	0.191794	-0.0285697	1700030L20Rik
59308	5.85581e-10	5.71669e-12	0.000176748	0.0872771	0.000190277	0.000190813	0.000171728	0.000199137	122.211	6.93324	122.211	up	169.841	7.40804	169.841	up	-33.7073	-5.07499	33.7073	do(+)n	-1.38973	-0.474803	1.38973	do(+)n	3.62566	1.85824	3.62566	up	5.03869	2.33305	5.03869	up	-5.10522	-5.10522	-5.10522	-5.10522	2.06548	1.1146	2.30151	1.8305	2.55733	1.82945	2.77493	2.04958	0.166395	-0.319942	0.199044	-0.166395	Emcn
108943	1.24153e-05	4.25908e-06			0.000201082		0.000176479	0.00019558	-2.78792	-1.47919	2.78792	do(+)n	-2.47909	-1.30981	2.47909	do(+)n	2.31862	1.21327	2.31862	up	-1.12458	-0.16938	1.12458	do(+)n	-1.2024	-0.265922	1.2024	do(+)n	-1.06921	-0.0965419	1.06921	do(+)n	1.36982	1.76124	0.937033	1.10641	-0.0290022	-0.243239	-0.0424929	-0.427521	-0.0259514	-0.0533376	-0.14985	0.164405	-0.0287909	0.368165	0.0287909	-0.0467305	Trmt10a
11522	0.00731119	0.00522734			0.0120787		0.008443	0.00487767	5.86939	2.55321	5.86939	up	9.06562	3.18041	9.06562	up	-5.00416	-2.32313	5.00416	do(+)n	-1.54456	-0.627195	1.54456	do(+)n	1.1729	0.230084	1.1729	up	1.81162	0.857278	1.81162	up	-0.0110915	-3.14258	-3.14258	-3.14258	0.00186729	0.0326555	1.46553	-0.726045	0.910592	0.569867	0.996472	0.805861	0.0207441	-1.30102	-0.0207441	1.15469	Adh1
639769	1.45863e-07	2.00353e-08			0.000171728		0.000190277	0.000199137	-67.9874	-6.0872	67.9874	do(+)n	-90.7548	-6.5039	90.7548	do(+)n	81.0392	6.34055	81.0392	up	1.33488	0.416706	1.33488	up	1.19197	0.253352	1.19197	up	-1.11989	-0.163355	1.11989	do(+)n	5.34094	6.64368	8.08971	5.94128	1.19203	0.474795	0	0	0	0	0	0	0	0	0	0.653419	Adh6-ps1
11532	7.44586e-06	2.35809e-06	0.0015509		0.000200238	0.00131419	0.000808048	0.000191366	2.11481	1.08052	2.11481	up	2.03744	1.02676	2.03744	up	-1.44614	-0.532208	1.44614	do(+)n	1.03797	0.0537691	1.03797	up	1.46238	0.548316	1.46238	up	1.40888	0.494547	1.40888	up	-0.0697899	-0.556416	-0.669731	-0.706315	0.652123	0.612256	0.522218	0.53325	0.505285	0.460253	0.670465	0.468767	0.0300417	-0.0424233	0.169005	-0.0300426	Adh5
22253	1.38192e-07	1.87204e-08	0.000190279		0.000171861	0.000199137	0.0281416	0.000190292	-6.40488	-2.67917	6.40488	do(+)n	-8.93258	-3.15908	8.93258	do(+)n	-1.65121	-0.723522	1.65121	do(+)n	1.39465	0.479905	1.39465	up	-10.5758	-3.40269	10.5758	do(+)n	-14.7495	-3.8826	14.7495	do(+)n	-1.47445	-0.857081	0.287044	-0.623558	-3.76885	-3.37061	-2.93188	-3.31339	-3.73977	-3.82895	-3.87038	-3.86526	-0.000952721	0.000953674	0.2481	-0.0220628	Unc5c
229898	9.26111e-07	1.98777e-07	0.000199147		0.00170775	0.000190283	0.000181463	0.000994333	2.17949	1.12399	2.17949	up	2.10084	1.07097	2.10084	up	3.20728	1.68135	3.20728	up	1.03744	0.0530279	1.03744	up	6.99024	2.80534	6.99024	up	6.73797	2.75231	6.73797	up	2.13981	2.24543	0.933603	1.7109	2.90622	3.11005	2.8543	2.65514	2.76591	3.06489	2.85227	2.63052	0.397642	-0.048892	0.0488925	-0.0933003	Gbp5
55932	2.34475e-05	8.76079e-06	0.000195594		0.00162001	0.000209953	0.00266529	0.00370885	2.26512	1.17959	2.26512	up	2.28741	1.19371	2.28741	up	2.1352	1.09437	2.1352	up	-1.00984	-0.0141265	1.00984	do(+)n	4.8365	2.27396	4.8365	up	4.88409	2.28809	4.88409	up	1.5175	1.16726	1.0366	0.603942	2.21566	2.4156	2.18419	2.2282	2.31818	2.43435	2.2814	2.06623	0.541897	-0.684817	0.632619	-0.541897	Gbp3
14469	0.000186877	9.18103e-05	0.000352582		0.00806602	0.00032856	0.0203021	0.0058426	2.52175	1.33443	2.52175	up	2.31704	1.21228	2.31704	up	1.95384	0.966311	1.95384	up	1.08835	0.122147	1.08835	up	4.9271	2.30074	4.9271	up	4.52712	2.17859	4.52712	up	0.696311	2.18576	1.11538	0.29844	2.64032	2.39238	2.35801	2.24288	2.34264	2.30801	2.37009	2.12428	0.84467	0.304065	-0.304065	-0.414028	Gbp2
229905	0.0897343	0.0775189			0.0889374		0.0452581	0.0931089	4.69937	2.23247	4.69937	up	3.8868	1.95858	3.8868	up	-3.72453	-1.89706	3.72453	do(+)n	1.20906	0.273882	1.20906	up	1.26174	0.335409	1.26174	up	1.04357	0.0615273	1.04357	up	-1.62381	-0.449496	-0.381857	-5.34027	0.00540829	0.593483	0.0916266	0.443914	0.31565	0.406804	-0.206316	-0.477234	0.136613	0.164797	-0.136613	-0.372002	Ccbl2
80797	3.7617e-05	1.50206e-05	0.0059246		0.000265185	0.000894222	0.009759	0.000206906	-8.85656	-3.14675	8.85656	do(+)n	-15.8526	-3.98665	15.8526	do(+)n	2.84085	1.50632	2.84085	up	1.78992	0.839898	1.78992	up	-3.11757	-1.64042	3.11757	do(+)n	-5.58022	-2.48032	5.58022	do(+)n	0.149789	1.06107	2.50598	1.89876	-2.49011	-1.5069	-1.40921	-1.56516	-2.51349	-2.9817	-2.4806	-2.35519	-1.08141	-0.140136	0.140136	0.671719	Clca2
52184	0.000129862	6.09859e-05			0.000424008		0.000245676	0.00031163	-3.36425	-1.75028	3.36425	do(+)n	-3.16329	-1.66143	3.16329	do(+)n	4.58711	2.19758	4.58711	up	-1.06353	-0.0888578	1.06353	do(+)n	1.36349	0.447301	1.36349	up	1.45011	0.536159	1.45011	up	1.88784	1.74594	1.82828	2.66516	0.34515	0.668828	-0.150866	0.262985	0.510685	0.589786	0.0951185	0.285937	-0.134952	0.399077	-1.06219	0.134951	Odf2l
16007	2.4956e-05	9.43175e-06	0.000201374	0.000252216	0.000210133	0.0408492	0.0461581		8.59292	3.10315	8.59292	up	-1.15933	-0.213291	1.15933	do(+)n	2.59067	1.37332	2.59067	up	9.96202	3.31644	9.96202	up	22.2614	4.47647	22.2614	up	2.23463	1.16003	2.23463	up	1.01908	2.78835	1.6972	-0.116471	4.53672	4.65911	4.52545	4.07946	0.91039	0.496203	1.44938	1.67901	0.510348	-0.615493	-0.0645728	0.0645728	Cyr61
214804	0.0514266	0.0428321					0.0278271		2.06034	1.04288	2.06034	up	2.38022	1.25109	2.38022	up	-6.23308	-2.63995	6.23308	do(+)n	-1.15526	-0.208212	1.15526	do(+)n	-3.02528	-1.59707	3.02528	do(+)n	-2.61871	-1.38885	2.61871	do(+)n	-0.0399175	-1.77249	-4.49333	-4.49333	-1.83182	-1.55911	-1.74479	-1.49184	-1.32468	-1.78089	-1.82231	-0.866821	0.0850277	0.20621	-0.445499	-0.0850277	Syde2
242253	8.60051e-05	3.83347e-05	0.000931475		0.000241809	0.00415491	0.0480633	0.000410214	9.42399	3.23634	9.42399	up	5.94382	2.57139	5.94382	up	-1.97883	-0.984645	1.97883	do(+)n	1.58551	0.664948	1.58551	up	4.76242	2.25169	4.76242	up	3.00371	1.58675	3.00371	up	-0.908371	-0.908371	-0.908371	-0.908371	2.72951	1.73635	2.34092	2.50509	1.1448	2.71002	1.75719	1.04007	-0.33001	-0.908371	1.21346	0.33001	Wdr63
70892	2.1212e-06	5.37251e-07	0.000199232		0.00162041	0.000190329	0.000236371	0.000880531	-2.62777	-1.39384	2.62777	do(+)n	-2.5371	-1.34318	2.5371	do(+)n	-3.35505	-1.74633	3.35505	do(+)n	-1.03574	-0.0506582	1.03574	do(+)n	-8.8163	-3.14017	8.8163	do(+)n	-8.5121	-3.08952	8.5121	do(+)n	-1.22886	-1.19649	-1.90059	-2.47056	-3.2484	-3.40351	-2.31595	-3.404	-2.90567	-3.20045	-2.82332	-3.23978	0.0356541	-0.0356531	-0.100701	0.289539	Ttll7
170757	9.74722e-11	2.72329e-13	0.000171753		0.000190277	0.000190352	0.000171728	0.000199137	588.488	9.20087	588.488	up	593.369	9.21279	593.369	up	-100.005	-6.64393	100.005	do(+)n	-1.00829	-0.0119147	1.00829	do(+)n	5.88458	2.55694	5.88458	up	5.93338	2.56885	5.93338	up	-6.50586	-6.50586	-6.50586	-6.50586	2.74122	2.15342	3.3253	2.56008	2.81249	2.41345	3.08458	2.51717	0.757139	-0.20487	-0.0760374	0.0760374	Eltd1
54120	0.0237709	0.0187402	0.0484642		0.0533657	0.0291152		0.0453313	-8.51489	-3.08999	8.51489	do(+)n	-7.31976	-2.8718	7.31976	do(+)n	1.19606	0.258294	1.19606	up	-1.16327	-0.218192	1.16327	do(+)n	-7.1191	-2.83169	7.1191	do(+)n	-6.11988	-2.6135	6.11988	do(+)n	-3.84619	1.57039	1.15606	1.25666	-3.3546	-3.3714	-2.06738	-3.42966	-3.84619	-3.84619	-1.76014	-1.89775	-1.09791	0.165294	0.201641	-0.165294	Gipc2
68810	0.0012829	0.000774224	0.00180734		0.0295871	0.00123749	0.0709952	0.0145941	-3.76308	-1.91191	3.76308	do(+)n	-3.58442	-1.84174	3.58442	do(+)n	-2.42462	-1.27776	2.42462	do(+)n	-1.04984	-0.0701735	1.04984	do(+)n	-9.12405	-3.18967	9.12405	do(+)n	-8.69087	-3.1195	8.69087	do(+)n	-2.47258	-0.629468	-1.03209	-0.0432281	-3.49099	-1.55671	-3.24659	-3.53072	-3.59768	-1.94633	-2.77818	-3.22214	-0.621454	1.55513	-0.000640869	0.000640869	Nexn
229949	3.14682e-07	5.30843e-08	0.000190277		0.00230368	0.000199137	0.000172179	0.00171054	-3.51775	-1.81465	3.51775	do(+)n	-4.45916	-2.15677	4.45916	do(+)n	-16.1946	-4.01744	16.1946	do(+)n	1.26762	0.34212	1.26762	up	-56.9685	-5.83209	56.9685	do(+)n	-72.2143	-6.17421	72.2143	do(+)n	-3.48972	-3.47207	-4.75987	-4.35639	-5.42504	-5.96908	-5.08881	-6.85373	-6.17612	-7.31271	-5.86206	-5.35425	0.0771513	-0.0771513	-0.252224	0.243937	Ak5
20447	0.00176211	0.00109903	0.0394762		0.00144296	0.073169	0.0323017	0.00202156	2.86432	1.51819	2.86432	up	2.95364	1.56249	2.95364	up	-1.7134	-0.776864	1.7134	do(+)n	-1.03118	-0.0443021	1.03118	do(+)n	1.67171	0.741329	1.67171	up	1.72385	0.785631	1.72385	up	-0.133691	-0.922846	-0.115371	-1.67012	0.838854	0.550445	1.10512	0.736319	0.662462	0.804281	0.994909	0.946297	-0.36489	-0.191841	0.191841	0.630314	St6galnac3
242259	9.47144e-07	2.04262e-07	0.000190544		0.000173397	0.00019922		0.000191064	-11.315	-3.50016	11.315	do(+)n	-15.6085	-3.96426	15.6085	do(+)n	-1.64073	-0.714338	1.64073	do(+)n	1.37946	0.4641	1.37946	up	-18.5648	-4.2145	18.5648	do(+)n	-25.6093	-4.6786	25.6093	do(+)n	-1.19915	0.390207	-1.06535	-0.950835	-4.73951	-3.85584	-3.31631	-4.9141	-5.33064	-4.78812	-3.82954	-4.73387	0.0806146	-0.299964	0.332188	-0.0806146	Slc44a5
99686	0.0167452	0.012842	0.0188561			0.0138884			-3.14367	-1.65245	3.14367	do(+)n	-2.88222	-1.52718	2.88222	do(+)n	-2.81877	-1.49507	2.81877	do(+)n	-1.09071	-0.125274	1.09071	do(+)n	-8.8613	-3.14752	8.8613	do(+)n	-8.1243	-3.02224	8.1243	do(+)n	1.94926	-3.26969	-3.17433	-1.97419	-3.26969	-3.26969	-3.26969	-3.26969	-3.26969	-3.26969	-2.76859	-3.26969	0.396137	0.0313067	-0.884818	-0.0313067	AI606473
209584	6.08729e-05	2.59607e-05	0.0818777	0.0251888	0.00048224	0.00222871	0.00329225	0.000206952	-2.13079	-1.09139	2.13079	do(+)n	-3.01437	-1.59186	3.01437	do(+)n	1.64704	0.719879	1.64704	up	1.41467	0.50047	1.41467	up	-1.29371	-0.37151	1.29371	do(+)n	-1.83017	-0.871979	1.83017	do(+)n	1.00765	0.787591	0.590703	0.409079	-0.592084	-0.615929	-0.408418	0.0459023	-1.25015	-1.13771	-0.755634	-0.42892	0.0239773	-0.119574	0.0350838	-0.0239773	Ty(+)3
12972	0.00220093	0.00140067			0.00278149		0.00407719	0.00161143	2.54454	1.34741	2.54454	up	2.96209	1.56661	2.96209	up	-2.15794	-1.10966	2.15794	do(+)n	-1.16409	-0.219207	1.16409	do(+)n	1.17915	0.237749	1.17915	up	1.37264	0.456956	1.37264	up	-0.00513315	-1.28602	-1.881	-1.35802	0.1059	0.179357	0.284721	0.289467	0.426448	0.243217	0.605853	0.460756	-0.163093	-0.420278	0.328726	0.163093	Cryz
209601	0.00215924	0.00137237	0.0105571		0.0076619	0.0040781		0.00406333	-6.22074	-2.63709	6.22074	do(+)n	-10.2954	-3.36392	10.2954	do(+)n	-1.21026	-0.275315	1.21026	do(+)n	1.65501	0.726836	1.65501	up	-7.52871	-2.9124	7.52871	do(+)n	-12.4601	-3.63924	12.4601	do(+)n	0.490881	-0.171412	-0.72582	0.374782	-1.77705	-4.72807	-1.67015	-2.40464	-4.72807	-2.01562	-3.64201	-3.10156	-0.901781	1.97147	-0.680235	0.680236	4922501L14Rik
74435	0.0178936	0.0137952	0.0155794	0.0883696	0.0174899				4.12864	2.04567	4.12864	up	1.97733	0.983552	1.97733	up	-1.10357	-0.142177	1.10357	do(+)n	2.08799	1.06212	2.08799	up	3.74117	1.90349	3.74117	up	1.79176	0.841374	1.79176	up	1.73153	-0.399954	-0.399954	-0.399954	2.09164	2.39677	2.20936	2.01658	0.653218	1.9	1.6861	0.226559	1.50034	-0.399954	0.399954	-0.399954	Lrriq3
329782	9.97101e-05	4.53419e-05	0.00150261		0.00029732	0.00168626	0.062523	0.000293892	-27.0984	-4.76014	27.0984	do(+)n	-35.1654	-5.13609	35.1654	do(+)n	2.98558	1.57801	2.98558	up	1.29769	0.37595	1.29769	up	-9.07642	-3.18212	9.07642	do(+)n	-11.7784	-3.55807	11.7784	do(+)n	0.673351	2.01944	1.88648	2.1493	-4.31612	-4.31612	-2.48059	-1.19914	-1.49393	-4.31612	-4.31612	-3.68961	0.619789	-0.157076	0.157077	-0.203268	4930570G19Rik
320840	5.89827e-09	2.39184e-10	0.000199137		0.000190357	0.000190277	0.000171734	0.000171954	-4.69349	-2.23066	4.69349	do(+)n	-3.94017	-1.97826	3.94017	do(+)n	-5.18313	-2.37382	5.18313	do(+)n	-1.19119	-0.252403	1.19119	do(+)n	-24.327	-4.60449	24.327	do(+)n	-20.4224	-4.35208	20.4224	do(+)n	-2.4072	-2.40641	-1.94178	-2.66118	-4.70933	-4.43534	-4.30864	-4.88592	-3.86462	-4.71643	-4.30784	-4.44073	-0.118225	-0.336796	0.118224	0.415509	Negr1
107869	4.87088e-06	1.44052e-06	0.0291475		0.0001948	0.0250574	0.000199237	0.000175754	9.03668	3.17579	9.03668	up	7.70371	2.94555	7.70371	up	-17.8864	-4.16079	17.8864	do(+)n	1.17303	0.230239	1.17303	up	-1.97931	-0.984997	1.97931	do(+)n	-2.32179	-1.21524	2.32179	do(+)n	-4.04831	-4.04831	-4.04831	-4.04831	-0.372908	-2.25158	-0.481716	-0.383842	-0.677136	-0.920821	-0.976218	-1.83683	0.162087	-0.206742	0.656681	-0.162087	Cth
242274	4.34563e-09	1.49819e-10	0.000190277		0.000171728	0.000199137	0.0065104	0.000190277	-35.9861	-5.16937	35.9861	do(+)n	-37.9036	-5.24426	37.9036	do(+)n	-2.13886	-1.09684	2.13886	do(+)n	1.05329	0.0748973	1.05329	up	-76.9691	-6.26621	76.9691	do(+)n	-81.0705	-6.34111	81.0705	do(+)n	-0.836657	-0.99237	-0.164921	-1.83734	-6.45477	-5.97997	-5.61924	-6.45477	-5.98656	-5.91225	-6.45477	-6.45477	0.0637674	-0.0637674	-0.16777	0.723845	Lrrc7
18619	1.73979e-06	4.24496e-07	0.000190549		0.000174203	0.000199692	0.0937869	0.000196887	-22.2235	-4.47401	22.2235	do(+)n	-23.087	-4.52901	23.087	do(+)n	-2.08495	-1.06002	2.08495	do(+)n	1.03885	0.0549922	1.03885	up	-46.335	-5.53403	46.335	do(+)n	-48.1352	-5.58902	48.1352	do(+)n	-1.74316	-1.06001	0.0687256	-1.56536	-5.15776	-6.04903	-4.79933	-6.18975	-6.5251	-6.8293	-4.54879	-4.51264	0.14468	0.151883	-0.14468	-0.211626	Penk
53378	6.91723e-08	7.56514e-09	0.000199137		0.000190277	0.000190279		0.00017173	2.31729	1.21244	2.31729	up	2.07724	1.05467	2.07724	up	1.02871	0.0408413	1.02871	up	1.11556	0.157769	1.11556	up	2.38382	1.25328	2.38382	up	2.13688	1.09551	2.13688	up	-0.0476608	0.109375	0.0293665	0.108191	1.23214	1.53621	1.05975	1.22091	0.994344	1.29967	1.07612	1.04781	0.053071	-0.0585985	0.0945034	-0.0530701	Sdcbp
74438	8.70998e-07	1.84213e-07	0.000190358	0.07908	0.000332834	0.00019914	0.000598298	0.000215063	-9.2972	-3.2168	9.2972	do(+)n	-20.7254	-4.37333	20.7254	do(+)n	-7.34228	-2.87623	7.34228	do(+)n	2.22921	1.15653	2.22921	up	-68.2627	-6.09303	68.2627	do(+)n	-152.172	-7.24956	152.172	do(+)n	-2.96103	-3.04887	-2.72535	-2.53986	-6.15567	-6.24545	-5.29262	-6.44857	-5.12388	-8.90755	-7.62705	-7.10997	-0.00447273	-0.296056	0.00447273	0.525851	Clvs1
76947	0.0129947	0.00976286			0.030241		0.00648451	0.0390672	2.36117	1.2395	2.36117	up	2.66847	1.41601	2.66847	up	-4.26535	-2.09266	4.26535	do(+)n	-1.13014	-0.176507	1.13014	do(+)n	-1.80645	-0.85316	1.80645	do(+)n	-1.59843	-0.676653	1.59843	do(+)n	-3.89112	-0.942681	-2.60394	-1.75661	-0.78945	-1.07781	-1.2993	-1.06978	-0.770404	-1.05694	-1.08062	-0.622343	0.220846	-1.04454	0.206049	-0.206049	Ndufaf6
623474	0.00325755	0.00215962	0.0547519		0.00476282	0.0411271	0.0859224	0.00284978	10.6132	3.40779	10.6132	up	15.5846	3.96205	15.5846	up	-3.01944	-1.59428	3.01944	do(+)n	-1.46841	-0.554257	1.46841	do(+)n	3.51496	1.81351	3.51496	up	5.16142	2.36777	5.16142	up	0.104027	-3.48391	-3.48391	0.981513	2.31186	1.73364	1.67934	2.02405	2.89646	2.44232	2.24601	2.38114	-0.101	0.595846	0.0708857	-0.0708857	Rad54b
14579	0.000453537	0.000246058	0.000486322	0.000499271	0.000781789				16.4139	4.03685	16.4139	up	1.14097	0.190262	1.14097	up	1.56239	0.643751	1.56239	up	14.3859	3.84658	14.3859	up	25.6449	4.6806	25.6449	up	1.78264	0.834013	1.78264	up	-0.269182	-1.09486	2.92351	1.62589	5.16218	5.88825	4.25835	4.02396	0.389467	1.78571	1.05462	0.716604	-0.500381	0.141332	-0.141332	1.11073	Gem
72397	0.000309974	0.000160976			0.000322698		0.000561529	0.000425594	-2.55501	-1.35333	2.55501	do(+)n	-2.91202	-1.54202	2.91202	do(+)n	2.58586	1.37064	2.58586	up	1.13973	0.18869	1.13973	up	1.01207	0.0173143	1.01207	up	-1.12613	-0.171375	1.12613	do(+)n	0.884553	1.31151	1.52797	1.1026	-0.397814	-0.419758	0.199889	0.0309949	-0.268803	-0.122152	-0.748123	-0.202369	0.141508	-0.141508	0.226736	-0.882681	Rbm12b1
68099	8.78905e-07	1.86356e-07	0.000199155		0.000191683	0.000190479	0.0212832	0.000180045	-3.13015	-1.64623	3.13015	do(+)n	-2.52295	-1.33511	2.52295	do(+)n	-1.41942	-0.505299	1.41942	do(+)n	-1.24067	-0.311121	1.24067	do(+)n	-4.44299	-2.15153	4.44299	do(+)n	-3.58112	-1.84041	3.58112	do(+)n	-0.870578	-0.804447	-0.524034	-0.0215135	-2.07703	-2.36411	-1.88419	-2.48018	-2.11648	-2.04557	-1.70049	-1.69848	-0.251063	0.00347567	-0.00347567	0.0516868	Fam92a
12395	6.09842e-08	6.34072e-09	0.000199137	0.0196202	0.000190279	0.000190277	0.00340972	0.000171916	-11.4209	-3.5136	11.4209	do(+)n	-6.53753	-2.70874	6.53753	do(+)n	-2.13339	-1.09315	2.13339	do(+)n	-1.74697	-0.804855	1.74697	do(+)n	-24.3652	-4.60675	24.3652	do(+)n	-13.9471	-3.80189	13.9471	do(+)n	-0.701803	-0.839354	-0.687362	-2.0648	-4.49758	-4.62986	-4.11712	-5.10315	-4.05148	-3.93764	-3.43363	-3.70555	0.0536551	-0.16811	-0.0536551	0.24739	Runx1t1
208890	7.80339e-07	1.60937e-07	0.000191139		0.000199236	0.000172337		0.000190374	16.3001	4.02681	16.3001	up	14.4531	3.85331	14.4531	up	-1.52096	-0.604981	1.52096	do(+)n	1.12779	0.173504	1.12779	up	10.717	3.42183	10.717	up	9.50263	3.24833	9.50263	up	-0.420781	-0.420781	-0.420781	-0.420781	3.45045	3.47914	4.17685	3.31768	2.63239	3.15931	4.15714	3.78126	1.15758	0.420781	-0.420781	-0.420781	Slc26a7
69352	1.34885e-07	1.80946e-08	0.000199137		0.00033605	0.000190277	0.000172536	0.000267193	-8.06794	-3.0122	8.06794	do(+)n	-7.04447	-2.81649	7.04447	do(+)n	-17.9201	-4.16351	17.9201	do(+)n	-1.14529	-0.195709	1.14529	do(+)n	-144.578	-7.17571	144.578	do(+)n	-126.238	-6.98	126.238	do(+)n	-4.60661	-3.36132	-3.8725	-4.26059	-7.24172	-6.25245	-6.6681	-7.98755	-7.08788	-8.1835	-5.90299	-6.19261	0.0106525	-0.0748587	-0.0106525	0.627872	Necab1
12307	6.43679e-07	1.27259e-07	0.00019914		0.0424371	0.00019028	0.000171847	0.0434234	-3.53042	-1.81984	3.53042	do(+)n	-2.80553	-1.48827	2.80553	do(+)n	-70.1141	-6.13163	70.1141	do(+)n	-1.25838	-0.331568	1.25838	do(+)n	-247.532	-7.95147	247.532	do(+)n	-196.707	-7.61991	196.707	do(+)n	-7.16359	-6.24798	-5.87445	-5.58489	-7.98711	-10.4019	-6.54902	-7.21223	-7.82353	-7.63374	-7.91617	-7.45056	0.169951	-0.557091	0.212722	-0.16995	Calb1
17389	2.06998e-05	7.60134e-06	0.000239526		0.00034767	0.000215045		0.000233319	-9.54856	-3.25528	9.54856	do(+)n	-16.5516	-4.0489	16.5516	do(+)n	1.05733	0.0804266	1.05733	up	1.73341	0.793613	1.73341	up	-9.03082	-3.17486	9.03082	do(+)n	-15.6541	-3.96847	15.6541	do(+)n	0.606911	-1.3887	-0.18129	0.993312	-3.03299	-2.31282	-3.53705	-4.10804	-4.7055	-4.56702	-3.02348	-3.86935	-0.535787	0.0101085	-0.0101089	0.244318	Mmp16
74087	7.8784e-10	9.02631e-12			0.000199137		0.000190277	0.000171728	-75.6974	-6.24217	75.6974	do(+)n	-69.7983	-6.12512	69.7983	do(+)n	75.6974	6.24217	75.6974	up	-1.08452	-0.117052	1.08452	do(+)n	-1	0	1	do(+)n	1.08452	0.117052	1.08452	up	5.69627	5.79409	7.09536	6.38296	0	0	0	0	0.468209	0	0	0	0	0	0	0	Slc7a13
50500	0.00963269	0.00704367			0.0164239		0.00570891	0.0293711	7.24443	2.85687	7.24443	up	4.42429	2.14545	4.42429	up	-12.6773	-3.66418	12.6773	do(+)n	1.63742	0.711427	1.63742	up	-1.74994	-0.807307	1.74994	do(+)n	-2.8654	-1.51873	2.8654	do(+)n	-0.459131	-4.76054	-4.76054	-4.76054	-0.514067	-1.42777	-1.34936	-0.0220814	-1.17684	-2.63306	-0.800017	-1.54907	0.288211	0.56365	-0.288211	-0.647694	Ttpa
66625	2.1803e-05	8.06896e-06			0.000205461	0.0229097	0.000258969	0.000201697	-3.95849	-1.98495	3.95849	do(+)n	-5.22238	-2.38471	5.22238	do(+)n	2.90729	1.53967	2.90729	up	1.31929	0.399758	1.31929	up	-1.36158	-0.445277	1.36158	do(+)n	-1.79631	-0.845034	1.79631	do(+)n	1.49198	1.40041	2.49639	1.40654	-0.0932894	-0.351209	-0.354529	-0.345456	-0.466467	-0.904982	-0.799949	-0.572117	-0.217061	0.853684	-0.191331	0.191331	Sfrs18
18992	6.96139e-05	3.02446e-05	0.000231834		0.00387496	0.000246812	0.00711228	0.00558898	-2.54343	-1.34678	2.54343	do(+)n	-2.76372	-1.46661	2.76372	do(+)n	-2.32854	-1.21942	2.32854	do(+)n	1.08661	0.119835	1.08661	up	-5.92247	-2.5662	5.92247	do(+)n	-6.43542	-2.68603	6.43542	do(+)n	-2.04192	-0.679974	-1.64981	-0.370426	-2.28278	-3.39376	-2.06779	-2.3849	-2.58321	-3.01791	-2.78249	-2.22497	-0.162872	0.0990181	-0.0990186	0.298437	Pou3f2
212390	8.49557e-06	2.75085e-06	0.000199949		0.00619482	0.000191934	0.000278448	0.0112441	-2.42174	-1.27604	2.42174	do(+)n	-1.99219	-0.994356	1.99219	do(+)n	-3.57977	-1.83987	3.57977	do(+)n	-1.21561	-0.281686	1.21561	do(+)n	-8.66927	-3.11591	8.66927	do(+)n	-7.13159	-2.83422	7.13159	do(+)n	-1.43064	-1.7216	-2.68916	-1.48902	-2.95989	-3.30972	-2.53396	-3.63102	-2.0692	-3.0196	-3.28342	-2.93561	-0.10112	-0.2024	0.10112	0.231455	Klhl32
14348	1.07362e-07	1.35888e-08	0.000190277		0.000173913	0.000199137	0.000216222	0.000192922	-4.14287	-2.05063	4.14287	do(+)n	-4.57285	-2.1931	4.57285	do(+)n	-3.03144	-1.6	3.03144	do(+)n	1.10379	0.142463	1.10379	up	-12.5589	-3.65063	12.5589	do(+)n	-13.8623	-3.7931	13.8623	do(+)n	-1.49741	-1.72073	-0.750641	-1.9063	-3.33864	-4.19094	-3.20901	-3.339	-3.61257	-3.79137	-3.73722	-3.50629	0.00356865	-0.0346994	-0.00356865	0.559628	Fut9
13841	4.77492e-08	4.52457e-09	0.000190277		0.00017173	0.000199137		0.000190277	-21.7793	-4.44489	21.7793	do(+)n	-30.7701	-4.94346	30.7701	do(+)n	-1.55061	-0.632838	1.55061	do(+)n	1.41281	0.49857	1.41281	up	-33.7712	-5.07772	33.7712	do(+)n	-47.7125	-5.57629	47.7125	do(+)n	-1.24174	-0.681156	0.218993	-0.793902	-5.19366	-6.00692	-4.04906	-5.02771	-5.35454	-5.79481	-5.18415	-5.93812	0.174722	-0.188653	-0.174723	0.222204	Epha7
100504166	0.000274819	0.000140951	0.00081317	0.0177986	0.000308901	0.0342791		0.00627713	-2.76443	-1.46698	2.76443	do(+)n	-1.80888	-0.855098	1.80888	do(+)n	1.251	0.323086	1.251	up	-1.52825	-0.611882	1.52825	do(+)n	-2.20977	-1.14389	2.20977	do(+)n	-1.44594	-0.532011	1.44594	do(+)n	0.911311	0.419367	0.224517	0.0147786	-0.870379	-1.3205	-1.30146	-0.80561	-0.229839	-0.667808	-0.138908	-0.813862	0.0448766	-0.0448771	0.4343	-0.156671	4933421O10Rik
272009	4.13267e-05	1.66937e-05	0.000256171		0.000362982	0.000257872		0.000416484	-19.4739	-4.28347	19.4739	do(+)n	-25.7969	-4.68913	25.7969	do(+)n	-2.06012	-1.04273	2.06012	do(+)n	1.32469	0.405657	1.32469	up	-40.1187	-5.3262	40.1187	do(+)n	-53.1449	-5.73186	53.1449	do(+)n	0.343559	-1.30412	0.520425	-3.53683	-5.34073	-4.35753	-5.9968	-5.41579	-6.36411	-6.83232	-4.33123	-5.20581	-0.0252695	0.025269	-0.189039	0.382997	Srsf12
24018	0.00234882	0.00150506			0.00203866		0.0209942	0.00226256	2.58021	1.36749	2.58021	up	2.37869	1.25017	2.37869	up	-1.67837	-0.747064	1.67837	do(+)n	1.08472	0.117319	1.08472	up	1.53733	0.620424	1.53733	up	1.41726	0.503105	1.41726	up	-0.799132	-0.0325356	-1.79148	-0.534061	0.658941	0.568545	0.356399	0.728859	0.411259	0.397456	0.483318	0.551435	0.190433	-0.359385	-0.00642872	0.0064292	Rngtt
12801	2.76496e-08	2.19117e-09	0.000190277		0.00017173	0.000199137	0.000957245	0.000190283	-14.3842	-3.84642	14.3842	do(+)n	-14.5346	-3.86142	14.5346	do(+)n	-2.84847	-1.51019	2.84847	do(+)n	1.01046	0.0150056	1.01046	up	-40.9731	-5.35661	40.9731	do(+)n	-41.4015	-5.37161	41.4015	do(+)n	-1.2927	-1.77864	-0.871626	-2.23875	-5.94078	-5.417	-4.64124	-5.56837	-4.80888	-5.76431	-5.18125	-5.87297	-0.0525169	-0.262333	0.052516	0.12137	Cnr1
67652	0.0164228	0.0125761	0.055915		0.0247129	0.0363439		0.0225182	3.46447	1.79264	3.46447	up	4.51763	2.17557	4.51763	up	1.01736	0.024826	1.01736	up	-1.30399	-0.38293	1.30399	do(+)n	3.52461	1.81746	3.52461	up	4.59604	2.20039	4.59604	up	-0.618335	2.10251	-0.618335	-0.618335	0.458217	2.51788	2.08271	2.35925	2.42359	3.20725	1.82841	1.49052	0.618335	-0.618335	0.766535	-0.618335	Spaca1
433693	1.08215e-07	1.37337e-08	0.000199137	0.0835938	0.000190291	0.000190278	0.0088327	0.000171925	2.08482	1.05992	2.08482	up	1.83648	0.87694	1.83648	up	1.23412	0.303482	1.23412	up	1.13523	0.182982	1.13523	up	2.57292	1.3634	2.57292	up	2.26643	1.18042	2.26643	up	0.48385	0.320846	0.12363	0.308501	1.4195	1.26095	1.30196	1.49411	1.08284	1.06763	1.24282	1.3513	0.0894032	-0.0894022	0.176824	-0.153927	Akirin2
24060	0.000125167	5.83796e-05	0.00587316		0.00259141	0.00747787	0.000215147	0.00196708	-2.08233	-1.0582	2.08233	do(+)n	-1.95199	-0.964943	1.95199	do(+)n	3.65977	1.87175	3.65977	up	-1.06677	-0.0932555	1.06677	do(+)n	1.75754	0.813555	1.75754	up	1.8749	0.90681	1.8749	up	1.28983	1.56422	2.63029	1.83668	0.715167	0.596785	0.859771	0.916497	1.09762	0.477143	0.90299	0.983493	0.0602908	0.152305	-0.0602908	-0.318305	Slc35a1
214944	0.00200447	0.00126525	0.00350228		0.0104243	0.00377244		0.0082726	-2.17128	-1.11855	2.17128	do(+)n	-1.99644	-0.997427	1.99644	do(+)n	-1.23614	-0.305837	1.23614	do(+)n	-1.08758	-0.121121	1.08758	do(+)n	-2.684	-1.42439	2.684	do(+)n	-2.46787	-1.30326	2.46787	do(+)n	-0.0196781	-0.537237	0.614886	-1.01095	-1.5061	-1.20362	-1.17546	-1.54199	-0.922627	-0.875069	-1.43189	-1.7131	0.129898	-0.129898	-0.224502	0.494873	Mob3b
242384	4.97968e-05	2.06455e-05	0.00021421			0.000230016	0.000254504		-2.398	-1.26183	2.398	do(+)n	-2.6705	-1.41711	2.6705	do(+)n	-22.5826	-4.49714	22.5826	do(+)n	1.11364	0.155282	1.11364	up	-54.1529	-5.75897	54.1529	do(+)n	-60.3068	-5.91425	60.3068	do(+)n	-6.21917	-2.2504	-6.21917	-2.92367	-5.72758	-5.74437	-4.96861	-6.21917	-5.75096	-6.21917	-5.71807	-5.59266	0.146183	-0.146183	-0.281173	0.657314	Lingo2
230073	6.46297e-07	1.28042e-07	0.000199139		0.000501578	0.000190281	0.000187164	0.000578478	2.24528	1.16689	2.24528	up	2.01516	1.0109	2.01516	up	2.64081	1.40098	2.64081	up	1.11419	0.156	1.11419	up	5.92936	2.56788	5.92936	up	5.32166	2.41188	5.32166	up	1.29544	1.83158	0.733155	1.59055	2.63167	2.68364	2.49902	2.30398	2.41775	2.62986	2.30826	2.13844	0.176935	0.14726	-0.14726	-0.330133	Ddx58
11832	4.12339e-06	1.18004e-06		0.0547064	0.000192383	0.0287268	0.000174795	0.000199223	-49.8515	-5.63956	49.8515	do(+)n	-134.026	-7.06637	134.026	do(+)n	33.5566	5.06852	33.5566	up	2.68852	1.42681	2.68852	up	-1.48559	-0.57104	1.48559	do(+)n	-3.99404	-1.99785	3.99404	do(+)n	4.90827	4.13233	5.59801	4.43294	-0.295781	-0.853144	-1.28888	-1.04891	-3.78737	-3.24485	-1.70131	-0.460418	0.0389178	-0.0389178	0.346437	-1.54899	Aqp7
230082	0.00123824	0.000745073	0.0776009		0.00660376		0.000638514	0.00275804	2.01241	1.00892	2.01241	up	2.00224	1.00161	2.00224	up	-2.86782	-1.51995	2.86782	do(+)n	1.00508	0.00731182	1.00508	up	-1.42507	-0.511029	1.42507	do(+)n	-1.43231	-0.518341	1.43231	do(+)n	-1.3824	-1.29863	-2.5762	-0.897963	-0.514551	-0.543084	-0.589624	-0.47224	-0.412571	-0.578859	-0.678607	-0.47871	0.115574	-0.0883894	-0.190959	0.0883894	(-)l6
109242	0.0434868	0.0358332			0.0438125		0.0327071	0.0792898	-3.07574	-1.62093	3.07574	do(+)n	-2.02897	-1.02074	2.02897	do(+)n	2.92397	1.54793	2.92397	up	-1.51591	-0.600187	1.51591	do(+)n	-1.0519	-0.073002	1.0519	do(+)n	1.44111	0.527185	1.44111	up	1.40234	0.955174	3.15281	1.05178	0.394714	0.851932	-0.993155	-0.175106	0.358933	0.739377	0.998027	0.382796	0.227729	-0.62637	0.996763	-0.227729	Kif24
329828	0.000303991	0.000157495			0.000654537		0.000314043	0.00102009	2.7479	1.45833	2.7479	up	2.30461	1.20452	2.30461	up	-3.48369	-1.80061	3.48369	do(+)n	1.19235	0.253804	1.19235	up	-1.26776	-0.342286	1.26776	do(+)n	-1.51161	-0.59609	1.51161	do(+)n	-1.9258	-1.90035	-1.48715	-2.32569	-0.344824	-1.19422	0.0996428	-0.366275	-0.336694	-1.20135	-0.509232	-0.773619	-0.0143633	-0.451442	0.014904	0.0143633	AI464131
68922	0.00469583	0.00322515			0.0107284		0.00245602	0.0178072	5.40407	2.43405	5.40407	up	3.71226	1.8923	3.71226	up	-9.62896	-3.26738	9.62896	do(+)n	1.45574	0.541749	1.45574	up	-1.7818	-0.833333	1.7818	do(+)n	-2.59383	-1.37508	2.59383	do(+)n	-4.5168	-0.988599	-4.5168	-2.2213	-0.0279713	-1.23465	-0.533324	-0.711364	-0.531451	-1.40163	-1.55627	-1.18495	0.0707602	-0.0707602	0.961298	-0.135274	Dnaic1
69638	8.00275e-05	3.53917e-05	0.000357232		0.0672032	0.000365521	0.000214227	0.0867977	2.12566	1.08791	2.12566	up	1.75589	0.812206	1.75589	up	-10.3811	-3.37589	10.3811	do(+)n	1.21058	0.275703	1.21058	up	-4.88372	-2.28798	4.88372	do(+)n	-5.91216	-2.56368	5.91216	do(+)n	-2.9881	-4.88417	-2.43926	-3.30951	-2.18742	-2.50963	-1.85636	-2.71599	-2.08804	-3.1556	-2.6355	-2.49307	-0.000692368	0.000692368	0.281193	-0.398668	Enho
12804	1.11469e-05	3.75849e-06	0.000203188		0.00114696	0.00019224	0.00363246	0.000557729	-2.47496	-1.3074	2.47496	do(+)n	-2.44762	-1.29138	2.44762	do(+)n	-1.95723	-0.96881	1.95723	do(+)n	-1.01117	-0.0160229	1.01117	do(+)n	-4.84405	-2.27621	4.84405	do(+)n	-4.79055	-2.26019	4.79055	do(+)n	-1.14173	-0.896843	-0.443349	-1.36944	-2.22812	-2.95697	-1.61264	-2.28324	-1.94931	-2.69685	-2.16656	-2.20417	0.0894423	-0.0894423	-0.0918922	0.115772	Cntfr
20301	1.88884e-07	2.78143e-08	0.000199138		0.000190327	0.00019028	0.0484222	0.000171815	-14.0186	-3.80927	14.0186	do(+)n	-11.1985	-3.48524	11.1985	do(+)n	-1.75223	-0.809191	1.75223	do(+)n	-1.25183	-0.324034	1.25183	do(+)n	-24.5638	-4.61846	24.5638	do(+)n	-19.6224	-4.29443	19.6224	do(+)n	-1.12902	-1.0333	-0.844085	-0.21185	-3.86452	-5.75645	-4.43469	-4.39968	-3.73329	-4.24491	-4.56023	-4.62077	-0.0314479	0.396471	0.0314479	-0.377967	Ccl27a
100504346	2.2209e-07	3.42657e-08	0.000190288		0.000199152	0.00017174		0.000190296	-23.1624	-4.53371	23.1624	do(+)n	-19.7105	-4.30089	19.7105	do(+)n	1.09619	0.132497	1.09619	up	-1.17513	-0.232821	1.17513	do(+)n	-21.1299	-4.40122	21.1299	do(+)n	-17.9809	-4.1684	17.9809	do(+)n	0.29676	0.725182	-0.0612955	-0.638766	-4.74162	-4.74162	-4.74162	-3.58812	-4.15793	-4.74162	-3.24052	-4.74162	0.268588	-0.0869861	0.0869861	-0.476697	Gm13304
100039863	7.9881e-08	9.24346e-09	0.000171738	0.0468534	0.000190281	0.000190277		0.000199137	-36.9875	-5.20896	36.9875	do(+)n	-74.1944	-6.21324	74.1944	do(+)n	1.34066	0.422942	1.34066	up	2.00593	1.00427	2.00593	up	-27.589	-4.78602	27.589	do(+)n	-55.3418	-5.7903	55.3418	do(+)n	0.519001	0.306781	0.0857062	1.04872	-4.23248	-6.04599	-3.55268	-5.0445	-5.57779	-6.04599	-5.22297	-6.04599	-0.275902	0.544341	-0.242671	0.242671	Gm13306
545611	7.01495e-09	3.17512e-10	0.000199137		0.000190277	0.000190277		0.000171728	-38.3745	-5.26208	38.3745	do(+)n	-34.4168	-5.10504	34.4168	do(+)n	-1.41801	-0.503872	1.41801	do(+)n	-1.11499	-0.157036	1.11499	do(+)n	-54.4156	-5.76595	54.4156	do(+)n	-48.8035	-5.60891	48.8035	do(+)n	-0.779103	-0.0998616	-1.0197	-0.252524	-5.00312	-6.24315	-5.32988	-6.62334	-5.44379	-5.49735	-5.53878	-6.09143	0.0396605	-0.267574	-0.0396605	0.131869	Gm13298
100040048	0.00254689	0.00164571	0.00206644		0.0734077	0.00259067	0.02599		-2.56661	-1.35986	2.56661	do(+)n	-2.83429	-1.50299	2.83429	do(+)n	-3.38988	-1.76123	3.38988	do(+)n	1.10429	0.143123	1.10429	up	-8.7005	-3.1211	8.7005	do(+)n	-9.6079	-3.26422	9.6079	do(+)n	0.440734	-3.27572	-3.27572	-0.98022	-3.27572	-3.27572	-2.70323	-3.27572	-3.27572	-3.27572	-3.27572	-3.27572	0.597324	0.478265	-0.478265	-0.643306	Ccl27b
433698	1.01951e-07	1.27021e-08	0.000190277		0.000171753	0.000199137	0.0207264	0.000190298	-21.7893	-4.44555	21.7893	do(+)n	-26.6682	-4.73705	26.6682	do(+)n	-2.25555	-1.17348	2.25555	do(+)n	1.22391	0.291501	1.22391	up	-49.1467	-5.61902	49.1467	do(+)n	-60.1513	-5.91052	60.1513	do(+)n	-0.0848827	-1.0101	-2.44294	-1.50584	-6.12326	-6.12326	-5.8727	-4.70673	-6.12326	-6.12326	-5.62217	-6.12326	0.0989561	-0.448809	-0.0379519	0.0379515	Gm12429
230085	1.52809e-07	2.12815e-08	0.000190277		0.000172189	0.000199137	0.0008391	0.000191404	-13.0379	-3.70464	13.0379	do(+)n	-13.672	-3.77316	13.672	do(+)n	-3.85944	-1.94839	3.85944	do(+)n	1.04864	0.0685134	1.04864	up	-50.319	-5.65303	50.319	do(+)n	-52.7663	-5.72155	52.7663	do(+)n	-2.05791	-1.20667	-1.90862	-2.33976	-5.29078	-5.31219	-5.734	-5.99456	-5.07097	-6.56757	-6.48347	-4.48358	0.0907316	-0.0907326	-0.122071	0.402671	N28178
22249	0.000809859	0.000468511			0.000823771		0.000826473	0.00103359	-2.61142	-1.38483	2.61142	do(+)n	-2.3699	-1.24482	2.3699	do(+)n	2.19993	1.13745	2.19993	up	-1.10191	-0.14001	1.10191	do(+)n	-1.18705	-0.247379	1.18705	do(+)n	-1.07726	-0.107369	1.07726	do(+)n	0.681901	0.979451	1.47219	1.32987	-0.0878649	-0.350854	0.226441	-0.863648	0.0399861	-0.101614	-0.240814	-0.213445	-0.40399	0.301276	-0.301277	0.31758	Unc13b
230098	7.75646e-06	2.46811e-06	0.00841445		0.00020018	0.00625726	0.000270847	0.000191121	17.6098	4.13831	17.6098	up	15.7892	3.98087	15.7892	up	-5.64778	-2.49768	5.64778	do(+)n	1.11531	0.157444	1.11531	up	3.11801	1.64063	3.11801	up	2.79565	1.48318	2.79565	up	-2.49489	-2.49489	-2.49489	-2.49489	2.08416	2.0243	0.843135	1.62209	1.61718	1.12943	1.75015	1.44716	-0.346673	0.346673	1.3001	-1.28893	Arhgef39
22004	0.014161	0.010728			0.029047		0.00698389	0.0475513	4.2154	2.07567	4.2154	up	4.7795	2.25686	4.7795	up	-10.8248	-3.43626	10.8248	do(+)n	-1.13382	-0.18119	1.13382	do(+)n	-2.56791	-1.36059	2.56791	do(+)n	-2.26483	-1.1794	2.26483	do(+)n	-2.86915	-1.0781	-6.5856	-3.40043	-1.35665	-1.62304	-0.844602	-1.80632	-1.18886	-1.15728	-0.995731	-1.56398	0.149903	-0.447681	0.259446	-0.149903	Tpm2
21894	1.95944e-06	4.89726e-07	0.000199276		0.000258721	0.000190405	0.00259523	0.000214932	2.73118	1.44952	2.73118	up	2.55858	1.35534	2.55858	up	1.80645	0.853159	1.80645	up	1.06746	0.0941811	1.06746	up	4.93374	2.30268	4.93374	up	4.62195	2.2085	4.62195	up	1.03218	1.35752	0.0463791	0.963955	2.29821	2.56436	2.11142	2.22414	2.32821	2.3163	2.00233	2.17457	0.174636	-0.187236	-0.0312185	0.0312176	Tln1
230103	6.1294e-05	2.6178e-05	0.000408336		0.00038883	0.000328018		0.000257622	-3.7913	-1.92269	3.7913	do(+)n	-3.67151	-1.87637	3.67151	do(+)n	-1.08726	-0.120696	1.08726	do(+)n	-1.03263	-0.0463204	1.03263	do(+)n	-4.12213	-2.04339	4.12213	do(+)n	-3.99188	-1.99707	3.99188	do(+)n	-0.252712	-0.3699	0.558756	-0.312739	-1.69649	-2.81274	-1.34172	-2.21641	-1.70801	-2.27708	-1.53499	-2.36201	-0.260811	0.366999	-0.236778	0.236779	Npr2
242409	8.85447e-08	1.05966e-08	0.000190277		0.000172154	0.000199137	0.00032976	0.000190974	-2.23832	-1.16242	2.23832	do(+)n	-2.31752	-1.21258	2.31752	do(+)n	-1.64708	-0.719908	1.64708	do(+)n	1.03538	0.0501671	1.03538	up	-3.68668	-1.88232	3.68668	do(+)n	-3.81713	-1.93249	3.81713	do(+)n	-0.678053	-0.499714	-0.597974	-0.931373	-1.87895	-1.87791	-1.75877	-1.84114	-1.50568	-1.86237	-2.08693	-2.10246	0.0114594	-0.116524	-0.0114594	0.289041	Tmem8b
100039781	0.000232946	0.000117077			0.000518557		0.000459399	0.000299804	10.4065	3.37941	10.4065	up	16.7642	4.06731	16.7642	up	-8.33911	-3.05989	8.33911	do(+)n	-1.61093	-0.687895	1.61093	do(+)n	1.24792	0.31952	1.24792	up	2.01031	1.00741	2.01031	up	-3.4817	-3.4817	-3.4817	-3.4817	0.331819	-1.42194	0.938788	-0.257809	0.98651	-0.238738	0.542959	1.0517	0.556093	0.359864	-0.359864	-2.24332	Hrct1
53614	0.000141021	6.69293e-05	0.000818575		0.000754698	0.000446589		0.000495854	3.09233	1.62869	3.09233	up	3.91004	1.96718	3.91004	up	1.14047	0.189629	1.14047	up	-1.26443	-0.338491	1.26443	do(+)n	3.52671	1.81832	3.52671	up	4.45928	2.15681	4.45928	up	1.09491	0.186812	-0.0566931	-0.634163	1.83889	0.974819	2.53274	1.75919	2.0209	1.84084	2.39243	2.20543	-0.251114	0.0834646	0.062892	-0.0628915	Reck
384009	0.000385699	0.000205515			0.00110952	0.0286533	0.000323542	0.00433237	8.13919	3.02488	8.13919	up	4.50504	2.17154	4.50504	up	-16.1037	-4.00932	16.1037	do(+)n	1.80668	0.853344	1.80668	up	-1.97854	-0.984433	1.97854	do(+)n	-3.57459	-1.83778	3.57459	do(+)n	-2.41157	-4.82221	-5.54305	-3.24756	-0.922182	-1.21028	-0.620068	-1.17232	-1.03382	-3.19318	-1.36461	-1.74662	-0.0582938	0.0582938	0.0889325	-0.0760536	Glipr2
17279	0.0193627	0.0150283	0.0566714		0.0450369	0.0339383		0.0187586	5.50289	2.46019	5.50289	up	5.47358	2.45248	5.47358	up	1.11091	0.151745	1.11091	up	1.00536	0.00770569	1.00536	up	6.11323	2.61194	6.11323	up	6.08067	2.60423	6.08067	up	-1.03997	-1.03997	3.22531	-1.03997	3.03372	2.98544	1.38052	2.54649	1.23559	3.54635	2.54685	2.58654	0.538389	-0.198409	-1.03997	0.198409	Melk
319885	2.68167e-08	2.09986e-09	0.0172017	0.0537616	0.000171728		0.000199137	0.000190277	-5.12634	-2.35793	5.12634	do(+)n	-6.57435	-2.71685	6.57435	do(+)n	7.49768	2.90644	7.49768	up	1.28246	0.358918	1.28246	up	1.46258	0.548514	1.46258	up	1.14044	0.189596	1.14044	up	3.04938	2.5567	3.34838	2.85007	0.769298	0.571391	0.590169	0.441947	0.294627	0.140005	0.452376	0.0501246	-0.0807538	0.383198	-0.204449	0.0807538	Zcchc7
666060	0.00577596	0.00404333	0.089553		0.0331274		0.00244075	0.0280508	7.74498	2.95326	7.74498	up	5.83383	2.54444	5.83383	up	-28.5151	-4.83366	28.5151	do(+)n	1.3276	0.408819	1.3276	up	-3.68175	-1.88039	3.68175	do(+)n	-4.88789	-2.28921	4.88789	do(+)n	-3.82246	-1.32622	-6.95395	-6.95395	-1.49255	-2.40021	-1.51356	-1.83721	-1.456	-3.24151	-2.40846	-1.77285	0.398659	-0.0300794	-0.120621	0.0300794	Frmpd1
72535	0.0084665	0.0061233	0.024673			0.0294758	0.00414229		2.07128	1.05052	2.07128	up	2.85263	1.51229	2.85263	up	-10.8059	-3.43375	10.8059	do(+)n	-1.37723	-0.46177	1.37723	do(+)n	-5.217	-2.38322	5.217	do(+)n	-3.78804	-1.92145	3.78804	do(+)n	-2.35205	-1.86961	-3.61057	-6.29089	-1.89241	-2.00874	-3.23297	-2.78689	-1.77829	-2.16341	-1.46787	-2.66438	0.374933	-0.00638437	-0.763062	0.0063839	Aldh1b1
100121	2.29849e-07	3.57906e-08	0.00019099		0.000199137	0.000175217	0.00115522	0.000190279	2.05386	1.03834	2.05386	up	1.89301	0.92068	1.89301	up	-1.26225	-0.336003	1.26225	do(+)n	1.08497	0.117659	1.08497	up	1.62714	0.702337	1.62714	up	1.4997	0.584677	1.4997	up	-0.305439	-0.101857	-0.430412	-0.43385	0.780494	0.83747	0.63998	0.623856	0.634484	0.642611	0.564725	0.569343	0.0464573	-0.0847177	0.157171	-0.0464573	Tdrd7
21916	1.95515e-07	2.90976e-08	0.00019173		0.000199138	0.000172178	0.00147327	0.000190277	-9.55982	-3.25698	9.55982	do(+)n	-9.54573	-3.25486	9.54573	do(+)n	2.0839	1.05928	2.0839	up	-1.00148	-0.00212812	1.00148	do(+)n	-4.58747	-2.1977	4.58747	do(+)n	-4.58071	-2.19557	4.58071	do(+)n	0.831754	0.690325	1.87669	1.17749	-2.15115	-1.87567	-1.77962	-2.64524	-2.09355	-2.20665	-1.97384	-2.16912	-0.12874	0.118194	-0.118194	0.467862	Tmod1
74735	0.00048988	0.000268083	0.000495184		0.0688357	0.000593444	0.00463652	0.0805571	2.37401	1.24733	2.37401	up	1.94281	0.958144	1.94281	up	3.36547	1.75081	3.36547	up	1.22195	0.289184	1.22195	up	7.98966	2.99813	7.98966	up	6.53845	2.70895	6.53845	up	1.84054	2.33734	-0.198217	2.87029	2.84062	3.5288	2.79282	2.67702	2.8963	2.80328	2.57065	2.41229	-0.0251603	0.0774937	0.0251598	-0.230767	Trim14
66212	0.00367312	0.00246471			0.00216582		0.00426404	0.00388453	2.95254	1.56195	2.95254	up	3.11852	1.64086	3.11852	up	-3.37014	-1.75281	3.37014	do(+)n	-1.05622	-0.0789076	1.05622	do(+)n	-1.14144	-0.190854	1.14144	do(+)n	-1.08069	-0.111947	1.08069	do(+)n	-0.518888	-1.94545	-1.18193	-2.94956	0.00761032	-0.0136681	-0.254446	-0.0875111	-0.362872	0.172948	0.0521112	0.105429	0.11903	-0.139773	0.555177	-0.11903	Sec61b
18124	0.0207636	0.0162106			0.0920326		0.00983896	0.062744	3.40301	1.76681	3.40301	up	2.96098	1.56608	2.96098	up	-7.89533	-2.981	7.89533	do(+)n	1.14929	0.200737	1.14929	up	-2.3201	-1.21419	2.3201	do(+)n	-2.66646	-1.41492	2.66646	do(+)n	-0.717896	-2.45047	-3.49099	-5.17131	-1.97928	-0.609054	-1.52843	-0.646644	-1.55271	-1.3985	-1.96978	-0.64537	0.82635	0.069169	-0.733014	-0.0691695	Nr4a3
272031	2.11491e-05	7.79808e-06	0.000199857		0.00244892	0.000204451	0.00310783	0.00164707	-6.98724	-2.80472	6.98724	do(+)n	-10.4316	-3.38289	10.4316	do(+)n	-6.51593	-2.70397	6.51593	do(+)n	1.49295	0.578164	1.49295	up	-45.5284	-5.50869	45.5284	do(+)n	-67.9715	-6.08686	67.9715	do(+)n	-1.42541	-1.1807	-4.61354	-3.58333	-5.0653	-4.59667	-5.48106	-6.87882	-5.41061	-6.87882	-6.37773	-5.66735	0.120138	-0.167315	-0.120138	0.180236	E130309F12Rik
230161	0.00800974	0.00576342			0.0063999		0.0579715	0.00839719	-7.2655	-2.86106	7.2655	do(+)n	-7.93086	-2.98748	7.93086	do(+)n	2.96193	1.56654	2.96193	up	1.09158	0.126415	1.09158	up	-2.45296	-1.29452	2.45296	do(+)n	-2.6776	-1.42094	2.6776	do(+)n	-0.698098	3.58758	0.680811	2.93984	-0.507921	-1.52472	-1.22539	-1.67609	-1.25411	-1.06467	-1.25049	-1.8705	-0.251225	-0.157948	0.157948	0.49521	Acnat1
230163	0.000386419	0.000205951	0.0216333		0.000583299	0.0111826	0.0202109	0.000437113	-18.4415	-4.20488	18.4415	do(+)n	-17.2032	-4.10461	17.2032	do(+)n	3.82566	1.93571	3.82566	up	-1.07198	-0.100279	1.07198	do(+)n	-4.82048	-2.26918	4.82048	do(+)n	-4.4968	-2.1689	4.4968	do(+)n	2.65238	2.3268	2.17152	1.08253	-1.33914	-3.63809	-0.387525	-3.22155	-1.84795	-2.09557	-1.81506	-2.42661	-0.474763	1.52123	-1.03082	0.474763	Aldob
67063	3.74151e-05	1.49247e-05	0.000199464		0.04827	0.000214433	0.000319508	0.0859056	-2.22551	-1.15413	2.22551	do(+)n	-2.35547	-1.23601	2.35547	do(+)n	-7.10355	-2.82854	7.10355	do(+)n	1.0584	0.081881	1.0584	up	-15.809	-3.98267	15.809	do(+)n	-16.7322	-4.06456	16.7322	do(+)n	-3.22682	-2.22164	-1.38622	-4.33583	-4.47677	-3.8346	-2.99785	-4.47783	-3.86544	-4.13461	-4.35764	-3.75689	0.192049	-0.0484009	0.0159769	-0.0159769	Tmem246
242443	3.04042e-05	1.1825e-05	0.000200053		0.0147233	0.000207763	0.000654804	0.0141644	-2.85296	-1.51246	2.85296	do(+)n	-3.46279	-1.79194	3.46279	do(+)n	-5.63629	-2.49475	5.63629	do(+)n	1.21376	0.279479	1.21376	up	-16.0801	-4.0072	16.0801	do(+)n	-19.5173	-4.28668	19.5173	do(+)n	-3.97645	-2.24413	-1.92511	-2.112	-4.61635	-4.57425	-3.05002	-4.06691	-5.3178	-4.2924	-4.60684	-3.2084	0.097352	-0.0543137	-0.376056	0.0543137	Grin3a
319636	7.73144e-08	8.85674e-09	0.000171761		0.000190277	0.000190281	0.0179311	0.000199137	-10.496	-3.39177	10.496	do(+)n	-13.9307	-3.8002	13.9307	do(+)n	1.66159	0.732568	1.66159	up	1.32724	0.408432	1.32724	up	-6.31683	-2.6592	6.31683	do(+)n	-8.38397	-3.06763	8.38397	do(+)n	0.363289	0.535033	1.29597	0.694649	-2.46763	-3.13986	-2.25718	-2.81347	-3.26192	-3.52465	-2.64407	-2.88123	-0.245414	0.245414	-0.322134	0.280799	Fsd1l
246179	0.000344391	0.000181083	0.0259216		0.000401222	0.038908	0.0073246	0.000464296	-2.72088	-1.44407	2.72088	do(+)n	-2.85015	-1.51104	2.85015	do(+)n	1.75107	0.808239	1.75107	up	1.04751	0.0669637	1.04751	up	-1.55384	-0.635835	1.55384	do(+)n	-1.62766	-0.702799	1.62766	do(+)n	0.691001	0.69643	1.60148	0.202296	-0.588202	-0.669745	-0.539084	-0.788062	-0.759006	-0.553844	-0.64367	-0.896429	0.30648	-0.283902	-0.348233	0.283902	Fktn
242466	2.52423e-08	1.92316e-09	0.000190277		0.000171736	0.000199137	0.000447259	0.000190281	-5.04307	-2.3343	5.04307	do(+)n	-5.70065	-2.51113	5.70065	do(+)n	-2.14507	-1.10102	2.14507	do(+)n	1.13039	0.176823	1.13039	up	-10.8177	-3.43533	10.8177	do(+)n	-12.2283	-3.61215	12.2283	do(+)n	-1.1938	-1.31369	-1.30691	-0.579838	-3.36237	-3.60865	-2.93597	-3.82445	-3.4318	-3.81394	-3.2704	-3.92259	-0.0361752	0.176706	-0.166842	0.0361748	Zfp462
16600	0.000181203	8.87212e-05	0.000268039	0.00173817	0.000338217	0.0370045		0.0822603	15.3291	3.9382	15.3291	up	2.74537	1.457	2.74537	up	-1.01447	-0.0207267	1.01447	do(+)n	5.58363	2.4812	5.58363	up	15.1105	3.91748	15.1105	up	2.70621	1.43627	2.70621	up	-1.08952	0.968947	1.16386	-1.77351	3.78546	4.39457	3.42623	3.41633	1.23007	0.876733	1.68761	1.30336	0.37725	0.429813	-0.377249	-1.07714	Klf4
54357	0.0013405	0.000813103	0.0138826		0.0657712	0.00137851	0.00111803		2.74354	1.45604	2.74354	up	-1.11905	-0.162272	1.11905	do(+)n	-11.5453	-3.52923	11.5453	do(+)n	3.07015	1.61831	3.07015	up	-4.20818	-2.0732	4.20818	do(+)n	-12.9197	-3.69151	12.9197	do(+)n	-3.17112	-2.19647	-4.30261	-4.30261	-1.22605	-1.82781	-0.792181	-4.30261	-2.8344	-4.30261	-4.30261	-3.18228	0.334873	0.145146	-0.145146	-0.190737	Epb4.1l4b
545622	6.43387e-07	1.27135e-07	0.000190295		0.000175529	0.000199151	0.00554402	0.000194585	-10.8465	-3.43916	10.8465	do(+)n	-13.0371	-3.70455	13.0371	do(+)n	-2.95851	-1.56487	2.95851	do(+)n	1.20196	0.265386	1.20196	up	-32.0896	-5.00404	32.0896	do(+)n	-38.5704	-5.26942	38.5704	do(+)n	-2.11832	-1.44216	-1.12867	-1.2911	-4.61286	-5.91916	-4.51697	-4.68791	-4.70429	-6.26393	-4.06278	-5.76744	0.094718	-0.094717	-0.187316	0.466556	Ptpn3
242481	1.52096e-07	2.11613e-08	0.000190278		0.000171751	0.000199138		0.000190298	-22.9827	-4.52248	22.9827	do(+)n	-27.746	-4.79421	27.746	do(+)n	-1.71556	-0.778676	1.71556	do(+)n	1.20725	0.27173	1.20725	up	-39.4281	-5.30115	39.4281	do(+)n	-47.5997	-5.57288	47.5997	do(+)n	-1.17195	-1.11968	0.0744228	-0.722065	-6.08703	-6.22166	-4.25229	-4.46819	-5.48067	-5.1902	-5.84306	-5.60216	0.0537701	-0.289551	-0.0537691	0.464982	Palm2
11641	1.02474e-05	3.40695e-06	0.00120044		0.00034752	0.00147844	0.000199328	0.000337949	2.68286	1.42377	2.68286	up	3.06126	1.61412	3.06126	up	-6.6446	-2.73218	6.6446	do(+)n	-1.14104	-0.190351	1.14104	do(+)n	-2.47668	-1.30841	2.47668	do(+)n	-2.17055	-1.11806	2.17055	do(+)n	-3.02755	-2.87478	-1.99497	-3.19873	-1.25848	-1.84502	-0.860891	-1.43656	-0.858561	-1.35936	-1.03536	-1.38626	0.0927258	0.195718	-0.363027	-0.0927258	Akap2
64817	3.12203e-06	8.48924e-07	0.000310228		0.000191685	0.000224794	0.00770089	0.000199314	-15.1889	-3.92494	15.1889	do(+)n	-24.7449	-4.62906	24.7449	do(+)n	2.74563	1.45714	2.74563	up	1.62915	0.704116	1.62915	up	-5.53202	-2.46781	5.53202	do(+)n	-9.01248	-3.17192	9.01248	do(+)n	2.12907	1.57032	1.90773	0.276058	-3.36847	-2.39511	-1.60949	-2.44352	-3.39185	-2.73257	-3.86006	-2.64858	0.362161	-0.307523	-0.252794	0.252794	Svep1
100041581	0.00160955	0.000993775	0.0015057			0.00139034	0.00519041		-2.15614	-1.10845	2.15614	do(+)n	-2.77859	-1.47435	2.77859	do(+)n	-7.79842	-2.96318	7.79842	do(+)n	1.28869	0.3659	1.28869	up	-16.8145	-4.07164	16.8145	do(+)n	-21.6686	-4.43754	21.6686	do(+)n	-1.92707	-2.03105	-5.28545	-2.40499	-5.28545	-5.28545	-2.44992	-3.06156	-2.81724	-5.28545	-4.78435	-4.65894	0.0515685	-0.0515685	-0.229501	0.433668	Zkscan16
72479	0.000542175	0.000300291			0.00106765		0.000426272	0.0015447	2.39	1.25701	2.39	up	2.07206	1.05107	2.07206	up	-2.94795	-1.55971	2.94795	do(+)n	1.15344	0.20594	1.15344	up	-1.23346	-0.302706	1.23346	do(+)n	-1.42271	-0.508646	1.42271	do(+)n	-0.919034	-1.19334	-2.46373	-1.80902	-0.264713	-0.397799	-0.303155	-0.391422	-0.318584	-0.700315	-0.56104	-0.600909	0.0263901	-0.0263901	0.0644035	-0.21067	Hsdl2
22696	0.000121083	5.62267e-05			0.000265475		0.000370178	0.00026768	-2.34882	-1.23193	2.34882	do(+)n	-2.20317	-1.13958	2.20317	do(+)n	1.90256	0.927945	1.90256	up	-1.06611	-0.0923552	1.06611	do(+)n	-1.23455	-0.303989	1.23455	do(+)n	-1.158	-0.211633	1.158	do(+)n	0.716552	0.815463	1.00235	1.25753	-0.274053	-0.586504	0.0398526	-0.315133	-0.423642	0.090373	-0.207249	-0.225899	0.106675	-0.106674	-0.301138	0.381255	Zfp37
71354	0.00168892	0.00104912	0.0035164			0.00234422	0.00119368		2.29759	1.20012	2.29759	up	1.5255	0.609285	1.5255	up	-15.4108	-3.94587	15.4108	do(+)n	1.50612	0.590835	1.50612	up	-6.7074	-2.74575	6.7074	do(+)n	-10.1021	-3.33659	10.1021	do(+)n	-4.71416	-1.51351	-4.71416	-4.71416	-3.22257	-3.6544	-1.98804	-1.99049	-3.30946	-2.30409	-2.89113	-4.71416	0.560487	-0.219887	0.219887	-0.432969	Wdr31
50780	0.000551491	0.000306091	0.00223576	0.00110436	0.000420371				2.98547	1.57796	2.98547	up	1.24469	0.315785	1.24469	up	-1.49	-0.575311	1.49	do(+)n	2.39856	1.26217	2.39856	up	2.00367	1.00264	2.00367	up	-1.19709	-0.259526	1.19709	do(+)n	-0.517773	-1.45692	-0.451644	0.182642	0.944485	1.30597	0.91004	0.907636	-0.181613	-0.394128	-0.0756655	-0.329147	0.167709	-0.110157	-0.00569439	0.00569439	Rgs3
72701	0.0246614	0.0194928	0.0172589			0.0314499	0.0530226		-2.55265	-1.35199	2.55265	do(+)n	-1.66909	-0.739058	1.66909	do(+)n	-4.06824	-2.0244	4.06824	do(+)n	-1.52937	-0.612935	1.52937	do(+)n	-10.3848	-3.3764	10.3848	do(+)n	-6.79024	-2.76346	6.79024	do(+)n	-0.519596	-3.97301	0.292272	-3.97301	-3.97301	-3.91435	-2.13749	-3.55648	-1.91984	-3.97301	-1.89023	-3.3465	-0.0727232	0.512406	-0.588143	0.0727232	Zfp618
11699	0.00585087	0.00410016	0.0274521			0.0204403	0.00255726		2.00778	1.0056	2.00778	up	2.30025	1.20179	2.30025	up	-6.83065	-2.77202	6.83065	do(+)n	-1.14567	-0.19619	1.14567	do(+)n	-3.40209	-1.76642	3.40209	do(+)n	-2.96952	-1.57023	2.96952	do(+)n	-2.74786	-2.74786	-2.74786	-2.74786	0.0656545	-2.74786	-1.95551	-2.33133	-1.27965	-1.62038	-2.74786	-0.536388	-0.362147	-0.584372	0.362147	0.681014	Ambp
373864	1.18522e-09	1.772e-11	0.000190277		0.000171766	0.000199137	0.000171728	0.000190286	2.49506	1.31908	2.49506	up	2.8078	1.48944	2.8078	up	4.00185	2.00067	4.00185	up	-1.12534	-0.170363	1.12534	do(+)n	9.98486	3.31974	9.98486	up	11.2364	3.49011	11.2364	up	1.76694	1.86152	2.17955	2.36048	3.43671	3.21263	3.30157	3.49388	3.66673	3.55882	3.57174	3.32897	-0.0814428	0.0814424	0.267056	-0.101225	Col27a1
326623	3.80685e-08	3.39675e-09	0.0155806		0.000190277	0.0141473	0.000171728	0.000199137	-46.5535	-5.54082	46.5535	do(+)n	-53.2763	-5.73542	53.2763	do(+)n	23.5549	4.55796	23.5549	up	1.14441	0.194603	1.14441	up	-1.97638	-0.982862	1.97638	do(+)n	-2.26179	-1.17747	2.26179	do(+)n	4.58312	4.16024	4.43831	3.65994	-1.61589	-1.14109	-1.36533	-1.19935	-1.61589	-1.61589	-1.61589	-1.25241	-0.0375285	0.225673	-1.61589	0.0375286	Tnfsf15
18491	0.000322124	0.000167879	0.00407384		0.000596048	0.00319902		0.00058865	-20.05	-4.32553	20.05	do(+)n	-16.3505	-4.03127	16.3505	do(+)n	2.41714	1.2733	2.41714	up	-1.22626	-0.294261	1.22626	do(+)n	-8.29493	-3.05223	8.29493	do(+)n	-6.76443	-2.75797	6.76443	do(+)n	0.353754	0.528073	3.02728	2.4353	-1.28614	-3.3627	-3.3627	-2.94616	-3.3627	-2.82017	-0.861601	-2.73618	-0.0838954	-0.061702	0.061702	1.33512	Pappa
56079	2.25327e-06	5.76682e-07	0.00019939		0.000231016	0.000190533	0.00849041	0.000196579	-5.91535	-2.56446	5.91535	do(+)n	-5.23613	-2.3885	5.23613	do(+)n	-2.26537	-1.17975	2.26537	do(+)n	-1.12972	-0.175964	1.12972	do(+)n	-13.4005	-3.74421	13.4005	do(+)n	-11.8618	-3.56825	11.8618	do(+)n	-1.75458	-1.29692	0.0662823	-1.73995	-3.95065	-4.05661	-3.13009	-3.84568	-3.11355	-3.95236	-3.574	-3.63926	0.354863	-0.361049	-0.0566902	0.0566912	Astn2
[truncated: 3,536 more rows]
[truncated: 12 more columns]

## Sheet: Figure 7B - Prevented Ex Vivo 
Gene ID	FC ([Cell (-) Inhib] vs [Cell (+) Inhib]) ( UP - FC ([Cell (-) Inhib] vs [Cell (+) Inhib]) )	Log FC ([Cell (-) Inhib] vs [Cell (+) Inhib]) ( UP - FC ([Cell (-) Inhib] vs [Cell (+) Inhib]) )	FC (abs) ([Cell (-) Inhib] vs [Cell (+) Inhib]) ( UP - FC ([Cell (-) Inhib] vs [Cell (+) Inhib]) )	Regulation ([Cell (-) Inhib] vs [Cell (+) Inhib]) ( UP - FC ([Cell (-) Inhib] vs [Cell (+) Inhib]) )	FC ([Cell (-) Inhib] vs [Tissue TRAP]) ( UP - FC ([Cell (-) Inhib] vs [Tissue TRAP]) )	Log FC ([Cell (-) Inhib] vs [Tissue TRAP]) ( UP - FC ([Cell (-) Inhib] vs [Tissue TRAP]) )	FC (abs) ([Cell (-) Inhib] vs [Tissue TRAP]) ( UP - FC ([Cell (-) Inhib] vs [Tissue TRAP]) )	Regulation ([Cell (-) Inhib] vs [Tissue TRAP]) ( UP - FC ([Cell (-) Inhib] vs [Tissue TRAP]) )	179DouncePos_S5(raw)	180DouncePos_S6(raw)	181DouncePos_S7(raw)	182DouncePos_S8(raw)	1361Pos Cell (-) Inhib_S13(raw)	1362Pos Cell (-) Inhib_S14(raw)	156Pos Cell (-) Inhib_S15(raw)	157Pos Cell (-) Inhib_S16(raw)	1361Pos Cell (+) Inhib_S9(raw)	1362Pos Cell (+) Inhib_S10(raw)	156Pos Cell (+) Inhib_S11(raw)	157Pos Cell (+) Inhib_S12(raw)	946TissuePositive2_S21(raw)	947TissuePositive2_S22(raw)	948TissuePositive2_S23(raw)	949TissuePositive2_S24(raw)	Gene Symbol	946TissuePositive2_S21(normalized)	947TissuePositive2_S22(normalized)	948TissuePositive2_S23(normalized)	949TissuePositive2_S24(normalized)	179DouncePos_S5(normalized)	180DouncePos_S6(normalized)	181DouncePos_S7(normalized)	182DouncePos_S8(normalized)	1361Pos Cell (-) Inhib_S13(normalized)	1362Pos Cell (-) Inhib_S14(normalized)	156Pos Cell (-) Inhib_S15(normalized)	157Pos Cell (-) Inhib_S16(normalized)	1361Pos Cell (+) Inhib_S9(normalized)	1362Pos Cell (+) Inhib_S10(normalized)	156Pos Cell (+) Inhib_S11(normalized)	157Pos Cell (+) Inhib_S12(normalized)	Gene Symbol	Aliases	Entrez ID	Ensembl ID	GO Accession	Chromosome	DBXrefs	Description
[truncated: 85 more rows]
[truncated: 5 more columns]

[truncated: 6 more sheets: Figure 7C - Bio Process ORA, Figure 7D - TF ORA, Figure 7F - Ex vivo activation, Figure 7G - ROS, Figure 7H - Chemokines, Figure 7I - Senescent Markers]
